# Supplementary material for: Neolithic and medieval virus genomes reveal complex evolution of hepatitis B
Source: eLife. 2018 May 10;7:e36666. doi: 10.7554/eLife.36666 (PMC6008052; doi:10.7554/eLife.36666)
Supplement: Figure 2—source data 1. [file elife-36666-fig2-data1.rdp]

>genotype_C_gnl|hbvnuc|EU306725_FT00000_P-C_Feature
--CTCCACAACATTCCACCAAGCTCTGCTA---GATCCCAGAGTGAGGGGCCTATATTTTCCTGCTGGTGGCTCCAGTTCCGGAACAGTAAACCCTGTTCCGACTACTGTCTCACCCATATCGTCAATCTTCTCGAGGACTGGGGACCCTGCACCGAACATGGAGAGCACAACATCAGGATTCCTAGGACCCCTGCTCGTGTTACCGGCGGGGTTTTTCTTGTTGACAAGAATCCTCACAATACCACAGAGTCTAGACTCGTGGTGGACTTCTCTCAATTTTCTAGGGGGAGCACCCACGTGTCCTGGCCAAAATTCGCAGTCCCCAACCTCCAATCACTCACCAACCTCCTGTCCTCCAATTTGTCCTGGCTATCGCTGGATGTGTCTGCGGCGTTTTATCATATTCCTCTTCATCCTGCTG---CTATGCCTCATCTTCTTGTTGGTTCTTCTGGACTACCAAGGTATGTTGCCCGTTTGTCCTCTACTTCCAG-GAA-----CATCAACTAC---------CAGCACGGGACCATGCAAGACCTGCACGATTCCTGCTCAAGGAACCTCTATGTTTCCCTCTTGTTGCTGTACAAAACCTTCGGACGGAAACTGCACTTGTATTCCCATCCCATCATCCTGGGCTTTCGCAAGATTCCTATGGGAGTGGGCCTCAGTCCGTTTCTCCTGGCTCAGTTTACTAGTGCCATTTGTTCAGTGGTTCGTAGGGCTTTCCCCCACTGTTTGGCTTTCAGTTATATGGATGATGTGGTATTGGGGGCCAAGTCTGTACAACATCTTGAGTCCCTTTTTACCTCTATTACCAATTTTCTTTTGTCTTTGGGTATACATTTAAACCCTAATAAAACCAAACGCTGGGGTTACTCCCTTAACTTCATGGGATATGTAATTGGAAGTTGGGGTACTTTACCGCAGGAGCATATTGTACTGAAAATCAAGCAATGTTTTCGTAAACTGCCTGTAAATAGACCTATTGATTGGAAAGTATGTCAAAGAATTGTGGGTCTTTTGGGCTTTGCTGCCCCTTTTACACAATGTGGCTATCCTGCCTTGATGCCTTTATATGCATGTATACAATCTAAGCAGGCTTTCACTTTCTCGCCAACTTATAAGGCCTTTCTGTGTAAACAATATCTGAACCTTTACCCCGTTGCCCGGCAACGGTCAGGTCTCTGCCAAGTGTTTGCTGACGCAACCCCCACTGG-ATGGGGC-TTGGCCATAGGCCATCGGCGCATGCGTGGAACCTTTGTGGCTCCTCTGCCGATCCATACTGCGGAACTCCTAGCAGCTTGTTTTGCTCGCAGCCGGTCTGGAGCAAAACTTATCGGCACCGA-CAACTCCGTTGTCCTCTCTCGGAAATACACCTCCTTTCCATGGCTGCTCGGGTGTGCTGCCAACTGGATCCTGCGC-GGGACGTCCTTTGTCTACGTCCCGTCGGCGCTGAATCCCGCGGACGACCCGTCTCGGGGCCGTTTGGGACTCTACCGTCCCCTTCTTCATCTGCCGTTCCGGCCGACCACGGGGCGCACCTCTCTTTACGCGGTCTCCCCGTCTGTGCCTTCTCATCTGCCGGACCGTGTGCACTTCGCTTCACCTCTGCA-C--GTC------GCATGGAGACCACCGTGAACGCC-CAC-----------CAG----GTC-TTGCCCAAGGTC-TTACATAAGAGGACTCTTGGACTCT-CA---------------G--------CAATGTCAACGACC-G-------ACCT---T-GGGGCATACTTCAAAGACTGTG-TGTTTAAAGACTGGGAGGAGTTGGGGGAGGAGATTAGGTTAATGATCTTTGTACTAGGAGGCTGTAGGCATAAATTGGTCTGTTCACCAGCACCATGCAACTTTTTCACC-TCTGCCTAATCACCATGCAACTTTTTCACCTCTACCTAACCATGCATCTTTTTCACCTCTGCCTAATCATCTCATGTTCATGTCCTACTGTTCAAGCCTCCAAGCTGTGCCTTGGGTGGCTTTGGGGCATGGAC-------------A-----------------------TTGACCCATATAAAGAATTTGGA-GCTTCCGTGGAGTTACTCTC-TTTTTT-----GCCTTCTGACTTCTTCCCTTCTATTCGAGATCTCCTCGACACCGCCTCTGCTCTGTATCGGGAGGCCTTAGAGTCTCCGGAACATTGTTCACCTCACCATACAGCACTCAGGCAAGCTAT-TCTGTGTTGGGGTGAGTTGATGAATCTTGCCACCTGGGTGGGAAGTAATTTGGAAGACCCAGCATCCAGGGAATTAGTAGTCAGCTATGTCAATGTTAATATGGGCCTAAAAATCAGACAACTATTGTGGTTTCACATCTCCTGTCTTACTTTTGGAAGAGAAACTGTCCTTGAGTATTTGGTGTCTTTTGGAGTGTGGATTCGCACTCCTCCCGCTTACAGACCACCAAATGCCCCTATCTTATCAACACTTCCGGAAACTACTGTTGTTAGA----C--GAC------GAGGCAGGTCCCCTAGAAGAAGAACTCCCTCGCCTCGCAGACGAAGGTCTCAATCGCCGCGTCGCAGAAGATCTCAATCTCGGGGGT--CT--CA-ATGTTAGTATCCCTTGGACTCATAAGGTGGGAAATTTTACTGGGCTTTATTCTTCTACTGTACCTGTCTTTAATCCTGACTGGCAAACTCCCTCCTTTCCTCACATTCATTTACAGGAGGACATTATTAATAGATGTCAACAATATGTGGGCCCTCTTACAGTTAATGAAAAAAGGAGATTAAAATTAATTATGCCTGCTAGGTTCTATCCTAACCTTACCAAATATTTGCCCTTGGACAAAGGCATTAAACCGTATTATCCTGAACATGCAGTTAATCATTACTTCAAAACTAGGCATTATTTACATACTCTGTGGAAGGCTGGCATTCTATATAAGAGAGAAACTACACGCAGCGCCTCATTTTGTGGGTCACCATATTCTTGGGAACAAGAGCTACAGCA--------------------AACCTCGACAAGGCATGGGGACGAATCTTTCTGTTC--C--CAATCCTCTGGGATTCTTTCCCGATCACCAGTTGGACCCTGCGTTCGGAGCCAACTCAAACAATCCAGATTGGGACTTCAACCCCAACAAGGATCACTGGCCAGAGGC-AAATCAGGTA-GGAGC-GGGA-GCATTCGGGCCAGGGTTCACCCCACCACACGGCGGTCTTTTGGGGTGGAGCCCTCAGGCTCAGGGCATATTAACAA-CAGT-------------G---C--CAG------CAGCACCTCCTCCTGCCTCCACCAATCGGCAGTCAGGAAGACAGCCTACTCCCATCTCTCCACCTCT-AAGAGA-----CAGTCATCCTCAGGCCATGCAGTGGAA
>genotype_G_gnl|hbvnuc|HE981175_FT00000_P-G_Feature
--CTCTACAGCATTCCACCAAGCTCTACAA---AATCCCAAAGTCAGGGGCCTGTATTTTCCTGCTGGTGGCTCCAGTTCAGGGATAGTGAACCCTGTTCCGACTATTGCCTCTCACATCTCGTCAATCTTCTCCAGGATTGGGGACCCTGCACCGAACATGGAGAACATCACATCAGGATTCCTAGGACCCCTGCTCGTGTTACAGGCGGGGTTTTTCTTGTTGACAAGAATCCTCACAATACCGCAGAGTCTAGACTCGTGGTGGACTTCTCTCAATTTTCTAGGGGGAGTGCCCGTGTGTCCTGGCCTAAATTCGCAGTCCCCAACCTCCAATCACTCACCAATCTCCTGTCCTCCAACTTGTCCTGGCTATCGCTGGATGTGTCTGCGGCGTTTTATCATATTCCTCTTCATCCTGCTG---CTATGCCTCATCTTCTTGTTGGTTCTTCTGGACTATCAAGGTATGTTGCCCGTTTGTCCTCTGATTCCAG-G-AT----CCTCGACCAC---------CAGCACGGGACCCTGCAAAACCTGCACGACTCCTGCTCAAGGCAACTCTATGTATCCCTCATGTTGCTGTACAAAACCTTCGGACGGAAATTGCACCTGTATTCCCATCCCATCATCTTGGGCTTTCGCAAAATACCTATGGGAGTGGGCCTCAGTCCGTTTCTCTTGGCTCAGTTTACTAGTGCCATTTGTTCAGTGGTTCGTAGGGCTTTCCCCCACTGTCTGGCTTTCAGCTATATGGATGATGTGGTATTGGGGGCCAAATCTGTACAACATCTTGAGTCCCTTTATACCGCTGTTACCAATTTTCTTTTGTCTTTGGGTATACATCTAAACCCTAACAAAACAAAAAGATGGGGTTATTCCTTAAATTTTATGGGATATGTAATTGGAAGTTGGGGTACTTTGCCACAAGAACACATCACACAGAAAATTAAGCAATGTTTTCGGAAACTCCCTGTTAACAGGCCAATTGATTGGAAAGTCTGTCAACGAATAACTGGTCTGTTGGGTTTCGCTGCTCCTTTTACCCAATGTGGTTACCCTGCCTTAATGCCTTTATATGCATGTATACAAGCTAAGCAGGCTTTTACTTTCTCGCCAACTTATAAGGCCTTTCTCTGTAAACAATACATGAACCTTTACCCCGTTGCTAGGCAACGGCCCGGTCTGTGCCAAGTGTTTGCTGACGCAACCCCCACTGG-TTGGGGC-TTGGCCATCGGCCATCAGCGCATGCGTGGAACCTTTGTGGCTCCTCTGCCGATCCATACTGCGGAACTCCTAGCTGCTTGTTTTGCTCGCAGCCGGTCTGGAGCAAAACTCATTGGGACTGA-CAATTCTGTCGTCCTTTCTCGGAAATATACATCCTTTCCATGGCTGCTAGGCTGTGCTGCCAACTGGATCCTTCGC-GGGACGTCCTTTGTTTACGTCCCGTCAGCGCTGAATCCAGCGGACGACCCCTCCCGGGGCCGTTTGGGGCTCTGTCGCCCCCTTCTCCGTCTGCCGTTCCTGCCGACCACGGGGCGCACCTCTCTTTACGCGGTCTCCCCGTCTGTTCCTTCTCATCTGCCGGACCGTGTGCACTTCGCTTCACCTCTGCA-C--GTT-A-----CATGGAAACCGCCATGAACACCTCTC--A----------------TCATCTACCAAGGCAGTTATATAAGAGGACTCTTGGACTGT---------------T-----TG--T--TATGTCAACAACC--------GGGAT-G---GAGAAATACTTCAAGGACTGTG-TTTTTGCTGAGTGGGAAGAATTAGGCAATGAGTCCAGGTTAATGACCTTTGTATTAGGAGGCTGTAGGCATAAATTGGTCTGCGCACCAGCACCATGTAACTTTTTCACC-TCTGCCTAATCA------T---------------------------------------------------CTCTTGTTCATGTCCTACTGTTCAAGCCTCCAAGCTGTGCCTTGGGTGGCTTTAGGGCATGGATAGAACAACTTTGCCATATGGCCTTTTTGGCTTAGACATTGACCCTTATAAAGAATTTGGA-GCTACTGTGGAGTTGCTCTC-GTTTTT-----GCCTTCTGACTTTTTCCCGTCTGTTCGTGATCTTCTCGACACCGCTTCAGCTTTGTACCGGGAATCCTTAGAGTCCTCTGATCATTGTTCGCCTCACCATACAGCACTCAGGCAAGCAAT-TCTGTGCTGGGGTGAGTTGATGACTCTAGCTACCTGGGTGGGTAATAATTTGGAAGATCCAGCATCCAGAGATTTGGTGGTCAATTATGTTAATACTAATATGGGTTTAAAAATCAGGCAACTATTGTGGTTTCACATTTCCTGTCTTACTTTTGGGAGAGAAACCGTTCTTGAGTATTTGGTGTCTTTTGGAGTGTGGATTCGCACTCCTCCTGCTTATAGACCACCAAATGCCCCTATCCTATCAACACTTCCGGAGACTACTGTTGTTAGA----C--GAA------GAGGCAGGTCCCCTCGAAGAAGAACTCCCTCGCCTCGCAGACGAAGATCTCAATCGCCGCGTCGCAGAAGATCTGCATCTCCAG-----CTTCCCAATGTTAGTATTCCTTGGACTCACAAGGTGGGAAACTTTACGGGGCTGTATTCTTCTACTATACCTGTCTTTAATCCTGATTGGCAAACTCCTTCTTTTCCAAATATCCATTTGCATCAAGACATTATAACTAAATGTGAACAATTTGTGGGCCCTCTCACAGTAAATGAGAAACGAAGATTAAAACTAGTTATGCCTGCCAGATTTTTCCCAAACTCTACTAAATATTTACCATTAGACAAAGGTATCAAACCGTATTATCCAGAAAATGTAGTTAATCATTACTTCCAGACCAGACATTATTTACATACCCTTTGGAAGGCGGGTATTCTATATAAGAGAGAAACATCCCGTAGCGCTTCATTTTGTGGGTCACCATATACTTGGGAACAAGATCTACAGCATGGG--GCTTTCTTGGACGGTCCCTCTCGAGTG---GGGAAAGAACCTTTCCACCA----GCAATCCTCTAGGATTCCTTCCCGATCACCAGTTGGACCCAGCATTCAGAGCAAATACCAACAATCCAGATTGGGACTTCAATCCCAAAAAGGACCCTTGGCCAGAGGC-CAACAAGGTA-GGAGT-TGGA-GCCTATGGACCCGGGTTCACCCCTCCACACGGAGGCCTTTTGGGGTGGAGCCTTCAGTCTCAGGGCACACTAA-CA--ACTT-----------TG---C--CAG------CAGATCCGCCTCCTGCCTCCACCAATCGTCAGTCAGGGAGGCAGCCTACTCCCATCTCTCCACCACT-AAGAGA-----CAGTCATCCTCAGGCCATGCAGTGGAA
>genotype_B_gnl|hbvnuc|JQ027312_FT00000_P-B_Feature
--C-CCACCACTTTCCACCAAACTCTTCAA---GATCCCAGAGTCAGGGCCCTGTACCTTCCTGCTGGTGGCTCCAGTTCAG-AACAGTGAGCCCTGCTCAGAATACTGTCTCTGCCATATCGTCAATCTTATCGAAGACTGGGGACCCTGCACCGAACATGGAGAACATCGCATCAGGACTCCTAGGACCCCTGCTCGTGTTACAGGCGGGGTTTTTCTCGTTGACAAAAATCCTCACAATACCACAGAGTCTAGACTCGTGGTGGACTTCTCTCAATTTTCTAGGGGGAACTCCCGTGTGTCTTGGCCAAAATTCGCAGTCCCAAACCTCCAGTCACTCACCAACCTGTTGTCCTCCAACTTGTCCTGGTTATCGCTGGATGTGTCTGCGGCGTTTTATCATCTTCCTCTGCATCCTGCTG---CTATGCCTCATCTTCTTGTTGGTTCTTCTGGACTATCAAGGTATGTTGCCCGTTTGTCCTCTAATTCCAG-G-AT----CATCAACAAC---------CAGCACCGGACCATGCAA-ACCTGCACAACTCCTGCTCAAGGAACCTCTATGTTTCCCTCATGTTGCTGTACAAAACCTACGGACGGAAACTGCACCTGTATTCCCATCCCATCATCTTGGGCTTTCGCAAAATACCTATGGGAGTGGGCCTCAGTCCGTTTCTCTTGGCTCAGTTTACTAGTGCCATTTGTTCAGTGGTTCGTAGGGCTTTCCCCCACTGTCTGGCTTT-AGTTATATGGATGATGTGGTTTTGGGGGCCAAGTCTGTACA-CACCTTGAGTCCCTTTATGCCGCTGTTACCAATTTTCTTTTGTCTTTGGGTATACATTTAAACCCTCACAAAACAAAAAGATGGGGATATTCCCTTAACTTCATGGGATATGTAATTGGGAGTTGGGGCACATTGCCACAGGAGCATATTGTACAAAAACTCAAAATGTGTTTTAGAAAACTTCCTGTAAACAGGCCTATTGATTGGAAGGTATGTCAACGAATTGTGGGTCTTTTGGGGTTTGCCGCCCCTTTCACGCAATGTGGATATCCTGCTTTAATGCCTTTATATGCATGTATACAAGCGAAACAGGCTTTTACTTTCTCGCCAACTTACAAGGCCTTTCTACGTCAACAGTATCTGAACCTTTACCCCGTTGCTCGGCAACGGCCTGGTCTGTGCCAAGTGTTTGCTGACGCAACCCCCACTGG-TTGGGGC-TTGGCCATAGGCCATCAGCGCATGCGTGGAACCTTTGTGTCTCCTCTGCCGATCCATACTGCGGAACTCCTAGCCGCTTGTTTTGCTCGCAGCAGGTCTGGAGC-AAACT-ATCGGGACTGA-CAATTCTGTCGTACTCTCCCGCAAGTATACATCATTTCCATGGCTGCTAGGCTGTGCTGCCAACTGGATCCTGCGC-GGGACGTCCTTTGTTTACGTCCCGTCGGCGCTGAATCCCGCGGACGACCCCTCCCGGGGCCGCTTGGGGCTCTACCGCCCGCTTCTCCGCCTCTTGTACCGACCGACCACGGGGCGCACCTCTCTTTACGCGGACTCCCCGTCTGTGCCTTCTCATCTGCCGGACCGTGTGCACTTCGCTTCACCTCTGCA-C--GTCG------CATGGAGACCACCGTGAACACC-CAC-----------GGGA----AC-CTGCCCAAGGTC-TTGCATAAGAGGACTCTTGGACTCTTGCATAAGAGGACTCTTGGACTTTCAGCAATGT-AACGACC--------GACCT---T-GAGGCATACTTCAAAGACTGTG-TGTTTACTGAGTGGGAGGAGTTGG-GGAGGAGATCAGGTTAAAGGTCTTTGTACTGGGAGGCTGTAGGCATAAATTGGTGTGTTCACCAGCACCATGCAACTTTTTCACC-TCTGCCTAATCA-----------------------T--------------------------C--------TCTTGTTCATGTCCTACTTTTCAAGCCTCCAAGCTGTGCCTTGGGTGGCTTTAGGGCATGGA--------C-A---------------------------TTGA-CCGTATAAAGAATTTGGA-GCTTCTGTGGAGTTA-TCTC-TTTTTT-----GCCTACTGACTTCTTTCCTA-TGTTCGAGATCTTCTCGACACCGCCTCTGCTCTATATCGGGAGGCCTTAGAGTCTCCGGAACATTGTACACCTCACCACACGGCACTCAGGCAAGTTAT-TTTGTGTTGGGGTGAGTTAATGAATTTAGCCACCTGGGTGGGAAGCAATTTGGACGATC-AACATCCAGGGAAGCAGTAGTCAACTATGTCAACGTTAATATGGGCCTAAAAACCAGACAACT-TTATGGTTTCACATTTCCTGTCTTACTTTTGGGAGAGAAACTGTTCTTGAATATTT-GTGTCTTTTGGAGTGTGGATTCGCACTCCTCC-G-ATATAGACCAC-AAATGCCCCTATCTTATCAACACTTCCGGAAACTGCTGTTGTTAGAC-------AA------GA-GCAGGTCC-CTAGAAGAAGAACTCCCTCGCCTCGCAGACGAAGGTCTCAATCGCCGCGTCGCAGAAGATCTCAATCTCGGGA-A--CT--CA-ATGTTAGTATTCC-TGGACACATAAGGTGGGAAACTTTACGGGGCTTTATTCTTCTACGGTACCTTGCTTTAATCCTAACTGGCAAACTCCTTCTTTTCCTGACATTCATTTG-AGGAGGACATTGTTGATAGATGT-AGCAATTTGTGGGGCCCCTTACAGTAAATGAAAACAGGAGACT-AAATTAATTATGCCTGCTAGGTTTTATCCCAATGTTACTAAATA-TTGCCCTTAGATAAAGGGATCAAACCGTATTATCCAGAG-AT-TAGTTAATCATTACTTCCAGACGCGACATTATTTACACACTCTTTGGAAGGC-GGGATCTTATATAAAAGAGAGTCCACACGTAGCGCCTCATTTT-CGGG-CACCATATTCTTGGGAACAAGATCTACAGCATGGG-AGGTTGG-C-TTCCAAACCTCGAAAAGGCATGGGGACAAATCT-TCTGTCC--C--CAATCCCCTGGGATTCTTCCCCGATCATCAGTTGGACCC-GCATTCAAAGCCAACTCAGAAAATCCAGATTGGGAC-TCAACCCGCACAAGGAC-GCTGGCCGGACGC-C-ACAAGGTG-GGAGT-GGGA-GCATTCGGGCCAGGGTTCACCCCTCC-CATGGGGGACTGTTGGGGTGGAGCCCTCAGGCGCAGGGCCTACTCA-CA--ACTG-----------T---GC--CAG------CGGCTCCTCCTCCTGCCTCCACCAATCGGCAGTCAGGAAGGCAGCCTACTCCCTTATCTCCACCTCT-AAGGGA-----CACTCATCCTCAGGCCATGCAGTGGAA
>genotype_C_gnl|hbvnuc|JQ429078_FT00000_P-C_Feature
--CTCCAGCACATTCCACCAAGCTCTGCTA---GATCCCAGAGTGAGGGGCCTATACTTTCCTGCTGGTGGCTCAAGTTCCGGAACAGTAAGCCCTGTTCCGACTACTGCCTCTCCCATATCGTCAATCTTCTCGAGGACTGGGGACCCTGCACCGAATATGGAGAGCACCACATCAGGATTCCTAGGACCCCTGCTCGTGTTACAGGCGGGGTTTTTCTTGTTGACAAGAATCCTCACAATACCACAGAGTCTAGACTCGTGGTGGACTTCTCTCAATTTTCTAGGGGGAGCACCCACGTGTCCTGGCCAAAATTTGCAGTCCCCAACCTCCAATCACTCACCAACCTCTTGTCCTCCAATTTGTCCTGGTTATCGCTGGATGTGTCTGCGGCGTTTTATCATCTTCCTCTTCATCCTGCTG---CTATGCCTCATCTTCTTGTTGGTTCTTCTGGACTGCCAAGGTATGTTGCCCGTTTGTCCTCTACTTCCAG-GAA-----CATCAACTAC---------CAGCACGGGACCATGCAAGACCTGCACGAATCCTGCTCAAGGAACCTCTATGTTTCCCTCTTGTTGCTGTACAAAACCTTCGGACGGAAATTGCACTTGTATTCCCATCCCATCATCTTGGGCTTTCGCAAGATTCCTATGGGAGTGGGCCTCAGTCCGTTTCTCCTGGCTCAGTTTACTAGTGCCATTTGTTCAGTGGTTCGTAGGGCTTTCCCCCACTGTTTGGCTTTCAGTTATATGGATGATGAGGTATTGGGGGCCAAGTCTGTACAACATCTTGAATCCCTTTTTACCGCTATTACCAATTTTCTTTTGTCTTTGGGTATACATTTAAACCCTAATAAAACCAAACGTTGGGGCTACTCCCTTAACTTCATGGGATATGTAATTGGAAGTTGGGGTACCTTGCCACAGGAACATATTGTACAAAAATTGAAACAATGTTTTCGGAAACTTCCTATAAATAGACCTATTGATTGGAAAGTATGTCAAAGAATTGTGGGTCTTCTGGGCTTTGCCGCCCCTTTTACACAATGTGGGTATCCAGCATTAATGCCCTTATATGCATGTATACAAGCTAAGCAGGCTTTCACTTTCTCGTCAACTTACAAAACCTTTCTCTGTAAACAATATCTGAACCTTTACCCCGTTGCTCGGCAACGGTCAGGTCTTTGCCAAGTGTTTGCTGACGCAACCCCCACTGG-TTGGGGC-TTGGCCATAGGCCATCAGCGCATGCGTGGAACCTTTGTGGCTCCTCTGCCGATCCATACTGCGGAACTCCTAGCAGCTTGTTTTGCTCGCAGCAGGTCTGGAGCAAAACTTATCGGCACCGA-CAACTCTGTTGTCCTCTCTCGGAAATACACCTCCTTTCCATGGCTGCTAGGCTGTGCTGCCAACTGGATCCTGCGC-GGGACGTCCTTTGTCTACGTCCCGTCAGCGCTGAATCCCGCGGACGACCCCTCTCGGGGCCGTTTGGGACTCTACCGTCCCCTTCTTCGTCTGCCGTTCCGACCGACCACGGGGCGCACCTCTCTTTACGCGGTCTCCCCGTCTGTGCCTTCTCATCTGCCGGACCGTGTGCACTTCGCTTCACCTCTGCA-C--GTC------GCATGGAGACCACCGTGAACGCC-CGC----C-------AG----GTC-TTGCCCAAGGTC-TTACATAAGAGGACTCTTGGACTCT------------CA--------G----CAATGTCAACGACC--------GACCT---T-GAGGCATACTTCAAAGACTGTG-TATTTAAAGACTGGGAGGAGTTGGGGGAGGAGACTAGGTTAATGATCTTTGTACTGGGAGGCTGTAGGCATAAATTGGTCTGTTCACCAGCACCATGCAACTTTTTCACC-TCTGCCTAATCA--------T-------------------------------------------------CTCTTGTTCATGTCCTACTGTTCAAGCCTCCAAGCTGTGCCTTGGGTGGCTTTGGGACATGGA--------C--------A----T----------------TGACCCGTATAAAGAATTTGGA-GCTTCTGTGGAGTTACTCCCT-TTTTT-----GCCTTCTGACTTCTTTCCGTCTATTCGGGATCTCCTCGACACCGCCTCTGCTCTGTATCGGGAGGCCTTAGAGTCTCCGGAACATTGTTCACCTCACCATACAGCAATAAGGCAGGTTAT-TCTGTGTTGGGGTGAGTTGATGAATCTGGCCACCTGGGTGGGAAGTAATTTGGAAGACCCAGCATCCAGGGAATTAGTAGTAAGCTATGTCAACGTTAACATGGGCCTAAAAATCAGACAATTATTGTGGTTTCACATTTCCTGTCTTACTTTTGGAAGAGAAACTGTTCTAGAGTATTTGGTGTCTTTTGGAGTGTGGATTCGCACTCCTCCACCTTACAGACCACCAAATGCCCCTATCCTATCAACACTTCCGGAAACTACTGTTGTTAGA------TGCC------GGGGCAGGACCCCTAGAAGAAGAACTCCCTCGCCTCGCAGACGAAGGTCTCAATCGCCGCGTCGCAGAAGATCTCAATCTCGGGA-AT-CT--CA-ATGTTAGTATCCCTTGGACTCATAAGGTGGGAAACTTTACTGGGCTTTATTCTTCTACTGTTCCTGTCTTTAATCCTGACTGGCAAACTCCCTCTTTTCCTCACATTCATTTGAAAGAGGATATTATCAACAGATGTCAACAATTTGTAGGCCCTCTTACAGTTAATGAAAAAAGGAGATTAAAATTGATTATGCCTGCTAGGTTCTATCCTAACCTTACCAAATATTTGCCCTTAGATAAAGGTATCAAACCTTATTATCCTGAACATACAGTTAATCATTACTTCCAAACTAGACATTATTTACATACTCTGTGGAAGGCTGGTATTTTATATAAGAGAGAAACTACACGCAGTGCCTCATTTTGTGGGTCACCATATTCTTGGGAACAAGAGCTACAGCATGGG-AGGTTGGTC-TTCCAAACCTCGAAAAGGCATGGGGACGAACCTTGCTGTTCC----CAATCCTCTGGGATTCTTTCCCGATCACCAGTTGGACCTAGCGTTCAGAGCCAATTCAAACAATCCAGATTGGGACTTCAACCCCAACAAGGATCCATGGCCAGCGGC-AAACCAGGTA-GGAGT-GGGA-GCATTCGGGCCAGGGTTCACTCCACCACACGGCGGTCTTTTGGGGTGGAGCCCTCAGGCTCAGGGCATATTGACAA-CAGTGCCAGCAGCGCCTCCGACCGCAGTGCCAGCAGCGCCTCCTCCTGCCTCCACCAATCGGCAGTCAGGAAGACAGCCTACTCCCATCTCTCCACCTCT-AAGAGA-----CAGTCATCCTCAGGCCATGCAGTGGAA
>genotype_C_gnl|hbvnuc|AY167091_FT00000_P-C_Feature
--CTCCACAACATTCCACCAAGCTCTGCTA---GATCCCAGAGTGAGGGGTCTGTATTTTCCTGCTGGTGGCTCCAGTTCCGGAACAGTAAACCCTGTTCCGACTACTGCCTCTCCCATATCGTCAATCTTCTCGAGGACTGGGGACCCTGCACCGAACATGGAGAACACAACATCAGGATTCCTAGGACCCCTGCTCGTGTTACAGGCGGGGTTTTTCTTGTTGACAAGAATCCTCACAATACCACAGAGTCTAGACTCGTGGTGGACTTCTCTCAATTTTCTAGGGGGAGCACCCACGTGTCCTGGCCAAAATTCGCAGTCCCCAACCTCCAATCACTCACCAACCTCTTGTCCTCCAATTTGTCCTGGCTATCGTTGGATGTGTCTGCGGCGTTTTATCATATTCCTCTTCATCCTGCTG---CTATGCCTCATCTTCTTGTTGGTTCTTCTGGACTATCAAGGTATGTTGCCCGTTTGTCCTCTACTTCCAG-GAAC-----ATCAACTAC---------CAGTACGGGACCATGCAAGACCTGCACGATTCCTGCTCAAGGAACCTCTATGTTTCCCTCTTGTTGCTGTACAAAACCTTCGGACGGAAATTGCACTTGTATTCCCATCCCATCATCTTGGGCTTTCGCAAGATTCCTATGGGAGTGGGCCTCAGTCCGTTTCTCCTGGCTCAGTTTACTAGTGCCATTTGTTCAGTGGTTCGTAGGGCTTTCCCCCACTGTTTGGCTTTCAGTTATATGGATGATGTGGTATTGGGGGCGAAGTCTGTACAACATCTTGAGTCCCTTTTTACCGCTGTTACCAATTTTCTTTTGTCTTTGGGTATACATTTGAACCCTAATAAAACCAAACGTTGGGGCTACTCCCTTAACTTTATGGGATATGTAATTGGAAGTTGGGGTACTTTACCACAGGAACATATTGTATTAAAACTCAAGCAATGTTTTCGAAAACTTCCTGTAAATAGGCCTATTGATTGGAAAGTATGTCAGAGAATTGTGGGTCTTTTGGGCTTTGCTGCCCCTTTTACACAATGTGGCTATCCTGCCTTAATGCCTTTGTATGCATGTATACAAGCTAAGCAGGCTTTCACTTTCTCGCCAACTTACAAGGCCTTTCTGTCTAAACAATATCTGAACCTTTACCCCGTTGCCCGGCAACGGTCAGGTCTCTGCCAAGTGTTTGCTGACGCAACCCCCACTGG-TTGGGGC-TTGGCCATAGGCCATCAGCGCATGCGTGGAACTTTTGTGGCTCCTCTGCCGATCCATACTGCGGAACTCCTAGCCGCTTGTTTTGCTCGCAGCCGGTCTGGAGCGAAACTCATTGGAACCGA-CAACTCTGTTGTCCTCTCTCGGAAATACACCTCCTTTCCATGGCTGCTAGGATGTGCTGCCAACTGGATCCTGCGC-GGGACGTCCTTTGTCTACGTCCCGTCGGCGCTGAATCCCGCGGACGACCCGTCCCGCGGCCGTTTGGGCCTCTATCGTCCCCTTCTGCATCTGCCGTTCCGGCCGACCACGGGGCGCACCTCTCTTTACGCGGTCTCCCCGTCTGTGCCTTCTCATCTGCCGGACCGTGTGCACTTCGCTTCACCTCTGCA-C--GTC------GCATGGAGACCACCGTGAACGCC-CATCACGTCTTGCCCAAGGTCGTC-TTGCCCAAGGTC-TTATATAAGCGGACTCTTGGACTCT------C------------A--G----CAATGTCAACGACC--------GACCT---T-GAGGAGTACTTCAAAGACTGTT-TGTTTAAAGACTGGGAGGAGTTGGGGGAGGAGACTAGGTTAATGATCTTTGTACTAGGAGGCTGTAGGCATAAATTGGTCTGTTCACCAGCACCATGCAACTTTTTCACC-TCTGCCTAATCA-----------------T--------------------------C--------------TCATGTTCATGTCCTACTGTTCAAGCCTCCAAGCTGTGCCTTGGGTGGCTTTGGGGCATGGA----C------------A-------------T-------TGACCCGTATAAAGAATTTGGA-GCTTCTGTGGAGTTAATCTC-TTTTTT-----GCCTTCTGACTTTTTTCCTTCTATTCGAGATCTCCTCGACACCGCCTCTGCTCTGTATCGGGAGGCCTTAGAGTCTCCGGAACATTGTTCACCCCACCATACAGCACTCAGGCAAGCTAT-TCTGTGTTGGGGTGAGTTGATGAATCTGGCCACCTGGGTGGGAGGTAATTTGGACGACCCAGCATCCAGGGAACTAGTAGTCGGCTATGTCAATGTTAATATGGGCCTGAAACTCAGACAACTATTGTGGTTTCACATTTCCTGTCTTACTTTTGGAAGAGACACTGTCCTTGAGTATTTGGTGTCTTTTGGAGTGTGGATTCGCACTCCTACCGCTTACAGACCAGCAAATGCCCCTATCTTATCAACACTTCCGGAAACTACTGTTATTAGA------GGAC------GAAGCAGGGCCCCTAGAAGAAGAACTCCCTCGCCTCGCAGACGAAGGTCTCAATCGCCGCGTCGCAGAAGATCTCAATCTCGGGA----ATCCCA-ATGTTAGTATTCCTTGGACTCATAAGGTGGGAAACTTTACTGGGCTTTATTCCTCTACTATCCCTGTCTTTAATCCTGAGTGGCAAACTCCCTCCTTTCCTCACATTCATTTGCAGGAGGATATTATCAATAGATGTCAACAATATGTAGGCCCTCTTACAGTTAATGAAAAAAGGAGACTAAAATTAATTATGCCTGCTAGGTTCTATCCTAACCTTACCAAATATTTGCCCTTAGATAAAGGCATTAAACCTTACTATCCGGAACATGCAGTTAATCATTACTTCAAAACTAGGCATTATTTACATACTCTGTGGAAGGCTGGTATTCTATATAAGAGAGAAACTACACGCAGCGCCTCATTTTGTGGGTCACCATATTCTTGGGAACAAGAGCTACAGCATGGG-AGGTTGGTC-TTCCAAACCTCGAAAAGGCATGGGGACGAATCTTTCGGTTC--C--CAATCCTCTGGGATTCTTTCCCGATCACCAGTTGGACCCTGCGTTCGGAGCCAACTCAAACAATCCAGATTGGGACTTCAACCCCAACAAGGATCAATGGCCAGAGGC-AAATCAGGTA-GGAGT-GGGA-GCATTCGGGCCAGGGTTCACCCCACCACACGGCGGTCTTTTGGGGTGGAGCCCTCAGACTCAGGGCACACTGACAA-CAGT----------------GC--CAG------CAGCGCCTCCTCCTGCCTCCACCAATCGGCAGTCAGGAAGACAGCCTACTCCCATCTCTCCACCTCT-AAGAGA-----CAGTCATCCTCAGGCCATGCAGTGGAA
>genotype_B_gnl|hbvnuc|AB300371_FT00000_P-B_Feature
--CTCTACCACTTTCCACCAAACTCTTCAA---GATCCCAGAGTCAGGGCTCTGTACTTTCCTGCTGGTGGCTCCAGTTCAGGAACAGTAAACCCTGCTCAGAATACTGTCTCTACCACATCGTCAATCTTATCGACGACTGGGGACCCTGTGCCGAACATGGAGAACATCGCATCAGGACTCCTAGGACCCCTGCTCGTGTTACAGGCGGGATTTTTCTTGTTGACAAAAATCCTCACAATACCACAGAGTCTAGACTCGTGGTGGACTTCTCTCAATTTTCTAGGGGGAACACCCGTGTGTCTTGGCCAAAATTCGCAGTCCCAAATCTCCAGTCACTCACCAACCTGTTGTCCTCCAATTTGTCCTGGTTATCGCTGGATGTGTCTGCGGCGTTTTATCATCTTCCTCTGCATCCTGCTG---CTATGCCTCATCTTCTTGTTGGTTCTTCTGGACTATCAAGGTATGTTACCCGTTTGTCCTATGATACCCG-G-AT----CATCAACAAC---------CAGCACGGGACCATGCAAGACCTGCACAACTCCTGCTCAAGGAACCTCTATGTTTCCCTCATGTTGCTGTACAAAACCTACGGACGGAAACTGCACCTGTATTCCCATCCCGTCATCTTGGGCTTTCGCAAAATACCTATGGGAGTGGGCCTCAGTCCGTTTCTCTTGGCTCAGTTTACTAGTGCCATTTGTTCAGTGGTTCGTAGGGCTTTCCCCCACTGTCTGGCTTTCAGTTATATGGACGATGTGGTTTTGGGGGCCAAGTCTGTACAACACCTTGAGTCCCTTTATGCCGCTGTTACCAATTTTCTTTTGTCTTTGGGTATACATTTGAACCCTCACAAAACAAAAAGATGGGGATATTCCCTTAACTTCATGGGATATGTCATTGGGAGTTGGGGCACATTGCCACAGGAACATATTGTACAAAAAATCAAAATATGTTTTAGGAAACTTCCTGTAAACAGGCCTATTGATTGGAAAGTTTGTCAACGAATTGTGGGTCTTTTGGGGTTTGCTGCCCCTTTTACGCAATGTGGATATCCTGCTTTAATGCCTTTATATGCATGTATACAAGCAAAACAGGCTTTTACCTTCTCGCCAACTTACAAGGCCTTTTTACGTAACCAATATCTGAACCTTTACCCCGTTGCTCGGCAACGGCCTGGTCTGTGCCAAGTGTTTGCTGACGCAACCCCCACGGG-TTGGGGC-TTGGCCATCGGCCATCAGCGCATGCGTGGGACCTTTGTGTCTCCTCTGCCGATCCATACTGCGGAACTCCTAGCCGCTTGTTTTGCTCGCAGCAGGTCTGGAGCGAAACTCATCGGGACTGA-CAATTCTGTCGTGCTCTCCCGCAAGTATACATCATTTCCATGGCTGCTAGGTTGTGCTGCCAACTGGATCCTGCGC-GGGACGTCCTTTGTTTACGTCCCGTCGGCGCTGAATCCCGCGGACGACCCCTCACGGGGCCGCTTGGGGCTCTACCGCCCGCTTCTCCGTCTGCCGTACCGTCCGACCACGGGGCGCACCTCTCTTTACGCGGACTCCCCGTCTGTGCCTTCTCGTCTGCCGGACCGTGTGCACTTCGCTTCACCTCTGCA-C--GTC------GCATGGAAACCACCGTGAACGCC-CACCGGAACCTGCCCAAG---GTC-TTGCCCAAGGTC-TTGCATAAGAGGACTCTTGGACTTT------C------------A--G----CAATGTCAACGACC--------GACCT---T-GAGGCATACTTCAAAGACTGTG-TGTTTACTGAGTGGGAGGAGCTGGGGGAGGAGAATAGGTTAATGATCTTTGTACTCGGAGGCTGTAGGCATAAATTGGTCTGTTCACCAGCACCATGCAACTTTTTCACC-TCTGCCTAATCA-----------------T--------------------------C--------------TCTTGTTCATGTCCTACTTTTCAAGCCTCCAAGCTGTGCCTTGGGTGGCTTTAGGGCATGGA----C------------A-------------T-------CGACCCTTATAAAGAATTTGGA-GCTTCTGTGGAGTTACTCTC-TTTTTT-----GCCTCCTGACTTCTTTCCGAACATACGAGACCTCCTAGATACTGCTGCTGCTTTGTATCGGGATGCCTTAGAATCTCCTGAGCACTGCTCACCTCACCACACAGCACTCAGGCAAGCTAT-TCTGTGCTGGGGGGATGTAATGAATCTAGCCACCTGGGTGGGCACTAATTTACAAGATTCAGGGTCCAGGGATCTAGTAGTCAATTATGTTAACACTAACATGGGCCTAAAGATGAGGCAATTATTGTGGTTTCACATTTCCTGTCTTACTTTTGGAAGAGAAACCGTTCTTGAATATTTGGGGTCTTTTGGAGTGTGGATTCGCACTCCTCCTGCCTACAGACCACAAAATGCCCCTATCTTATCAACTCTTCCGGAAACTACTGTTGTTAGA----C--AAC------GAGGCAGGTCCTCTAGAAGAAGAACTCCCTCGCCTCGCAGACGAAGGTCTCAATCACCGCGTCGCAGAAGATCTCAATCTCGGGA----ATCCCA-ATGCTAGTATCCCTTGGACTCATAAGGTGGGAAACTTTACTGGGCTTTATTCTTCTACAGTTCCTGTCTTTAATCCTGAATGGCAAACTCCTTCTTTTCCAGACATTCATTTGCAGGAGGACATTGTTGATAGATGTAAGCAATTTGTGGGGCCCCTTACAGTTAATGAAAACAGGAGACTAAAATTAATAATGCCTGCTAGATTTTATCCTAATGTTACCAAATATTTGCCCTTAGATAAGGGAATCAAACCTTATTATCCAGAGCATGTAGTTAATCATTACTTCCAGACAAGACATTATTTGCATACTCTTTGGAAGGCGGGTATCTTATATAAAAGAGAGTCAACACATAGCGCCTCATTTTGCGGGTCACCATATTCTTGGGAACAAGATCTACAGCATGGG-AGGTTGGAC-TTCCAAACCTCGAAAAGGCATGGGGACAAATCTTTCTGTCC--C--CAATCCCCTGGGATTCTTCCCCGATCATCAGTTGGACCCTGCATTCAAAGCCAACTCAGAAAATCCAGATTGGGACCTCAACCCACACAAGGACAACTGGCCGGACGC-CCACAAGGTG-GGAGT-GGGA-GCATTCGGGCCAGGGTTCACCCCTCCCCATGGGGGACTGTTGGGGTGGAGCCCTCAGGCTCAGGGCATACTCA-CA--TCTG-----------T---GC--CAG------CAGCTCCTCCTCCTGCCTCCACCAATCGGCAGTCAGGACGGCAGCCTACTCCCCTATCTCCACCTCT-AAGGGA-----CACTCATCCTCAGGCCATGCAGTGGAA
>genotype_A_gnl|hbvnuc|KU605533_FT00000_P-A_Feature
T--TCCACAGCTTTCCACCAAACTCTGCAA---GATCCCAGAGTCAGGGGCCTGTATTTTCCTGCTGGTGGCTCCAGTTCAGGAACACTCAACCCTGTTCCAAATACTGCCTCTCACATCTCGTCAATCTCCTCGAAGACTGGGGACCCTGCGTTGAACATGGAGAACATCACATCAGGACTCCTAGGACCCCTGCTCGTGTTACAGGCGGGGTTTTTCTTGTTGACAAGAATCCTCACAATACCGCAGAGTCTAGACTCGTGGTGGACTTCTCTCAATTTTCTAGGGGGCTCACCCGTGTGTCTTGGCCAAAATTCGCAGTCCCCAACCTCCAATCACTCACCAACCTCCTGTCCTCCAATTTGTCCTGGTTATCGCTGGATGTGTCTGCGGCGTTTTATCATATTCCTCTTCATCCTGCTG---CTATGCCTCATCTTCTTATTGGTTCTTCTGGATTGCCAAGGTATGTTGCCCGTTTGTCCTCTAATTCCAG-G-AT----CCACAACAAC---------CAGTACGGGACCCTGCAGAACCTGCACGACTCCTGCTCAAGGCAACTCTATGTTTCCCTCATGTTGCTGTACAAAACCTACGGACGGAAATTGCACCTGTATTCCCATCCCATCATCTTGGGCTTTCGCAAAATACCTATGGGAGTGGGCCTCAGTCCGTTTCTCTTGGCTCAGTTTACTAGTGCCATTTGTTCAGTGGTTCGTAGGGCTTTCCCCCACTGTTTGGCTTTCAGTTATATGGATGATGTGGTATTGGGGGCCAAGTCTGTACAACATCTTGAGTCCCTTTATACCGCTGTTACCAATTTTCTTTTGTCTTTGGGTATACATTTAAACCCTAACAAAACAAAAAGATGGGGTTATTCCCTAAACTTCATGGGATATGTAATTGGAAGTTGGGGGACATTGCCACAGGATCATATTATACAAAAAATCAAACACTGTTTTAGGAAACTTCCTGTCAATCGACCTATTGATTGGAAAGTATGTCAAAGAATTGTGGGTCTTTTGGGCTTTGCCGCTCCATTTACACAATGTGGTTACCCTGCATTAATGCCTTTATATGCATGTATACAAGCAAAACAGGCTTTTACTTTCTCGCCAACTTACAAGGCCTTTCTAAATCAACAGTATATGAACCTTTACCCCGTTGCCCGGCAACGGTCTGGTCTGTGCCAAGTGTTTGCTGACGCAACTCCCACTGG-CTGGGGC-TTGGCTATAGGCCATCAGCGCATGCGCGGAACCTTTGTGGCTCCTCTGCCGATCCATACTGCGGAACTCCTAGCTGCTTGTTTTGCTCGCAGCCGGTCTGGAGCGAAACTCATCGGAACTGA-CAATTCTGTCGTCCTTTCTCGGAAATATACATCATTTCCATGGCTGCTAGGTTGTACTGCCAACTGGATTCTTCGC-GGGACGTCCTTTGTTTACGTCCCGTCGGCGCTGAATCCCGCGGACGACCCCTCGCGGGGCCGCTTGGGACTCTATCGTCCCCTTCTCCGTCTGCCGTATCGTCCGACCACGGGGCGCACCTCTCTTTACGCGGTCTCCCCGTCTGTGCCTTCTCATCTGCCGGTCCGTGTGCACTTCGCTTCACCTCTGCA-C--GTT------GCATGGAGACCACCGTGAACGCC-CAT-----------CAG----ATC-CTGCCCAAGGTC-TTACATAAGAGGACTCTTGGACTCC----C--------------A--G----CAATGTCAACGACC--------GACCT---T-GAGGCCTACTTCAAAGACTGTG-TGTTTAAAGACTGGGAGGAGTTGGGGGAGGAGATTAGGTCAAAGGTCTTTGTATTAGGAGGCTGTAGGCATAAATTGGTCTGCGCACCATCATCATGCAAATTTTTCACC-TCTGCATAATCA---------------T--------------------------C----------------TCTTATTCATGTCCCACTGTTCAAGCCTCCAAGCTGTGCCTTGGATGGCTTTGGGGCATGGA--C--------------A-----------T---------CGACCCTTATAAAGAATTTGGA-GCTACTGTGGAGTTACTCTC-GTTTTT-----GCCTTCTGACTTCTTTCCTTCAGTCCGGGATCTACTTGATACAGCCTCAGCTCTGTATCGGGAAGCCTTAGAGTCTCCTGAGCATTGCTCACCTCACCATACAGCACTCAGGCAAGCCAT-TCTCTGCTGGGGGGAATTAATGACTCTAGCTACCTGGGTGGGTAATAATTTGGAAGATCCTGCATCCAGGGATCTAGTAGTCAATTATGTTAATACTAACATGGGCCTAAAAATCAGACAACTATTGTGGTTTCATATTTCTTGCCTTACTTTTGGAAGAGAAACTGTCCTTGAGTATTTGGTCTCTTTTGGAGTGTGGATTCGCACACCTCCAGCTTATAGACCACCAAATGCCCCTATCTTATCAACACTTCCGGAAACTACTGTTGTTAGACG-ACGAGAC-----CGAGGCAGGTCCCCTAGAAGAAGAACTCCCTCGCCTCGCAGACGAAGATCTCAATCGCCGCGTCGCAGAAGATCTCAATCTCGGGA-AT-CT--CA-ATGTTAGTATTCCTTGGACTCATAAGGTGGGAAATTTTACTGGGCTCTACTCTTCTACTGTCCCTGTCTTTAATCCTGAATGGCAAACTCCTTCCTTTCCTAAAATTCATTTACAGGAGGACATTATTAATAGGTGTCAGCAATTTGTAGGCCCTCTCACTGTAAATGAAAAGAGAAGATTGAAATTAATTATGCCTGCTAGATTTTATCCTAACAGCACTAAATATTTGCCTCTAGACAAAGGGATTAAACCTTATTATCCTGATCAAGTAGTTAATCATTACTTCCAGACCAGACATTATTTACATACTCTTTGGAAGGCTGGGATTCTATATAAGAGGGAAACTACACGTAGCGCCTCATTTTGCGGGTCACCATATTCTTGGGAACAAGAGCTACATCATGGG-AGGTTGGTC-AGCCAAGCCTCGCAAAGGCATGGGGACGAATCTTTCTGTTC--C--CAACCCTCTGGGATTCTTTCCCGATCATCAGTTGGACCCTGCATTCGGAGCCAATTCAAACAATCCAGACTGGGACTTCAACCCCATCAAGGACCACTGGCCACAGGC-CAACCAGGTA-GGAGT-GGGA-GCATTCGGCCCAGGGTTCACTCCCCCACACGGAGGTGTTTTGGGGTGGAGCCCTCAGGCTCAGGGCATATTGGCTA-CAGT-------G---------C--CAG------CAGTTCCTCCCACTGCCTCCACCAATCGGCAGTTAGGAAGGCAGCCTACTCCCATCTCTCCACCTCTAAAGAGAACAGTCAGTCATCCTCAGGCCATGCAGTGGAA
>genotype_B_gnl|hbvnuc|AB014366_FT00000_P-B_Feature
T--TCCACCACTTTCCACCAAACTCTTCAA---GATCCCAGAGTCAGGGCTCTGTACCTTCCTGCTGGTGGCTCCAGTTCAGGAATAGTAAGCCCTGCTCAGAATACTGTCTCTGCCATATCGTCAATCTTATCGACGACTGGGGACCCTGTGCCGAACATGGAGAACATCGCATCAGGACTCCTAGGACCCCTGCTCGTGTTACAGGCGGGGTTTTTCTCGTTGACAAAAATCCTCACAATACCACAGAGTCTAGACTCGTGGTGGACTTCTCTCAGTTTTCTAGGGGGAACACCCGTGTGTCTTGGCCAAAATTCGCAGTCCCAAATCTCCAGTCACTCACCAACCTGTTGTCCTCCAATTTGTCCTGGTTATCGCTGGATGTATCTGCGGCGTTTTATCATCTGCCTCTGCATCCTGCTG---CTATGCCTCATCTTCTTGTTGGTTCTTCTGGACTATCAAGGTATGTTGCCCGTTTGTCCTCTAATTCCAG-G-AT----CATCAACCAC---------CAGCACGGGACCATGCAAGACCTGCACAACTCCTGCTCAAGGAACCTCTATGTTTCCCTCATGTTGCTGTACAAAACCTACGGACGGAAACTGCACCTGTATTCCCATCCCATCATCTTGGGCTTTCGCAAAATTCCTATGGGAGTGGGCCTCAGTCCGTTTCTCTTGGCTCAGTTTACTAGTGCCATTTGTTCAGTGGTTCGTAGGGCTTTCCCCCACTGTCTGGCTTTCAGTTATATGGATGATGTGGTATTGGGGGCCAAGTCTGTACAACATCTTGAGTCCCTTTATGCCGCTGTTACCAATTTTCTTTTGTCTTTGGGTATACATTTAAACCCTCACAAAACAAAAAGATGGGGATATTCCCTTAATTTCATGGGATATGTAATTGGGAGTTGGGGCACATTGCCACAGGAACATATTGTACAAAAAATCAAACTATGTTTTAGAAAACTTCCTGTAAACAGGCCTATTGATTGGAAAGTATGTCAACGAATTGTGGGTCTTTTGGGGTTTGCTGCCCCTTTTACGCAATGTGGATATCCTGCTTTAATGCCTTTATATGCATGTATCCAAGCGAAACAGGCTTTTACTTTCTCGCCAACTTACAAGGCCTTTCTGAGTAAACAATATCTGAACCTTTACCCCGTTGCTCGGCAACGGCCTGGTCTGTGCCAAGTGTTTGCTGACGCAACCCCCACTGG-TTGGGGC-TTGGCCATAGGCCATCAGCGCATGCGTGGAACCTTTGTGTCTCCTCTGCCGATCCATACTGCGGAACTCCTAGCCGCTTGTTTTGCTCGCAGCAGGTCTGGAGCGAAACTCATCGGGACTGA-CAATTCTGTCGTGCTCTCCCGCAAGTATACATCATTTCCATGGCTGCTAGGCTGTGCTGCCAACTGGATCCTGCGC-GGGACGTCCTTTGTTTACGTCCCGTCGGCGCTGAATCCCGCGGACGACCCCTCCCGGGGCCGCTTGGGGCTCTACCGCCCGCTTCTCCGTCTGCCGTACCGACCGACCACGGGGCGCACCTCTCTTTACGCGGACTCCCCGTCTGTGCCTTCTCATCTGCCGGACCGTGTGCACTTCGCTTCACCTCTGCA-C--GTC------GCATGGAGACCACCGTGAACGCC-CGCCGGAACCTGCCCAAG---GTC-TTGCCCAAGGTC-TTGCATAAGAGGACTCTTGGACTTT------C------------A--G----CAATGTCAACGACC--------GACCT---T-GAGGCATACTTCAAAGACTGTG-TGTTTACTGAGTGGGAGGAGTTGGGGGAGGAGATTAGGTTAAAGGTCTTTGTACTAGGAGGCTGTAGGCATAAATTGGTCTGTTCACCAGCACCATGCAACTTTTTCACC-TCTGCCTAGTCA-----------------T--------------------------C--------------TCTTGTTCATGTCCTACTGTTCAAGCCTCCAAGCTGTGCCTTGGGTGGCTTTAGGGCATGGA----C------------A-------------T-------CGACCCTTATAAAGAATTTGGA-GCTACTGTGGAGTTACTCTC-TTTTTT-----GCCTTCTGACTTCTTTCCGTCGGTGCGAGATCTCCTAGATACTGCTGCTGCTCTGTATCGGGAAGCCTTAGAATCTCCTGAACATTGCTCACCTCACCACACAGCAATCAGGCAAGCTAT-TCTGTGCTGGGGGGAATTAATGACTCTAGCTTCCTGGGTGGGTAATAATTTACAAGATCCAGCGTCCAGGGATCTAGTAGTCAATTATGTTAACACTAACATGGGCCTAAAGATCAGACAATTATTGTGGTTCCATATTTCCTGTCTTACTTTTGGAAGAACCACTGTTCTGGAATATTTGGTGTCTTTTGGAGTGTGGATTCGCACTCCTCCTCCCTACAGACCACCAAATGCCCCTATCTTATCAACACTTCCGGAAACTACTGTTGTTAGA----C--GAC------GAGGCAGGTCCCCTAGAAGAAGAACTCCCTCGCCTCGCAGACGAAGGTCTCAATCACCGCGTCGCAGAAGATCTCAATCTCGGGAA---CC--CCAATGTTAGTATCCCTTGGACTCATAAGGTGGGGAACTTTACGGGGCTTTATTCTTCTACAGTACCTGTCTTTAATCCCGAATGGCAAACTCCTTCTTTTCCAGACATTCATTTGCAGGAGGACATTGTTGATAGATGTAAGCAATTTGTGGGACCCCTTACAATAAATGAAAACAGGAGACTAAAATTAATAATGCCTGCTAGATTTTATCCTAAAGTTACCAAATATTTGCCCTTAGATAAAGGGATCAAACCTTATTATCCAGAGCATGTAGTTAATCATTACTTCCAGACGAGGCATTATTTGCATACTCTTTGGAAGGCGGGTATCTTATATAAAAGAGAGTCTACACATAGCGCCTCATTTTGCGGGTCACCATATTCTTGGGAACAAGATCTACAGCATGGG-AGGTTGGTC-TTCCAAACCTCGGAAAGGCATGGGGACAAATCTTTCTGTCC--C--CAATCCCCTGGGATTCTTCCCCGATCATCAGTTGGACCCTGCATTCAAAGCCAACTCAGAAAATCCAGATTGGGACCTCAACCCACACAAGGACAACTGGCCGGACGC-CCACAAGGTG-GGAGT-GGGA-GCATTCGGGCCAGGGTTCACCCCTCCCCATGGGGGACTGTTGGGGTGGAGCCCTCAGGCTCAGGGCATACTCA-CA--TCTG-----------T---GC--CAG------CAGCTCCTCCTCCTGCCTCCACCAATCGGCAGTCAGGAAGGCAGCCTACTCCCTTATCTCCACCTCT-AAGGGA-----CACTCATCCTCAGATCATGCAGTGGAA
>genotype_A_gnl|hbvnuc|EU859930_FT00000_P-A_Feature
T--TCCACTGCCTTCCACCAAGCTCTGCAG---GATCCCAGAGTCAGGGGTCTGTATTTTCCTGCTGGTGGCTCCAGTTCAGGAACAGTAAACCCTGCTCCGAATATTGCCTCTCACATCTCGTCAATCTCCGCGAGGACTGGGGACCCTGTGACGAACATGGAGAACATCACATCAGGATTCCTAGGACCCCTGCTCGTGTTACAGGCGGGGTTTTTCTTGTTGACAAGAATCCTCACAATACCGCAGAGTCTAGACTCGTGGTGGACTTCTCTCAATTTTCTAGGGGGATCACCCGTGTGTCTTGGCCAAAATTCGCAGTCCCCAACCTCCAATCACTCACCAACCTCCTGTCCTCCAATTTGTCCTGGTTATCGCTGGATGTGTCTGCGGCGTTTTATCATATTCCTCTTCATCCTGCTG---CTATGCCTCATCTTCTTATTGGTTCTTCTGGATTATCAAGGTATGTTGCCCGTTTGTCCTCTAATTCCAG-G-AT----CAACAACAAC---------CAGTACGGGACCATGCAAAACCTGCACGACTCCTGCTCAAGGCAACTCTATGTTTCCCTCATGTTGCTGTACAAAACCTACGGATGGAAATTGCACCTGTATTCCCATCCCATCGTCCTGGGCTTTCGCAAAATACCTATGGGAGTGGGCCTCAGTCCGTTTCTCTTGGCTCAGTTTACTAGTGCCATTTGTTCAGTGGTTCGTAGGGCTTTCCCCCACTGTTTGGCTTTCAGCTATATGGATGATGTGGTATTGGGGGCCAAGTCTGTACAGCATCGTGAGTCCCTTTATACCGCTGTTACCAATTTTCTTTTGTCTCTGGGTATACATTTAAACCCTAACAAAACAAAAAGATGGGGTTATTCCCTAAACTTCATGGGTTACATAATTGGAAGTTGGGGAACTTTGCCACAGGATCATATTGTACAAAAGATCAAACACTGTTTTAGAAAACTTCCTGTTAACAGGCCTATTGATTGGAAAGTATGTCAAAGAATTGTGGGTCTTTTGGGCTTTGCTGCTCCATTTACACAATGTGGATATCCTGCCTTAATGCCTTTGTATGCATGTATACAAGCTAAACAGGCTTTCACTTTCTCGCCAACTTACAAGGCCTTTCTAAGTAAACAGTACATGAACCTTTACCCCGTTGCTCGGCAACGGCCTGGTCTGTGCCAAGTGTTTGCTGACGCAACCCCCACTGG-CTGGGGC-TTGGCCATAGGCCATCAGCGCATGCGTGGAACCTTTGTGGCTCCTCTGCCGATCCATACTGCGGAACTCCTAGCCGCTTGTTTTGCTCGCAGCCGGTCTGGAGCAAAGCTCATCGGAACTGA-CAATTCTGTCGTCCTCTCGCGGAAATATACATCGTTTCCATGGCTGCTAGGCTGTACTGCCAACTGGATCCTTCGC-GGGACGTCCTTTGTTTACGTCCCGTCGGCGCTGAATCCCGCGGACGACCCCTCTCGGGGCCGCTTGGGACTCTCTCGTCCCCTTCTCCGTCTGCCGTTCCAGCCGACCACGGGGCGCACCTCTCTTTACGCGGTCTCCCCGTCTGTGCCTTCTCATCTGCCGGTCCGTGTGCACTTCGCTTCACCTCTGCA-C--GTT------GCATGGAGACCACCGTGAACGCC-CACGCCCA-----TCAG----ATC-CTGCCCAAGGTC-TTACATAAGAGGACTCTTGGACTTC------C------------A--G----CAATGTCAACGACC--------GACCT---T-GAGGCCTACTTCAAAGACTGTG-TGTTTAAGGACTGGGAGGAGCTGGGGGAGGAGATTAGGTTAAAGGTCTTTGTATTAGGAGGCTGTAGGCATAAATTGGTCTGCGCACCAGCACCATGCAACTTTTTCACC-TCTGCCTAATCA-----------------T--------------------------C--------------TCTTGTACATGTCCCACTGTTCAAGCCTCCAAGCTGTGCCTTGGGTGGCTTTGGGGCATGGA----C------------A-------------T-------TGACCCTTATAAAGAATTTGGA-GCTACTGTGGAGTTACTCTC-GTTTTT-----GCCTTCTGACTTCTTTCCTTCCGTCAGAGATCTCCTAGACACCGCCTCAGCTCTGTATCGAGAAGCCTTAGAGTCTCCTGAGCATTGCTCACCTCACCATACTGCACTCAGGCAAGCCAT-TCTCTGCTGGGGGGAATTGATGACTCTAGCTACCTGGGTGGGTAATAATTTGGAAGATCCAGCATCCAGGGATCTAGTAGTCAATTATGTTAATACTAACATGGGTTTAAAGATCAGGCAACTATTGTGGTTTCATATATCTTGCCTTACTTTTGGAAGAGAGACTGTACTTGAATATTTGGTCTCTTTCGGAGTGTGGATTCGCACTCCTCCAGCCTATAGACCACCAAATGCCCCTATCTTATCAACACTTCCGGAAACTACTGTTGTTAGA----C--GACGGGACCGAGGCAGGTCCCCTAGAAGAAGAACTCCCTCGCCTCGCAGACGCAGATCTCAATCGCCGCGTCGCAGAAGATCTCAATCTCGGGA-AT-CT--CA-ATGTTAGTATTCCTTGGACTCATAAGGTGGGAAACTTTACGGGGCTTTATTCCTCTACAGTACCTATCTTTAATCCTGAATGGCAAACTCCTTCCTTTCCTAAGATTCATTTACAAGAGGACATTATTAATAGGTGTCAACAATTTGTGGGCCCTCTCACTGTAAATGAAAAGAGAAGATTGAAATTAATTATGCCTGCTAGATTCTATCCTACCCACACTAAATATTTGCCCTTAGACAAAGGAATTAAACCTTATTATCCAGATCAGGTAGTTAATCATTACTTCCAAACCAGACATTATTTACATACTCTTTGGAAGGCTGGTATTCTATATAAGAGGGAAACCACACGTAGCGCATCATTTTGCGGGTCACCATATTCTTGGGAACAAGAGCTACAGCATGGG-AGGTTGGTC-ATCAAAACCTCGCAAAGGCATGGGGACGAATCTTTCTGTTC--C--CAACCCTCTGGGATTCTTTCCCGATCATCAGTTGGACCCTGCATTCGGAGCCAACTCAAACAATCCAGATTGGGACTTCAACCCCATCAAGGACCACTGGCCAGCAGC-CAACCAGGTA-GGAGT-GGGA-GCATTCGGGCCAGGGCTCACCCCTCCACACGGCGGTATTTTGGGGTGGAGCCCTCAGGCTCAGGGCATATTGACCA-CAGT------------GT------CAA------CAATTCCTCCTCCTGCCTCCACCAATCGGCAGTCAGGAAGGCAGCCTACTCCCATCTCTCCACCTCT-AAGAGA-----CAGTCATCCTCAGGCCATGCAGTGGAA
>genotype_F_gnl|hbvnuc|AB365453_FT00000_P-F_Feature
--CTCATCCCAGTTCCATCAGGCCTTGTTG---GATCCGAGGGTAAGGGCTCTGTATCTTCCTGCTGGTGGCTCCAGTTCAGAGACGCAGAACCCTGCTCCGACTATTGCCTCTCTCACATCATCAATCTTCTCGACGACTGGGGGCCCTGCTATGAACATGGACAACATCACATCAGGACTCCTAGGACCCCTGCTCGTGTTACAGGCGGTGTGTTTCTTGTTGACAAAAATCCTCACAATACCACAGAGTCTAGACTCGTGGTGGACTTCTCTCAATTTTCTAGGGGGACTACCCGGGTGTCCTGGCCAAAATTCGCAGTCCCCAACCTCCAATCACTTACCAACCTCCTGTCCTCCAACTTGTCCTGGCTATCGTTGGATGTGTCTGCGGCGTTTTATCATCTTCCTCTTCATCCTGCTG---CTATGCCTCATCTTCTTGTTGGTTCTTCTGGACTATCAAGGTATGTTGCCCGTTTGTCCTCTAATTCCAG-G-AT----CCACAACCAC---------CAGCACGGGACAATGCAAAACCTGCACAACTCTTGCTCAAGGAACCTCTATGTTTCCCTCCTGTTGCTGTTCAAAACCCTCGGACGGAAACTGCACCTGTATTCCCATCCCATCATCTTGGGCTTTCGGAAAATACCTATGGGAGTGGGCCTCAGCCCGTTTCTCCTGGCTCAGTTTACTAGTGCAATTTGTTCAGTGGTGCGTAGGGCTTTCCCCCACTGTCTGGCTTTTAGTTATATGGATGATCTGGTATTGGGGGCCAAATCTGTGCAACATCTTGAGTCCCTTTATACCGCTGTTACCAATTTTCTGTTATCTGTGGGTATCCATTTGAATACCTCTAAAACAAAAAGATGGGGTTACAATTTACATTTCATGGGTTATGTAATTGGCAGTTGGGGAGCATTACCCCAAGATCATATTGTACACAAAATCAAAGAATGTTTTAGGAAACTTCCTGTAAATCGTCCAATTGACTGGAAAGTTTGTCAACGTATTGTGGGACTTTTGGGCTTTGCTGCTCCTTTTACCCAATGTGGTTATCCTGCTCTCATGCCTCTGTATACCTGTATCACTGCGAAACAGGCTTTTGTCTTTTCGCCAACTTACAAGGCCTTTCTCTGTAAACAGTACATGAACCTTTACCCCGTTGCTCGGCAACGGCCAGGCCTGTGCCAAGTGTTTGCTGACGCAACCCCCACTGG-TTGGGGC-TTGGCCATTGGCCATCAGCGCATGCGTGGAACCTTTGTGGCTCCTCTGCCGATCCATACTGCGGAACTCCTTGCAGCTTGCTTCGCTCGCAGCCGGTCTGGAGCGAATATCATCGGAACAGA-CAACTCTGTTGTCCTCTCTCGGAAGTACACCTCCTTCCCATGGCTGCTCGGATGTGCTGCCAACTGGATCCTGCGC-GGAACGTCCTTTGTTTACGTCCCGTCGGCGCTGAATCCCGCGGACGACCCCTCCCGGGGCCGCTTGGGGCTCTACCGCCCTCTTCTGCGTCTGCCGTTCCGGCCGACCACGGGTCGCACCTCTCTTTACGCGGACTCCCCGTCTGTTCCTTCTCATCTGCCGGTCCGTGTGCACTTCGCTTCACCTCTGCA-C--GTC------GCATGGAGACCACCGTGAACGCCCC-------------CTG----GAGTTTGCCAACAGTC-TTACATAATAGGACTATTGGACTTT----C--------------A--G----GACGGTCAATGACCCGGTCAATGACCTGGATCGAAGAATACATCAAAGACTGTG-TATTTAAAGACTGGGAGGAGTTGGGGGAGGAGATTAGGTTAATGATCTTTGTACTAGGAGGCTGTAGGCATAAATTGGTCTGTTCACCAGCACCATGCAACTTTTTCACC-TCTGCCTAATCA--------------------T--------------------------C-----------TCTTGTTCATGTCCTACTTTTCAAGCCTCCAAGCTGTGCCTTGGGTGGCTTTAGGGCATGGA--------C--------A--------------------TTGACCCTTATAAAGAATTTGGA-GCGTCTGTGGAATTGCTCTC-TTTTTT-----GCCTTCTGATTTCTTCCCGTCGGTTAGGGACCTAATCGACACCGCTACAGCTCTCTACAGGGATGACTTAGAGTCACCGGAACATTGCACCGCCCATCATACCGCTCTCAGGCAAGCTAT-TGTGTGTTGGGGTGAAGTAATGACTTTGGCTTCCTGGGTGGGCAATAATTTGGACGACCCTGGAGCCAGGGATTTAGTAGTTAACTATGTTAACACTCACATGGGCCTAAAGATTAGACAATTATTGTGGTTTCACATTTCCTGTCTTATGTTTGGAAGACAAACAGTTCTTGAGTATTTGGTGTCCTTTGGAGTGTGGATTCGCACTCCTCCTGCTTATAGACCACAAAATGCCCCTATCCTATCCACACTTCCTGAAACTACTGTTGTTAGA----CC--AC------GAGGCAGGACCCCTAGAAGAAGAACTCCCTCGCCTCGCAGACGAAGATCTCAATCGCCGCGTCGCAGAAGATCTCAATCTCCAGC-----TTCCCAATGTTAGTATTCCTTGGACTCATAAGGTGGGAAACTTTACGGGGCTCTACTCTTCTACTGTACCTGCTTTCAATCCTCACTGGTTAACTCCTTCTTTTCCTGATATTCATTTGCATCAAGACCTGATATCTAAATGTGAACAATTTGTAGGCCCACTTACCAAAAATGAATTGAGAAGGTTGAAATTGATTATGCCAGCCAGATTCTTTCCTAAACTTACTAAATATTTTCCTCTGGAGAAAGGCATTAAACCTTATTATCCTGAGCATGCAGTTAATCATTATTTTAAGACCAGACATTATTTGCATACGTTATGGAAGGCGGGAATTTTATATAAGAGAGAATCCACACGTAGCGCCTCATTTTGTGGGTCACCATATTCCTGGGAACAAGAGCTACAGCATGGGAGCACCTCTC--TCAACGACAAGAAGGGGCATGGGACAGAATCTCTCTGTGC--C--CAATCCACTGGGATTCTTTCCAGAACATCAGCTGGATCCTCTTTTCAGAGCAAATTCCAGCAGTCCCGATTGGGACTTCAACAAAAACAAGGACACTTGGCCAATGGC-AAACAAGGTA-GGAGT-GGGA-GGTTACGGTCCAGGGTTCACACCCCCACACGGGGGCCTGTTGGGGTGGAGCCCTCAGGCACAAGGTGTTCTAA-CA-ACCTT---------------GC--CAG------CAGATCCGCCTCCTGCTTCCACCAATCGGCGGTCCGGGAGGAAGCCCACCCCAGTCTCTCCACCTCT-AAGAGA-----CACACATCCACAGGCAATGCAATGGAA
>genotype_A_gnl|hbvnuc|AY161138_FT00000_P-A_Feature
T--TCCACAACTTTCCACCAAGCTCTACAA---GATCCCAGAGTCAGGGGCCTGTATTTTCCTGCTGGTGGCTCCAGTTCAGGAACACTCAACCCTGTTCCAAATATTGCCTCTCACATCTCGTCAATCTCCTCGAGGACTGGGGACCCTGCGCCGAACATGGAGAACATCACATCAGGATTCCTAGGACCCCTGCTCGTGTTACAGGCGGGGTTTTTCTTGTTGACAAGAATCCTCACAATACCGCAGAGTCTAGACTCGTGGTGGACTTCTCTCAATTTTCTAGGGGGACCACCCGTGTGTCTTGGCCAAAATTCGCAGTCCCCAACCTCCAATCACTCACCAACCTCCTGTCCTCCAATTTGTCCTGGTTATCGCTGGATGTGTCTGCGGCGTTTTATCATATTCCTCTTCATCCTGCTGGTGCTATGCCTCATCTTCTTATTGGTTCTTCTGGATTATCAAGGTATGTTGCTCGTTTGTCCTCTAATTCCAG-G-AT----CCACAACAAC--------C-AGCACGGGACCCTGCAAAACCTGCACGACTCCTGCTCAAGGCAACTCTATGTTTCCCTCATGTTGCTGTACAAAACCTACGGATGGAAATTGCACCTGTATTCCCATCCCATCATCTTGGGCTTTCGCAAAATACCTATGGGAGTGGGCCTCAGTCCGTTTCTCTTGGCTCAGTTTACTAGTGCCATTTGTTCAGTGGTTCGTAGGGCTTTCCCCCACTGTTTGGCTTTCAGCTATGTGGATGATCTGGTACTGGGGGCCAAGTCTGTACAACATCTTGAGTCCCTTTATACCGCTGTTACCAATTTTCTTTTGTCTTTGGGTATACATTTAAACCCTAACAAAACAAAGAGATGGGGTTATTCCCTGAATTTCATGGGATATGTAATTGGAAGTTGGGGTACATTGCCACAGGATCATATTGTACAAAAAATCAAAAATTGTTTTAGAAAACTTCCTGTCAATCGACCTATTGATTGGAAAGTATGTCAGAGAATTGTGGGTCTTTTGGGCTTTGCCGCTCCATTTACACAATGTGGTTATCCTGCATTAATGCCTTTATATGCATGCATACAAGCGAAACAGGCTTTTACTTTCTCGCCAACTTACAAGGCCTTTCTAAGTAAACAGTATATGAACCTTTACCCCGTTGCCCGGCAACGGCCTGGTCTGTGCCAAGTGTTTGCTGACGCAACCCCCACTGG-CTGGGGC-TTGGCCATCGGCCATCAGCGCATGCGTGGAACCTTTGTGGCTCCTCTGCCGATCCATACTGCGGAACTCCTAGCCGCTTGTTTTGCTCGCAGCCGGTCTGGAGCAAAACTCATCGGGACTGA-TAATTCTGTCGTCCTTTCTCGGAAATATACATCCTTTCCATGGCTGCTAGGTTGTACTGCCAACTGGATTCTTCGC-GGGACGTCCTTTGTTTACGTCCCGTCGGCGCTGAATCCCGCGGACGACCCCTCGCGAGGCCGCTTGGGACTGTATCGTCCCCTTCTCCGTCTGCCGTACCGTCCGACCACGGGGCGCACCTCTCTTTACGCGGTCTCCCCGTCTGTGCCTTCTCATCTGCCGGTCCGTGTGCACTTCGCTTCACCTCTGCA-C--GTT------GCATGGAGACCACCGTGAACGCC-CAT-----------CAG----ATC-CTGCCCAAGGTC-TTACATAAGAGGACTCTTGGACTCC--------C----------A--G----CAATGTCAACGACC--------GACCT---T-GAGGCCTACTTCAAAGACTGTG-TGTTTAAGGACTGGGAGGAGCTGGGGGAGGAGATTAGGTTAAAGGTCTTTGTATTAGGAGGCTGTAGGCATAAATTGGTCTGCGCACCAGCACCATGCAACTTTTTCACC-TCTGCCTAATCA-------------------T--------------------------C------------TCTTGTACATGTCCCACTGTTCAAGCCTCCAAGCTGTGCCTTGGGTGGCTTTGGGGCATGGA--------C--------A--------------------TTGACCCTTATAAAGAATTTGGA-GCTACTGTGGAGTTACTCTC-GTTTTT-----GCCTTCTGACTTCTTTCCTTCCGTCAGAGATCTTCTAGACACCGCCTCAGCTCTGTATCGAGAAGCCTTAGAGTCTCCTGAGCATTGCTCACCTCACCATACTGCACTCAGGCAAGCCAT-TCTCTGCTGGGGGGAATTGATGACTCTAGCTACCTGGGTGGGTAATAATTTGGAAGATCCAGCATCCAGGGATCTAGTAGTCAATTATGTTAATACTAACATGGGTTTAAAGATCAGGCAACTATTGTGGTTTCATATATCTTGCCTTACTTTTGGAAGAGAGACTGTACTTGAATATTTGGTCTCTTTCGGAGTGTGGATTCGCACTCCTCCAGCCTATAGACCACCAAATGCCCCTATCTTATCAACACTTCCGGAAACTACTGTTGTTAGA----C--GACGGGACCGAGGCAGGTCCCCTAGAAGAAGAACTCCCTCGCCTCGCAGACGCAGATCTCAATCGCCGCGTCGCAGAAGATCTCAATCTCGGGA-AT-CT--CA-ATGTTAGTATTCCTTGGACTCATAAGGTGGGAAATTTTACTGGGCTTTATTCTTCTACTGTCCCTATCTTTAATCCTGAATGGCAAACCCCTTCTTTTCCTAAAATTCATTTACATGAAGATATTACTAATAGGTGTCAACAATTTGTAGGCCCTCTCACTGTAAATGAAAAGAGAAGACTAAAATTAATTATGCCTGCTAGGTTTTACCCTAACAGCACAAAATATTTGCCTCTAGACAAAGGGATTAAACCTTATTATCCTGATCAGGTAGTTAATCATTACTTTCAAACCCGACATTATTTACATACTCTTTGGAAGGCTGGGATTCTATATAAGAGGGAAACTACACGTAGCGCTTCATTTTGCGGGTCACCATATTCTTGGGAACAAGAGCTACATCATGGG-AGGTTGGAC-ATCAAAACCTCGCAAAGGCATGGGGACGAACCTTTCTGTTC--C--CAACCCTCTGGGATTCTTTCCCGATCATCAGTTGGACCCTGCATTCGGAGCCAATTCAAACAATCCAGATTGGGACTTCAACCCCATCAAGGACCACTGGCCACAAGC-CAACCAGGTA-GGAGT-GGGA-GCATTTGGGCCAGGGTTCACTCCCCCACACGGAGGTGTTTTGGGGTGGAGCCCTCAGGCTCAGGGCATATTGGCCA-CAGT----------------GC--CAG------CAGTGCCTCCTTCTGCCTCCACCAATCGGCAGTCAGGAAGGCAGCCTACTCCCATCTCTCCACCTCT-AAGAGA-----CAGTCATCCTCAGGCCATGCAGTGGAA
>genotype_A_gnl|hbvnuc|FN545828_FT00000_P-A_Feature
T--TCCACAACTTTCCACCAAGCTCTACAA---GATCCCAGGGTCAGGGGCCTGTATTTCCCTGCTGGTGGCTCCAATTCAGGAACAGTAAACCCTGTTCCGAATACTGCCTCTCACATCTCGTCAATCTCCTCGAGGACTGGGGACCCTGCACCGACCATGGAGAACATCACATCAGGATTCCTAGGACCCCTGCTCGTGTTACAGGCGGGGTTTTTCTTGTTGACAAGAATCCTCACAATACCACAGAGTCTAGACTCGTGGTGGACTTCTCTCAATTTTCTAGGGGG-TCACCCGTGTGTCTTGGCCAAAATTCGCAGTCCCCAACCTCCAATCACTCACCAACCTCCTGTCCTCCAATTTGTCCTGGTTATCGCTGGATGTGTCTGCGGCGTTTTATCATATTCCTCTTCATCCTGCTG---CTATGCCTCATCTTCTTATTGGTTCTGCTGGATTGTCAAGGTATGTTGCCCGTTTGTCCTCTAATTCCAG-G-AT----CCACAACCAC---------CAGTACGGGACCCTGCAGAACCTGCACGACTCCTGCTCAAGGCAACTCTATGTTTCCCTCATGTTGTTGTACAAAACCTACGGACGGAAATTGCACCTGTATTCCCATCCCATCATCATGGGCTTTCGCAAAATACCTATGGGAGTGGGCCTCAGTCCGTTTCTC-TGGCTCAGTTTACTAGTGCCATTTGTTCAGTGGTTCGTAGGGCTTTCCCCCACTGTTTGGCTTTCAGTTATATGGATGATGTGGTATTGGGGGCCAAGTCTGTACAGCATCTTGACTCCCTTTTTACCGCTGTTACCAATTTTCTTTTGTCTTTGGGCATACATTTAAACCCTAACAAAACCAAAAGATGGGGTTATTCCCTAAACTTCATGGGATACATAATTGGAAGTTGGGGATCACTGCCACAGGCTCATATTGTACAAAAAATCAAACATTGTTTTAGAAAACTTCCTGTTAACAGGCCTATTGATTGGAAAGTATGTCAAAGAATTGTGGGTCTTTTGGGCTTTGCTGCTCCATTTACACAATGTGGATACCCGGCCTTAATGCCTTTGTATGCATGTATACAAGCTAAACAGGCTTTTACTTTCTCGCCAACTTACAAGGCCTTTCTACGTAACCAGTATATGAACCTTTACCCCGTTGCCCGGCAACGGCCTGGTCTGTGCCAAGTGTTTGCTGACGCAACCCCCACTGG-TTGGGGC-TTGGCCATAGGCCATCAGCGCATGCGTGGAACCTTTGTGGCTCCTCTGCCGATCCATACTGCGGAACTCCTAGCAGCTTGTTTTGCTCGCAGCCGGTCTGGAGCAAACCTCATCGGGACTGA-TAATTCTGTCGTCCTTTCGCGGAAATATACATCCTTTCCATGGCTGCTAGGCTGTACTGCCAACTGGATTCTTCGC-GGGACGTCCTTTGTTTACGTCCCGTCGGCGCTGAATCCCGCGGACGACCCTTCTCGGGGCCGCTTGGGCCTCTATCGTCCCCTTCTCCGTCTGCCGTACCGACCGACCACGGGGCGCACCTCTCTTTACGCGGTCTCCCCGTCTGTGCCTTCTCATCTGCCGGACCGTGTGCACTTCGCTTCACCTCTGCA-C--GTT------GCATGGAGACCACCGTGAACGCC-CAT-----------CAG----A-C-TTGCCCAAGGTC-TTACATAAGAGGACTCTTGGACTCC------C------------A--G----CAATGTCAACGACC--------GACCT---T-GAGGCATACTTCAAAGACTGTG-TGTTTAAAGACTGGGAGGAGTTGGGGGAGGAGATTAGGTTAAAGGTCTTTGTATTAGGAGGCTGTAGGCATAAATTGGTCTGCGCACCACCATCATGCAACTTTTTCACC-TCTGCCTAATCA-----------------T--------------------------C--------------TCTTGTTCATGTCCCACTCTTCAAGCCTCCAAGCTGTGCCTTGGG-GGCTTTGGGGCATGGA----C------------A-------------T-------TGACCCTTATAAAGAATTTGGC-GCTACTGTAGAGTTACTCTC-TTTTTT-----GCCTTCTGACTTCTTTCCTTCCGTCCGAGATCTCCTAGATACCGCCTCAGCTCTGTTTCGGGAAGCATTGGAATCACCTGAGCATTGTACACCTCACCATACAGCACTCAGGCAAGCCAT-TCTTTGCTGGGGGGAATTAATGACTCTAGCTTCCTGGGTGGGTAATAATTTGCAAGATCCAGCATCCAGGGATCAAGTAGTCGATTATGTTAACACTAACATGGGCCTAAAAATCAGGCAACTATTGTGGTTTCATATTTCTTGTCTCACTTTTGGAAGACAAACTGTACTTGAGTATTTGGTATCTTTTGGAGTGTGGATTCGTACTCCTCCACCCTACAGACCACTAAATGCCCCTATCTTATCAACACTTCCGGAAACTACTGTTGTTAGA----C--GAAGGGACCCAGGCCGGTCCCCTAGAAGAAGAACTCCCTCGCCTCGCAGACGAAGATCTCAATCGCCGCGTCGCAGAAGATCTCAATCTCGGGA-AT-CT--CA-ATGTTAGTATTCCTTGGACTCATAAGGTGGGAAATCTTACTGGGCTTTATTCTTCTACTGTACCTATCTTTAATCCTGAATGGCAAACTCCTTCTTTTCCAAAGATTCATTTACACGAGGACATTATTAATAGATGTCAACAATTCGTGGGCCCTCTCACCGTAAATGAAAAGAGAAGATTAAAATTAATTATGCCTGCTAGATTTTATCCTAATAGCACCAAATATTTGCCCCTAGACAAAGGGATTAAACCTTATTATCCTGAACATATAGTTAATCATTACTTTCAGGCCCAACATTATTTGCATACTCTTTGGAAGGCTGGTATTCTATATAAGAGGGAAACTACACGTAGCGCATCATTTTGCGGGTCACCATATTCTTGGGAACAAGTGCTACCTCATGGG-AGGTTGGTT-GCCAAAACCTCGCAAAGGCATGGGGACGAATCTGTCTGTTC--C--CAATCCTCTGGGATTCTTTCCCGATCATCAGTTGGACCCTGCATTCGGAGCCAACTCAAACAATCCAGATTGGGACTTCAACCCCATCAAGGACCACTGGCCACAAGC-CAATCAGGTA-GGAGT-GGGA-GCATTTGGGCCAGG-TTCACCCCTCCACACGGCGGTGTTCTGGGGTGGAGCCCTCAGGCTCAGGGCATACTGACAA-CAGT----------------GC--CAG------CAGTTCCTCCTCCTGCCTCCACCAATCGGCAGTCAGGAAGGCAGCCTACTCCCATCTCTCCACCTCT-AAGAGA-----CAGTCATCCTCAGGCCATGCAGTGGAA
>genotype_A_gnl|hbvnuc|FM199978_FT00000_P-A_Feature
T--TCCACAGCTTTCCACCAAGCTCTGCAA---GATCCCAGAGTCAGGGGCCTGTATTTTCCTGCTGGTGGCTCCAGTTCAGGAACACTCAACCCTGTTCCAAATATTGCCTCTCACATCTCGTCAATCTCCTCGAGGACTGGGGACCCTGCTTCGAACATGGAGAACATCACATCAGGATTCCTAGGACCCCTGCTCGTGTTACAGGCGGGGTTTTTCTTGTTGACAAGAATCCTCACAATACCGCAGAGTCTAGACTCGTGGTGGACTTCTCTCAATTTTCTAGGGGGCTCACCCGTGTGTCTTGGCCAAAATTCGCAGTCCCCAACCTCCAATCACTCACCAACCTCCTGTCCTCCAATTTGTCCTGGTTATCGCTGGATGTGTCTGCGGCGTTTTATCATATTCCTCTTCATCCTGCTG---CTATGCCTCATCTTCTTATTGGTTCTTCTGGATTATCAAGGTATGTTGCCCGTTTGTCCTCTAATTCCAG-G-AT----CCACAACAAC---------CAGTACGGGACCCTGCAAAACCTGCACGACTCCTGCTCAAGGCAACTCTATGTTTCCCTCATGTTGCTGTACAAAACCTACGGATGGAAATTGCACCTGTATTCCCATCCCATCATCTTGGGCTTTCGCAAAATACCTATGGGAGTGGGCCTCAGTCCGTTTCTCTTGGCTCAGTTTACTAGTGCCATTTGTTCAGTGGTTCGTAGGGCTTTCCCCCACTGTTTGGCTTTCAGCTATATGGATGATGTGGTATTGGGGGCCAAGTCTGTACAACATCTTGAGTCCCTTTATACCGCTGTTACC-ATTTTCTTTTGTCTTTGGGTATACATTTAAACCCTAACAAAACAAAGAGATGGGGTTATTCCCTAAACTTCATGGGATATGTAATTGGAAGTTGGGGTACATTACCACAGGATCATATTGTACAAAAAATCAAACACTGTTTTAGAAAACTTCCTGTTAATCGACCTATTGATTGGAAAGTATGTCAAAGAATTGTGGGTCTTTTGGGCTTTGCCGCTCCATTTACACAATGTGGTTATCCTGCCTTAATGCCTTTGTATGCATGTATACAAGCGAAACAGGCTTTTACTTTCTCGCCAACTTACAAGGCCTTTCTAAATACACAGTATATGAACCTTTACCCCGTTGCTCGGCAACGGCCTGGTCTGTGCCAAGTGTTTGCTGACGCAACTCCCACTGG-CTGGGGC-TTGGCTATAGGCCATCAGCGCATGCGTGGAACCTTTGTGGCTCCTCTGCCGATCCATACTGCGGAACTCCTAGCTGCTTGTTTTGCTCGCAGCCGGTCTGGAGCAAACCTCATCGGGACTGA-TAATTCTGTCGTCCTTTCTCGGAAATATACATCATTTCCATGGCTGCTAGGTTGTACTGCCAACTGGATTCTTCGC-GGAACGTCCTTTGTTTACGTCCCGTCGGCGCTGAATCCCGCGGACGACCCCTCCAGGGGCCGCTTGGGACTCTATCGTCCCCTTCTCCGTCTACCGTACCGTCCGACCACGGGGCGCACCTCTCTTTACGCGGACTCCCCGTCTGTGCCTTCTCATCTGCCGGTCCGTGTGCACTTCGCTTCACCTCTGCA-C--GTT------GCATGGAGACCACCGTGAACGCC-CAT-----------CGG----ATC-CTGCCCAAGGTC-TTACATAAGAGGACTCTT----------------------------------------------CC--------GACCT---T-GAGGCCTACTTCAAAGACTGTG-TGTTTAAAGACTGGGAGGAGTTGGGGGAGGAGATTAGGTTAAAGGTCTTTGTATTAGGAGGCTGTAGGCATAAATTGGTCTGCGCACCATCATCATGCAACTTTTTCACC-TCTGCCTAATCA-----------------T--------------------------C--------------TCTTGTACATGTCCCACTGTTCAAGCCTCCAAGCTGTGCCTTGGATGGCTTTGGGGCATGGA----C------------A-------------T-------TGACCCTTATAAAGAATTTGGA-GCTACTGTGGAGTTACTCTC-GTTTTT-----GCCTTCTGACTTCTTTCCTTCAGTCCGGGATCTACTTGATACAGCCTCAGCTCTGTATCGGGAAGCCTTAGAGTCACCTGAGCATTGCTCACCTCACCATACAGCACTCAGGCAAGCCAT-TCTCTGCTGGGGGGAATTAATGACTCTAGCTACCTGGGTGGGTAATAATTTAGAAGATCCAGCATCCAGGGATCTAGTAGTCAATTATGTTAATACTAACATGGGCCTAAAGATTAGACAACTATTGTGGTTTCATATTTCTTGCCTTACTTTTGGGAGAGAAACTGTCCTTGAGTATTTGGTCTCCTTTGGAGTGTGGATTCGCACTCCTCCAGCCTATAGACCACCAAATGCCCCTATCTTATCAACACTTCCGGAAACTACTGTTGTTAGA----C--GACGAGACCGAGGCAGGTCCCCTAGAAGAAGAACTCCCTCGCCTCGCAGACGAAGATCTCAATCGCCGCGTCGCAGAAGATCTCAATCTCGGGA-AT-CT--CA-ATGTTAGTATTCCTTGGACTCATAAGGTGGGAAATTTTACTGGGCTTTATTCCTCTACTGTCCCTATCTTTAATCCTGAATGGCAAACTCCTTCCTTTCCTAAAATCCATTTACATGAGGACATTATTAATAGGTGTCAGCAATTTGTAGGCCCTCTCACTGTAAATGAAAAGAGAAGATTGAAATTAATTATGCCTGCTAGATTTTATCCTAACAGTACTAAATATTTGCCTCTAGACAAAGGGATTAAACCTTATTATCCAGATCAAGTAGTTAATCATTACTTCCAGACCCGACATTATTTACATACTCTCTGGAAGGCTGGGATTCTATATAAGAGGGAAACTACACGTAGCGCCTCATTTTGCGGGTCACCATATTCTTGGGAACAAGAGCTACATCATGGG-AGGTTGGTC-ATCAAAACCTCGCAAAGGCATGGGGACGAATCTATCTGTTC--C--CAACCCTCTGGGATTCTTTCCCGATCATCAGTTGGACCCTGCATTCGGAGCCAATTCAAACAATCCAGACTGGGACTTCAACCCCACCAAGGACCACTGGCCACAAGC-CAACCAGGTA-GGAGT-GGGA-GCATTCGGCCCAGGGTTCACTCCCCCACACGGAGGTGTTTTGGGGTGGAGCCCTCAGGCTCAGGGCATATTGGCTA-CTTT----------------GC--CAG------CAGTTCCTCCTCCTGCCTCCACCAATCGGCAGTCAGGAAGGCAGCCTACTCCCATCTCTCCACCTCT-AAGAGA-----CAGTCATCCTCAGGCCATGCAGTGGAA
>genotype_A_gnl|hbvnuc|FJ692596_FT00000_P-A_Feature
T--TCCAC-GCTTTCCACCAAGCTCTGCAA---GATCCCAGAGTCAGGGGCCTGTATTTTCCTGCTGGTGGCTCCAGTTCAGGAACAGTAAACCCTGCTCCGAATATTGCCTCTCACATCTCGTCAATCTCCTCGAGGACTGGGGACCCTGCACCGACCATGGAGAACATCACATCAGGATTCCTAGGACCCCTGCTCGTGTTACAGGCGGGGTTTTTCTTGTTGACAAGAATCCTCACAATACCGCAGAGTCTAGACTCGTGGTGGACTTCTCTCAATTTTCTAGGGGGATCTCCCGTGTGTCTTGGCCAAAATTCGCAGTCCCCAACCTCCAATCACTCACCAACCTCCTGTCCTCCAATTTGTCCTGGTTATCGCTGGATGTGTCTGCGGCGTTTTATCATATTCCTCTTCATCCTGCTG---CTATGCCTCATCTTCTTATTGGTTCTTCTGGATTATCAGGGTATGTTGCCCGTTTGTCCTCTAATTCCAG-G-AT----CCACAACCAC---------CAGTACGGGACCCTGCAGAACCTGCACGACTCCTGCTCAAGGCAACTCTATGTTTCCCTCATGTTGCTGTACCAAACCTACGGACGGAAATTGCACCTGTATTCCCATCCCATCATCCTGGGCTTTCGCAAAATACCTATGGGAGTGGGCCTCAGTCCGTTTCTCTTGGCTCAGTTTACTAGTGCCATTTGTTCAGTGGTTCGTAGGGCTTTCCCCCACTGTTTGGCTTTCAGTTATATGGATGATGTGGTATTGGGGGCCAAGTCTGTACAACATCTTGAGTCCCTTTATACCGCTGTTACCAATTTTCTTTTGTCTCTGGGTATACATTTAAACCCTAACAAAACAAAAAGATGGGGTTATTCCCTAAACTTCATGGGATATGTAATTGGAAGTTGGGGATCATTGCCACAGGATCATATTGTCCAAAAAATCAAACACTGTTTTAGAAAACTTCCTGTTAACAGGCCTATTGATTGGAAAGTATGTCAAAGAATTGTGGGTCTTTTGGGCTTTGCTGCCCCATTTACACAATGTGGATATCCTGCCTTAATGCCTTTGTATGCATGTATACAAGCTAGACAGGCTTTTACTTTCTCGCCAACTTACAAGGCCTTTCTAAGTACACAATATATGAACCTTTACCCCGTTGCCCGGCAACGGCCTGGTCTGTGCCAAGTGTTTGCTGACGCAACCCCCACTGG-CTGGGGC-TTGGCTATAGGCCATCAGCGCATGCGTGGAACCTTTGTGGCTCCTCTGCCAATCCATACTGCGGAACTCCTAGCCGCTTGTTTTGCTCGCAGCCGGTCTGGAGCAAAACTCATTGGGACTGA-TAATTCTGTCGTCCTTTCTCGGAAATATACATCCTTTCCATGGCTGCTAGGCTGTACTGCCAACTGGATTCTTCGC-GGGACGTCCTTTGTTTACGTCCCGTCGGCGCTGAATCCCGCGGACGACCCCTCTCGGGGCCGCTTGGGACTCTATCGTCCCCTTCTCCGTCTGCCGTACCGACCGACCACGGGGCGCACCTCTCTTTACGCGGTCTCCCCGTCTGTGCCTTCTCATCTGCCGGACCGTGTGCACTTCGCTTCACCTCTGCA-C--GTT------GCATGGAGACCACCGTGAACGCC-CAT-----------CAG----ATC-CTGCCCAAGGTC-TTACATAAGAGGACTCTTGGACTCC------C------------A--G----CAATGTCAACGACC--------GACCT---T-GAGGCCTACTTCAAAGACTGTG-TGTTTAAAGACTGGGAGGAGTTGGGGGAGGAGATTAGGTTAAAGGTCTTTGTATTAGGAGGCTGTAGGCATAAATTGGTCTGCGCACCATCATCCTGCAACTTTTTCACC-TCTGCCTAATCA-----------------T--------------------------C--------------TCTTGTACATGTCCCACTTTTCAAGCCTCCAAGCTGTGCCTTGGGTGGCTTTGGGGCATGGA----C------------A-------------T-------TGACCCTTATAAAGAATTTGGA-GCTACTGTTGAGTTACTCTC-TTTTTT-----GCCT-CTGACTTCTTTCCTTCCGTCCGAGATCTACTAGATACCGCCTCAGCTCTGTATCGGGAAGCATTAGAGTCTCCTGAGCATTGCTCTCCTCACCATACAGCACTCAGGCAAGCCAT-TCTCTGCTGGGGGGAATTAATGACTCTAGCTACCTGGGTGGGTAATAATTTGGAAGATCCAGCATCCAGGGATCTAGTAGTCAATTATGTTAATACTAACATGGGCCTAAAGATCAGGCAATTATTGTGGTTTCATACTTCTTCCATTACTTTTGGAAGAGAA-TTGTACTTGAATATTTGGTCTCTTTCGGAGTGTGGATTCGCACTCCTCCAGCCTATAGACCACCAAATGCCCCTATCTTATCAACACTTCCGGAAACTACTGTTGTTAGA----C--GACGAGACCGAGGCAGGTCCCCTAGAAGACGAACTCCCTCGCCTCGCAGACGAAGATCTCAATCACCGCGTCGCAGAAGATCTCAATCTCGGGAAC--CT--CA-ATGTTAGTATTCCTTGGACTCATAAGGTGGGAAATTTTACCGGGCTTTATTCCTCTACTGTGCCTAGCTTTAATCCTG-ATGGCAAACTCCTTCTTTTCCTAAAATTCATTTACATGAGGACATTATTAATAGATGTCAACAATTTGTGGGCCCTCTCACTGTAAATGAAAAGAGAAGATTGAAATTGATTATGCCTGCTAGATTTTATCCTAACAGCACCAAATATTTGCCCCTACACAAAGGGATTAAACCTTATTATCCTGATCAGATAGTTAATCATTACTTCCAGGCTCGACATTATTTACATACTCTTTGGAAGGCTGGTATTCTATATAAGAGGGAAACCACTCGTAGCGCCTCATTTTGCGGGTCACCATATTCTTGGGAACAAGAGCTACATCATGGG-AGGTTGGAT-ATCAACACCTCGCAAAGGCATGGGGACGAATCTTTCTGTTC--C--CAACCCTCTGGGATTCTTTCCCGATCATCAGTTGGACCCTGCATTCGGAGCCAACTCAAACAATCCAGATTGGGACTTCAACCACATCAAGGACCACTGGCCACAAGC-CAATCAGGTA-GGAGT-GGGA-GCATTTGGGCCAGGGTTCACCCCTCCACACGGAGGTGTTCTGGGGTGGAGCCCTCAGGCTCAGGGCATATTGACTA-CAGT----------------GC--CAG------CAGTTCCTCCTCCTGCCTCCACCAATCGGCAGTCAGGAAGGCAGCCTACACCCATCTCTCCACCTCT-AAGAGA-----CAGTCATCCTCAG-CCATGCAGTGGAA
>genotype_A_gnl|hbvnuc|AB116092_FT00000_P-A_Feature
T--TCCACAGCTTTCCACCAAGCTCTGCAA---GATCCCAGAGTCAGGGGCCTGTATTTTCCTGCTGGTGGCTCCAGTTCAGGAACACTCAACCCTGTTCCAACTATTGCCTCTCACATCTCGTCAATCTCCTCGAGGATTGGGGACCCTGCACCGAACATGGAGAACATCACATCAGGATTCCTAGGACCCCTGCTCGTGTTACAGGCGGGGTTTTTCTTGTTGACAAGAATCCTCACAATACCGCAGAGTCTAGACTCGTGGTGGACTTCTCTCAATTTTCTAGGGGGAGCACCCGTGTGTCTTGGCCAAAATTCGCAGTCCCCAACCTCCAATCACTCACCAACCTCCTGTCCTCCAATTTGTCCTGGTTATCGCTGGATGTGTCTGCGGCGTTTTATCATATTCCTCTTCATCCTGCTG---CTATGCCTCATCTTCTTATTGGTTCTTCTGGATTATCAAGGTATGTTGCCCGTTTGTCCTCTAATTCCAG-G-AT----CAACAACAAC---------CAGCACGGGACCCTGCAAAACCTGCACGACTCCTGCTCAAGGGAACTCTATGTTTCCCTCATGTTGCTGTACAAAACCTACGGATGGAAATTGCACCTGTATTCCCATCCCATCATCTTGGGGTTTCGCAAAATTCCTATGGGAGTGGGCCTCAGTCCGTTTCTCTTGTCTCAGTTTACTAGTGCCATTTGTTCAGTGGTTCGTAGGGCTTTCCCCCACTGTTTGGCTTTTAGCTATATGGATGATGTGGTACTGGGGGCCAAGTCTGTACAACATCTTGAGTCCCTTTACACCGCTGTTACCAATTTTCTTTTGTCTTTGGGTATACATTTAAACCCTAACAAAACAAAGAGATGGGGTTATTCCCTGAATTTCATGGGTTATGTAATTGGAAGTTGGGGTACATTGCCACAGGATCATATTGTACAAAAAATCAAACACTGTTTTAGAAAACTTCCTGTAAATCGACCTATTGATTGGAAAGTATGTCAGAGAATTGTGGGTCTTTTGGGCTTTGCAGCTCCATTTACACAATGTGGTTACCCTGCATTAATGCCTTTGTATGCATGTATACAGGCGAAACAGGCTTTTACTTTCTCGCCAACTTACAAGGCCTTTCTAAGTAAACAGTATATGAACCTTTACCCCGTTGCCCGGCAACGGCCTGGTCTGTGCCAAGTGTTTGCTGACGCAACCCCCACTGG-CTGGGGC-TTGGCCATCGGCCATCAGCGCATGCGTGGAACCTTTGTGGCTCCTCTGCCGATCCATACTGCGGAACTCCTAGCCGCTTGTTTTGCTCGCAGCAGGTCTGGAGCAAAACTCATCGGAACTGA-TAATTCTGTCGTCCTTTCTCGGAAGTATACATCCTTTCCATGGCTGCTAGGTTGTACTGCCAACTGGATTCTTCGC-GGGACGTCCTTTGTCTACGTCCCGTCGGCGCTGAATCCCGCGGACGACCCTTCGCGAGGCCGCTTGGGGCTGTATCGTCCCCTTCTCCGTCTGCCGTACCGTCCGACCACGGGGCGCACCTCTCTTTACGCGGTCTCCCCGTCTGTGCCTTCTCATCTGCCGGTCCGTGTGCACTTCGCTTCACCTCTGCA-C--GTT------GCATGGAGACCACCGTGAACGCC-CAT-----------CAG----GTC-CTGCCCAAGGTC-TTATATAAGAGGACTCTTGGACTCT------C------------A--G----CAATGTCAACGACC--------GACCT---T-GAGGCCTACTTCAAAGACTGTG-TGTTTAAAGACTGGGAGGAGTTGGGGGAGGAGATTAGGTTAATGATCTTTGTATTAGGAGGCTGTAGGCATAAATTGGTCTGCGCACCATCATCATGCAACTTTTTCACC-TCTGCCTAATCA-----------------T--------------------------C--------------TCTTGTACATGTCCCACTTTTCAAGCCTCCAAGCTGTGCCTTGGATGGCTTTGGGGCATGGA----C------------A-------------T-------TGACCCTTATAAAGAATTTGGA-GCTACTGTGGAGTTACTTTC-ATTTTT-----GCCTTCTGACTTCTTTCCTTCCGTCCGGGATCTACTAGATACAGTCGCAGCTCTATTTCGGGATGCCTTAGAGTCTCCTGAGCATTGCTCAGCTCACCACACAGCACTAAGGCAAGTCAT-TCTCTGCTGGGGGGAATTAATGACTCTAGCTACCTGGGTGGGTACTAATTTGCAAGATCCAGCATCCAGGGATCTAGTAGTCAGTTATGTTAATGATAACATGGGCCTAAAGATCAGGCAATTATTATGGTTTCATACTTCTTGCATTACTTTTGGAAGAGAAACTGTCCTTGAGTATTTGGTCTCTTTCGGAGTGTGGATTCGCACTCCTCCAGCCTATAGACCACCAAATGCCCCTATCTTATCAACACTTCCGGAAACTACTGTTGTTAGA----C--GACGAGACCGAGGCAGGTCCCCTAGAAGAAGAACTCCCTCGCCTCGCAGACGAAGATCTCAATCGCCGCGTCGCAGAAGATCTCAATCTCGGGAAC--CT--CA-ATGTTAGTATTCCTTGGACTCATAAGGTGGGAAATTTTACTGGACTTTATTCTTCTACTGTCCCTATCTTTAATCCTGAATGGCAAACACCGTCTTTTCCTAAAATTCATTTACATGAAGACATTGCTAATAGGTGTCAGCAATTTGTAGGCCCTCTCACTGTAAATGAAAAAAGAAGACTGAAATTAATTATGCCTGCTAGGTTTTATCCTAACAGCACAAAATATTTGCCTTTAGACAAAGGGATTAAAACTTATTATCCTGATCAGGTAGTTAATCATTACTTTCAAACCCGACATTATTTACATACTCTTTGGAAGGCTGGGATTCTATATAAGAGGGAAACTACACGTAGCGCCTCATATTGCGGGTCACCATATTCTTGGGAACAAGAGCTACATCATGGG-AGGTTGGTC-ATCAAAACCTCGCAAAGGCATGGGGACGAACCTTTCTGTTC--C--CAACCCGCTGGGATTCTTTCCCGATCATCAGTTGGACCCTGCATTCGGAGCCAATGCAAACAATCCAGATTGGGACCTCAACCCCATCAAGGACCACTGGCCACAAGC-CAACCAGGTA-GGAGT-GGGA-GCATTTGGACCAGGGCTCACTCCCCCACACGGAGGTGTTTTGGGGTGGAGCCCTCAGGCTCAAGGCATATTGGCCA-CCGT----------------GC--CAA------CAGTGCCTCCTCCTGCCTCCACCAATCGGCAGTCGGGAAGGCAGCCTACTCCCATTTCTCCACCTCT-AAGAGA-----CAGTCATCCTCAGGCCATGCAGTGGAA
>genotype_A_gnl|hbvnuc|AB194951_FT00000_P-A_Feature
T--TCCACAAATTTCCACCAAGCTCTGCAA---GATCCCAGAGTCAGGGGCCTGTATCTTCCTGCTGGTGGCTCCAGTTCAGGAACAGTCAACCCTGCTCCGAATATTGCCTCTCACATCTCGTCAATCTCCTCGAGGATTGGGGACCCTGCGCCGAACATGGAGAACATCACATCAGGATTCCTAGGACCCCTGCTCGTGTTACAGGCGGGGTTTTTCTCGTTGACAAAAATCCTCACAATACCGCAGAGTCTAGACTCGTGGTGGACTTCTCTCAATTTTCTAGGGGGAGCACCCGTGTGTCTTGGCCAAAATTCGCAGTCCCCAACCTCCAATCACTCACCAACCTCCTGTCCTCCAATTTGTCCTGGTTATCGCTGGATGTGTCTGCGGCGTTTTATCATATTCCTCTTCATCCTGCTG---CTATGCCTCATCTTCTTATTGGTTCTTCTGGATTGTCAAGGTATGTTGCCCGTTTGTCCTCTAATTCCAG-G-AT----CCACAACCAC---------CAGTACGGGACCCTGCAGAACCTGCACGACTCCTGCTCAAGGCAACTCTATGTTTCCCTCATGTTGCTGTACAAAACCTACGGACGGAAATTGCACCTGTATTCCCATCCCATCATCCTGGGCTTTCGCAAAATACCTATGGGGGTGGGCCTCAGTCCGTTTCTCCTGGCTCAGTTTACTAGTGCCATTTGTTCAGTGGTTCGTAGGGCTTTCCCCCATTGTTTGGCTTTCAGCTATATGGATGATGTGGTATTGGGGGCCAAGTCTGTACAACATCTTGAGTCCCTTTATACCGCTGTTACCAATTTTCTTTTGGCTTTGGGCATACATTTAAACCCTAACAAAACAAAAAGATGGGGTTATTCCCTTAACTTCATGGGATACATAATTGGAAGTTGGGGATCATTGCCACAGGATCATATTGTACAAAAACTTAAACACTGTTTTAGAAAACTTCCTGTTAACAGACCTATTGATTGGAAAGTATGTCAAAGAATTGTGGGTCTTTTGGGCTTTGCCGCTCCATTTACACAATGTGGATACCCTGCTTTAATGCCTTTGTATGCATGTATACAAGCTAGACAGGCTTTTACTTTCTCGCCAACTTACAAGGCCTTTCTAAGTAAACAGTATATGAACCTTTACCCCGTTGCTCGGCAACGGCCTGGTCTATGCCAAGTGTTTGCTGACGCAACCCCCACTGG-CTGGGGC-TTGGCCATAGGCCATCAGCGCATGCGTGGAACCTTTGTGGCTCCTCTGCCGATCCATACTGCGGAACTCCTAGCCGCTTGTTTTGCTCGCAGCCGGTCTGGAGCGAAACTCATTGGGACTGA-TAATTCTGTCGTCCTTTCTCGGAAATATACATCTTTTCCATGGCTGCTAGGTTGTACTGCCAACTGGATTCTTCGC-GGGACGTCCTTTGTTTACGTCCCGTCGGCGCTGAATCCTGCGGACGACCCCTCTCGGGGCCGGTTGGGACTCTATCGTCCCCTTCTCCGTCTGCCGTACCGACCGACCACGGGGCGCACCTCTCTTTACGCGGTCTCCCCGTCTGTGCCTTCTCATCTGCCGGACCGTGTGCACTTCGCTTCACCTCTGCA-C--GTT------GCATGGAGACCACCGTGAACGCC-CAT-----------CAG----AGC-CTGCCCAAGGTC-TTACATAAGAGGACTCTTGGACTCC------C------------A--G----CAATGTCAACGACC--------GACCT---T-GAGGCTTACTTCAAAGACTGTG-TGTTTAAAGACTGGGAGGAGTTGGGGGAGGAGATTAGGTTAATGATCTTTGTATTAGGAGGCTGTAGGCATAAATTGGTCTGCGCACCATCCTCATGCAACTTTTTCACC-TCTGCCTAATCA-----------------T--------------------------C--------------TCTTGTACATGTCCCACTTTTCAAGCCTCCAAGCTGTGCCTTGGGTGGCTTTGGGGCATGGA----C------------A-------------T-------TGACCCTTATAAAGAATTTGGA-GCTACTGTAGAGTTACTCTC-GTTTTT-----GCCTTCTGACTTCTTTCCTTCCGTCCGAGATCTCCTAGATACCGCCTCAGCTCTATATCGGGAAGCCCTTGAGTCTCCTGAGCATTGCTCACCTCACCATACAGCACTCAGGCAAGCCAT-TCTCTGCTGGGGGGATGTAACGAATCTAGCCACCTGGGTGGGTACTAATTTGGAAGATCCGGCATCCAGGGATCTAGTAGTCAATTATGTTAATACTAACATGGGCCTAAAGATCAGGCAACTATTGTGGTTTCATATTTCTTGCCTTACTTTTGGAAGAGAAACAGTACTTGAATATTTGGTTTCTTTCGGAGTGTGGATTCGCACTCCTCCAGCCTATAGACCACCAAATGCCCCTATCTTATCAACACTTCCGGAAACTACTGTTGTTAGA----C--GACGGGACCGAGGCAGGTCCCCTAGAAGAAGAACTCCCTCGCCTCGCAGACGAAGATCTCAATCGCCGCGTCGCAGAAGATCTCAATCTCGGGA-AT-CT--CA-ATGTTAGTATTCCTTGGACTCATAAGGTGGGAAATTTTACTGGGCTTTATTCCTCTACTGTTCCTATCTTTAATCAGGAATGGCAAACTCCTTCTTTTCCTAAGATTCATCTACATGAGGACATTATTAATAGATGTCAACAATTTGTGGGCCCTCTCAATGTAAATGAAAAAAGAAGATTGAAGTTAATTATGCCTGCTAGATTTTATCCTAATAGTACCAAATATTTGCCCCTAGACAAAGGGATTAAACCTTATTACCCTGATCATGTAGTTAATCATTACTTTCAGGCAAGACATTATTTACATACTCTTTGGAAGGCTGGTATTCTATATAAGAGGGAAACTACACGTAGCGCCTCATTTTGCGGGTCACCATATTCTTGGGAACAAGAGCTACATCATGGG-AGGTTGGTT-ACCAAAACCTCGCAAAGGCATGGGGACGAATCTTTCTGTTC--C--CAACCCTCTGGGATTCTTTCCCGATCATCAGTTGGACCCTGCATTCGGAGCCAACTCAAACAACCCAGATTGGGACTTCAACCCCATCAAGGACCACTGGCCACAAGC-CAATCAGGTA-GGAGT-GGGA-GCATTTGGGCCAGGGTTCACCCCTCCACATGGAGGCGTTCTGGGGTGGAGCCCTCAGGCTCAGGGCACATTGACTA-CAGT----------------GC--CAG------CAGTTCCTCCTCCTGCCTCCACCAATCGGCAGTCAAGAAGACAGCCTACTCCCATCTCTCCACCTCT-AAGAGA-----CAGTCATCCTCAGGCCATGCAGTGGAA
>genotype_A_gnl|hbvnuc|KJ854685_FT00000_P-A_Feature
T--TCCACAGCTTTCCACCAAGCTCTGCAA---GATCCCAGAGTCAGGGGCCTGTATTCTCCTGCTGGTGGCTCCAGTTCAGGAACACTCAACCCTGTTCCAAATATTGCCTCTCACATCTCGTCAATCTCCTCGAGGACTGGGGACCCTGCGACGAACATGGAGAACATCACATCAGGATTCCTAGGACCCCTGCTCGTGTTACAGGCGGGGTTTTTCTTGTTGACAAGAATCCTCACAATACCGCAGAGTCTAGACTCGTGGTGGACTTCTCTCAATTTTCTAGGGGGATCACCCGTGTGTCTTGGCCAAAATTCGCAGTCCCCAACCTCCAATCACTCACCAACCTCCTGTCCTCAAATTTGTCCTGGTTATCGCTGGATGTGTCTGCGGCGTTTTATCATATTCCTCTTCATCCTGCTG---CTATGCCTCATCTTCTTATTGGTTCTTCTGGATTATCAAGGTATGTTGCCCGTTTGTCCTCTAATTCCAG-G-AT----CCACAACAAC---------CAGTACGGGACCCTGCAAAACCTGCACGACTCCTGCTCAAGGCAACTCTATGTTTCCCTCATGTTGCTGTACAAAACCTACGGACGGAAATTGCACCTGTATTCCCATCCCATCATCCTGGGCTTTCGCAAAATACCTATGGGAGTGGGCCTCAGTCCGTTTCTCTTGGCTCAGTTTACTAGTGCCATTTGTTCAGTGGTTCGTAGGGCTTTCCCCCACTGTTTGGCTTTCAGCTATATGGATGATGTGGTACTGGGGGCCAAATCTGTACAACATCTTGAGTCCCTTTATACCGCTGTTACCAATTTTCTTTTGTCTTTGGGTATACATTTAAACCCTAACAAAACAAAGCGATGGGGTTATTCCCTTAATTTCATGGGGTATGTAATTGGAAGTTGGGGTACATTGCCACAGGATCATATTGTACAAAAAATCAAACACTGTTTTAGAAAACTTCCTGTCAATCGGCCTATTGATTGGAAAGTATGTCAGAGAATTGTGGGTCTTTTGGGCTTTGCTGCCCCATTTACACAATGTGGTTACCCTGCATTAATGCCTTTGTATGCATGTATACAAGCGAAACAGGCTTTCACTTTCTCGCCAACTTACAAGGCCTTTCTAAGTAAACAGTATCTGAACCTTTACCCCGTTGCCCGGCAACGGCCTGGTCTGTGCCAAGTGTTTGCTGACGCAACCCCCACTGG-TTGGGGC-TTGGCCATAGGCCATCAGCGCATGCGTGGAACCTTTGTGGCTCCTCTGCCGATCCATACTGCGGAACTCCTAGCCGCTTGTTTTGCTCGCAGCAGGTCTGGAGCAAAACTCATCGGGACTGA-TAATTCTGTCGTCCTTTCTCGGAAATATACATCATTTCCATGGCTGCTAGGTTGTACTGCCAACTGGATTCTTCGC-GGGACGTCCTTTGTTTACGTCCCGTCGGCGCTGAATCCCGCGGACGACCCCTCGCGAGGCCGCTTGGGGCTCTATCGTCCCCTTCTCCGTCTGCCGTACCGTCCGACCACGGGGCGCACCTCTCTTTACGCGGTCTCCCCGTCTGTGCCTTCTCATCCGCCGGACCGTGTGCACTTCGCTTCACCTCTGCA-C--GTT------GCATGGAGACCACCGTGAACGCC-CAT-----------CAG----ATC-CTGCCCAAGGTC-TTACATAAGAGGACTCTTGGACTCC------C------------A--G----CAATGTCAACGACC--------GACCT---T-GAGGCCTACTTCAAAGACTGTG-TGTTTAAAGACTGGGAGGAGTTGGGGGAGGAGATTAGGTTAATGATCTTTGTATTAGGAGGCTGTAGGCATAAATTGGTCTGCGCACCAGCACCATGCAACTTTTTCACC-TCTGCCTAATCA-----------------T--------------------------C--------------TCTTGTACATGTCCCACTTTTCAAGCCTCCAAGCTGTGCCTTGGCTGGCTTTGGGGCATGGC----C------------A-------------T-------TGACCCTTATAAAGAATTTGGA-GCTACTGTGGAGTTACTCTC-GTTTTT-----GCCTTCTGACTTCTTTCCTTCCGTCCGGGATCTACTGGACACAGCCTCAGCTCTGTATCGGGAAGCCTTAGAGTCTCCTGAGCATTGCTCACCTCACCATACAGCACTCAGGCAAGCCAT-TCTCTGCTGGGGGGAATTATCGACTCTAGGTACCTGGGTGGGTAATAATTTGCAAGATCAAGCATCCAGGGATCTAGTAGTCAATTATGTTAATACTAACATGGGCCTAAAGATCAGGCAACTCTTGTGGTTTCATACTTCTTGCCTTACTTTTGGAAGAGAAACTGTCCTTGAGTATTTGGTCTCTTTCGGAGTGTGGATTCGCACTCCTCCAGCCTATAGACCACCAAATGCCCCTATCTTATCAACACTTCCGGAAACTACTGTTGTTAGACG-TCGAGAC-----CGAGGCAGGTCCCCTAGAAGAAGAACTCCCTCGCCTCGCAGACGAAGATCTCAATCGCCGCGTCGCAGAAGATCTCAATCTCGGGA-AT-CT--CA-ATGTTAGTATTCCTTGGACTCATAAGGTGGGAAATTTTACTGGGCTTTATTCTTCTACTGTCCCTACCTTTAATCCTGAATGGCAAACTCCCTCTTTTCCTAAAATTCATTTACATGAAGACATTGCTAATAGGTGTCAGCAATTTGTAGGCCCTCTTACTGTAAATGAAAAGAGGAGACTGAGGGTGTTTATGCCTGCGGGGTTTTGTCCGGGCAGGAC-AA-TATTTGGCTCTG-ACAA--GGATTAAACCT-A-TA--CTGATCATGTAGTTAATCATTACTTTCAAACCCGACATTATTTACATACTCTTTGGAAGGCTGGGATTCTATATAAGAGGGAAACTACACGTAGCGCTTCATTTTGCGGGTCACCATATTCTTGGGAACAAGAGCTACATCATGGG-AGGTTGGTC-ATCAAAACCTCGCAAAGGCATGGGGACGAACCTTTCTGTTC--C--CAACCCTCTGGGATTCTTTCCCGATCATCAGTTGGACCCTGCATTCGGAGCCAATTCAAACAATCCAGATTGGGACTTCAACCCCATCAAGGACCACTGGCCACAAGC-CAACCAGGTA-GGAGT-GGGA-GCATTCGGGCCAGGATTCACTCCCCCACACGGAGGTGTTTTGGGGTGGAGCCCTCAGGCTCAGGGCATATTGGCTA-CAGT----------------GC--CAG------CAGTTCCTCCTCCTGCCTCCACCAATCGGCAGTCAGGAAGGCAGCCTACTCCCATCTCTCCACCTCT-AAGAGA-----CAGTCATCCTCAGGCCAT-CAGTGGAA
>genotype_A_gnl|hbvnuc|KM606737_FT00000_P-A_Feature
T--TCCACAGCTTTCCACCAAGCTCTGCAA---GATCCCAGAGTCAGGGGCCTGTATCTTCCTGCTGGTGGCTCCAGTTCAGGAACAGTAAGCCCTGTTCCGAATACTGCCTCTCACATCTCGTCAATCTCCTCGAGGACTGGGGACCCTGCACCAACCATGGAGAACATCACATCAGGATTCCTAGGACCCCTGCTCGTGTTACAGGCGGGGTTTTTCTTGTTGACAAGAATCCTCACAATACCGCAGAGTCTAGACTCGTGGTGGACTTCTCTCAATTTTCTAGGGGGATCACCCGTGTGTCTTGGCCAAAATTCGCAGTCCCCAACCTCCAATCACTCACCAACCTCCTGTCCTCCAATTTGTCCTGGTTATCGCTGGATGTGTCTGCGGCGTTTTATCATATTCCTCTTCATCCTGCTG---CTATGCCTCATCTTCTTATTGGTTCTTCTGGATTATCAAGGTATGTTGCCCGTTTGTCCTCTAATTCCAG-G-AT----CCACAACAAC---------CAGCACGGGACCCTGCAGAACCTGCACGACTCCTGCTCAAGGCAACTCTATGTTTCCCTCATGTTGTTGTACAAAACCTACGGACGGAAATTGCACCTGTATTCCCATCCCATCATCCTGGGCTTTCGCAAAATACCTATGGGAGTGGGCCTCAGTCCGTTTCTCCTGGCTCAGTTTACTAGTGCCATTTGTTCAGTGGTTCGTAGGGCTTTCCCCCACTGTTTGGCTTTCAGTTATATGGATGATGTGGTATTGGGGGCCAAGTCTGTACAACATCTTGAGTCCCTTTATACCGCTGTTACCAATTTTCTTTTGTCTTTGGGTATACATTTAAACCCTAACAAAACAAAAAGATGGGGTTATTCCCTAAACTTCATGGGTTACATAATTGGAAGTTGGGGATCATTGCCACAGGATCATATTGTACAAAAAATCAAACACTGTTTTAGAAAACTTCCTGTTAATAGGCCTATTGATTGGAAAGTGTGTCAAAGAATTGTGGGTCTTTTGGGCTTTGCCGCTCCCTTTACACAGTGTGGATACCCTGCCTTAATGCCTTTGTATGCATGTATACAAGCTAAACAGGCTTTTACTTTCTCGCCAACTTACAAGGCCTTTCTAAGTAAACAGTATATGAACCTTTACCCCGTTGCCCGGCAACGGCCTGGTCTGTGCCAAGTGTTTGCTGACGCAACCCCCACTGG-CTGGGGC-TTGGCCATTGGCCATCAGCGCATGCGCGGAACCTTTGTGGCTCCTCTGCCGATCCATACTGCGGAACTCCTAGCAGCTTGTTTTGCTCGCAGCCGGTCTGGAGCAAAACTCATCGGGACTGA-TAATTCTGTCGTCCTCTCTCGGAAATATACCTCCTTTCCATGGCTGCTAGGCTGTACTGCCAACTGGATTCTTCGC-GGGACGTCCTTTGTTTACGTCCCGTCGGCGCTGAATCCCGCGGACGACCCCTCTCGGGGCCGCTTGGGACTCTATCGTCCCCTTCTCCGTCTGCCGTACCGACCGACCACGGGGCGCACCTCTCTTTACGCGGTCTCCCCGTCTGTGCCTTCTCGTCTGCCGGACCGTGTGCACTTCGCTTCACCTCTGCA-C--GTT------GCATGGAGACCACCGTGAACGCC-CAT-----------CAG----ATC-CTGCCCAAGGTC-TTACATAAGAGGACTCTTGGACTCC------C------------A--G----CAATGTCAACGACC--------GACCT---T-GAGGCCTACTTCAAAGACTGTG-TGTTTAAGGACTGGGAGGAGTTGGGGGAGGAGATTAGGTTAAAGGTCTTTGTATTAGGAGGCTGTAGGCATAAATTGGTCTGCGCACCAACATCATGCAACTTTTTCACC-TCTGCCTAATCA-----------------T--------------------------C--------------TCTTGTACATGTCCCACTCTTCAAGCCTCCAAGCTGTGCCTTGGGTGGCTTTGGGGCATGGA----C------------A-------------T-------TGACCCTTATAAAGAATTTGGA-GCTACTGCGGAGTTACTCTC-ATTTTT-----GCCTTCTGACTTCTTTCCTTCCGTCCGAGATCTCCTAGATACCGCCTCAGCTCTCTATCGGGAAGCATTAGAATCTCCTGAGCATTGCTCACCTCACCATACAGCACTCAGGCAAGCCAT-TCTCTGCTGGGGGGAATTAATGACTCTAGCTACCTGGGTGGGTAATAATTTGCAAGATCCAGCATCCAGAGATCTAGTAGTCAATTATGTTAATACTAACATGGGCCTAAAGATCAGGCAACTATTGTGGTTTCATATTTCCTGCCTTACTTTTGGAAGAGAAACTGTACTTGAGTATTTGGTTTCTTTCGGAGTGTGGATTCGCACTCCTCCAGCCTATAGACCACCAAATGCCCCTATCTTATCAACACTTCCGGAAACTACTGTTGTTAGA----C--GACGGGACCGAGGCAGGTCCCCTAGAAGAAGAACTCCCTCGCCTCGCAGACGAAGATCTCAATCGCCGCGTCGCAGAAGATCTCAATCTCGGGA-AT-CT--CA-ATGTTAGTATTCCATGGACTCATAAGGTGGGAAATTTTACTGGGCTTTATTCTTCTACTGTCCCTATCTTTAATCCCGAATGGCAAACTCCTTCTTTTCCTAAGATTCATTTAAAGGAGGATATTGTTAATAGGTGTCAACAATTTGTGGGCCCTCTCACCGTAAATGAAAAAAGGAGACTGAAATTAATTATGCCTGCTAGATTTTATCCTAACAGCACAAAATATTTGCCCCTAGACAAAGGGATTAAACCTTATTATCCTGATCACGTAGTTAATCATTACTTCCAGACTCGACATTATTTACATACTCTTTGGAAGGCTGGTATTCTATATAAGAGGGAAACTACACGTAGCGCCTCATTCTGCGGGTCACCATATTCTTGGGAACAAGAGCTACATCATGGG-AGGTTGGTT-ACCAAAACCTCGCAAAGGCATGGGGACGAATCTTTCTGTTC--C--CAACCCTCTGGGATTCTTTCCCGATCATCAGTTGGACCCTGCATTCGGAGCCAATTCAAACAATCCAGATTGGGACTTCAACCCCATCAAGGATCACTGGCCACAAGC-CAATCAGGTA-GGAGT-GGGA-GCATTTGGGCCAGGGTTCACCCCTCCACACGGAGGTGTTTTGGGGTGGAGCCCTCAGGCTCAGGGCATATTGACCA-CAGT----------------GC--CAG------CAGTTCCTCCTCCTGCCTCCACCAATCGGCAGTCAGGAAGGCAGCCTACTCCCATCTCTCCACCTCT-AAGAGA-----CAGTCATCCTCAGGCCGTGCAGTGGAA
>genotype_A_gnl|hbvnuc|KU605537_FT00000_P-A_Feature
T--TCCACAGCTTTCCACAGAGCTCTGCAA---GATCCCAGAGTCAGGGGCCTGTATTTTCCTGCTGGTGGCTCCAGTTCAGGAACACTCAACCCTGTTCCAAATATTGTCTCTCACATCTCGTCAATCTCCTCGACGACTGGGGACCCTGTGCCGAACATGGAGAACATCACATCAGGATTCCTAGGACCCCTGCTCGTGTTACAGGCGGGGTTTTTCTTGTTGACAAGAATCCTCACAATACCTCAGAGTCTAGACTCGTGGTGGACTTCTCTCAATTTTCTAGGGGGATCACCCGTGTGTCTTGGCCAAAATTCGCAGTCCCCAACCTCCAATCACTCACCAACCTCCTGTCCTCCAATTTGTCCTGGTTATCGCTGGATGTGTCTGCGGCGTTTTATCATATTCCTCTTCATCCTGCTG---CTATGCCTCATCTTCTTATTGGTACTTCTGGATTATCAAGGTATGTTGCCCGTTTGTCCTCTAATTCCAG-G-AT----CAACCACAAC---------CAGTACGGGACCCTGCAAAACCTGCACGACTCCTGCTCAAGGCAACTCTATGTTTCCCTCATGTTGCTGTACAAAACCTACGGATGGAAATTGCACCTGTATTCCCATCCCATCATCTTGGGCTTTCGCAAAATACCTATGGGAGTGGGCCTCAGTCCGTTTCTCTTGGCTCAGTTTACTAGTGCCATTTGTTCAGTGGTTCGTAGGGCTTTCCCCCACTGTTTGGCTTTCAGCTATATGGATGATGTGGTATTGGGGGCCAAGTCTGTACAACATCTTGAGTCCCTTTATACCGCTGTTACCAATTTTCTTTTGTCTTTGGGTATACATTTAAACCCTAACAAAACTAAGAGATGGGGTTATTCCCTAAACTTTATGGGCTATGTAATTGGAAGTTGGGGTACATTACCACAGGACCATATTGTACAAAAAATCAAATGCTGTTTTAGAAAACTTCCTGTCAATAGACCTATCGATTGGAAAGTATGTCAAAGAATTGTGGGTCTTTTGGGCTTTGCCGCTCCATTTACACAATGTGGTTACCCTGCCTTAATGCCTTTGTATGCATGTATACAAGCAAAACAGGCTTTTACTTTCTCGCCAACTTACAAGGCCTTTCTAAGTAAACAGTATATGAACCTTTACCCCGTTGCCCGGCAACGGCCTGGTCTGTGCCAAGTGTTTGCTGACGCAACCCCCACTGG-CTGGGGC-TTGGCTATCGGCCATCAGCGCATGCGTGGAACCTTTGTGGCTCCTCTGCCGATCCATACTGCGGAACTCCTAGCTGCTTGTTTTGCTCGCAGCCGGTCTGGAGCAAAACTCATCGGGACTGA-TAATTCTGTCGTCCTTTCGCGGAAATATACATCGTTTCCATGGCTGCTAGGTTGTACTGCCAACTGGATTCTTCGC-GGGACGTCCTTTGTCTACGTCCCGTCGGCGCTGAATCCCGCGGACGACCCCTCGCGGGGCCGCTTGGGGCTCTATCGTCCCCTTCTCCGTCTGCCGTACCGTCCGACCACGGGGCGCACCTCTCTTTACGCGGTCTCCCCGTCTGTGCCTTCTCATCTGCCGGTCCGTGTGCACTTCGCTTCACCTCTGCA-C--GTT------GCATGGCGACCACCGTGAACGCC-CAT-----------CAG----ATC-CTGCCCAAGGTC-TTACATAAGAGGACTCTTGGACTCC------C------------A--G----CAATGTCAACGACC--------GACCT---T-GAGGCCTACTTCAAAGACTGTG-TGTTTAAAGACTGGGAGGAGTTGGGGGAGGAGATTAGGTTAAAGGTCTTTGTATTAGGAGGCTGTAGGCATAAATTGGTCTGCGCACCAGCACCATGCAACTTTTTCACC-TCTGCCTAATCA-----------------T--------------------------C--------------TCTTGTACATGTCCCACTGTTCAAGCCTCCAAGCTGTGCCTTGGATGGCTTTGGGGCATGGA----C------------A-------------T-------TGACCCTTATAAAGAATTTGGA-GCTACTGTGGAGTTACTCTC-GTTTTT-----GCCTTCTGACTTCTTTCCTTCAGTACGGGATCTACTTGATACAGCATCAGCTCTGTATCGGGAAGCCTTAGAATCTCCGGAGCATTGCTCCCCTCACCATACAGCACTCAGGCAAGCCAT-TCTATGCTGGGGGGAATTAATGACTCTAGCTACCTGGGTGGGTAATAATTTGGAAGATCCAGCATCCAGGGATTTAGTAGTCAATTATGTTAATACTAACATGGGCCTAAAGATTAGACAACTATTGTGGTTTCATATTTCTTGCCTTACTTTTGGAAGAGAAACTGTCCTTGAGTATTTAGTCTCTTTCGGAGTGTGGATACGCACTCCTCCAGCCTATAGACCACCAAATGCCCCTATCTTATCAACACTTCCGGAAACTACTGTTGTTAGA----C--GACGAGACCGAGGCAGGTCCCCTAGAAGAAGAACTCCCTCGCCTCGCAGACGAAGATCTCAATCGCCGCGTCGCAGAAGATCTCAATCTCGGGA-AT-CT--CA-ATGTTAGTATTCCTTGGACTCATAAGGTGGGGAATTTTACTGGGCTTTATTCCTCTACTGTCCCTAATTTTAATCCTCAATGGCAAACTCCTTCCTTTCCTAAAATTCATTTACATGAGGACATTATTAATAGGTGTCAGCAATTTGTAGGCCCTCTCACTGTAAATGAAAAAAGAAGATTAAAATTAATTATGCCCGCTAGATTTTATCCTAACAGCACTAAATACTTGCCTCTAGACAAAGGAATTAAACCTTATTATCCTGATCAAGTAGTTAATCATTACTTCCAGACCAGACATTATTTACATACTCTTTGGAAGGCTGGGATTCTATATAAGAGGGAAACTACACGTAGCGCCTCATTTTGCGGGTCACCATATTCTTGGGAACAAGAGCTACATCATGGG-AGGTTGGTC-ATCAAAACCTCGCAAAGGCATGGGGACGAATCTTTCTGTTC--C--AAACCCTCTGGGATTCCTTCCCGATCATCAACTGGACCCTGCATTCGGAGCCAATTCAAACAATCCAGATTGGGACTTCAACCCCATCAAGGACCACTGGCCACAAGC-CAATCAGGTA-GGAGT-GGGA-GCATTCGGGCCAGGGTTCACTCCCCCACACGGAGGTGTTTTGGGGTGGAGCCCTCAGGCTCAGGGCATATTGGCCA-CATT----------------GC--CAA------CAGTTCCTCCTCCTGCCTCCACCAATCGGCAGTCAGGAAGGCAGCCTACTCCCATCTCTCCACCTCT-AAGAGA-----CAGTCATCCTCAGGCCATGCAGTGGAA
>genotype_A_gnl|hbvnuc|FJ692558_FT00000_P-A_Feature
T--TCCACAGCTTTACAC-AAACTCAGCAA---GATCCCAGAGTCAGGGGCCT-TATTTCCCTGCTGGTGGCTCCAGTTCAGGAACACTCAACCCTGTTCCGAATATTGCCTCTCACATCTCGTCAATCTCCGCGAGGACTGGGGACCCTGCGCTGAACATGGAGAACATCACATCAGGATTCCTAGGACCCCTGCTCGTGTTACAGGCGGTGTTTTTCTTGTTGACAAGAATCCTCACAATACCGCAGAGTCTAGACTCGTGGTGGACTTCTCTCAATTTTCTAGGGGGGTCACCCGTGTGTCTTGGCCAAAATTCGCAGTCCCCAACCTCCAATCACTCACCAACCTCCTGTCCTCCAACTTGTCCTGGTTATCGCTGGATGTGTCTGCGGCGTTTTATCATATTCCTCTTCATCCTGCTG---CTATGCCTCATCTTCTTATTGGTTCTTCTGGATTATCAAGGTATGTTGCCCGTTTGTCCTCTAATTCCAG-G-AT----CCACAACAAC---------CAGTACGGGACCCTGCAAAACCTGCACGACTCCTGCTCAAGGCAACTCTATGTTTCCCTCCTGTTGCTGTACAAAACCTACGGATGGAAATTGCACCTGTATTCCCATCCCATCATCTTGGGCTTTCGCAAAATACCTATGGGAGTGGGCCTCAGTCCGTTTCTCTTGGCTCAGTTTACTAGTGCCCTTTGTTCAGTGGTTCGTAGGGCTTTCCCCCACTGTTTGGCTTTCAGTTATATGGATGATGTGGTTCTGGGGGCCAAGTCTGTACAACATCTTGAGTCCCTTTATACCGCTGTTA-CAATTTTCTTTT-TCTTTGGGTATACATTTAAACCCTAACAAAACAAAGAGATGGGGTTATTCCCTAAATTTCATGGGTTATGTAATTGGAAGTTGGGGTACATTGCCACAGGATCATATTGTACAAAAAATCAAACACTGTTTTAGAAAACTTCCTGTCAATCGGCCTATTGATTGGAAAGTATGTCAAAGAATTGTGGGTCTTTTGGGCTTTGCCGCTCCATTTACACAATGTGGTTACCCTGCATTAATGCCTTTGTATGCATGTATACAAGCGAAACAGGCTTTTACTTTCTCGCCAACTTACAAGGCCTTTCTAAGTAAACAATATATGAACCTTTACCCCGTTGCCCGGCAACGGCCTGGTCTGTGCCAAGTGTTTGCTGACGCAACCCCCACTGG-CTGGGGC-TTGGCCATTGGCCATCAGCGCATGCGTGGAACCTTTGTGGCTCCTCTGCCGATCCATACTGCGGAACTCCTAGCCGCTTGTTTTGCTCGCAGCCGGTCTGGAGCAAACCTCATCGGGACTGA-TAATTCTGTCGTCCTTTCTCGGAAATATACATCCTTTCCATGGCTGCTAGGTTGTACTGCCAACTGGATTCTTCGC-GGGACGTCCTTTGTTTACGTCCCGTCAGCGCTGAATCCCGCGGACGACCCTTCGCGGGGTCGCTTGGGACTCTATCGTCCCCTTCTCCGTCTGCCGTACCGTCCGACCACGGGGCGCACCTCTCTTTACGCGGTCTCCCCGTCTGTGCCTTCTCATCTGCCGGTCCGTGTGCACTTCGCTTCACCTCTGCA-C--GTT------GCATGGAGACCACCGTGAACGCC-CAT-----------CAG----ATC-CTGCCCAAGGTC-TTATATAAGAGGACTCTTGGACTCC------C------------A--G----CAATGTCAACGACC--------GACCT---T-GAGGCCTACTTCAAAGACTGTG-TGTTTAAAGACTGGGAGGAGTTGGGGGAGGAGATTAGGTTAATGATCTTTGTATTAGGAGGCTGTAGGCATAAATTGGTCTGCGCACCAACCTCATGCAACTTTTTCACC-TCTGCCTAATCA-----------------T--------------------------C--------------TCTTGTACATGTCCCACTTTTCAAGCCTCCAAGCTGTGCCTTGGATGGCTTTGGGGCATGGA----C------------A-------------T-------TGACCCTTATAAAGAATTTGGA-GCTACTGTGGAGTTACTTTC-GTTTTT-----GCCTTATGACTTCTTTCCTTCCGTCCGGGATCTACTAGATACAGCCTCAGCTCTGTATCGAGAAGCCTTAGAGTCTCCTGAGCATTGCTCACCTCACCATACAGCACTCAGGCAAGCCAT-TCTCTGCTGGGGGGAATTAATGACTCTAGCTACCTGGGTGGGTAATAATTTGGAAGATGCAGCATCCAGGGATCTAGTAGTCAATTATGTTAATACTAACATGGGCCTAAAGATCAGGCAACTATTGTGGTTTCACATTTCTTGCATTACTTTTGGAAGAGAAGTTGTCCTTGAGTATTTGGTCTCTTTCGGAGTGTGGATTCGCACTCCTCCAGCCTACAGACCACCAAATGCCCCTATCTTATCAACACTTCCGGAAACTACTGTTGTTAGA----C--GACGAGACCGTGGCAGGTCCCCTAGAAGAAGAACTCCCTCGCCTCGCAGACGAAGATCTCAATCGCCGCGTCGCAGAAGATCTCAATCTCGGGAAC--CT--CA-ATGTTAGTATTCCTTGGACTCATAAGGTGGGAAATTTTACTGGGCTTTATTCTTCTACTGTCCCTATCTTTAATCCTGAGTGGCAAACTCCGTCTTTTCCTAAAATTCATTTACATGAAGACATTTCTAATAGGTGTCAGCAATTTGTAGGCCCTCTCACTGTAAATGAAAAGAGAAGACTAAACTTAATTATGCCTGCTAGGTTTTATCCTAACAGCACCAAATATTTGCCTCTAGACAAAGGGATTAAACCTTATTATCCTGATCATGTAGTTAATCATTACTTTCAAACCCGACATTATTTACATACTCTGTGGAAGGCTGGGATCCTATATAAAAGGGAAACTACACGTAGCGCCTCATTTTGCGGGTCACCATATTCTTGGGAACAAGAGCTACATCATGGG-AGGTTGGTC-ATCAAAACCTCGCAAAGGCATGGGGACGAATCTTTCTGTTC--C--CAACCCTCTGGGATTCTTTCCCGATCATCAGTTGGACCCTGCATTCGGGGCCAATTCAAACAATCCAGATTGGGACTTCAACCC-GTCAA-GACCACTGGCCACAAGC-CAACCAGGTA-GGAGT-GGGA-GCATTCGGGCCAGGGTTCACTCCCCCACACGGAGGTGTTTTGGGGTGGAGCCCTCAGGCTCAGGGCATATTGGCCA-CAGT----------------GC--CGG------TAGTTCCTCCTCCTGCCTCTACCAATCGGCAGTCAGGAAGGCAGCCTACTCCCATCTCTCCACCTCT-AAGAGA-----CAGTCATCCTCAGGCCCTG-AGTGGAA
>genotype_A_gnl|hbvnuc|JN182327_FT00000_P-A_Feature
T--TCCACAGCTTTTCACCAAGCTCTGCAA---GATCCCAGAGTCAGGGGCCTGTATTTTCCTGCTGGTGGCTCCAGTTCAGGAACATTCAACCCTGTTCCAAATATTGCCTCTCACATCTCGTCAACCTCCTCGAGGACTGGGGACCCTGCGTCGAACATGGAGAACATCACATCAGGATTCCTAGGACCCCTGCTCGTGTTACAGGCGGGGTTTTTCTTGTTGACAAGAATCCTCACAATACCGCAGAGTCTAGACTCGTGGTGGACTTCTCTCAATTTTCTAGGGGGCTCACCCGTGTGTCTTGGCCAAAATTCGCAGTCCCCAACCTCCAATCACTCACCAACCTCCTGTCCTCCAATTTGTCCTGGTTATCGCTGGATGTGTCTGCGGCGTTTTATCATATTCCTCTTCATCCTGCTG---CTATGCCTCATCTTCTTATTGGTTCTTCTGGATTACCAAGGTATGTTGCCCGTTTGTCCTCTAATTCCAG-G-AT----CCACAACCAC---------CAGCACGGGACCCTGCAAGACCTGCACGACTCCTGCTCAAGGCAACTCTATGTTTCCCTCATGTTGCTGTACAAAACCTACGGATGGAAATTGCACTTGTATTCCCATCCCATCATCTTGGGCTTTCGCAAAATACCTATGGGAGTGGGCCTCAGTCCGTTTCTCTTGGCTCAGTTTACTAGTGCCATTTGTTCAGTGGTTCGTAGGGCTTTCCCCCACTGTTTGGCTTTCAGTTATATGGATGATGTGGTATTGGGGGCCAAGTCTGTACAACATCTTGAGTCCCTTTATACCGCTGTTACCAATTTTCTTTTGTCTTTGGGTATACATCTAAACCCTAACAAAACAAAAAGATGGGGTTATTCCCTAAACTTCATGGGATATGTAATTGGAAGTTGGGGTTCATTGCCACAGGATCATATTGTACAAAAAATCAAACACTGTTTTAGAAAACTGCCTGTCAATCGACCTGTTGATTGGAAAGTATGTCAAAGAATTGTGGGTCTTTTGGGCTTTGCCGCTCCATTTACACAATGTGGTTACCCTGCCTTAATGCCTTTGTATGCATGTATACAAGCTAAACAGGCTTTTACTTTCTCGCCAACTTACAAGGCCTTTCTAAGTAAACAGTATATGAACCTTTACCCCGTTGCCCGGCAACGGCCTGGTCTGTGCCAAGTGTTTGCTGACGCAACCCCCACTGG-CTGGGGC-TTGGCCATAGGACATCAGCGCATGCGTGGAACCTTTGTGGCTCCTCTGCCGATCCATACTGCGGAACTCCTAGCTGCTTGTTTTGCTCGCAGCCGGTCTGGAGCAAAACTCATCGGGACTGA-TAATTCTGTCGTCCTTTCTCGGAAATATACATCCTTTCCATGGCTGCTAGGGTGTACTGCCAACTGGATTCTTCGC-GGGACGTCCTTTGTTTACGTCCCGTCGGCGCTGAATCCCGCGGACGACCCCTCACGGGGCCGCTTGGGACTCTATCGTCCCCTTCTCCGTCTGCCGTACCGTCCGACCACGGGGCGCACCTCTCTTTACGCGGTCTCCCCGTCTGTGCCTTCTCATCTGCCGGTCCGTGTGCACTTCGCTTCACCTCTGCA-C--GTT------GCATGGAGACCACCGTGAACGCC-CAT-----------CAG----ATC-CTGCCCAAGGTC-TTACATAAGAGGACTCTTGGACTCC------C------------A--G----CAATGTCAACGACC--------GACCT---T-GAGGCCTACTTCAAAGACTGTG-TGTTTAAAGACTGGGAGGAGTTGGGGGAGGAGATTAGGTTAAAGGTCTTTGTATTAGGAGGCTGTAGGCATAAATTGGTCTGCGCACCAGCACCATGCAACTTTT-------------------------------------------------------------------------------------ATGTCCCACTGTTCAAGCCTCCAAGCTGTGCCTTGGATGGCTTTGGGGCATGGA----C------------A-------------T-------TGACCCTTATAAAGAATTTGGA-GCTACTGTGGAGTTACTCTC-GTTTTT-----GCCTTCTGACTTCTTTCCTTCCGTCCGGGATCTACTTGATACCGCCTCAGCTCTGTATCGGGAAGCCTTAGAGTCTCCTGAGCATTGCTCACCTCACCATACAGCACTCAGGCAAGCCAT-TCTCTGCTGGGGGGAACTAATGACTCTAGCTACCTGGGTGGGTAATAATTTGGAAGATCCAGCGTCCAGGGATCTAGTAGTCAATTATGTTAATACTAACATGGGCCTAAAGATCAGACAACTATTGTGGTTTCATATTTCTTGCCTTACTTTTGGAAGAGAAACTGTCCTTGAGTATTTGGTCTCCTTCGGAGTGTGGATTCGCACTCCTCCAGCCTATAGACCACCAAATGCCCCTATCTTATCAACACTTCCGGAAACTACTGTTGTTAGA----C--GACGAGACCGAGGCCGGTCCCCTAGAAGAAGAACTCCCTCGCCTCGCAGACGAAGATCTCAATCGCCGCGTCGCAGAAGATCTCAATCTCGGGA-AT-CT--CA-ATGTTAGTATTCCTTGGACTCATAAGGTGGGAAATTTTACTGGGCTTTATTCCTCTACTGTCCCTATCTTTAATCCTGAATGGCAAACTCCTTCTTTTCCGAAAATCCATTTACACGAGGACATTATTAATAGGTGTCAGCAATTTGTAGGCCCTCTCACTGTAAATGAAAAGAGAAGATTGAAATTAATTATGCCTGCTAGATTTTATCCTAACAGCACTAAATATTTGCCTCTAGACAAAGGGATTAAACCTTATTATCCTGATCAAGTAGTTAATCACTATTTCCAGACCCGACATTATTTGCATACTCTTTGGAAGGCTGGGATTCTATATAAGAGGGAAACTACACGTAGCGCTTCATTTTGCGGGTCACCATATTCTTGGGAACAAGAGCTACATCATGGG-AGGTTGGTT-ACCAAAACCTCGCAAAGGCATGGGGACGAATCTTTCTGTCC--C--CAACCCTCTGGGATTCTTTCCCGATCACCAGTTGGACCCTGCATTCGGAGCCAATTCAAACAATCCAGACTGGGACTTCAACCCCATCAAGGACCACTGGCCACAAGC-CAACCAGGTA-GGAGT-GGGA-GCATTCGGGCCAGGGTTCACTCCCCCCCACGGAGGTGTTTTGGGGTGGGGCCCTCAGGCTCAGGGCATATTGGCTA-CAGT----------------GC--CAG------CAGTGCCTCCTCCTGCCTCCACCAATCGGCAGTCAGGAAGGCAGCCTACTCCCATCTCTCCACCTCT-AAGAGA-----CAGCCATCCTCAGGCAATGCAGTGGAA
>genotype_A_gnl|hbvnuc|AM184125_FT00000_P-A_Feature
T--TCCACAGCTTTCCACCAAGCTCTGCAA---GATCCCAGAGTCAGGGGCCTGTATTTTCCTGCTGGTGGCTCCAGTTCAAGAACAGTAAGCCCTGTTCAGAATATTGCCTCTCACATCTCGTCAATCTCCTCGAGGACTGGGGACCCTGCACCGACCATGGAGAACATCACATCAGGATTCCTAGGACCCCTGCTCGTGTTACAGGCGGGGTTTTTCTTGTTGACAAGAATCCTCACAATACCACAGAGTCTAGACTCGTGGTGGACTTCTCTCAATTTTCTAGGGGGATCACCCGTGTGTCTTGGCCAAAATTCGCAGTCCCCAACCTCCAATCACTCACCAACCTCCTGTCCTCCAATTTGTCCTGGTTATCGCTGGATGTGTCTGCGGCGTTTTATCATATTCCTCTTCATCCTGCTG---CTATGCCTCATCTTCTTATTGGTTCTTCTGGATTATCAAGGTATGTTGCCCGTTTGTCCTCTAATTCCAG-G-AT----CCACAACCAC---------CAGTACGGGACCCTGCAGAACCTGCACGACTCCTGCACAAGGCAACTCTATGTTTCCCTCATGTTGCTGTACAAAACCTACGGACGGAAATTGCACTTGTATTCCCATCCCATCATCCTGGGCTTTCGCAAAATACCTATGGGAGTGGGCCTCAGTCCGTTTCTCCTGGCTCAGTTTACTAGTGCCATTTGTTCAGTGGTTCGTAGGGCTTTCCCCCACTGTTTGGCTTTCAGCTATATGGATGATGTGGTATTGGGGGCCAAGTCTGTACAACATCTTGAGTCCCTTTATACCGCTGTTACCAATTTTCTTTTGTCTTTGGGTATACATTTAAACCCTAACAAAACAAAAAGATGGGGTTATTCCCTAAACTTCATGGGCTACATAATTGGATGTTGGGGATCATTGCCACAAGATCATATTGTTCAGAAAATCAAAGATTGTTTTCGAAAACTCCCTGTTAACAGACCTATTGATTGGAAAGTATGTCAACGCATTGTGGGTCTTTTGGGCTTTGCCGCTTCATTCACACAATGTGGTTACCCTGCTTTAATGCCTCTGTACGCATGTATACAAGCTAAACAGGCTTTTACTTTCTCGCCAACTTACAAGGCCTTTCTAAGTAAACAGTATATGAACCTTTACCCCGTTGCCCGGCAACGGCCTGGTCTATGCCAAGTGTTTGCTGACGCAACCCCCACTGG-CTGGGGC-TTGGCCATGGGCCATCAGCGCATGCGTGGAACCTTTGTGGCTCCTCTGCCGATCCATACTGCGGAACTCCTAGCCGCTTGTTTTGCTCGCAACCGGTCTGGAGCAAAACTCATCGGGACGGA-TAATTCTGTCGTCCTTTCTCGGAAATATACATCATTTCCATGGCTGCTAGGCTGTACTGCCAACTGGATTCTTCGC-GGGACATCCTTTGTTTACGTCCCGTCGGCGCTGAATCCCGCGGACGACCCCTCTCGGGGCCGCTTGGGACTCTATCGTCCCCTTCTCCGTCTGCCGTTCCGACCGACCACGGGGCGCACCTCTCTTTACGCGGTCTCCCCGTCTGTGCCTTCTCATCTGCCGGACCGTGTGCACTTCGCTTCACCTCTGCA-C--GTT------GCATGGCGACCACCGTGAACGCC-CAT-----------CAG----ATC-CTGCCCAAGGTC-TTACATAAGAGGACTCTTGGACTCC------C------------A--G----CAATGTCAACGACC--------GACCT---T-GAGGCTTACTTCAAAGACTGTG-TGTTTAAAGACTGGGAGGAGTTGGGGGAGGAGATTAGGCTAAAGGTCTTTGTATTAGGAGGCTGTAGGCATAAATTGGTCTGCGCACCATCATCATGCAACTTTTTCACC-TCTGCCTAATCA-----------------T--------------------------C--------------TCTTGTACATGTCCCACTATTCAAGCCTCCAAACTGTGCCTTGGGTGGCTTTGGGGCATGGA----C------------A-------------T-------TGACCCTTATAAAGAATTTGGA-GCTACTGTGGAGTTACTCTC-ATTTTT-----GCCTTCTGACTTCTTTCCTTCCGTCCGGGATCTCCTAGATACCGCCTCAGCTCTATATCGGGAAGCACTAGAGTCTCCTGAACATTGCTCTCCTCACCATACAGCACTCAGGCAAGCCAT-TCTCTGCTGGGGGGAGTTAATGACTCTAGCTACCTGGGTGGGTAATAATTTGGAAGATCCAGCATCCAGGGATCTAGTAGTCAATTATGTTAATACTAATATGGGCCTAAAGATCAGACAACTGTTGTGGTTTCATATTTCTTGCCTTACTTTTGGAAGAGAAACTGTACTTGAGTATTTGGTCTCTTTTGGAGTGTGGATTCGCACTCCTCCAGCCTATAGACCACCAAATGCCCCTATCTTATCAACACTTCCGGAAACTACTGTTGTTAGA----C--GACGGGACCGAGGCAGGTCCCCTAGAAGAAGAACTCCCTCGCCTCGCAGACGCAGATCTCAATCGCCGCGTCGCAGAAGATCTCAATCTCGGGA-AT-CT--CA-ATGTTAGTATTCCTTGGACTCACAAGGTGGGGAATTTTACTGGGCTTTATTCTTCCACTGTACCTATCTTTAATCCTGAATGGCAAACTCCTTCCTTTCCCAGGATTCATTTACATGAGGACATTATTAATAAATGTCAACAATTTGTAGGCCCTCTCACTGTAAATGAAAAGAGAAGATTGAAATTAATTATGCCTGCTAGATTCTACCCCAACAGCACCAAATATTTGCCACTAGACAAAGGGATTAAACCTTATTATCCTGATCATGTGGTTAATCATTACTTCCAGGCCCGACATTATTTACATACTCTTTGGAAGGCTGGTATTCTATATAAGAGGGAAACTACACGTAGCGCTTCATTTTGCGGGTCACCATATTCTTGGGAACAAGAGCTACATCATGGG-AGGTTGGTT-ACCAAAACCTCGCAAAGGCATGGGGACAAATCTTTCTGTTC--C--CAATCCTCTGGGATTCTTTCCCGATCATCAGTTGGACCCTGCATTCGGAGCCAACTCAAACAATCCAGATTGGGACTTCAACCCCATCAAGGACCACTGGCCACAAGC-CAATCAGGTA-GGAGT-GGGA-GCATTTGGGCCAGGGTTCACCCCTCCACACGGAGGTGTTCTGGGGTGGAGCCCTCAGGCTCAGGGCATATTGACTA-CCTT----------------GC--CAG------CAGTTCCTCCTCCTGCCTCCACCAATCGGCAGTCAGGAAGACAGCCTACTCCCATCTCTCCACCTCT-AAGAGA-----CAGTCATCCTCAGGCCATGCAGTGGAA
>genotype_A_gnl|hbvnuc|AY233275_FT00000_P-A_Feature
T--TCCACAGCTTTCCACCAAGCTCTGCAA---GATCCCAGAGTCAGGGGCCTGTATCTTCCTGCTGGTGGCTCCAGTTCAGGAACACACAACCCTGTTCCAAATATTGCCTCTCACATCTCGTCAATCTCCTCGAAGACTGGGGACCCTGCGTTGAACATGGAGAACATCACATCAGGATTCCTAGGACCCCTGCTCGTGTTACAGGCGGGGTTTTTCTTGTTGACAAGAATCCTCACAATACCGCAGAGTCTAGACTCGTGGTGGACTTCTCTCAATTTTCTAGGGGGCTCACCCGTGTGTCTTGGCCAAAATTCGCAGTCCCCAACCTCCAATCACTCACCAACCTCCTGTCCTCCAATTTGTCCTGGTTATCGCTGGATGTGTCTGCGGCGTTTTATCATATTCCTCTTCATCCTGCTG---CTATGCCTCATCTTCTTATTGGTTCTTCTGGATTACCAAGGTATGTTGCCCGTTTGTCCTCTAATTCCAG-G-AT----CTACAACAAC---------GAGTACGGGACCTTGCAAGACCTGCACGACTCCTGCTCAAGGCAACTCTATGTTTCCCTCATGTTGCTGTACAAAACCTACGGATGGAAATTGCACCTGTATTCCCATCCCATCATCTTGGGCTTTCGCAAAATACCTATGGGAGTGGGCCTCAGTCCGTTTCTCTTGGCTCAGTTTACTAGTGCCCTTTGTTCAGTGGTTCGTAGGGCTTTCCCCCACTGTTTGGCTTTCAGTTATATGGATGATGTGGTATTGGGGGCCAAGTCTGTACAACATCTTGAGTCCCTTTATACCGCTGTTACCAATTTTCTTTTGTCTTTGGGTATACATTTAAACCCTAACAAAACAAAGAGATGGGGTTATTCCCTAAATTTCATGGGATATGTAATTGGAAGTTGGGGTACATTGCCACAGGATCATATTGTACAAAAAATCAAACACTGTTTCAGAAAACTTCCTGTCAATCGCCCTATTGATTGGAAAGTATGTCAAAGAATTGTGGGTCTTTTGGGCTTTGCAGCTCCCTTTACACAATGTGGTTACCCTGCCTTAATGCCTTTATATGCATGTATACAAGCGAAACAGGCTTTTACTTTCTCGCCAACTTACAAGGCCTTTCTGAGTAAACAGTATATGGACCTTTACCCCGTTGCCCGGCAACGGCCTGGTCTGTGCCAAGTGTTTGCTGACGCAACCCCCACTGG-CTGGGGC-TTGGCTATCGGCCATCAGCGCATGCGTGGAACCTTTGTGGCTCCTCTGCCGATCCATACTGCGGAACTCCTAGCTGCTTGTTTTGCTCGCAGCCGGTCTGGAGCGAAACTCATCGGGACTGA-TAATTCTGTCGTCCTTTCTCGGAAATATACTTCATTTCCATGGCTGCTAGGTTGTACTGCCAACTGGATTCTTCGC-GGGACGTCCTTTGTTTACGTCCCGTCGGCGCTGAATCCCGCGGACGACCCCTCGCGAGGCCGCTTGGGGCTCTATCGTCCCCTTCTCCGTCTGCCGTACCGTCCGACCACGGGGCGCACCTCTCTTTACGCGGTCTCCCCGTCTGTGCCTTCTCATCTGCCGGTCCGTGTGCACTTCGCTTCACCTCTGCA-C--GTT------GCATGGAGACCACCGTGAACGCC-CAT-----------CAG----ATC-CTGCCCAAGGTC-TTACATAAGAGGACTCTTGGACTCC------C------------A--G----CAATGTCAACGACC--------GACCT---T-GAGGCCTACTTCAAAGACTGTG-TGTTTAAAGACTGGGAGGAGTTGGGGGAGGAGATTAGGTTAATGATCTTTGTATTAGGAGGCTGTAGGCATAAATTGGTCTGCGCACCATCAGCATGCAACTTTTTCACC-TCTGCCTAATCA-----------------T--------------------------C--------------TCTTGTACATGTCCCACTGTTCAAGCCTCCAAGCTGTGCCTTGGCTGGCTTTGGGGCATGGA----C------------A-------------T-------TGACCCTTATAAAGAATTTGGA-GCTACTGTGGAGTTACTCTC-CTTTTT-----GCCTTCTGACTTCTTTCCTTCCGTCCGGGATCTACTTGATACAGCCTCAGCACTGTATCGGGAAGCCTTAGAGTCTCCTGAGCATTGCTCACCTCACCATACAGCACTCAGGCAAGCCAT-TCTCTGCTGGGGGGAATTAATGACTCTAGCTACCTGGGTGGGTAATAATTTGCAAGATCCAGCATCCAGGGATCTAGTAGTCAATTATGTTAATACTAATATGGGCCTAAAAATCAGACAACTATTGTGGTTTCATATTTCTTGCCTTACTTTTGGAAGAGAAACTGTCCTTGAGTATTTGGTCTCCTTCGGGGTGTGGATTCGCACTCCTCCAGCCTATAGACCACCAAATGCCCCTATCTTATCAACACTTCCGGAAACTACTGTTGTTAGA----C--GACGAGACCGAGGCAGGTCCCCTAGAAGAAGAACTCCCTCGCCTCGCAGACGAAGATCTCAATCGCCGCGTCGCAGAAGATCTCAATCTCGGGA-AT-CT--CA-ATGTTAGTATTCCTTGGACTCATAAGGTGGGAAATTTTACTGGGCTTTATTCCTCTACTGCCCCTATCTTTAATCCTGAATGGCAAACTCCTTCCTTTCCTAAAATCCATTTACATGAGGACATTATTAATAGGTGTCAGCAATTTGTAGGCCCTCTCACTGTAAATGAAAAGAGAAGATTGAAGTTAATTATGCCTGCTAGATTTTATCCTAACAGCACGAAATATTTGCCTCTAGACAAAGGGATTAAACCTTATTATCCTGATCAAGTAGTTAATCATTACTTCCAAACCAGACATTATTTACATACTCTTTGGAAGGCTGGGATTCTATATAAGAGGGAAACTACACGTAGCGCCTCATTTTGCGGGTCACCATATTCTTGGGAACAAGAGCTACATCATGGG-AGGTTGGTC-CTCAACACCTCGCAAAGGCATGGGGACGAATCTTTCTGTTC--C--CAACCCTCTGGGATTCTTTCCCGATCATCAGTTGGACCCTGCATTCGGAGCCAATTCAAACAATCCAGACTGGAACTTCAACCCCATCAAGGACCACTGGCCACAAGC-CAACCAGGTA-GGAGT-GGGA-GCTTACGGCCCAGGGCTCACTCCCCCACACGGAGGTGTTTTGGGGTGGAGCCCTCAGGCTCAGGGCATATTGACTA-CAGC----------------GC--CAG------TAGTTCCTCCTCCTGCCTCCACCAATCGGCAGTCAGGAAGGCAGCCTACTCCCATCTCTCCACCTCT-AAGAGA-----CAGTCATCCTCAGGCCATGCAGTGGAA
>genotype_A_gnl|hbvnuc|KF214660_FT00000_P-A_Feature
T--TCCACAGCTTTCCACCAAGCTCTGCAA---GATCCCAGAGTCAGGGGCCTGTATCTTCCTGCTGGTGGCTCCAGTTCAGGAACACACAACCCTGTTCCAACTATTGCCTCTCACATCTCGTCAATCTCCTCGAGGATTGGGGACCCTGCGCCGAACATGGAGAACATCACATCAGGATTCCTAGGACCCCTGCTCGTGTTACAGGCGGGGTTTTTCTTGTTGACAAGAATCCTCACAATACCGCAGAGTCTAGACTCGTGGTGGACTTCTCTCAATTTTCTAGGGGGATCACCCGTGTGTCTTGGCCAAAATTCGCAGTCCCCAACCTCCAATCACTCACCAACCTCCTGTCCTCCAATTTGTCCTGGTTATCGCTGGATGTGTCTGCGGCGTTTTATCATATTCCTCTTCATCCTGCTG---CTATGCCTCATCTTCTTATTGGTTCTTCTGGATTATCAAGGTATGTTGCCCGTTTGTCCTCTAATTCCAG-G-AT----CAACAACAAC---------CAGCACGGGACCCTGCAAAACCTGCACGACTCCTGCTCAAGGCAACTCTATGTTTCCCTCATGTTGCTGTACAAAACCTACGGATGGAAATTGCACTTGTATTCCCATCCCATCATCTTGGGCTTTCGCAAAATACCTATGGGAGTGGGCCTCAGTCCGTTTCTCTTGGCTCAGTTTACTAGTGCCATTTGTTCAGTGGTTCGTAGGGCTTTCCCCCACTGTTTGGCTTTCAGCTATATGGATGATGTGGTACTGGGGGCCAAGTCTGTACAACATCTTGAGTCCCTTTATACCGCTGTTACCAATTTTCTTTTGTCTTTGGGTATACATTTAAACCCTAACAAAACAAAGAGATGGGGTTATTCCCTGAATTTCATGGGTTATGTAATTGGAAGTTGGGGTACATTGCCACAGGATCATATTGTACAAAAAATCAAACACTGTTTTAGAAAACTTCCTGTCAATCGACCTATTGATTGGAAAGTATGTCAGAGAATTGTGGGTCTTTTGGGCTTTGCCGCTCCATTTACACAATGTGGTTACCCTGCATTAATGCCGTTGTATGCATGTATACAAGCGAAACAGGCTTTCACTTTCTCGCCAACTTATAAGGCCTTTCTGTGTAAACAATATCTGAATCTTTACCCCGTTGCCCGGCAACGGTCAGGTCTCTGCCAAGTGTTTGCTGACGCAACCCCCACTGG-ATGGGGC-TTGGCCATAGGCCATCGGCGCATGCGAGGAACCTTTGTGGCTCCTCTGCCGATCCATACTGCGGAACTCCTAGCCGCTTGTTTTGCTCGCAGCCGGTCTGGAGCGAAACTCATCGGGACTGA-TAATTCTGTCGTCCTTTCTCGGAAATATACATCATTTCCATGGCTGCTAGGTTGTACTGCCAACTGGATTCTTCGC-GGGACGTCCTTTGTTTACGTCCCGTCGGCGCTGAATCCCGCGGACGACCCCTCGCGAGGCCGCTTGGGGCTGTATCGTCCCCTTCTGCGTCTGCCGTACCGTCCGACCACGGGGCGCACCTCTCTTTACGCGGTCTCCCCGTCTGTGCCTTCTCATCTGCCGGTCCGTGTGCACTTCGCTTCACCTCTGCA-C--GTT------GCATGGAGACCACCGTGAACGCC-CAT-----------CAG----GTC-TTGCCCAAGGTC-TTACATAAGAGGACTCTTGGACTCC------C------------A------TCAATGTCAACGACC--------GACCT---T-GAGGCCTACTTCAAAGACTGTG-TGTTTAAAGACTGGGAGGAGTTGGGGGAGGAGACTAGGTTAATGATCTTTGTATTAGGAGGCTGTAGGCATAAATTGGTCTGCGCACCATCCTCATGCAACTTTTTCACC-TCTGCCTAATCA-----------------G--------------------------C--------------TCTTGTACATGTCCCACTTTTCAAGCCTCCAAGCTGTGCCTTGGATGGCTTTGGGGCATGGA----C------------A-------------T-------CGACCCTTATAAAGAATTTGGC-GCTACTGTGGAGTTACTCTC-ATTTTT-----GCCTTCTGACTTCTTTCCTTCCGTCCGGGATCTACAAGATACAGCCTCAGCTCTATATCGGGAAGCCTTAGAGTCTCCTGAGCATTGCTCACATCACCATACAGCACTCAGGCAAGCCAT-TCTCTGCTGGGGGGAATTAATGACTCTAGCTACCTGGGTGGGTAATAATTTGCAAGATCCAGCATCCAGGGACTTAGTAGTCAATTATGTTAATACTAATATGGGCCTAAAGATCAGGCAATTATTGTGGTTTCATATTTCTTGCCTTACTTTTGGAAGAGAAACTGTCCTTGAGTATTTGGTCTCTTTCGGAGTGTGGATTCGCACTCCTCCAGCCTATAGACCACCAAATGCCCCTATCTTATCAACACTTCCGGAAACTACTGTTGTTAGA----C--GACGAGACCGAGGTAGGTCCCCTAGAAGAAGAACTCCCTCGCCTCGCAGACGAAGATCTCAATCGCCGCGTCGCAGAAGATCTCAATCTCGGGA-AT-CT--CA-ATGTTAGTATTCCTTGGACTCATAAGGTGGGAAATTTTACGGGGCTTTATTCTTCTACTGTCCCTATCTTTAATCCTGAATGGCAAACCCCTTCTTTTCCTAAAATTCATCTACATGAAGATATTGCTAATAGATGTCAGCAATTTGTAGGCCCTCTCACTGTAAATGAAAAAAGAAGACTGAAATTAATTATGCCTGCTAGGTTTTATCCTAACAGCACAAAATATTTGCCTTTAGACAAAGGGATCAAACCTTATTATCCTGATCATGTAGTTAATCATTACTTTCAAACCCGACATTATTTACATACTCTTTGGAAGGCTGGGATTCTATATAAGAGGGAAACTACACGTAGCGCCTCATTTTGCGGGTCACCATATTCTTGGGAACAAGAGCTACATCATGGG-AGGTTGGTC-ATCAAAACCTCGCAAAGGCATGGGGACGAACCTTTCTGTTC--C--CAACCCTCTGGGATTCTTTCCCGATCATCAGTTGGACCCTGCATTCGGAGCCAATTCAAACAATCCAGATTGGGACTTCAACCCCATCAAGGATCACTGGCCACAAGC-CAACCAGGTA-GGAGT-GGGA-GCATTCGGGCCAGGGTTCACTCCCCCACACGGAGGTGTTTTGGGGTGGAGCCCTCAGGCTCAGGGCATATTGACCA-CAGT----------------GC--CAG------CAGTGCCTCCTCCTGCCTCCACCAATCGGCAGTCAGGAAGGCAGCCTACTCCCATCTCTCCACCTCT-AAGAGA-----CAGTCATCCTCAGGCCATACAGTGGAA
>genotype_A_gnl|hbvnuc|KJ854693_FT00000_P-A_Feature
T--TCCACAGCTTTTCACCAAGCTCTGCAA---GATCCCAGAGTCAGGGGCCTGTATTTTCCTGCTGGTGGCTCCAGTTCAGGAACACTCAACCCTGTTCCAAATATTGCCTCTCACATCTCGTCAATCTCCTCGAGGACTGGGGACCCTGCGCCGAACATGGAGAACATCACATCAGGATTCCTAGGACCCCTGCTCGTGTTACAGGCGGGGTTTTTCTTGTTGACAAGAATCCTCACAATACCGCAGAGTCTAGACTCGTGGTGGACTTCTCTCAATTTTCTAGGGGGATCACCCGTGTGTCTTGGCCAAAATTCGCAGTCCCCAACCTCCAATCACTCACCAACCTCCTGTCCTCCAATTTGTCCTGGTTATCGCTGGATGTGTCTGCGGCGTTTTATCATATTCCTCTTCATCCTGCTG---CTATGCCTCATCTTCTTATTGGTTCTTCTGGATTATCAAGGTATGTTGCCCGTTTGTCCTCTAATTCCAG-G-AT----CCACAACAAC---------CAGTACGGGACCCTGCAAAACCTGCACGACTCCTGCTCAAGGCAACTCTATGTTTCCCTCATGTTGCTGTACAAAACCTACGGATGGAAATTGCACCTGTATTCCCATCCCATCATCTTGGGCTTTCGCAAAATACCTATGGGAGTGGGCCTCAGTCCGTTTCTCTTGGCTCAGTTTACTAGTGCCATTTGTTCAGTGGTTCGCAGGGCTTTCCCCCACTGTTTGGCTTTCAGCTATATGGATGATGTGGTACTGGGGGCCAAGTCTGTACAACATCTTGAGTCCCTTTATACCGCTGTTACCAATTTTCTTTTGTCTTTGGGTATACATTTAAACCCTAACAAAACAAAGAGATGGGGCTATTCCCTAAATTTCATGGGTTATGTAATTGGAAGTTGGGGCACCTTGCCACAGGATCATATTGTACAAAAAATCAAACACTGTTTTAGAAAACTTCCTGTTAATCGGCCTATTGATTGGAAAGTGTGTCAGCGAATTGTGGGTCTTTTGGGATTTGCCGCTCCATTTACACAATGTGGTTATCCTGCATTAATGCCTTTGTATGCATGTATACAAGCGAAACAGGCTTTTACTTTCTCGCCAACTTACAAGGCCTTTCTAAGTAAACTGTATATGAACCTTTACCCCGTTGCCCGGCAACGGCCTGGTCTGTGCCAAGTGTTTGCTGACGCAACCCCCACTGG-CTGGGGC-TTGGCCATCGGCCATCAGCGCATGCGCGGAACCTTTGTGGCTCCTCTGCCGATCCATACTGCGGAACTCCTAGCCGCTTGTTTTGCTCGCAGCCGGTCTGGAGCAAAACTCATCGGGACTGA-TAATTCTGTCGTCCTTTCTCGGAAATATACATCATTTCCATGGCTGCTAGGTTGTACTGCCAACTGGATTCTTCGC-GGGACGTCCTTTGTCTACGTCCCGTCGGCGCTGAATCCCGCGGACGACCCCTCGCGGGGCCGCTTGGGACTCTATCGTCCCCTTCTCCGTCTGCCGTACCGTCCGACCACGGGGCGCACCTCTCTTTACGCGGTCTCCCCGTCTGTGCCTTCTCATCCGCCGGTCCGTGTGCACTTCGCTTCACCTCTGCA-C--GTT------GCATGGAGACCACCGTGAACGCC-CAT-----------CAG----ATC-CTGCCCAAGGTC-TTACATAAGAGGACTCTTGGACTCC------C------------A--G----CAATGTCAACGACC--------GACCT---T-GAGGCCTACTTCAAAGACTGTG-T-TTTAAAGACTGGGAGGAGCTGGGGGAGGAGATTAGGTTAA-G-TCTTTGTATTAGGAG-CTGTAG-CATAA---------------------------CTTTTTCACC-TCTGCCTAATCA-----------------T--------------------------C--------------TCTTGTACATGTCCCACTTTTCAAGCCTCCAAGCTGTGCCTTGGATGGCTTTGGGGCATGGA----C------------A-------------T-------TGACCCTTATAAAGAATTTGGA-GCTACTGTGGAGTTACTCTC-ATTTTT-----GCCTTCTGATTTCTTTCCTTCCGTCCGGGATCTACTTGATACAGCCTCAGCTCTGTATCGGGAAGCCTTAGAGTCTCCTGAGCATTGCTCACCGCACCATACAGCACTCAGGCAAGCCAT-TCTCTGCTGGGGGGAATTAATGACTCTAGCTACCTGGGTGGGTAATAATTTGGAAGATCCAGCATCCAGGGATCTAGTAGTCAATTATGTTAATACTAACATGGGCCTAAAGATCAGGCAACTATTGTGGTTTCATATTTCTTGCCTTACTTTTGGAAGAGAAACTGTCCTTGAGTATTTGGTCTCTTTCGGAGTGTGGATTCGCACTCCTCCAGCCTATAGACCACCAAATGCCCCTATCTTATCAACACTTCCGGAAACTACTGTTGTTAGA----C--GACGAGACCGAGGCAGGTCCCCTAGAAGAAGAACTCCCTCGCCTCGCAGACGAAGATCTCAATCGCCGCGTCGCAGAAGATCTCAATCTCGGGA-AT-CT--CA-ATGTTAGTATTCCTTGGACTCATAAGGTGGGAAATTTTACTGGGCTTTATTCTTCTACTGTTCCTATCTTTAACCCTGAATGGCAAACTCCTTCTTTTCCTAAAATTCATTTACATGAAGATGTTGCTAATAGGTGTCAACAATTTGTAGGCCCTCTTACTGTAAATGAAAAGAGAAGACTGAAATTAATTATGCCTGCTAGGTTCTATCCTAACAGCACTAAATATTTGCCTCTAGACAAAGGGATTAAACCTTATTATCCTGATCATGTAGTTAATCATTACTTTCAAACCAGACATTATTTACATACTCTTTGGAAGGCTGGGATTCTATATAAGAGGGAAACTACACGTAGCGCCTCATTTTGCGGGTCACCATATTCTTGGGAACAAGAGCTACATCATGGG-AGGTTGGTC-ATCAAAACCTCGCAAAGGCATGGGGACGAACCTTTCTGTTC--C--CAACCCTCTGGGATTCTTCCCCGATCATCAGTTGGATCCAGCATTCGGAGCCAATTCAAACAATCCAGATTGGGACTTCAACCCCATCAAGGATCACTGGCCACAAGC-CAACCAGGTA-GGAGT-GGGA-GCATTCGGGCCAGGGTTTACTCCCCCACACGGAGGTGTTTTGGGGTGGAGCCCTCAGGCTCAGGGCATATTGGCCA-CAGT----------------GC--CAG------CAGTTCCTCCTCCTGCCTCCACCAATCGGCAGTCAGGAAGGCAGCCTACTCCCATCTCTCCACCTCT-AAGAGA-----CAGTCATCCTCAGGCCATGCAGTGGAA
>genotype_A_gnl|hbvnuc|KP168428_FT00000_P-A_Feature
T--TCCACAGCTTTCCACCAAGCTCTGCAA---GATCCCAGAGTCAGGGGCCTGTATTTTCCTGCTGGTGGCTCCAGTTCAGGAACACTCAACCCTGTTCCAAATATTGCCTCTCACATCTCGTCAATCTCCTCGAGGACTGGGGACCCTGCGCCGAACATGGAGAACATCACATCAGGATTCCTAGGACCCCTGCTCGTGTTACAGGCGGGGTTTTTCTTGTTGACAAGAATCCTCACAATACCGCAGAGTCTAGACTCGTGGTGGACTTCTCTCAATTTTCTAGGGGGATCACCCGTGTGTCTTGGCCAAAATTCGCAGTCCCCAACCTCCAATCACTCACCAACCTCCTGTCCTCCAATTTGTCCTGGTTATCGCTGGATGTGTCTGCGGCGTTTTATCATATTCCTCTTCATCCTGCTG---CTATGCCTCATCTTCTTATTGGTTCTTCTGGATTATCAAGGTATGTTGCCCGTTTGTCCTCTAATTCCAG-G-AT----CCACAACAAC---------CAGCACGGGACCCTGCAAAACCTGCACGACTCCTGCTCAAGGCAACTCTATGTTTCCCTCATGCTGCTGTACAAAACCTACGGATGGAAATTGCACCTGTATTCCCATCCCATCATCTTGGGCTTTCGCAAAATACCTATGGGAGTGGGCCTCAGTCCGTTTCTCTTGGCTCAGTTTACTAGTGCCATTTGTTCAGTGGTTCGTAGGGCTTTCCCCCACTGTTTGGCTTTCAGCTATATGGATGATGTGGTACTGGGGGCCAA-TCTGTACAACACCTTGAGTCCCTTTATACCGCTGTTACCAATTTTCTTTTGTCTTTGGGTATACATTTAAACCCTAACAAAACAAAGAGGTGGGGGTATTCCCTGAATTTCATGGGGTATGTAATTGGAAGTTGGGGTACTTTGCCACAGGATCATATTGTACAAAAAATCAAACAATGTTTTAGAAAACTTCCTGTCAATCGTCCTATTGATTGGAAAGTATGTCAAAGAATTGTGGGTCTTTTGGGCTTTGCCGCTCCATTTACACAATGTGGTTACCCTGCATTAATGCCTTTGTATGCATGTATACAAGCGAAACAGGCTTTTACTTTCTCGCCAACTTACAAGGCCTTTCTGAGTAAACAGTACATGAACCTTTACCCCGTTGCCCGGCAACGGCCTGGTCTGTGCCAAGTGTTTGCTGACGCAACCCCCACTGG-CTGGGGC-TTGGCCATCGGCCATCAGCGCATGCGTGGAACCTTTGTGGCTCCTCTGCCGATCCATACTGCGGAACTCCTAGCCGCTTGTTTTGCTCGCAGCCGGACTGGAGCAAAACTCATCGGGACTGA-TAACTCTGTCGTCTTGTCTCGGAAATATACATCATTTCCATGGCTGCTAGGTTGTACTGCCAACTGGATTCTTCGC-GGGACGTCCTTTGTTTACGTCCCGTCAGCGCTGAATCCCGCGGACGACCCCTCGCGCGGCCGCTTGGGGCTCTATCGTCCCCTTCTCCGTCTGCCGTACCGTCCGACCACGGGGCGCACCTCTCTTTACGCGGTCTCCCCGTCTGTGCCTTCTCATCTGCCGGTCCGTGTGCACTTCGCTTCACCTCTGCA-C--GTT------GCATGGAGACCACCGTGAACGCC-CAT-----------CAG----ATC-CTGCCCAAGGTC-TTACATAAGAGGACTCTTGGACTCC------C------------A--G----CAATGTCAACGACC--------GACCT---T-GAGGCCTACTTCAAAGACTGTG-TGTTTAAAGACTGGGAGGAGTTGGGGGAGGAGAATAGGTTAATGATCTTTGTATTAGGAGGCTGTAGGCATAAATTGGTCTGCGCACCATCACCATGCAACTTTTTCACC-TCTGCCTAATCA-----------------T--------------------------C--------------TCTTGTACATGTCCCACTTTTCAAGCCTCCAAGCTGTGCCTTGGGTGGCTTTGGGGCATGGA----C------------A-------------T-------TGACCCTTATAAAGAATTTGGA-GCTTCTGTGGAGTTACTCTC-ATTTTT-----GCCTTCCGACTTCTTTCCTTCCGTCCGGGATCTACTAGATACAGCCTCAGCTCTGTATCGGGAAGCCTTAGAGTCTCCTGAGCATTGCACACCTCACCATACTGCACTCAGGCAAGCCGT-TCTATGCTGGGGGGAATTAATGACTCTAGCTACCTGGGTGGGTAATAATTTGGACGATC-AGCATCCAGGGATCTAGTAGTCAATTATGTTAATACTCACATGGGCCTAAAGATCAGGCAACTGTTGTGGTTTCATATTTCTTGCCTTACTTTTGGAAGA-AAACTGTCCTTGAGTATTTAGTCTCTTTCGGAGTGTGGATTCGCACTCCTCCAGCCTATAGACCACCAAATGCCCCTATCTTATCAACACTTCCGGAAACTACTGTTGTTAGACG-TCGCGAC-----CGAGG-AGGTCCCCTAGAAGAAGAACTCCCTCGCCTCGCAGACGAAGATCTCAATCGCCGCGTCGCAGAAGATCTCAATCTCGGGAAC--CT--CA-ATGTTAGTATTCCTTGGACTCATAAGGTGGGAAATTTTACTGGGCTTTATTCTTCTACTGTCCCTATCTTTAATCCTGAATGGCAAACTCCTTCTTTTCCAAAAATTCATTTACATGAAGACATTATTAATAGGTGTCAGCAATTCGTAGGCCCTCTCACTGTAAATGAAAAGAGAAGATTGAAATTAATTATGCCTGCTAGATTTTATCCTAACAGCACTAAATATTTGCCTCTAGACAAAGGAATTAAACCTTATTATCCTGATCAGGTAGTTAATCATTACTTTCAAACCCGACATTATTTACATACTCTTTGGAAGGCTGGGATTCTATATAAGAGAGAAACTACCCGTAGCGCCTCATTTTGCGGGTCACCATACTCTTGGGAACAAGAGCTACATCATGGG-AGGTTGGTC-ATCAAAACCTCGCAAAGGCATGGGGACGAACCTTTCTGTTC--C--CAATCCTCTGGGATTCTTTCCCGATCATCAGTTGGACCCGGCATTCGGAGCCAATTCAAACAATCCAGATTGGGACTTCAACCCCATCAAGGACCACTGGCCACAAGC-CAACCAGGTA-GGAGT-GGGA-GCATTCGGGCCAGGGTTCACTCCCCCACACGGAGGTGTTTTGGGGTGGAGCCCTCAGGCTCAGGGCATATTGGCCT-CAGT----------------GC--CAG------CAGTTCCTCCTCCTGCCTCATCCAATCGGCAGGCAGGAAGGCAGCCTACTCCCATCTCTCCACCTCT-AAGAGA-----CAGCCATCCTCAGGCCATGCAGTGGAA
>genotype_A_gnl|hbvnuc|FN545833_FT00000_P-A_Feature
T--TCCACAACTTTCCACCAAGCTCTGCAA---GATCCCAGGGTCAGGGGCCTGTATCTCCCTGCTGGTGGCTCCAATTCAGGAACAGTAAACCCTGTTCCGAATACTGCCTCTCACATCTCGTCAATCTCCTCGAGGACTGGGGACCCTGCACCGACCATGGAGAACATCACATCAGGATTCCTAGGACCCCT-CTCGTGTTACAGGCGGGGTTTTTCTTGTTGACAAGAATCCTCACAATACC-CAGAGTCTAGACTCGTGGTGGACTTCTCTCAATTTTCTAGGGGGATCACCCGTGTGTCTTGGCCAAAATTCGCAGTCCCCAACCTCCAATCACTCACCAACCTCCTGTCCTCCAATTTGTCCTGGTTATCGCTGGATGTGTCTGCGGCGTTTTATCATATTCCTCTTCATCCTGCTG---CTATGCCTCATCTTCTTATTGGTTCTGCTGGATTGTCAAGGTATGTTGCCCGTTTGTCCTCTAATTCCAG-G-AT----CCACAACCAC---------CAGTACGGGACCCTGCAGAACCTGCACGACTCCTGCTCAAGGCAACTCTATGTTTCCCTCCTGTTGTTGTACAAAACCTACGGACGGAAATTGCACCTGTATTCCCATCCCATC-TCCTGGGCTTTCGCAAAATACCTATGGGAGTGGGCCTCAGTCCGTTTCTCCTGGCTCAGTTTACTAGTGCCATTTGTTCAGTGGTTCGTAGGGCTTTCCCCCACTGTTTGGCTTTCAGTTATATGGATGATGTGGTATTGGGGGCCAAGTCTGTACAGCACCTTGAGTCCCTTTATACCGCTGTTACCAATTTTCTTTTGTCTTTGGGCATACATTTAAACCCTAGCAAAACCAAAAGATGGGGTTATTCCCTAAACTTCATGGGATACATAATTGGCAGTTGGGGATCACTACCACAGGATCATATTGTACATAAAATCAAACATTGTTTTAGAAAACTTCCTGTTAACAGGCCTATTGATTGGAAAGTCTGTCAAAGAATTGTGGGTCTTTTGGGCTTCGCTGCTCCATTTACACAATGTGGATACCCAGCCTTAATGCCTTTGTATGCATGTATACAAGCTAAACAGGCTTTTACTTTCTCGCCAACTTACAAGGCCTTTCTACGTAACCAGTATATGAACCTTTACCCCGTTGCCCGGCAACGGTCTGGTCTGTGCCAAGTATTTGCTGACGCAACACCCACTGG-TTGGGGC-TTGGCCATAGGCCATCAGCGCATGCGTGGAACCTTTGTGGCTCCTCTGCCGATCCATACTGCGGAACTCCTAGCCGCTTGTTTTGCTCGCAGCCGGTCTGGGGCAAAACTCATCGGGACTGA-CAATTCTGTCGTCCTTTCCCGGAAATATACATCATTTCCATGGCTGCTAGGCTGTACTGCCAACTGGATTCTTCGC-GGGACGTCCTTTGTTTACGTCCCGTCGGCGCTGAATCCCGCGGACGACCCCTCTCGGGGCCGCTTGGGCCTCTATCGTCCCCTTCTCCGTCTGCCGTACCGACCGACCACGGGGCGCACCTCTCTTTACGCGGTCTCCCCGTCTGTGCCTTCTCACCTGCCGGACCGTGTGCACTTCGCTTCACCTCTGCA-C--GTT------GCATGGAGACCACCGTGAACGCC-CAT-----------CAG----ATC-CTGCCCAAGGTC-TTATATAAGAGGACTCTTGGACTCC------C------------A--G----CCATGTCAACGACC--------GACCT---T-GAGGCCTACTTCAAAGACTGTG-TGTTTAAAGACTGGGAGGAGTTGGGGGAGGAGATTAGGTTAATGATCTTTGTATTAGGAGGCTGTAGGCATAAATTGGTCTGCGCACCATCCTCATGCAACTTTTTCACC-TCTGCCTAATCA-----------------T--------------------------C--------------TCTTGTACATGTCCCACTCTTCAAGCCTCCAAGCTGTGCCTTGGGTGGCTTTGGGGCATGGA----C------------A-------------T-------TGACCCGTATAAAGAATTTGGA-GCTACTGTGGAGTTACTCTC-TTTTTT-----GCCTTCTGACTTCTTTCCTTCCGTCCGAGATCTCCTAGATACCGCCTCAGCTCTGTTTCGGGAAGCATTAGAGTCACCTGAGCATTGTTCACCTCACCATACAGCACTCAGGCAAGCCAT-TCTCTGCTGGGGGGAATTAATGACTCTAGCTACCTGGGTGGGTAATAATTTGCAAGATCCAGCATCCAGGGATCTAGTAGTCAACTATGTTAATACTAACATGGGCCTAAAGATCAGGCAAATATTGTGGTTTCATATTTCTTGTCTCACTTTTGGAAGAGAAGTTGTGCTTGAGTATTTGGTATCTTTTGGAGTGTGGATTCGCACTCCTCCAGCCTACAGACCACCAAATGCCCCTATCTTATCAACACTTCCGGAAACTACTGTTGTTAGA----C--GACGAGACCGAGGCCGGTCCCCTAGAAGAAGAACTCCCTCGCCTCGCAGACGAAGATCTCAATCGCCGCGTCGCAGAAGATCTCAATCTCGGGA-AT-CT--CA-ATGTTAGTATTCCTTGGACTCACAAGGTGGGAAATTTT-CGGGGCTTTATTCTTCTACTGTACCTATCTTTAATCCTGAATGGCAAACTCCTTCTTTTCCAAAGATTCATTTACATGAGGACATTATTAATAGATGTGAACAATTCGTGGGCCCTCTCACTGTAAATGAAAAGAGAAGATTGAAATTAATTATGCCTGCTAGATTTTATCCTAACAGCACCAAATATTTGCCCCTAGACAAAGGGATCAAACCTTATTATCCTGAACATGTAGTTAATCATTACTTTCAGGCCCGACATTATTTGCATACTCTGTGGAAGGCTGGTATTTTATATAAGAGGGAAACTACACGTAGCGCATCATTTTGCGGGTCACCATATTCTTGGGAACAAGAGCTACATCATGGG-AGGTTCGTT-ACCAAAACCTCGCAAAGGCATGGGGACGAATCTTTCTGTGC--C--CAACCCTCTGGGATTTTTTCCCGATCATCAGTTGGACCCTGCATTCGGAGCCAACTCAAACAATCCAGATTGGGACGTCAACCCCTTCAAGGATCACTGGCCACAAGC-CAATCAGGTA-GGAGT-GGGA-GCATTTGGGCCAGGGTTCACCCCTCCACACGGAGGTGTTCTGGGGTGGAGCCCTCAGGCTCAGGGCACATTGACTA-CAGT----------------GC--CAG------CAGTTCCTCCTCCTGCCTCCACCAATCGGCAGTCAGGAAGGCAGCCTACTCCCATCTCTCCACCTCT-AAGAGA-----CACTCATCCTCAGGCCATTCAGTGGAA
>genotype_B_gnl|hbvnuc|KU964274_FT00000_P-B_Feature
--CTCCACCAAGTTCCACCAAACGCTTCAA---GATCCCAGAGTCAGGGCCCTGTACCTTCCTGCTGGTGGCTCCAGTTCAGGAACAGTGAGCCCTGCTCAGAATACTGTCTCTGCCATATCGTCAATCTTATCGAAGACTGGGGACCCTGTACCGAACATGGAGAACATCGCATCAGGACTCCTAGGACCCCTGCTCGTGTTACAGGCGGGGTTTTTCTCGTTGACAAAAATCCTCACAATACCACAGAGTCTAGACTCGTGGTGGACTTCTCTCAATTTTCTAGGGGAAACACCCGTGTGTCTTGGCCAAAATTCGCAGTCCCAAATCTCCAGTCACTCACCAACCTGTTGTCCTCCAATTTGTCCTGGTTATCGCTGGATGTGTCTGCGGCGTTTTATCATCTTCCTCTGCATCCTGCTG---CTATGCCTCATCTTCTTGTTGGTTCTTCTGGACTATCAAGGTATGTTGCCCGTTTGTCCTCTAATTCCAG-G-AT----CATCAACAAC---------CAGCACCGGACCATGCAAAACCTGCACAACTCCTGCTCAAGGAACCTCTATGTTTCCCTCATGTTGCTGTACAAAACCTACGGACGGAAACTGCACCTGTATTCCCATCCCATCATCTTGGGCTTTCGCAAAATTCCTATGGGAGTGGGCCTCAGTCCGTTTCTCTTGGCTCAGTTTACTAGTGCCATTTGTTCAGTGGTTCGTAGGGCTTTCCCCCACTGTCTGGCTTTCAGTTATATGGATGATGTGGTTTTGGGGGCCAAGACTGTACAACATCTTGAGTCCCTTTATGCCGCTGTTACCAATTTTCTTTTGTCTTTGGGTATACATTTAAACCCTCACAAAACAAAAAGATGGGGATATTCCCTTAACTTCATGGGATATGTAATTGGGAGTTGGGGCACATTGCCACAGGAACATATTGTACAAAAAATCCGAATGTGTTTTAGAAAACTTCCTGTAAACAGGCCTATTGATTGGAAAGTATGTCAACGAATTGTGGGTCTTTTGGGGTTTGCCGCCCCTTTCACGCAATGTGGATATCCTGCTTTAATGCCTTTATATGCATGTATACAAGCAAAACAGGCTTTTACTTTCTCGCCAACTTACAAGGCCTTTCTACGTAAACAATATCTGGACCTTTACCCCGTTGCTCGGCAACGGCCTGGTCTGTGCCAAGTGTTTGCTGACGCAACCCCCACTGG-TTGGGGC-TTGGCCATTGGCCATCAGCGCATGCGTGGGACCTTTGTGTCTCCTCTGCCGATCCATACTGCGGAACTCCTAGCCGCTTGTTTTGCTCGCAGCAGGTCTGGGGCGAAACTCATCGGGACTGA-CAATTCTGTCGTGCTCTCCCGCAAGTATACATCATTTCCATGGCTGCTAGGCTGTGCTGCCAACTGGATCCTGCGC-GGGACGTCCTTTGTTTACGTCCCGTCGGCGCTGAATCCCGCGGACGACCCCTCCCGGGGCCGCTTGGGGCTCTACCGCCCGCTTCTCCGCCTGTTGTACCGACCGACCACGGGGCGCACCTCTCTTTACGCGGACTCCCCGTCTGTGCCTTCTCATCTGCCGGACCGTGTGCACTTCGCTTCACCTCTGCA-C--GTC------GCATGGGAACCACCGTGAACGCC-CAC-----------AGG----AAC-CTGCCCAAGGTC-TTGCATAAGAGGACTCTTGGACTTT------C------------A--G----CAATGTCAACGACC--------GACCT---T-GAGGCATACTTCAAAGACTGTG-TGTTTACTGAGTGGGAGGAGTTGGGGGAGGAGTCTAGGTTAATGATCTTTGTACTAGGAGGCTGTAGGCATAAATTGGTGTGCTCACCAATACCATGCAACTTTTTCACC-TCTGCCTAATCA-----------------T--------------------------C--------------TCTTGTTCATGTCCTACTTTTCAAGCCTCCAAGCTGTGCCTTGGGTGGCTTTAGGACATGGA----C------------A-------------T-------TGACCCGTATAAAGAATTTGGA-GCTTCTGTGGAGTTACTCTC-TTTTTT-----GCCTTCTGACTTCTTTCCTTCTATTCGAGATCTCCTCGACACCGCCTCTGCTCTGTATCGGGAGGCCTTAGAGTCTCCGGAACATTGTTCACCTCACCATACGGCAATCAGGCAAGCTAT-TCTGTGTTGGGGTGATTTGATGAATCTAGCCACCTGGGTGGGAAGTAATGTGGATGATCCAGCATCCAGGGATTCAATAGTCGGCTATGTCAACATGAATATGGGACTAAAATTCAGACAACTATTATGGTTTCACATTTCCTGTCTTACTTTTGGGAGAGACGTTGTTCTTGAATATTTGGTGTCTTTTGGAGTGTGGATTCGCACTCCTGCTCCATATAGACCACAAAATGCCCCTATCTTATCAACACTTCCGGAAACTACTGTTGTTAGAGGAAGGGGAA------GAGGCAGGTCCCCTAGAAGAAGAACTCCCTCGCCTCGCAGACGAAGGTCTCAATCGCCGCGTCGCAGAAGATCTCAATCTCGGGA-AT-CT--CA-ATGTTAGTATTCCTTGGACACATAAGGTGGGAAACTTTACGGGGCTTTATTCTTCTACGGTACCTTGCTTTAATCCTAAATGGCAAACTCCTTCTTTTCCTGACATTCATTTGCAGGAGGACATTGTTGATAGATGTGAGCAATTTGTGGGGCCCCTTACAGTAAATGAAAAAAGGAGACTAAAATTAATTATGCCTGCTAGGTTTTATCCCCATGTTACTAAATATTTGCCCTTAGATAAAGGGATCAAACCGTATTATCCAGAATATGTAGTTAATCATTACTTCCAGACGCGACATTATTTACACACTCTTTGGAAGGCGGGGATCTTATATAAAAGAGAGTCCACACATAGCGCCTCATTTTGCGGGTCACCATATTCTTGGGAACAAGATCTACAGCATGGG-AGGTTCGTC-TTCCAAACCTCGAAAAGGCATGGGGACAAATCTTTCTGTCC--C--CAATCCCCTGGGATTCTTCCCCGATCATCAGTTGGACCCTGCATTCAAAGCCAACTCAGAAAATCCAGATTGGGACCTCAACCCGCACAAGGACAACTGGCCGGACGC-CAACAAGGTG-GGAGT-GGGA-GCATTCGGGCCAGGGTCCACCCCTCCCCATGGGGGACTGTTGGGGTGGAGCCCTCAGGCTCAGGGCCTACTCACAA-CTGT----------------GC--CAG------CAGCTCCTCCTCCTGCCTCCACCAATCGGCAGTCAGGAAGGCAGCCTACTCCTCTATCTCCACCTCT-AAGGGA-----CACTCATCCTCAGGC---GCAGTGGAA
>genotype_C_gnl|hbvnuc|KX276846_FT00000_P-C_Feature
--CTCAAGCACATTCCACCAAGCTCTGTTA---GATCCCAGAG-GAGGGGCC-A-ACTTTCCTGCTGGTGGCTCCAGTTC-GGAACAGTAAACCCTGTTCCGACTACTG-CTCTCCCATATCGTCAATCTTCTCGAGGACTGGGGACCCTGCACCGAATATGGAGAGCACCACATCAGGA--CCTAGGACCCCTGCTCGTGTTACAGGCGGGGTTTTTCTTGTTGACAAAAAT-CTCACAATACCACAGAGTCTAGACTCGTGGTGGACTTCTCTCAGTTTTCTAGGGGAAGCACCTCAGTGTCGTGGCCAAAATTCGCAGTCCCCAACCTCCAATCACTCACCAACCTGTTGTCCTCCAATTTGTCCTGGTTATCGCTGGATGTGTCTGCGGCGTTCTATCATCTTCC--TGCATCCTGCTG---CTATGCCTCATCTTCTTGTTGG-TCTTCTGGACTACCAAGGTATGTTGCCCGTTTGTCCTCTACTTCCAG-GAAC-----ATCAAC-AC---------CAGCACGGGACCATGCAAGACCTGCACGATTCCTGCTCAAGGAACCTCTAT-TTTCCCTCTTGTTGCTGTACAAAACCTTCG-ACGGAAATTGCACTTGTATTCCCATCCCATCATCTTGGGCTTTCGCAAGATTCCTATGGGAGTGGGCCTCAGTCCGTTTCTCCTGGCTCAGTTT-CTAGTGCCATTTG-TCAGTGGTTCGTAGGGCTTTCCCCCACTGTTTGGCTTTCAGTTATATGGACGATATTGTATTGGGGGCCAGA-CTGTACAACATCTCGAAGCCCTTTTTACC-CTGTTACCAATTTTCTTTTGTCTTTGGGTATACAT-TAAACCCAGCTAAAACTAAACGTTGGGGCTACTCCCTTAACTTCATGGGATATGTAATTGGAAGTTGGGGCACCTTACCACAGGAACATATTGTACACAAAATCAAACAATGTTTT-GGAAACTTCCTGTAAATAGACCTATTGATTGGAAAGTGTGTCAACG-ATTGTGGGGCTTCTGGGCTTTGCTGCTCCCTTTACACAATGTGGTTACCCAGCATTAATGCC-TTGTATGCATGTATACAAGCTAAGCA-GCTTTCACTTTCTCGCCAACTTACAAGGCCTTTCTGTGTCAACAATATCTGAACCTTTACCCCGTTGCTAGGCAACGG-C-GGTCTTTGCCAAGTGTTTGCTGACGCAACCCCCACTGG-TTGGGGC-TTGGCCATAGGCCATCAGCGCATGCGTGGAACCTTTGTGGCTCCTCTGCCGATCCATACTGCGGAACTCCTAGCAGCTTGTTTTGCTCGCAGCCGGTCTGGAGCAAAACTTATCGGCACCGA-CAACTCTGTTGTCCTCTCTCGGAAATACACCTCCTTTCCATGGCTGCTCGGCTGTGCTGCCAACTGGATCCTGCGC-GGGACGTCCTTTGTCTACGTCCCGTCGGCGCTGAATCCCGCGGACGACCCGTCTCGCGGCCGTTTGGGACTCTACCGTCCCCTTCTTCGTCTGCCGTTCCGGCCGACCACGGGGCGCACCTCTCTTTACGCGGTCTCCCCGTCTGTGCCTTCTCATCTGCCGGACCGTGTGCACTTCGATTCACCTCTGCA-C--GTC------GCATGGAAACCACCGTGAACGCCCGAC------------AG----GTC-TTGCCCAAGGTC-TTACATAAGAGGACTCTTGGACTCT------C------------A--G----CAATGTCAACGACC--------GACCT---T-GAGGCATACTTCAAAGACTGTG-TATTTAAAGACTGGGAGGA-TTGGGGGAGGAGACTAGGTTAATGATTTTTGTACT-GGAGGCTGTAGGCATAAATTGGTCTGTTCACCATCACCATGCAACTTTTTCACC-TCTGCCTAATCA-----------------T--------------------------C--------------TCATGTTCATGTTCCACTGTTCAAGCCTCCAAGCTGTGCCTTGGGTGGCTTTGGAACATGGA----C------------A-------------T-------TGACCCATATAAAGAATTTGGA-GCTTCTGTGGAGTTACTCTC-TTTTTT-----GCCTTCTGACTTCTTTCCTTCTATTCGTGATCTCCTCGACACCGCCTCTGCTCTGTTTCGGGAGGCCTTAGAGTCTCCGGAACATTGTACACCTCACCATACAGCACTAAGGCAAGCTAT-TCTGTGTTGGGGTGAGTTGATGAATCTGGCCACCTGGGTGGGAAGTAATTTGGAAGACCCAGCATCCAGGGAATTAGTAGTAAGCTATGTCAATGTTAATATGGGCCTAAAACTCAGACAAATATTGTGGTTTCACATATCCTGCCTTACTTTTGGAAGAGAAACTGTTCTTGAGTATTTGGTGTCTTTTGGAGTGTGGATTCGCACTCCTGCCGCTTACAGACCAGCAAATGCCCCTATCTTATC-ACACTTCCGGAGACTACTGTTGTTAGAGGACGAGGAC------GAGGCAGGTCCCCTAGAAGAAGAACTCCCTCGCCTCGCAGACGAAGGTCTCAATCGCCGCGTCGCAGAAGATCTCAATCTCGGGA-AT-CT--CA-ATGTTAGTATCCCTTGGACTCATAAGGTGGGAAACTTTACTGGTCTTTATTCTTCTACTGTACCTGTCTTTAATCCCGACTGGCAAACTCCCTCTTTTCCTCACATTCATTTAAAAGAGGACATTATCAACAGATGTCAACAATATGTAGGCCCTCTTACAGTTAACGAAAAAAGGAGATTAAAATTGAT-ATGCC-GCTAGGTTCTATCCTAACCGTACCAAATATTTGCCCTTAGATAAAGGCATTAAACCTTATTATCCTGAACATATAGTTAATCATTACTTCCAAACTAGGCATTATTTACATACT-TGTGGAAGGCTGGTATTTTATATAAGAGAGAAACTACCCGCAGCGCCTCATTTTGTGGGTCACCATATTCTTGGGAACAAGAGCTACAGCATGGG-AGGTCCGTC-TTCAAAACCGCGACG-GGCATGGGGACGAATCTTTCTGTTC--C--CAATCCTCTGGGATTCTTTCCCGGTCACCAGTTGGACCCAGCATTC-GAGCCAATTCAAACA--CCAGATTGGGACTTCAAC-CCAACAAGGATCAATGGCCAGCGGCACA-CCAGGTA-GGAGT-GGGA-TCCTTCGGCCCAGGGTTCACTCCACCACATGGCAATCTTTTGGGGTGGAGCC--CAGGCTCAGGGCATATTGACAA-CAGT------------A----C--CAG------CAGCGCCTCCTCCTGCCTCCACCAATCGGCAGTCAGGAAGACAGCCTAC-CCCATCTCTCCACCTCT-AAGAGA-----CA--CATCCTCAGGCCATGCAGTGGAA
>genotype_B_gnl|hbvnuc|JX026879_FT00000_P-B_Feature
--CTCCACCACTTTCCACCAAACTCTTCAA---GACCCCAGAGTCAGGGCCCTGTACTTTCCTGCTGGTGGCTCCAGTTCAGGAACAGTGAGCCCTGCTCAGAATACTGTCTCTGCCATATCGTCAATCTTATCGAAGACTGGGGACCCTGTATCGAACATGGAGAACATCTCATCAGGACTCCTAGGACCCCTGCTCGTGTTACAGGCGGGGTTTTTCTCGTTGACAAAAATCCTCACAATACCACAGAGTCTAGACTCGTGGTGGACTTCTCTCAATTTTCTAGGGGAAACACCCGTGTGTCTTGGCCAAAATTCGCAGTCCCAAATCTCCAGTCACTCACCAACCTGTTGTCCTCCAATTTGTCCTGGTTATCGCTGGATGTGTCTGCGGCGTTTTATCATCTTCCTCTGCATCCTGCTG---CTATGCCTCATCTTCTTGTTGGTTCTTCTGGACTATCAAGGTATGTTGCCCGTTTGTCCTCTAATTCCAG-G-AT----CATCAACAAC---------CAGCACCGGACCATGCAAAACCTGCACGACTCCTGCTCAAGGAACCTCTATGTTTCCCTCATGTTGCTGTACAAAACCTACGGACGGACACTGCACCTGTATTCCCATCCCATCATCTTGGGCTTTCGCAAAATTCCTATGGGAGTGGGCCTCAGTCCGTTTCTCTTGGCTCAGTTTACTAGTGCCATTTGTTCAGTGGTTCGTAGGGCTTTCCCCCACTGTCTGGCTTTCAGTTATATGGATGATGTGGTTTTGGGGGCGAAGTCTGTACAACATCTTGAGTCCCTTTATGCCGCTGTTACCAATTTTCTTTTGTCTTTGGGTATACATTTAAACCCTCACAAAACAAAAAGATGGGGATATTCCCTTAACTTCATGGGATATGTAATTGGGAGTTGGGGCACATTGCCACAAGAACATATTGTACAAAAACTCAAAATGTGTTTTAGGAAACTTCCTGTAAACAGACCCATTGATTGGAAAGTATGTCAACGAATTGTGGGCCTTTTGGGGTTTGCCGCCCCTTTCACGCAATGTGGATATCCCGCTTTAATGCCTTTATATGCATGTATACAAGCAAAACAGGCTTTTACTTTCTCGCCAACTTACAAGGCCTTTCTAAGTAAACAGTATCTGAACCTTTACCCCGTTGCTCGGCAACGGCCTGGTCTGTGCCAAGTGTTTGCTGACGCAACCCCCACTGG-TTGGGGT-TTGGCCATAGGCTATCAGCGCATGCGAGGAACCTTTGTGTCTCCTCTGCCGATCCATACTGCGGAACTCCTAGCCGCTTGTTTTGCTCGCAGCAGGTCTGGGGCAAAACTCATCGGGACTGA-CAATTCTGTCGTGCTCTCCCGCAAGTATACATCCTTTCCATGGCTGCTAGGCTGTGCTGCCAACTGGATCCTGCGC-GGGACGTCCTTTGTTTACGTCCCGTCGGAGCTGAATCCCGCGGACGACCCCTCCCGGGGCCGCTTAGGGCTCTACCGCCCGCTTCTCCGCCTTTTGTACCGACCGACCACGGGGCGCACCTCTCTTTACGCGGACTCCCCGTCTGTGCCTTCTCATCTGCCGGACCGTGTGCACTTCGCTTCACCTCTGCA-C--GTC------GCATGGAGACCACCGTGAACGCC-CAC-----------AGG----AAC-CTGCCCAAGGTC-TTGCATAAGAGGACTCTTGGACTTG----C--------------A--G----CAATGTCAACGACC--------GACCT---T-GAGGCATACTTCAAAGACTGTG-TGTTTACTGAGTGGGAGGAGTTGGGGGAGGAGGTTAGGTTAAAGGTCTTTGTACTAGGAGGCTGTAGGCATAAATTGGTGTGTGCACCAGCACCATGCAACTTTTTCACC-TCTGCCTAATCA---------------T--------------------------C----------------TCATGTTCATGTCCTACTGTTCAAGCCTCCAAGCTGTGCCTTGGGTGGCTTTGGGACATGGA--C--------------A-----------T---------TGACCCGTATAAAGAATTTGGA-GCTTCTGTGGAGTTACTCTCTTTTTTTTTTTTGCCTTCTGACTTCTTTCCTTCTATTCGAGACCTCCTCGACACCGCTTCTGCTCTGTATCAGGAGGCCTTAGAGTCTCCGGAACATTGTTCACCTCACCATACGGCACTCAGGCAAGCTAT-TCTGTGTTGGGGTGAGTTGATGAATCTTGCCACCTGGGTGGGAAGTAATTTGGAAGATCCAGCATCCAGGGAATTAGTAGTCAGCTATGTCAACGTTAATATGGGCCTAAAAATCAGACAACTATCGTGGTTTCACATTTCCTGTCTTACTTTTGGGAGAGAAACTGTTCTTGAATATTTGGTGTCTTTTGGAGTGTGGATTCGCACTCCTCCTGCATATAGACCACAAAATGCCCCTATCTTATCAACACTTCCGGAAACTACTGTTGTTAGA----C--GAA------GATGCAGGTCCCCTAGAAGAAGAACTCCCTCGCCTCGCAGACGAAGGTCTCAATCGCCGCGTCGCAGAAGATCTCAATCTCGGGA-AT-CT--CA-ATGTTAGTATTCCTTGGACACATAAGGTGGGAAACTTTACGGGGCTTTATTCTTCTACGGTACCTTGCTTTAATCCTAAATGGCAAACTCCTTCTTTTCCTGACATTCATTTGCAGGAGGACATTGTTGATAGATGTAAGCAATTTGTGGGGCCCCTTACAGTAAATGAACACAGGAGACTAAAATTAATTATGCCTGCTAGGTTTTATCCAAAGGTTACTAAATATTTGCCCTTAGATAAAGGGATCAAACCGTATTATCCAGAGTATGTAGTTAATCATTACTTCCAGACGCGACATTATTTACACACTCTTTGGAAGGCGGGGATCTTATATAAAAGAGAGTCCACACGTAGCGCCTCATTTTGCGGGTCACCATATTCTTGGGAACAAGATCTACAGCATGGG-AGGTTGGTC-TTCCAAACCTCGAAAAGGCATGGGGACAAATCTTCCTGTCC--C--CAATCCCCTGGGATTCTTCCCCGATCATCAGTTGGACCCTGCATTCAAAGCCAACTCAGAAAATCCAGATTGGGACCTCAACCCACACAAGGACAACTGGCCGGACGC-CAACAAGGTG-GGAGT-GGGA-GCATTCGGGCCAGGGTTCACCCCTCCCCATGGGGGACTGTTGGGGTGGAGCCCTCAGGCTCAGGGCCTACTCACAA-CTGT----------------GC--CAG------CAGCTTCTCCTCCTGCCTCCACCAATCGGCAGTCAGGAAGGCAGCCTACTCCCTTATCTCCACCTCT-AAGGGA-----CACTCATCCTCAGGCCATGCAGTGGAA
>genotype_C_gnl|hbvnuc|AB014371_FT00000_P-C_Feature
T--TCCACAACATTCCACCAAGCTCTGCTA---GACCCCAGAGTGAGGGGCCTATACCTTCCTGCTGGTGGCTCCAGTTCCGGAACAGCAAACCCTGTTCCGACTACTGCCTCACCCATATCGTCAATCTTCTCGAGGACTGGGGACCCTGCACCGAACATGGAGAACACAGCATCAGGATTCCTAGGACCCCTGCTCGTGTTACAGGCGGGGTTTTTCTTGTTGACAAGAATCCTCACAATACCACAGAGTCTAGACTCGTGGTGGACTTCTCTCAATTTTCTAGGGGGAGCACCCGCGTGTCCTGGCCAAAATTCGCAGTCCCCAACCTCCAATCACTCACCAACCTCTTGTCCTCCGATTTGTCCTGGCTATCGCTTGATGTGTCTGCGGCGTTTTATCATATTCCTCTTCATCCTGCTG---CTATGCCTCATCTTCTTGTTGGTTCTTCTGGACTACCAAGGTATGTTGCCCGTTTGTCCTCTA-TTCCAG-GAAC-----ATCAACAAC---------CAGCACGGGACCATGCAAGACCTGCACGATTCCTGCTCAAGGAACCTCTATGTTTCCCTCTTGTTGCTGTACAAAACCTTCGGACGGAAACTGCACTTGTATTCCCATCCCATCATCCTGGGCTTTCGCAAGATTCCTATGGGAGTGGGCCTCAGTCCGTTTCTCCTGGCTCAGTTTACTAGTGCCATTTGTTCAGTGGTTCGTAGGGCTTTCCCCCACTGTTTGGCTTTCAGTTATATGGATGATGTGGTATTGGGGGCCAAGTCTGTACAACATCTTGAGTCCCTTTTTACCTCTATTACCAATTTTCTTTTGTCTTTGGGTATACATTTGAACCCTAATAAAACCAAACGTTGGGGCTACTCCCTTAACTTCATGGGATATGTAATTGGAAGTTGGGGTACTTTGCCACAAGAACATATTGTACTAAAAATCAAGCAATGTTTTAGAAAACTGCCTGTAAATAGACCTATTGATTGGAAAGTATGTCAGAGAATTGTGGGTCTTTTGGGCTTTGCTGCCCCTTTTACACAATGTGGATATCCTGCCTTAATGCCTTTATATGCATGTATACAATCTAAGCAGGCTTTCACTTTCTCGTCAACTTACAAGGCCTTTCTGTGTAAACAATATCTGAACCTTTACCCCGTTGCCCGGCAACGGTCAGGTCTCTGCCAAGTGTTTGCTGACGCAACCCCCACTGG-ATGGGGC-TTGGCTATTGGCCATCGCCGCATGCGTGGAACCTTTGTGGCTCCTCTGCCGATCCATACTGCGGAACTCCTAGCCGCTTGTTTTGCTCGCAGCCGGTCTGGAGCGAAACTTATCGGAACCGA-CAACTCTGTTGTCCTCTCTCGAAAATACACCTCCTTTCCATGGCTGCTAGGGTGTGCTGCCAACTGGATCCTGCGC-GGGACGTCCTTTGTCTACGTCCCGTCGGCGCTGAATCCCGCGGACGACCCGTCTCGGGGCCGTTTGGGACTCTACCGTCCCCTTCTGCATCTGCCGTTCCGGCCAACCACGGGGCGCACCTCTCTTTACGCGGTCTCCCCGTCTGTGCCTTCTCATCTGCCGGTCCGTGTGCACTTCGCTTCACCTCTGCA-C--GTCGCATGGGCATGGAGACCACCGTGAACGCC-CAC-----------CAG----GTC-TTGCCCAAGGTC-TTATATAAGAGGACTCTTGGACTCT------C------------A--G----CAATGTCAACGACC--------GACCT---T-GAGGCATACTTCAAAGACTGTT-TGTTTAAGGACTGGGAGGAGTTGGGGGAGGAGTCTAGGTTAATGATCTTTGTACTAGGAGGCTGTAGGCATAAATTGGTCTGTTCACCAGCACCATGCAACTTTTTCACC-TCTGCCTAATCA-----------------T--------------------------C--------------TCTTGTTCATGTCCTACTGTTCAAGCCTCCAAGCTGTGCCTTGGGTGGCTTTAGGGCATGGA----C------------A-------------T-------TGACCCGTATAAAGAATTTGGA-GCTTCTGTGGAGTTACTCTC-TTTTTT-----GCCTCATGACTTCTTTCCTTCCATTCGAGATCTCCTCGACACCGCTTCAGCTCTGTATCGGGAGGCCTTGGAGTCTCCGGAACATTGTTCACCTCACCA-ACAGCACTCAGGCAAGCCAT-TCTGTGTTGGGGTGAGTTGATGAATCTGGCCACCTGGGTGGGAGGTAATTTAGAAGACCCAACATCCAGGGAAGCAGTAGTCGGCTATGTCAACGTTAATATGGGCTTAAAACTCAGGCAACTACTGTGGTTTCACATTTCCTGTCTTACTTTTGGAAGAGAAACTGTTCTTGAGTATTTGGTGTCTTTTGGAGTGTGGATTCGCACTCCTCAGGCTTACAGACCACCAAATGCCCCTATCTTATCAACACTTCCGGAAACTACTGTTGTTAGA----C--GAC------GAGGCAGGTCCCCTAGAAGAAGAACTCCCTCGCCTCGCAGACGAAGGTCTCAATCGCCGCGTCGCAGAAGATCTCAATCTCGGGG-AT-CT--CA-ATGTTAGTATCCCTTGGACGCATAAGGTGGGAAACTTTACTGGCCTTTATTCTTCTACTGTACCTGTCTTCAATCCTGAGTGGCAAACTCCCTCCTTTCCTCACATTCATTTACAGGAGGACATTATTAATAGATGTCAACAATATGTGGGCCCTCTTACAGTTAATGAAAAAAGGAGATTGAAATTAATTATGCCTGCTAGGTTCTATCCTAACCTTACCAAATATTTGCCCTTGGACAAAGGCATTAAACCATATTATCCTGAACATGCAGTTAATCATTACTTCAAAACTAGGCATTATTTACATACTCTGTGGAAGGCTGGCATTCTATATAAGAGAGAAACTACACGCAGCGCCTCATTTTGTGGGTCACCATATTCTTGGGAACAAGAGCTACAGCATGGG-AGGTTGGTC-TTCCAAACCTCGACACGGCATGGGGACGAATCTTTCTGTTC--C--CAATCCTCTGGGATTCTTTCCCGATCACCAGTTGGACCCAGCGTTCGGAGCCAACTCAAACAATCCAGATTGGGACTTCAACCCCAACAAGGATCACTGGCCAGAGGC-CAATCAGGTA-GGAGC-GGGA-GCATTCGGGCCAGGGTTCACCCCACCACACGGCGGTCTTTTGGGGTGGAGCCCTCAGGCTCAGGGCACATTGACAA-CAGT----------------GC--CAG------TAGCACCTCCTCCTGCATCCACCAATCGGCAGTCAGGAAGACAGCCTACTCCCATCTCTCCACCTCT-AAGAGA-----CAGTCATCCTCAGGCCATGCAGTGGAA
>genotype_C_gnl|hbvnuc|JQ801498_FT00000_P-C_Feature
--CTCCAGCACATTCCACCAAGCTCTGCTA---GATCCCAGAGTGAGGGGCCTATACCTTCCTGCTGGTGGCTCCAGTTCCGGAACAGTAAACCCTGTTCCGACTACTGCCTCTCCCATATCGTCAATCTTCTCGAGGACTGGGGACCCTGCACCGAATATGGAGAGCACCACATCAGGATTCCTAGGACCCCTGCTCGTGTTACAGGCGGGGTTTTTCTTGTTGACAAGAATCCTCACAATACCACAGAGTCTAGACTCGTGGTGGACTTCTCTCAATTTTCTAGGGGGAGCACCCACGTGTCCTGGCCAAAATTTGCAGTCCCCAACCTCCAATCACTCACCAACCTCTTGTCCTCCAATTTGTCCTGGTTATCGCTGGATGTGTCTGCGGCGTTTTATCATCTTCCTCTTCATCCTGCTG---CTATGCCTCATCTTCTTGTTGGTTCTTCTGGACTACCAAGGTATGTTGCCCGTTTGTCCTCTACTTCCAG-GAAC-----ATCAACTAC---------CAGCACGGGACCATGCAAGACCTGCACGATTCCTGCTCAAGGAACCTCTATGTTTCCCTCTTGCTGCTGTACAAAACCTTCGGACGGAAATTGCACTTGTATTCCCATCCCATCATCTTGGGCTTTCGCAAGATTCCTATGGGAGTGGGCCTCAGTCCGTTTCTCCTGGCTCAGTTTACTAGTGCCATTTGTTCAGTGGTTCGTAGGGCTTTCCCCCACTGTTTGGCTTTCAGTTATATGGATGATGTGGTATTGGGGGCCAAGTCTGTACAACACCTTGAATCCCTTTTTACCTCTATTACCAATTTTCTTTTGTCTTTGGGTATACATCTAAACCCTAATAAAACCAAACGTTGGGGTTACTCCCTGAACTTCATGGGATATGTAATTGGAAGTTGGGGTACCTTGCCACAGGAACATATTGTACAAAAAATCAAACAATGTTTTCGGAAAATTCCTTTAAATAGACCTATTGATTGGAAAGTATGTCAAAGAATTGTGGGTCTTCTGGGCTTTGCCGCTCCTTTTACACAATGTGGTTACCCAGCCTTAATGCCGTTGTATGCATGTATACAAGCTAAGCAGGCTTTCACTTTCTCGCCAACTTACAAGGCCTTTCTGTGTAAACAATATCTGAACCTTTACCCCGTTGCTCGGCAACGGCCAGGTCTGTGCCAAGTGTTTGCGGACGCAACCCCCACTGG-CTGGGGC-TTGGCTATAGGCCATCAGCGCATGCGTGGAACCTTTGTGGCTCCTCTGCCGATCCATACTGCGGAACTCCTAGCGGCTTGTTTTGCTCGCAGCCGGTCTGGAGCAAGACTTATCGGCACCGA-CAACTCTGTCGTGCTCTCTCGGAAATACACCTCCTTTCCATGGCTGCTAGGCTGTGCTGCCAACTGGATCCTGCGC-GGGACGTCCTTTGTCTACGTCCCGTCAGCGCTGAATCCCGCGGACGACCCGTCTCGGGGCCGCTTGGGACTCTACCGTCCACTTCTTCGTCTGCCGTTCCGGCCGACCACGGGGCGCACCTCTCTTTACGCGGTCTCCCCGTCTGTGCCTTCTCATCTGCCGGCCCGTGTGCACTTCGCTTCACCTCTGCA-C--GTC------GCATGGAGACCACCGTGAACGCC-CGC-----------CAG----GTC-TTGCCCAAGGTC-TTACATAAGAGGACTCTTGGACTCT------C--------------GG----CAATGTCAACGACC--------GACCT---T-GAGGCATACTTCAAAGACTGTG-TATTTAAAGACTGGGAGGAGTTGGGGGAGGAGACTAGGTTAATGATCTTTGTACTGGGAGGCTGTAGGCATAAATTGGTCTGTTCACCAGCACCATGCAACTTTTTCACC-TCTGCCTAATCA-----------------T--------------------------C--------------TCTTGTTCATGTCCTACTGTTCAAGCCTCCAAGCTGTGCCTTGGGTGGCTTTAGGGCATGGA----C------------A-------------T-------TGACCCGTATAAAGAATTTGGA-GCTTCTGTGGAGTTACTCTC-TTTTTT-----GCCTTCTGACTTCTTTCCTAATATTCGAGATCTACTCGACACCGCCTCTGCTTTATATCGGGAGGCCTTAGAGTCTCCGGAACATTGTTCACCTCACCATACAGCAATAAGGCAAGCTAT-TCTGTGTTGGGGTGAGTTGATGAATCTGGCCACCTGGGTGGGAAGTAATTTGGATGATCCAACATCCAGGGAAGCAGTAGTAAGCTATGTCAATGTTAATATGGGCATAAAGATCAGACAACTATTGTGGTTTCACATTTCCTGTCTTACTTTTGGAAGAGACACTGTTCTTGAGTATTTGGTGTCTTTTGGAGTGTGGATTCGCACTCCTCCACCTTACAGACCACCAAATGCCCCTATCTTATCAACACTTCCGGAAACTACTGTTATTAGAGGATCACGAG------GAGGCAGGTCCCCTAGAAGAAGAACTCCCTCGCCTCGCAGACGAAGGTCTCAATCGCCGCGTCGCAGAAGATCTCAATCTCGGGG----ATCCCA-ATGTTAGTATCCCTTGGACTCATAAGGTGGGAAACTTTACTGGGCTTTATTCTTCTACTGTACCTGTCTTTAATCCTGACTGGCAAACTCCCTCTTTTCCTCACATTCATTTGAAGGAGGATATCATTGATAGATGTCAACAATATGTGGGCCCTCTTACAGTTAATGAAAAAAGGAGATTAAAATTAGTTATGCCTGCTAGGTTCTATCCTAATCTGACCAAATATTTGCCCTTAGATAAAGGCATTAAACCTTATTATCCGGAACATACAGTTAATCATTACTTCCTAACTAGGCATTATTTACATACTCTGTGGAAGGCTGGTATTTTATATAAGAGAGAGACCACACGCAGCGCCTCATTTTGTGGGTCACCATATTCTTGGGAACAAGAGCTACAGCATGGG-AGGTTGGTC-TTCCAAACCTCGACAAGGCATGGGGACGAATCTTTCTGTTC--C--CAATCCTCTGGGATTCTTTCCCGATCACCAGTTGGACCCTGCATTCGGAGCCAATACAAACAATCCAGATTGGGACTTCAATCCCAACAAGGATCAATGGCCAGCGGC-AAATCAGGTA-GGAGC-GGGA-GCCTTCGGGCCAGGGTTCACTCCACCACACGGCGGTCTTTTGGGGTGGAGCCCTCAGGCTCAGGGTGCATTGACAA-CAGT------------A----C--CAG------CAGCGCCTCCTCCTGCCTCCACCAATCGGCAGTCAGGAAGACAGCCTACGCCCATCTCTCCACCTCT-AAGAGA-----CAGTCATCCTCAGGCCATACAGTGGAA
>genotype_A_gnl|hbvnuc|KF922430_FT00000_P-A_Feature
T--TCCACAGCTTTCCACCAAGCTCTGCAA---GATCCCAGAGTCAGGGGCCTGTATCTTCCTGCTGGTGGCTCCAGTTCAGGAACACTCAACCCTGTTCAGAATATTGCCTCTCACATCTCGTCAATCTCCTCGAGGACTGGGGACCCTGCACCGAACATGGAGAACATCACATCAGGATTCCTAGGACCCCTGCTCGTGTTACAGGCGGGGTTTTTCTTGTTGACAAGAATCCTCACAATACCGCAGAGTCTAGACTCGTGGTGGACTTCTCTCAATTTTCTAGGGGGATCAACCGTGTGTCTTGGCCAAAATTCGCAGTCCCCAACCTCCAATCACTCACCAACCTCCTGTCCTCCAATTTGTCCTGGTTATCGTTGGATGTGTCTGCGGCGTTTTATCATATTCCTCTTCATCCTGCTG---CTATGCCTCATCTTCTTATTGGTTCTTCTGGATTATCAAGGTATGTTGCCCGTTTGTCCTCTAATTCCAG-G-AT----CCACAACAAC---------CAGTACGGGACCCTGCAAAACCTGCACGACTCCTGCTCAAGGCAACTCTATGTTTCCCTCATGTTGCTGTACAAAACCTACGGATGGAAATTGCACCTGTATTCCCATCCCATCATCTTGGGCTTTCGCAAAATACCTATGGGAGTGGGCCTCAGTCCGTTTCTCTTGGCTCAGTTTACTAGCGCCATTTGTTCAGTGGTTCGTAGGGCTTTCCCCCACTGTTTGGCTTTCAGTTATATGGATGATGTGGTATTGGGGGCCAAGTCTGTACAACATCTTGAGTCCCTTTATACCGCTGTTACCAATTTTCTTTTGTCTTTGGGTATACATTTGAACCCTAACAAAACAAAGAGATGGGGTTATTCCCTAAACTTCATGGGATATGTAATTGGAGGTTGGGGTACATTGCCGCAGGATCATATTGTACAAAAAATCAAATGCTGTTTTAGAAAACTTCCTGTCAATCGACCTATTGATTGGAAAGTCTGTCAAAGAATTGTGGGTCTTTTGGGCTTTGCCGCTCCATTTACACAATGTGGTTACCCTGCCTTAATGCCTTTGTATGCATGTATACAAGCGAAGCAGGCTTTTACTTTCTCGCCCACTTACAAGGCCTTTCTAAGTAAACAGTATATGAACCTTTACCCCGTTGCCCGGCAACGGCCTGGTCTGTGCCAAGTGTTTGCTGACGCAACCCCCACTGG-CTGGGGC-TTGGCTATAGGCCATCAGCGCATGCGTGGAACCTTTGTGGCTCCTTTGCCGATCCATACTGCGGAACTCCTAGCTGCTTGTTTTGCTCGCAGCCGGTCTGGAGCAAAACTCATCGGGACTGA-TAATTCTGTCGTCCTTTCTCGGAAATATACATCATTTCCATGGCTGCTAGGTTGTACTGCCAACTGGATTCTTCGC-GGGACGTCCTTTGTTTACGTCCCGTCGGCGCTGAATCCCGCGGACGACCCCTCGCGCGGTCGCTTGGGGCTCTATCGTCCCCTTCTCCGTCTGCCGTACCGTCCGACCACGGGGCGCACCTCTCTTTACGCGGTCTCCCCGTCTGTGCCTTCTCATCTGCCGGTCCGTGTGCACTTCGCTTCACCTCTGCA-C--GTT------GCATGGAGACCACCGTGAACGCC-CAT-----------CAG----ATC-CTGCCCAAGGTA-TTACATAAAAGGACTCTTGGACTCC------C------------A--G----CAATGTCAACGACC--------GACCT---T-GAGGCATACTTCAAAGACTGTG-TGTTTAAAGACTGGGAGGAGTTGGGGGAGGAGACTAGGTTAATGATCTTTGTATTAGGAGGCTGTAGGCATAAATTGGTCTGCGCACCAGCACCATGCAACTTTTTCACC-TCTGCCTAATCA-----------------T--------------------------C--------------TCTTGTACATGTCCCACTGTTCAAGCCTCCAAGCTGTGCCTTGGGTGGCTTTGGGGCATGGA----C------------A-------------T-------TGACCCTTATAAAGAATTTGGA-GCTTCTGTGGAGTTACTCTC-GTTTTT-----GCCTTCTGACTTCTTTCCTTCAGTCCGGGATCTACTTGATACAGCCTTAGCTCTGTATCGGGAAGCCTTAGAGTCTCCAGAGCATTGCTCCCCTCACCATACAGCAATCAGGCAAGCCAT-TCTATGCTGGGGGGAATTAATGATTTTTGCTACCTGGGTGGGTAATAATTTGGAGGATCCAGCATCCAGGGATCTAGTAGTCAATTATGTCAATACTAACATGGGCCTAAAAATAAGACAACTATTGTGGTTTCATATTTCTTGCCTTACTTTTGGAAGAGAAACTGTCCTTGAGTATTTGGTCTCTTTCGGAGTGTGGATTCGCACTCCTCCAGCTTATAGACCGCAAAATGCCCCTATCTTATCAACTCTTCCGGAGACTACTGTTGTTAGA----C--GACGAGGCCGAGGCAGGTCCCCTAGAAGAAGAACTCCCTCGCCTCGCAGACGAAGATCTCAATCGCCGCGTCGCAGAAGATCTCAATCTCGGGA-AT-CT--CA-ATGTTAGTATTCCTTGGACTCATAAGGTGGGAAATTTTACTGGGCTGTATTCCTCTACTGTCCCTATCTTTAATCCTGAATGGCAAACTCCTTCCTTTCCTAAGATTCATTTACATGAGGACATTATTAATAGATGTCAGCAATTTGTAGGCCCTCTTACTGTAAATGAAAAGAGAAGATTAAAATTAATTATGCCTGCTAGATTTTATCCTAACAACACTAAATATTTGCCACTAGACAAAGGGATTAAACCTTATTATCCTGATCAAGTAGTTAATCATTACTTTCAGACCAGACATTATTTACATACTCTTTGGAAGGCTGGGATTCTATATAAGAGAGAAACTACACGTAGCGCCTCATTTTGCGGGTCACCATATTCTTGGGAACAAGAGCTACATCATGGG-AGGTTGGTC-AGCAAAACCTCGCAAAGGCATGGGGACGAATCTTTCTGTTC--C--AAACCCCCTGGGGTTCTTTCCCGATCATCAGTTGGACCCTGCATTCGGAGCCAATTCAAACAATCCAGATTGGGACTTCAACCCCATCAAGGACCACTGGCCACAAGC-CAACCAGGTA-GGAGT-GGGA-GCATTCGGGCCAGGGTTCACTCCCCCACACGGAGGTGTTTTGGGGTGGAGCCCTCAGGCTCAGGGCACATTGGCTA-CAGT----------------GC--CAG------CAGTTCCTCCTCCTGCCTCCACCAATCGGCAGTCAGGAAGGAAGCCTACTCCCATCTCTCCACCTCT-AAGAGA-----CAGTCATCCTCAGGCCATGCAGTGGAA
>genotype_A_gnl|hbvnuc|JQ023661_FT00000_P-A_Feature
T--TCCACAGCTTTCCACCAAGCTCTGCAA---GATCCCAGAGTCAGGGGCCTGTATCTTCCTGCTGGTGGCTCCAGTTCAGGAACACTCAACCCTGTTCCAAATATTGTCTCTCACATCTCGTCAATCTCCTCGAGGACTGGGGACCCTGCCCCGAACATGGAGAACATCACATCAGGATTCCTAGGACCCCTGCTCGTGTTACAGGCGGGGTGTTTCTTGTTGACAAAAATCCTCACAATACCGCAGAGTCTAGACTCGTGGTGGACTTCTCTCAATTTTCTAGGGGGAGCACCCGGGTGTCTTGGCCAAAATTCGCAGTCCCCAACCTCCAATCACTCACCAACCTCCTGTCCTCCAATTTGTCCTGGTTATCGCTGGATGTGTCTGCGGCGTTTTATCATATTCCTCTTCATCCTGCTG---CTATGCCTCATCTTCTTATTGGTTCTTCTGGACTATCAAGGTATGTTGCCCGTTTGTCCTCTAATTCCAG-G-AT----CCACAACAAC---------CAGTACGGGACCCTGCAAAACCTGCACGACTCCTGCTCAAGGCAACTCTATGTTTCCCTCATGTTGCTGTACAAAACCTACGGATGGAAATTGCACCTGTATTCCCATCCCATCATCTTGGGCTTTCGCAAAATACCTATGGGAGTGGGCCTCAGTCCGTTTCTCTTGGCTCAGTTTACTAGTGCCATTTGTTCAGTGGTTCGTAGGGCTAACCCCCACTGTTTGGCTTTCAGCTATATGGATGATGTGGTACTGGGGGCCAAGTCTGTACAACATCTTGAGTCCCTTTATACCGCTGTTACCAATTTTCTTTTGTCTTTGGGTATACATTTAAACCCTAACAAAACAAAGAGATGGGGTTACTCCCTTAATTTCATGGGGTATGTAATTGGAAGTTGGGGTACATTGCCACAGGATCATATTATACAAAAAATCAAACACTGTTTTAGAAAACTTCCTATCAATCGGCCTGTTGATTGGAAAGTATGTCAAAGAATTGTGGGTCTTTTGGGCTTTGCCGCTCCATTTACACAATGTGGTTACCCTGCATTAATGCCTTTGTATGCATGTATACAAGCGAAACAGGCTTTTACTTTCTCGCCAACTTACAAGGCCTTTCTAAGTAAACAGTATATGAACCTTTACCCCGTTGCCCGGCAACGGCCCGGTCTGTGCCAAGTGTTTGCTGACGCAACCCCCACTGG-CTGGGGC-TTGGCCATCGGCCATCAGCGCATGCGTGGAACCTTTGTGGCTCCTCTGCCGATCCATACTGCGGAACTCCTAGCTGCTTGTTTTGCTCGCAGCCGGTCTGGAGCGAAACTCATTGGGACTGA-TAATTCTGTCGTCCTTTCTCGGAAATATACATCATTTCCATGGCTGCTAGGTTGTGCTGCCAACTGGATTCTTCGC-GGAACGTCCTTTGTTTACGTCCCGTCGGCGCTGAATCCCGCGGACGACCCCTCCCGGGGCCGCTTGGGACTCTATCGTCCCCTTCTCCGTCTGCCGTACCGTCCGACCACGGGGCGCACCTCTCTTTACGCGGTCTCCCCGTCTGTGCCTTCTCATCTGCCGGTCCGTGTGCACTTCGCTTCACCTCTGCA-C--GTT------GCATGGAGACCACCGTGAACGCC-CAT-----------CAG----AGC-CTGCCCAAGGTC-TTACATAAGAGGACTCTTGGACTCC------C------------A--G----CAATGTCAACGACC--------GACCT---T-GAGGCCTACTTCAAAGACTGTG-TGTTTAAAGACTGGGAGGAGTTGGGGGAGGAGATTAGGTTAATGATCTTTGTATTAGGAGGCTGTAGGCATAAATTGGTCTGCGCACCATCATCATGCAACTTTTTCACC-TCTGCCTAATCA-----------------T--------------------------C--------------TCTTGTACATGTCCCACTTTTCAAGCCTCCAAGCTGTGCCTTGGATGGCTTTGGGGCATGGA----C------------A-------------T-------TGACCCTTATAAAGAATTTGGA-GCTACTGTGGAGTTACTCTCATTTTT------GCCTTCTGACTTCTTTCCTTCCGTCCGGGATCTACTAGATACAGCCTCAGCTCTGTATCGGGAAGACTTAGAGTCTCCTGAGCATTGCTCACCTCACCATACAGCACTCAGGCAAGCCAT-TCTCTGCTGGGGGGAATTAATGACTCTAGCTACCTGGGTGGGTAATAATTTGGAAGATCCAGCATCCAGGGATCTAGTAGTCAATTATGTTAATACTAACATGGGCCTAAAGATCAGGCAACTATTGTGGTTTCATATTTCTTGCCTTACTTTTGGAAGAGAAACTGTCCTTGAATATTTGGTCTCTTTCGGAGTGTGGATTCGCACTCCTCCAGCCTATAGACCACCAAAGGCCCCTATCTTATCAACACTTCCGGAAACTACTGTTGTTAGA----C--GACGAGACCGAGGCAGGTCCCCTAGAAGAAGAACTCCCTCGCCTCGCAGACGAAGATCTCAATCGCCGCGTCGCAAAAGATCTCAATCTCGGGA-AT-CT--CA-ATGTTAGTATTCCTTGGACTCATAAGGTGGGAAATTTTACTGGGCTTTATTCTTCTACAGTCCCTATCTTTAATCCTGAATGGGAAACTCCCTCTTTTCCTAAAATTCATCTACATGAAGACATTGCTAATAGGTGTCAGCAATTTGTAGGCCCTCTCCCTGTAAATGAAAAGAGAAGACTGAAATTAATCAAGCCCGCTAGGTTTTTCCCTAACAGCACTAAATATTTGCCTTTAGACAAAGGAATTAAACCTTATTATCCTGATCATGTAGTTAATCATTACTTTCAAACCCGACATTATTTACATACTCTTTGGAAGGCTGGGATTCTTTTTAAGAGGGAAACTACCCGTAGCGCCTCATTTTGCGGGTCACCTTATTCCTGGGAACAAGAGCTACAGCATGGG-AGGTTGGTC-ATCAAAACCTCGCAAAGGCATGGGGACGAACCTTTCTGTTC--C--CAACCCTCTGGGATTCTTTCCCGATCATCAGTTGGACCCTGCATTCGGAGCCAATTCAAACAATCCAGATTGGGACTTCAACCCCATCAAGGACCACTGGCCACAAGC-CAACCAGGTA-GGAGT-GGGA-GCATTCGGGCCAGGGTTCACTCCCCCACACGGAGGTGTTTTGGGGTGGAGCCCTCATGCTCAGGGCATATTGGCCA-CGGT----------------GC--CAG------CAGTTCCTCCTCCTGCCTCCACCAATCGGCAGTCAGGAAGGCAGCCTACTCCCATCTCTCCACCTCTAAA-AGA-----CAGTCATCCTCAGGCCATGCAGTGGAA
>genotype_A_gnl|hbvnuc|EU366129_FT00000_P-A_Feature
T--TCCACAGCTTTCCACCAAGCCCTGCAA---GATCCCAGAGTAAGGGGCCTGTATTTTCCTGCTGGTGGCTCCAGTTCAGGAACACTCAACCCTGTTCCAAATATTGCCTCTCACATCTCGTCAATCTCCTCGAGGACTGGGGACCCTGCGACGAACATGGAGAACATCACATCAGGATTCCTAGGACCCCTGCTCGTGTTACAGGCGGGGTTTTTCTTGTTGACAAGAATCCTCACAATACCGCAGAGTCTAGACTCGTGGTGGACTTCTCTCAATTTTCTAGGGGGATCACCCGTGTGTCTTGGCCAAAATTCGCAGTCCCCAACCTCCAATCACTCACCAACCTCCTGTCCTCCAATTTGTCCTGGTTATCGCT-GATGTGTCTGCGGCGTTTTATCATATTCCTCTTCATCCTGCTG---CTATGCCTCATCTTCTTGTTGGTTCTTCTGGATTATCAAGGTATGTTGCCCGTTTGTCCTCTAATTCCAG-G-AT----CCACAACAAC---------CAGTACGGGACCCTGCAAAACCTGCACGACTCCTGCTCAAGGCAACTCTATGTTTCCCTCATGTTGCTGTACAAAACCTACGGACGGAAATTGCACCTGTATTCCCATCCCATCATCTTGGGCTTTCGCAAAATACCTATGGGAGTGGGCCTCAGTCCGTTTCTCTTGGCTCAGTTTACTAGCGCCATTTGTTCAGTGGTTCGTAGGGCTTTCCCCCACTGTTTGGCTTTCAGTTATATGGATGATGTGGTACTGGGGGCCAAATCTGCTCAACACCTTGAAGCCCTTTATACCGCTGTTACCAATTTTCTTTTGTCTTTGGGTATACATTTAAACCCTAACAAAACAAAGAGATGGGGTTACTCCCTTAATTTCATGGGGTATGTAATTGGAAGTTGGGGTACGTTGCCACAGGATCATATTGTACAAAAAATCAAACACTGTTTTAGAAAACTTCCTATCAATCGGCCTATTGATTGGAAAGTATGTCAGAGAATTGTGGGTCTTTTGGGCTTTGCCGCTCCATTTACGCAATGTGGTTACCCTGCATTAATGCCTTTGTATGCATGTATACAAGCGAAACAGGCTTTTACTTTCTCGCCAACTTACAAGGCCTTTCTAAGTAAACAGTATATGAACCTTTACCCCGTTGCCCGGCAACGGCCTGGTCTGTGCCAAGTGTTTGCTGACGCAACCCCCACTGG-CTGGGGC-TTGGCCATCGGCCATCAGCGCATGCGTGGAACCTTTGTGGCTCCTCTGCCGATCCATACTGCGGAACTCCTAGCCGCTTGTTTTGCTCGCAGCCGGTCTGGAGCAAACCTCATCGGGACTGA-CAATTCCGTCGTCCTGTCTCGGAAATATACATCCTTTCCATGGCTGCTAGGTTGTACTGCCAACTGGATTCTTCGC-GGGACGTCCTTTGTTTACGTCCCGTCGGCGCTGAATCCCGCGGACGACCCCTCGCGGGGCCGCTTGGGACTCTATCGTCCCCTTCTCCGTCTGCCGTACCGTCCGACCACGGGGCGCACCTCTCTTTACGCGGTCTCCCCGTCTGTGCCTTCTCATCTGCCGGTCCGTGTGCACTTCGCTTCACCTCTGCA-C--GTT------GCATGGCGACCACCGTGAACGCC-CAT-----------CAG----ATC-CTGCCCAAGGTC-TTACATAAGAGGACTCTTGGACTCC------C------------A--G----CAATGTCAACGACC--------GACCT---T-GAGGCCTACTTCAAAGACTGTG-TATTTAAAGACTGGGAGGAGTTGGGGGAGGAGATTAGGTTAAAGATTTTTGTATTAGGAGGCTGTAGGCATAAATTGGTCTGCGCACCATCATCCTGCAACTTTTTCACC-TCTGCCTAATCA-----------------T--------------------------C--------------TCTTGTACATGTCCCACTTTTCAAGCCTCCAAGCTGTGCCTTGGATGGCTTTGGGGCATGGA----C------------A-------------T-------TGACCCTTATAAAGAATTTGGA-GCTTCTGTGGAGTTACTCTC-GTTTTT-----GCCTTCTGACTTTTTTCCTTCCGTCCGGGATCTACTAGATACAGCCGCAGCTCTGTTTCGGGAGGCCTTAGAGTCTCCTGAGCATTGCTCACCTCACCATACAGCAATCAGGCAAGCCAT-TCTATGCTGGGGAGAATTAATGACTCTAGCTACCTGGGTGGGTAATAATTTGGA-GATCCAGCATCCAGGGATCTAGTAGTCAATTATGTTAATACTCACATGGGCCT-AAGATCAGGCAACTATTGTGGTTTCAT-TTTCTTGCATTTGTTTTGGAAGAGAAACTGTCCTTGAGTATTTGGTCTCTTTCGGAGTGTGGATTCGCACTCCTCCACCCTATAGACCACCAAATGCCCCTATCTTATCAACACTTCCGGAAACTACTGTTGTTAGATG-TCGAGTC-----CGAGGCAGGTCCCCTAGAAGAAGAACTCCCTCGCCTCGCAGACGAAGATCTCAATCGCCGCGTCGCAGAAGATCTAAATCTCGGGA-AT-CT--CA-ATGTTAGTATTCCTTGGACTCATAAGGTGGGAAATTTTACTGGGCTTTATTCTTCTACTGTCCCTATCTTTAATCCTGAATGGCAAACTCCCTCTTTTCCTAAAATTCATTTACATGAAGACATTGCTAATAGGTGTCAGCAATTTGTAGGCCCTCTCACTGTAAATGAAAAGAGAAGACTGAAATTAATTATGCCTGCTAGGTTTTATCCTAACAGCACTAAATATTTGCCTTTAGACAAAGGGATTAAACCTTATTATCCTGATCAGGTGGTTAATCATTACTTTCAAACCCGACATTATTTACATACTCTTTGGAAGGCTGGGATTCTATATAAGAGGG-ATCCACAC-TAGCGCCTCATTTTGCGGGTCACCATATTCTTGGGAACAAGAGCTACATCATGGG-AGGTTGGTC-ATCAAAACCTCGCAAAGGCATGGGGACGAACCTTTCTGTTC--C--CAATCCTCTGGGATTCTTTCCCGATCATCAGTTGGACCCTGCATTCGGAGCCAATTCAAACAATCCAGATTGGGACTTCAACCCCATCAAGGACCACTGGCCTCAAGC-CAATCAGGTA-GGAGT-GGGA-GCATTCGGGCCAGGGTTCACTCCCCCACACGGAGGTGTTCTGGGGTGGAGCCCTCAGGCTCAGGGCATACTG-CCA-C-G-----------------GC--CAG------CAGTTCCTCCTCCTGCCTCCACCAATCGGCAGTCAGGAAGGCAGCCTACTCCCATCTCTCCACCTCT-AAGAGA-----CAGTCATCCTCAGGCCATGCAGTGGAA
>genotype_A_gnl|hbvnuc|EU859952_FT00000_P-A_Feature
T--TCCACAACCTTCCACCAAGCTCTGCAA---GATCCCAGAGTCAGGGGCCTGTATTTTCCTGCTGGTGGCTCCAGTTCAGGAACAGTAAACCCTGTTCAGAATATTGCCTCTCACATCTCGTCAATCTCCTCGAGGACTGGGGACCCTGTACCGAACATGGAGAACATCACATCAGGATTCCTAGGACCCCTGCTCGTGTTACAGGCGGGGTTTTTCTTGTTGACAAGAATCCTCACAATACCGCAGAGTCTCGACTCGTGGTGGACTTCTCTCAATTTTCTAGGGGGATCACCCGCGTGTCTTGGCCAAAATTCGCAGTCCCCAACCTCCAATCACTCACCAACCTCCTGTCCTCCAATTTGTCCTGGTTATCGCTGGATGTGTCTGCGGCGTTTTATCATATTCCTCTTCATCCTGCTG---CTATGCCTCATCTTCTTATTGGTACTTCTGGATTATCAAGGTATGTTGCCCGTTTGTCCTCTAATTCCAG-GAAC----CA-CAACAAC---------CAGTACGGGACCCTGCAAAACCTGCACGACTCCTGCTCAAGGCAACTCTATGTTTCCCTCATGTTGCTGTACAAAACCTACGGATGGAAATTGCACCTGTATTCCCATCCCATCATCTTGGGCTTTCGCAAAATACCTATGGGAGTGGGCCTCAGTCCGTTTCTCCTGGCTCAGTTTACTAGTGCCATTTGTTCAGTGGTTCGTAGGGCTTTCCCCCACTGTTTGGCTTTCAGTTATATGGATGATGTGGTATTGGGGGCCAAGTCTGTACAACATCTTGAGTCCCTTTATACCGCTATTACCAATTTTCTTTTGTCTTTGGGTATACATCTAAACCCTAACAAAACAAAGAGATGGGGTTACTCCCTAAACTTCATGGGATATGTAATTGGAAGTTGGGGAACATTACCACAGGATCATATTGCACAAAAACTTAAACACTGTTTTAGAAAACTTCCTGTTAATAGGCCTATTGATTGGAAGGTATGTCAACGAATTGTGGGTCTTTTGGGCTTTGCCGCTCCTTTTACACAATGTGGATACCCTGCCTTAATGCCTTTGTATGCATGTATACAAGCTAAACAGGCTTTTACTTTCTCGCCAACTTACAAGGCCTTTCTAAGTAAACAGTATATGAACCTTTACCCCGTTGCCCGGCAACGGCCTGGTCTGTGCCAAGTGTTTGCTGATGCAACCCCCACTGG-CTGGGGC-TTGGCCATTGGCCATCAGCGCATGCGCGGAACCTTTGCGGCTCCTCTGCCGATCCATACTGCGGAACTCCTAGCAGCTTGTTTTGCTCGCAGCAGGTCTGGAGCAAAACTCATCGGGACTGA-TAATTCTGTCGTCCTTTCTCGGAAATATACATCTTTTCCATGGCTGCTAGGTTGTACTGCCAACTGGATTCTTCGC-GGGACGTCCTTTGTTTACGTCCCGTCGGCGCTGAATCCCGCGGACGACCCCTCTCGGGGTCGCTTGGGACTCTATCGTCCCCTTCTCCGTCTGCCGTTCCAGCCGACCACGGGGCGCACCTCTCTTTACGCGGTCTCCCCGTCTGTGCCTTCTCATCTGCCGGACCGTGTGCACTTCGCTTCACCTCTGCA-C--GTT------GCATGGAGACCACCGTGAACGCC-CAT-----------CAG----ATC-CTGCCCAAGGTC-TTACATAAGAGGACTCTTGGACTCT------C------------A------TCAATGTCAACGACC--------GACCT---T-GAGGCTTACTTCAAAGACTGTG-TGTTTAAGGACTGGGAGGAGTCGGGGGAGGAGATTAGGTTAAAGGTCTTTGTATTAGGAGGCTGTAGGCATAAATTGGTCTGCGCACCAGCACCATGCAACTTTTTCACC-TCTGCCTAATCA-----------------T--------------------------C--------------TCTTGTACATGTCCCACTGTTCAAGCCTCCAAGCTGTGCCTTGGGTGGCTTTGGGGCATGGA----C------------A-------------T-------TGACCCCTATAAAGAATTTGGA-GCTACTGTGGAGTTACTCTCATTTTT------GCCTTCTGACTTCTTTCCTTCCGTCCGGGATCTCCTTGATACCGCCTCAGCTCTGTATCGGGAAGCCTTAGAGTCTCCTGAGCATTGCTCACCTCACCATACAGCACTCAGGCAAGCCAT-TCTCTGCTGGGGGGAATTAATGACTCTAGCTACCTGGGTGGGTAATAATTTGGAAGATCCAGCATCCAGGGATCTAGTAGTCAATTATGTTAATACTAACATGGGCCTAAAGATCAGGCAACTATTGTGGTTTCATATTTCTTGTCTTACTTTTGGAAGAGAAACTGTGCTTGAGTATTTGGTTTCTTTCGGAGTGTGGATTCGCACTCCTCCTGCCTATAGACCACCAAATGCCCCTATCTTATCAACACTTCCGGAAACTACTGTTGTTAGA----C--GAAGGGACCGAGGTAGGTCCCCTAGAAGAAGAACTCCCTCGCCTCGCAGACGAAGATCTCAATCGCCGCGTCGCAAAAGATCTCAATCTCGGGA-AT-CT--CA-ATGTTAGTATCCCTTGGACTCATAAGGTGGGAAATTTTACTGGGCTTTATTCTACTACTGTACCTACCTTTAATCCTGATTGGCAAACTCCTTCTTTTCCTAAGATTCATTTACATGAGGACATTATTAATAGGTGTCAACATTTTGTGGGCCCTCTTACTGTAAATGAAAAAAGAAGATTGAAATTAATTATGCCTGCTAGGTTCTATCCTACCAGCACTAAATATTTGCCCCTAGACAAAGGGATTAAACCCTATTATCCAGATCAGGTAGTTAATCATTACTTCCAGACTCGACATTATTTACATACTCTTTGGAAGGCTGGTATTCTATATAAGAGGGAAACTACACGTAGCGCCTCATTTTGCGGGTCACCATATTCTTGGGAACAAGAGCTACAGCATGGG-AGGTTGGTC-ATCAACACCTCGCATAGGCATGGGGACGAATCTTTCTGTTC--C--CAACCCTCTGGGATTCTTTCCCGATCATCAGTTGGACCCTGCATTCGGAGCCAACTCAAACAATCCAGATTGGGACTTCAACCCCATCAAGGACCACTGGCCAGCAGC-CAACCAGGTA-GGAGT-GGGA-GCATTTGGGCCAGGGTTCACCCCTCCACACGGAGGTGTTTTGGGGTGGAGCCCTCAGGCTCAGGGCATATTGACCA-CAGT----------------GC--CAA------AGGTTCCTCCTCCTGCCTCGACCAATCGGCAGTCAGGAAGGCAGCCGACTCCCATCTCTCCACCTCT-AAGAGA-----CAGTCATCCTCAGGCCATGCAGTGGAA
>genotype_A_gnl|hbvnuc|JN182323_FT00000_P-A_Feature
T--TCCACAGCTTTTCACCAAGCTCTGCAA---GATCCCAGAGTCAGGGGCCTGTATTTTCCTGCTGGTGGCTCCAGTTCAGGAACATTCAACCCTGTTCCAAATATTGCCTCTCACATCTCGTCAACCTCCTCGAGGACTGGGGACCCTGCGTCGAACATGGAGAACATCACATCAGGATTCCTAGGACCCCTGCTCGTGTTACAGGCGGGGTTTTTCTTGTTGACAAGAATCCTCACAATACCGCAGAGTCTAGACTCGTGGTGGACTTCTCTCAATTTTCTAGGGGGCTCACCCGTGTGTCTTGGCCAAAATTCGCAGTCCCCAACCTCCAATCACTCACCAACCTCCTGTCCTCCAATTTGTCCTGGTTATCGCTGGATGTGTCTGCGGCGTTTTATCATATTCCTCTTCATCCTGCTG---CTATGCCTCATCTTCTTATTGGTTCTTCTGGATTACCAAGGTATGTTGCCCGTTTGTCCTCTAATTCCAG-G-AT----CCACAACCAC---------CAGCACGGGACCCTGCAAGACCTGCACGACTCCTGCTCAAGGCAACTCTATGTTTCCCTCATGTTGCTGTACAAAACCTACGGATGGAAATTGCACTTGTATTCCCATCCCATCATCTTGGGCTTTCGCAAAATACCTATGGGAGTGGGCCTCAGTCCGTTTCTCTTGGCTCAGTTTACTAGTGCCATTTGTTCAGTGGTTCGTAGGGCTTTCCCCCACTGTTTGGCTTTCAGTTATATGGATGATGTGGTATTGGGGGCCAAGTCTGTACAACATCTTGAGTCCCTTTATACCACTGTTACCAATTTTCTTTTGTCTTTGGGTATACATCTAAACCCTAACAAAACAAAAAGATGGGGTTATTCCCTAAACTTCATGGGATATGTAATTGGAAGTTGGGGTTCATTGCCACAGGATCATATTGTACAAAAAATCAAACACTGTTTTAGAAAACTGCCTGTCAATCGACCTGTTGATTGGAAAGTATGTCAAAGAATTGTGGGTCTTTTGGGCTTTGCCGCTCCATTTACACAATGTGGTTACCCTGCCTTAATGCCTTTGTATGCATGTATACAAGCTAAACAGGCTTTTACTTTCTCGCCAACTTACAAGGCCTTTCTAAGTAAACAGTATATGAACCTTTACCCCGTTGCCCGGCAACGGCCTGGTCTGTGCCAAGTGTTTGCTGACGCAACCCCCACTGG-CTGGGGC-TTGGCCATAGGACATCAGCGCATGCGTGGAACCTTTGTGGCTCCTCTGCCGATCCATACTGCGGAACTCCTAGCTGCTTGTTTTGCTCGCAGCCGGTCTGGAGCAAAACTCATCGGGACTGA-TAATTCTGTCGTCCTTTCTCGGAAATATACATCCTTTCCATGGCTGCTAGGGTGTACTGCCAACTGGATTCTTCGC-GGGACGTCCTTTGTTTACGTCCCGTCGGCGCTGAATCCCGCGGACGACCCCTCACGGGGCCGCTTGGGACTCTATCGTCCCCTTCTCCGTCTGCCGTACCGTCCGACCACGGGGCGCACCTCTCTTTACGCGGTCTCCCCGTCTGTGCCTTCTCATCTGCCGGTCCGTGTGCACTTCGCTTCACCTCTGCA-C--GTT------GCATGGAGACCACCGTGAACGCC-CAT-----------CAG----ATC-CTGCCCAAGGTC-TTACATAAGAGGACTCTTGGACTCC------C------------A--G----CAATGTCAACGACC--------GACCT---T-GAGGCCTACTTCAAAGACCGTG-TGTTTAAAGACTGGGAGGAGTTGGGGGAGGAGACTAGGTTAAAGGTCTTTGTATTAGGAGGCTGTAGGCATAAATTGGT---------------------CTTTTTCACC-TCTGCCTAATCA-----------------T--------------------------C--------------TCTTGTACATGTCCCACTGTTCAAGCCTCCAAGCTGTGCCTTGGATGGCTTTGGGGCATGGA----C------------A-------------T-------TGACCCTTATAAAGAATTTGGA-GCTACTGTGGAGTTACTCTC-GTTTTT-----GCCTTCTGACTTCTTTCCTTCCGTCCGGGATCTACTTGATACCGCCTCAGCTCTGTATCGGGAAGCCTTAGAGTCTCCTGAGCATTGCTCACCTCACCATACAGCACTCAGGCAAGCCAT-TCTCTGCTGGGGGGAACTAATGACTCTAGCTACCTGGGTGGGTAATAATTTGGAAGATCCAGCATCCAGGGATCTAGTAGTCAATTATGTTAATACTAACATGGGCCTAAAGATCAGACAACTATTGTGGTTTCATATTTCTTGCCTTACTTTTGGAAGAGAAACTGTCCTTGAGTATTTGGTCTCCTACGGAGTGTGGATTCGCACTCCTCCAGCCTATAGACCACCAAATGCCCCTATCTTATCAACACTTCCGGAAACTACTGTTGTTAGA----C--GACGAGACCGAGGCCGGTCCCCTAGAAGAAGAACTCCCTCGCCTCGCAGACGAAGATCTCAATCGCCGCGTCGCAGAAGATCTCAATCTCGGGA-AT-CT--CA-ATGTTAGTATTCCTTGGACTCATAAGGTGGGAAATTTTACTGGGCTTTATTCCTCTACTGTCCCTATCTTTAATCCTGAATGGCAAACTCCTTCTTTTCCGAAAATCCATTTACACGAGGACATTATTAATAGGTGTCAGCAATTTGTAGGCCCTCTCACTGTAAATGAAAAGAGAAGATTGAAATTAATTATGCCTGCTAGATTTTATCCTAACAGCACTAAATATTTGCCTCTAGACAAAGGGATTAAACCTTATTATCCTGATCAAGTAGTTAATCATTATTTCCAGACCCGACATTATTTGCATACTCTTTGGAAGGCTGGGATTCTATATAAGAGGGAAACTACACGTAGCGCTTCATTTTGCGGGTCACCATATTCTTGGGAACAAGAGCTACATCATGGG-AGGTTGGTT-ACCAAAACCTCGCAAGGGCATGGGGACGAATCTTTCTGTCC--C--CAACCCTCTGGGATTCTTTCCCGATCATCAGTTGGACCCTGCATTCGGAGCCAATTCAAACAATCCAGACTGGGACTTCAACCCCATCAAGGACCACTGGCCACAAGC-CAACCAGGTA-GGAGT-GGGA-GCATTCGGGCCGGGGTTCACTCCCCCACACGGAGGTGTTTTGGGGTGGAGCCCTCAGGCTCAGGGCATATTGGCTA-CAGT----------------GC--CAG------CAGTGCCTCCTCCTGCCTCCACCAATCGGCAGTCAGGAAGGCAGCCTACTCCCATCTCTCCACCTCT-AAGAGA-----CAGCCATCCTCAGGCAATGCAGTGGAA
>genotype_A_gnl|hbvnuc|KT151612_FT00000_P-A_Feature
T--TCCACTGCCTTCCACCAAGCTCTGCAG---GATCCCAGAGTCAGGGGTCTGTATTTTCCTGCTGGTGGCTCCAGTTCAGGAACAGTAAACCCTGCTCCGAATATTGCCTCTCACATCTCGTCAATCTCCGCGAGGACTGGGGACCCTGTGGCGAACATGGAGAACATCACATCAGGATTCCTAGGACCCCTGCTCGTGTTACAGGCGGGGTTTTTCTTGTTGACAAGAATCCTCACAATACCGCAGAGTCTAGACTCGTGGTGGACTTCTCTCAATTTTCTAGGGGGCTCACCCGTGTGTCTTGGCCAAAATTCGCAGTCCCCAACCTCCAATCACTCACCAACCTCCTGTCCTCCAATTTGTCCTGGTTATCGCTGGATGTGTCTGCGGCGTTTTATCATATTCCTCTTCATCCTGCTG---CTATGCCTCATCTTCTTATTGGTTCTTCTGGATTATCAAGGTATGTTGCCCGTTTGTCCTCTAATTCCAG-G-AT----CCACAACAAC---------CAGTACGGGACCCTGCAAAACCTGCACGACTCCTGCTCAAGGCAACTCTATGTTTCCCTCATGTTGCTGTACAAAACCTACGGATGGAAATTGCACCTGTATTCCCATCCCATCATC-TGGGCTTTCGCAAAATACCTATGGGAGTGGGCCTCAGTCCGTTTCTCTTGGCTCAGTTTACTAGTGCCATTTGTTCAGTGGTTCGTAGGGCTTTCCCCCACTGTTTGGCTTTCAGCTATATGGATGATGTGGTCCTGGGGGCCAAGTCTGTACAACACCTTGAATCCCTTTTTACCGCTGTTACCAATTTTCTTTTGTCTTTGGGTATACATTTAAACCCTAACAAAACAAAGAGATGGGGTTATTCCCTAAATTTCATGGGGTATGTAATTGGAAGTTGGGGTACATTGCCACAGGATCATATTAGACAAAAAATCAAACACTGTTTTAGAAAACTTCCTGTCAATCGGCCTATTGATTGGAAAGTATGTCAGAGAATTGTGGGTCTTTTGGGCTTTGCCGCCCCATTTACACAATGTGGTTACCCTGC-TTAATGCCTTTGTATGCATGTATACAAGCGAAACAGGCTTTTACTTTCTCGCCAACTTACAAGGCCTTTCTAAGTCAACAGTATGTGAACCTTTACCCCGTTGCCCGGCAACGGCCTGGTCTGTGCCAAGTGTTTGCTGACGCAACCCCCACTGG-CTGGGGC-TTGGCCATCGGCCATCAGCGCATGCGCGGAACCTTTGTGGCTCCTCTGCCGATCCATACTGCGGAACTCCTAGCCGCTTGTTTTGCTCGCAGCAGGTCTGGAGCAAAACTCATCGGGACTGA-TAATTCTGTCGTCCTTTCTCGGAAATATACATCATTTCCATGGCTGCTAGGTTGTACTGCCAACTGGATTCTTCGC-GGGACGTCCTTTGTTTACGTCCCGTCGGCGCTGAATCCCGCGGACGACCCCTCGCG-GGCCGCTTGGGACTCTATCGTCCCCTTCTCCGTCTGCCGTACCGTCCGACCACGGGGCGCACCTCTCTTTACGCGGTCTCCCCGTCTGTGCCTTCTCACCTGCCGGTCCGTGTGCACTTCGCTTCACCTCTGCA-C--GTT------GCATGGAGACCACCGTGAACGCC-CAT-----------CAG----AGC-CTGCCCAAGGTC-TTACATAAGAGGACTCTTGGACTCC------C------------A--G----CAATGTCAACGACC--------GACCT---T-GAGGCCTACTTCAAAGACTGTG-TGTTTAAAGACTGGGAGGAGCTGGGGGAGGAGATTAGGTTAATGATCTTTGTATTAGGAGGCTGTAGGCATAAAATGGTCTGCGCACCATCCTCATGCAACTTTTTCACC-TCTGCCTAATCA-----------------T--------------------------C--------------TCTTGTACATGTCCCACTTTTCAAGCCTCCAAGCTGTGCCTTGGATGGCTTTGGGGCATGGA----C------------A-------------T-------TGACCCTTATAAAGAATTTGGA-GCTACTAGCGAGTTACTCTC-TTTTTT-----GCCTTCTGACTTCTTTCCTTCCGT-CGGGATCTACTAGATACAGCCTCAGCTCTGTATCGGGAAGCCTTAGAGTCTCCTGAGCATTGCTCACCTCACCATACTGCACTCAGGCAAGCCGT-TCTCTGCTGGGGGGAATTAATGACTCTAGCTACCTGGGTGGGTAATAATTTGGAAGATCCAGCATCCAGGGATCTAGTAGTCAATTATGTTAATACTAACATGGGCCTAAAGATCAGGCAACTATTGTGGTTTCATATTTCTTGCCTTACTTTTGGAAGAGAAACTGTCCTTGAGTATTTGGTTTCTTTCGGAGTGTGGATCCGCACTCCTCCACCCTATAGACCAGCAAATGCCCCTATCTTATCAACACTTCCGGAAACTACTGTTATTAGA---GGAAGAGG---CCGAGGCAGGTCCCCTAGAAGAAGAACTCCCTCGCCTCGCAGACGAAGATCTCAATCGCCGCGTCGCAGAAGATCTCAATCTCGGGA-AT-CT--CA-ATGTTAGTATTCCTTGGACTCATAAGGTGGGAAATTTTACTGGACTTTATTCTTCTACTGTTCCTATCTTTAATCCTGACTGGCAAACTCCTTC-TTTCCTAAAATTCATTTACATGAAGACATTGCTAATAGGTGTCAGCAATTTGTAGGCCCTCTCACTGTAAATGAAAAGAGAAGACTGAAATTAATTATGCCTGCTAGGTTTTATCCTAACAGCACTAAATATTTGCCTCTAGACAAAGGGATTAAACCTTATTATCCTGATCAGGTAGTTAATCATTACTTTAAAACCCGACATTATTTACATACTCTTTGGAAGGCTGGGATTCTATATAAGAGGGAATCTACACGTAGCGCCTCATTTTGCGGGTCACCATATTCTTGGGAACAAGAGCTACATCATGGG-AGGTTGGTC-ATCAAAACCTCGCAAAGGCATGGGGACGAACCTTTCTGTTC--C--CAATCCTCTGGGATTCTTTCCCGATCATCAGTTGGACCCTGCATTCGGAGCCAATTCAAACAATCCAGATTGGGACTTCAACCCCGTCAAGGACCATTGGCCA--AGC-CAACCAGGTA-GGAGT-GGGA-GCATTCGGGCCAGGGTTCACTCCCCCACACGGAGGTGTTTTGGGGTGGAGCCCTCAGGCTCAGGGCATATTGGCCA-CAGT----------------GC--CAG------CAGTTCCTCCTCCTGCCTCCACCAATCGGCAGGCAGGACGACAGCCTACTCCCATCTCTCCACCTCT-AAGAGA-----CAGTCATCCTCAGGCCATGCAGTGGAA
>genotype_A_gnl|hbvnuc|KF922415_FT00000_P-A_Feature
T--TCCACAGCTTGCCATCAAGCTCTGAAA---GATCCCAGAGTCAGGGGCCTGTATTTCCCTGCTGGTGGCTCCAGTTCAGGAACACTCAACCCTGTTCCAAATATTGCCTCTCACATCTCGTCAACCTCCTCGACGACTGGGGACCCTGTGCCGAACATGGAGAACATCACATCAGGATTCCTAGGACCCCTGCTCGTGTTACAGGCGGGGTTTTTCTTGTTGACAAGAATCCTCACAATACCGCAGAGTCTAGACTCGTGGTGGACTTCTCTCAATTTTCTAGGGGGATCACCCGTGTGTCTTGGCCAAAATTCGCAGTCCCCAACCTCCAATCACTCACCAACCTCCTGTCCTCCAATTTGTCCTGGTTATCGCTGGATGTATCTGCGGCGTTTTATCATATTCCTCTTCATCCTGCTG---CTATGCCTCATCTTCTTATTGGTACTTCTGGATTATCAAGGTATGTTGCCCGTTTGTCCTCTAATTCCAG-GAAC-----AACAACAAC---------CAGTACGGGACCCTGCAAAACCTGCACGACTCCTGCTCAAGGCAACTCTATGTTTCCCTCATGTTGCTGTACAAAACCTACGGATGGAAATTGCACCTGTATTCCCATCCCATCATCTTGGGCTTTCGCAAAATACCTATGGGAGTGGGCCTCAGTCCGTTTCTCTTGGCTCAGTTTACTAGTGCCATTTGTTCAGTGGTTCGCAGGGCTTTCCCCCACTGTTTGGCTTTCAGCTATATGGATGATGTGGTATTGGGGGCCAAGTCTGCACAACATCTTGAGTCCCTTTATACCGCTGTTACCAATTTTCTTTTGTCTTTGGGTATACATTTAAACCCTAACAAAACTAAGAGATGGGGTTATTCCCTAAACTTTATGGGCTATGTAATTGGAAGTTGGGGTACGTTGCCACAGGATCATATTGTACAAAAAATCAAATGCTGTTTTAGAAAACTTCCTGTCAATAGACCTATCGATTGGAAAGTATGTCAAAGAATTGTGGGTCTTTTGGGCTTTGCTGCTCCATTTACACAATGTGGTTACCCTGCCTTAATGCCTTTGTATGCATGTATACAAGCGAAACAGGCTTTTACTTTCTCGCCAACTTACAAGGCCTTTCTGAGTAAACAGTATATGAACCTTTACCCCGTTGCCCGGCAACGGCCTGGTCTGTGCCAAGTGTTTGCTGACGCAACCCCCACTGG-CTGGGGC-TTGGCTATCGGCCATCAGCGCATGCGTGGAACCTTTTTGGCTCCTCTGCCGATCCATACTGCGGAACTCCTAGCTGCTTGTTTTGCTCGCAGCCGGTCTGGAGCAAAACTCATCGGGACTGA-TAATTCTGTCGTCCTTTCTCGGAAATATACATCATTTCCATGGCTGCTAGGGTGTACTGCCAACTGGATTCTTCGC-GGAACGTCCTTTGTCTACGTCCCGTCAGCGCTGAATCCCGCGGACGACCCCTCGAGGGGCCGCTTGGGACTCTATCGTCCCCTTCTCCGTCTGCCGTACCGTCCGACCACGGGGCGCACCTCTCTTTACGCGGTCTCCCCGTCTGTGCCTTCTCATCTGCCGGTCCGTGTGCACTTCGCTTCACCTCTGCA-C--GTT------GCATGGCGACCACCGTGAACGCC-CAT-----------CAG----ATC-CTGCCCAAGGTC-TTACATAAGAGGACTCTTGGACTCC------C------------A--G----CAATGTCAACGACC--------GACCT---T-GAGGCCTACTTCAAAGACTGTG-TGTTTAAGGACTGGGAGGAGTCGGGGGAGGAGATGAGGTTAATGATCTTTGTATTAGGAGGCTGTAGGCATAAATTGGTCTGCGCACCAGCATCATGCAACTTTTTCACC-TCTGCCTAATCA-----------------T--------------------------C--------------TCTTGTACATGTCCCACTGTTCAAGCCTCCAAGCTGTGCCTTGGGTGGCTTTGGGGCATGGA----C------------A-------------T-------TGACCCTTATAAAGAATTTGGA-GCTACTGTGGAGTTACTCTC-TTTTTT-----GCCTTCTGACTTCTTTCCTTCAGTACGGGATTTACTTGATACAGCATCAGCTCTGTATCGGGAAGCCTTAGAATCTCCGGAGCATTGCTCCCCTCACCATACAGCACTCAGGCAAGCCAT-TCTATGCTGGGGGGATGTAATGAATCTAGCTACTTGGGTGGGTACTAATTTGGAAGACCCAGCATCCAGGGATCAAGTAGTTAATTATGTTAATATTAACATGGGCATAAAGATTAGACAACTATTGTGGTTTCATATTTCTTGCCTTACTTTTGGAAGAGAAACTGTCCTTGAGTATTTAGTCTCTTTCGGAGTGTGGATTCGCACTCCTCCAGCCTATAGACCACCAAATGCCCCTATCTTATCATCACTTCCGGAAACTACTGTTGTTAGA----C--GACGAGGCCGAGGCAGGTCCCCTAGAAGAAGAACTCCCTCGCCTCGCAGACGAAGATCTCAATCGCCGCGTCGCAGAAGATCTCAATCTCGGGA-AT-CT--CA-ATGTTAGTATTCCTTGGACTCATAAGGTGGGAAATTTTACTGGGCTTTATTCCTCTACTGTCCCTAATTTTAATCCTGAATGGCAAACTCCTTCCTTTCCTAAAATTCATTTACATGAGGACATTATTAATAGGTGTCAGCAATTTGTAGGCCCTCTCACTGCAAATGAAAAAAGAAGATTAAAATTAATTATGCCTGCTAGATTTTATCCTAACAGCACTAAATACTTGCCTCTAGACAAAGGGATTAAACCTTATTATCCTGACCAAGTAGTTAATCATTACTTCCAGACCCGACATTATTTACATACTCTTTGGAAGGCTGGGATTCTATATAAGAGGGAAACTACACGTAGCGCCTCATTTTGCGGGTCACCATATTCTTGGGAACAAGAGCTACATCATGGG-AGGTTGGTC-ATCAAAACCTCGCAAAGGCATGGGGACGAATCTTTCTGTTC--C--AAACCCTCTGGGATTCCTTCCCGATCATCAGTTGGACCCTGCATTCGGAGCCAATTCAAACAATCCAGATTGGGACTTCAACCCCATCAAGGACCACTGGCCACAAGC-CAATCAGGTA-GGAGT-GGGA-GCATTCGGGCCAGGGTTCACTCCCCCACACGGAGGTGTTCTGGGGTGGAGCCCTCAGGCTCAGGGCATATTGGCTA-CATT----------------GC--CAG------CAATTCCTCCTCCTGCCTCCACCAATCGGCAGTCAGGACGGCAGCCTACTCCCATCTCTCCACCTCT-AAGAGA-----CAGTCATCCTCAGGCCATACAGTGGAA
>genotype_A_gnl|hbvnuc|FJ692592_FT00000_P-A_Feature
T--TCCACAGCTTTCCACCAAGCTCTGCAG---GATCCAAAAGTCAGGGCCCTGTATTTTCCTGCTGGTGGCTCCAGTTCAGGAACGCTCAACCCTGTTCC-AATATTGCCTCTCACATCTCGTCAATCTCCTCGAGGACTGGGGACCCTGCGTTGAACATGGAGAACATCACATCAGGATTCCTAGGACCCCTGCTCGTGTTACAGGCGGGGTTTTTCTTGTTGACAAGAATCCTCACAATACCGCAGAGTCTAGACTCGTGGTGGACTTCTCTCAATTTTCTAGGGGGCTCACCCGTGTGTCTTGGCCAAAATTCGCAGTCCCCAACCTCCAATCACTCACCAACCTCCTGTCCTCCAA-TTGTCCTGGTTATCGCTGGATGTGTCTGCGGCGTTTTATCATATTCCTCTTCATCCTGCTG---CTATGCCTCATCTTCTTGTTGGTTCTTCTGGATTACCAGGGTATGTTGCCCGTTTGTCCTCTAATTCCAG-G-AT----CCACAACAAC---------CAGTACGGGACCCTGCAAAACCTGCACGACTCCTGCTCAAGGCAACTCTATGTTTCCCTCATGTTGCTGTACAAAACCTACGGATGGAAATTGCACCTGTATTCCCATCCCATCATCTTGGGCTTTCGCAAAATACCTATGGGAGTGGGCCTCAGTCCGTTTCTCTTGGCTCAGTTTACTAGTGCCATTTGTTCAGTGGTTCGTAGGGCTTTCCCCCACTGTTTGGCTTTCAGTTATATGGATGATGTGGTATTGGGGGCC-CGTCTGTACAACATCTTGAGTCCCTTTATACCGCTGTTACCAATTTTCTTTTGTCTTTGGGTATACATTTAAACCCTAACAAAACAAAGAGATGGGGTTATTCCCTAAACTTTATGGGATATGTAATTGGAAGTTGGGGTACATTGCCACAGGATCATATTGTACAAAAAATCAAACACTGTTTTAGGAAACTTCCTGTCAATCGACCTATTGATTGGAAAGTATGTCAACGAATTGTGGGTCTTTTGGGCTTTGCCGCTCCATTTACACAATGTGGTTACCCTGCCTTAATGCCTTTATATGCATGTATACAAGCGAAACAGGCTTTTACTTTCTCGCCAACTTACAAGGCCTTTCTAAGTAAACAGTATATGAACCTTTACCCCGTTGCCCGGCAACGGCCTGGTCTGTGCCAAGTGTTTGCTGACGCAACCCCCACTGG-TTGGGGC-TTGGCTATCGGCCATCAGCGCATGCGTGGAACCTTTGTGGCTCCTCTGCCGATCCATACTGCGGAACTCCTAGCTGCTTGTTTTGCTCGCAGCCGGTCTGGAGCAAACCTCATTGGGACTGA-TAATTCTGTCGTCCTTTCTCGGAAATATACATCATTTCCATGGCTGCTAGGTTGTACTGCCAACTGGATTCTTCGC-GGGACGTCCTTTGTTTACGTCCCGTCGGCGCTGAATCCCGCGGACGACCCCTCTCGGGGCCGCTTGGGACTCTATCGTCCCCTTCTCCGTCTGCCGTACCGTCCGACCACGGGGCGCACCTCTCTTTACGCGGTCTCCCCGTCTGTGCCTTCTCATCTGCCGGTCCGTGTGCACTTCGCTTCACCTCTGCA-C--GTT------GCATGGAGACCACCGTGAACGCC-CAT-----------CAG----ATC-CTGCCCAAGGTC-TTACATAAGAGGACTCTTGGACTCC------C------------A--G----CAATGTCAACGACC--------GACCT---T-GAGGCCTACTTCAAAGACTGTG-TATTTAAAGACTGGGAGGAGTTGGGGGAGGAGACTAGGTTAATGATCTTTGTATTAGGAGGCTGTAGGCATAAATTGGTCTGCGCACCATCCTCATGCAACTTTTTCACC-TCTGCCTAATCA-----------------T--------------------------C--------------TCTTGTACATGTCCCACTCTTCAAGCCTCCAAGCTGTGCCTTGGGTGGCTTTGGGGCATGGA----C------------A-------------T-------TGACCCTTATAAAGAATTTGGA-GCTACTGTGGAGTTACTCTC-GTTTTT-----GCCTTCTGACTTCTATCCTTCAGTCCGGGATCTACTTGATACCGCCTCAGCTTTGTATCGGGAAGGCTTAGAATCTCCTGAGCATTGCTCACCTCACCATACAGCACTCAGGCAAGCCAT-TCTCTG-TGGGGGGAATTAATGACTCTAGCTACCTGGGTGGGTAATAATTTGGAAGATCCTGCATCCAGGGATCTAGTGGTCAATTATGTTAATACTAACATGGGCCTAAAGATCAGACAACTATTGTGGTTTCATATTTCTTGCCTTACTTTTGGAAGAGAAACTGTCCTTGAGTATTTGGTTTCCTTCGGAGTGTGGATTCGCACTCCTCCAGCCTATAGACCACCAAATGCCCCTATCTTATCAACACTTCCGGAAACTACTGTTGTTAGATG-TCGAGAC-----CGAGGCAGGTCCCCTAGAAGAAGAACTCCCTCGCCTCGCAGACGAAGATCTCAATCGCCGCGTCGCAGAAGATCTCAATCTCGGCA-AT-CT--CA-ATGTTAGTATTCCTTGGACTCATAAGGTGGGAAATTTTACTGGGCTTTATTCCTCTACTGTCCCTATCTTTAATCCTGAATGGCAAACTCCTTCCTTTCCAAAAATCCATTTACATGAGGACATTATTAATAGGTGTCAGCAATTTGTAGGCCCTCTCACTGTAAATGAAAAGAGAAGATTGAAATTAATTATGCCTGCTAGGTTTTTTCCTAACAGCACTAAATATTTGCCTCTACACAAAGGGATTAAACCTTATTATCCTGATCAAGTAGTTAATCATTACTTCCAAACACGACATTATTTACATACTCTTTGGAAGGCTGGGATTCTATATAAGAGGGAAACTACACGTAGCGCCTCATTTTGCGGGTCACCATATTCTTGGGAACAAGAGATACATCATGGG-AGGTTGGTT-ACCAAAACCTCGCAAAGGCATGGGGACGAATCTTTCTGTTC--C--CAACCCTCTGGGATTCTTTCCCGATCATCAGTTGGACCCTGCATTCGGAGCCAACTCAAACAATCCAGACTGGGACTTCAA-CCCATCAAGGACCACTGGCCACAAGC-CAACCAGGTA-GGAGT-GGGA-GCATTTGGCCCAGGGTTCACTCCCCCACACGGAGGTGTTTTGGGGTGGAGCCCGCAGGCTCAGGGCATAGTGGCTA-CAGT----------------GC--CAG------CAGTTCCTCCTCCTGCCTCCACCAATCGGCAGTCAGGAAGGCAGCCTACTCCCATCTCTCCACCTCT-AAGAGA-----CAGTCATCCTCAGGCCATGCAGTGGAA
>genotype_A_gnl|hbvnuc|FJ692608_FT00000_P-A_Feature
T--TCCACAGCTTTCCACCAAGCTCTGCAA---GATCCCAGGGTCAGGGGCCTGTATTTTCCTGCTGGTGGCTCCAGTTCAGGAACAGTAAACCCTGCTCCGAATATTGCCTCTCACACCTCGTCAATCTCCTCGAGGACTGGGGACCCTGTACCGACCATGGAGAACATCACATCAGGATTCCTAGGACCCCTGCTCGTGTTACAGGCGGGGTTTTTCTTGTTGACAAGAATCCTCACAATACCGCAGAGTCTAGACTCGTGGTGGACTTCTCTCAATTTTCTAGGGGGATCTCCCGTGTGTCTTGGCCAAAATTCGCAGTCCCCAACCTCCAATCACTCACCAACCTCCTGTCCTCCAATTTGTCCTGGTTATCGCTGGATGTGTCTGCGGCGTTTTATCATATTCCTCTTCATCCTGCTG---CTATGCCTCATCTTCTTATTGGTTCTTCTGGACTATCAAGGTATGTTGCCCGTTTGTCCTCTAATTCCAG-G-AT----CCACAACCAC---------CAGTACGGGACCCTGCAGAACCTGCACGACTCCTGCTCAAGGCAACTCTATGTTTCCCTCATGTTGCTGTACAAAACCTACGGACGGAAATTGCACCTGTATTCCCATCCCATCATCCTGGGCTTTCGCAAAATACCTATGGGAGTGGGCCTCAGTCCGTTTCTCTTGGCTCAGTTTACTAGTGCCATTTGTTCAGTGGTTCGTAGGGCTTTCCCCCACTGTTTGGCTTTCAGTTATATGGATGATGTGGTATTGGGGGCCAAGTCTGTACAACATCTTGAGTCCCTTTATACCGCTGTTACCAATTTTCTTTTGTCTCTGGGTATACATTTAAACCCTAACAAAACAAAAAGATGGGGTTATTCCCTAAACTTCATGGGATATGTAATTGGAAGTTGGGGATCATTGCCACAGGATCATATTGTACAAAAAATCACTCACTGTTTTAGAAAACTTCCTGTTAACAGGCCTATTGATTGGAAAGTATGTCAAAGAATTGTGGGTCTTTTGGGCTTTGCCGCCCCATTTACACAATGTGGATATCCTGCCTTAATGCCTTTGTATGCATGTATACAAGCTAGACAGGCTTTTACTTTCTCGCCAACTTACAAGGCCTTTCTACGTACACAGTATATGAACCTTTACCCCGTTGCCCGGCAACGGCCTGGTCTGTGCCAAGTGTTTGCTGACGCAACCCCCACTGG-CTGGGGC-TTGGCCATCGGCCATCAGCGCATGCGTGGAACCTTTGTGGCTCCTCTGCCGATCCATACTGCGGAACTCCTAGCCGCTTGTTTTGCTCGCAGCCGGTCTGGAGCGAAACTCATCGGGACTGA-TAATTCTGTCGTCCTTTCTCGGAAATATACATCCTTTCCATGGCTGCTAGGCTGTACTGCCAACTGGATTCTTCGC-GGGACGTCCTTTGTTTACGTCCCGTCGGCGCTGAATCCCGCGGACGACCCCTCTCGGGGCCGCTTGGGACTCTATCGTCCCCTTCTCCGTCTGCCGTACCGACCGACCACGGGGCGCACCTCTCTTTACGCGGTCTCCCCGTCTGTGCCTTCTCATCTGCCGGACCGTGTGCACTTCGCTTCACCTCTGCA-C--GTT------GCATGGAGACCACCGTGAACGCC-CAT-----------TGG----ATC-CTGCCCAAGGTC-TTATATAAGAGGACTCTTGGACTCC------C------------A--G----CAATGTCAACGACC--------GACCT---T-GAGGCCTACTTCAAAGACTGTG-TGTTTAAAGACTGGGAGGAGTTGGGGGAGGAGATTAGGTTAATGATCTTTGTATTAGGAGGCTGTAGGCATAAATTGGTCTGCGCACCATCATCATGCAACTTTTTCACC-TCTGCCTAATCA-----------------T--------------------------C--------------TCTTGTACATGTCCCACTTTTCAAGCCTCCAAGCTGTGCCTTGGGTGGCTTTGGGGCATGGA----C------------A-------------T-------TGACCCTTATAAAGAATTTGGA-GCTACTGTGGAGTTACTCTC-TTTTTT-----GCCTTCTGACTTCTTTCCTTCCGTCCGAGATCTCCTAGATACCGCCTCAGCTCTGTATCGGGAAGCATTAGAGTCTCCTGAGCATTGCACACCTCACCATACAGCACTCAGGCAAGCCAT-TCTCTGCTGGGGGGAGTTAATGACTCTAGCTACCTGGGTGGGTAATAATTTGGACGATCCAGCATCCAGGGATCTAGTAGTCAATTATGTTAATACTAACATGGGCCTAAAGATCAGGCAATTATTGTGGTTTCATATTTCTTGCCTTACTTTTGGAAGACAAACTGTACTTGAATATTTGGTCTCTTTCGGAGTGTGGATTCGCACTCCTCCAGCCTATAGACCACCAAATGCCCCTATCTTATCAACACTTCCGGAAACTACTGTTGTTAGA----C--GACGAGACCGAGGCAGGTCCCCTAGAAGACGAACTCCCTCGCCTCGCAGACGAAGATCTCAATCACCGCGTCGCAGAAGATCTCAATCTCGGGA-AT-CT--CA-ATGTTAGTATTCCTTGGACTCATAAGGTGGGAAATTTTACTGGGCTTTATTCCTCTACTGTGCCTAGCTTTAATCCTGAATGGCAAACTCCTTCTTTTCCTAAGATTCATTTACATGAGGACATTATTAATAGATGTCAACAATTTGTGGGCCCTCTCACTGTAAATGAAAAAAGAAGATTGAAATTGATTATGCCTGCTAGATTTTATCCTAACAGCACCAAATATTTGCCCCTACACAAAGGGATTAAACCTTATTATCCTGATCAGATAGTTAATCATTACTTCCAGGCCCGACATTATTTACATACTCTTTGGAAGGCTGGTATTCTATATAAGAGGGAAACCACTCGTAGCGCCTCATTTTGCGGGTCACCATATTCTTGGGAACAAGAGCTACATCATGGG-AGGTTGGAT-ATCAACTCCTCGCAAAGGCATGGGGACGAATCTTTCTGTTC--C--CAACCCTCTGGGATTCTTTCCCGATCATCAGTTGGACCCTGCATTCGGAGCCAACTCAAACAATCCAGATTGGGACTTCAACCACATCAAAGACCACTGGCCACAAGC-CAATCAGGTA-GGAGT-GGGA-GCATTTGGCCCAGGGTTCACCCCTCCACACGGAGGTGTTCTGGGGTGGAGCCCTCAGGCTCAGGGCATATTGACTA-CAGT----------------GC--CAG------CAGTTCCTCCTCCTGCCTCCACCAATCGGCAGTCAGGAAGGCAGCCTACACCCATCTCTCCACCTCT-AAGAGA-----CAGCCATCCTCAGGCCATGCAATGGAA
>genotype_A_gnl|hbvnuc|FN545826_FT00000_P-A_Feature
T--TCCACAGCTTTCCACCAAGCTCTGCAA---GATCCCAGAGTCAGGGGCCTGTATTTTCCTGCTGGTGGCTCCAGTTCAGGAACAGTAAACCCTGTTCCGAATATTGCCTCTCACATCTCGTCAATCTCCTCGAGGACTGGGGACCCTGCACCGAACATGGAGAACATCACATCAGGATTCCTAAGACCCCTGCTCGGGTTACAGGCGGGGTTTTTCTTGTTGACAAGAATCCTCACAATACCGCAGAGTCTAGACTCGTGGTGGACTTCTCTCAATTTTCTAGGGGGATCACCCGTGTGCCTTGGCCAAAATTCGCAGTCCCCAACCTCCAATCACTCACCAACCTCCTGTCCTCAAATTTGTCCTGGTTATCGCTGGATGTGTCTGCGGCGTTTTATCATATTCCTCTTCATCCTGCTG---CTATGCCTCATCTTCTTATTGGTTCTTCTGGATTATCAAGGTATGTTGCCCGTTTGTCCTCTAATTCCAG-G-AT----CCACAACGAC---------CAGTACAGGACCCTGCAAAACCTGCACGACTCCTGCTCAAGGCAACTCTATGTTTCCCTCATGTTG-TGTACAAAACCTACGGACGGAAATTGCACCTGTATTCCCATCCCATCATCTTGGGCTTTCGCAAAATACCTATGGGAGTGGGCCTCAGTCCGTTTCTCCTGGCTCAGTTTACTAGTGCCATTTGTTCAGTGGTTCGTAGGGCTTTCCCCCACTGTTTGGCTTTCAGTTATATGGATGATGTGGTTTTGGGGGCCAAGTCTGTACAACATCTTGAGTCCCTTTTTACCGCTGT-ACCAATTTTCTTTTGTCTTTGGGTATACATTTAAATACAAACAAAACAAAAAGATGGGGTTATTCTCTAAACTTCATGGGATACATAATTGGAAGTTGGGGATCATTACCACAGGATCATATTGTACGAAAAATTAGACAATGTTTTAGACTACTTCCTGTTAATAGGCCTATTGATTGGAAAGTGTGTCAAAGAATTGTGGGTCTTTTGGGCTTTGCCGCTCCCTTTACACAATGTGGCTATCCTGCATTAATGCCTTTGTATGCATGTATACAAACTAAACAGGCTTTTACTTTCTCGCCAACTTACAAGGCCTTTCTAAGTAAACAGTATATGAACCTTTACCCCGTTGCCCGGCAACGGCCTGGTCTGTGCCAAGTGTTTGCTGACGCAACCCCCACTGG-CTGGGGC-TTGGCCATAGGCCATCAGCGCATGCGTGGAACCTTTATGGCTCCTCTGCCGATCCATACTGCGGAACTCCTCGCAGCTTGTTTTGCTCGCAGCCGGTCTGGAGCACAACTCATCGGGACTGA-TAATTCTGTCGTCCTCTCTCGGAAATATACATCATTTCCATGGCTGCTAGGTTGTACTGCCAACTGGATTCTTCGC-GGGACGTCCTTTGTTTACGTCCCGTCGGCGCTGAATCCCGCGGACGACCCCTCTCGGGGCCGCTTGGGACTCTATCGTCCCCTTCTCCGTCTGCCGTACCGACCGACCACGGGGCGCACCTCTCTTTACGCGGTCTCCCCGTCTGTGCCTTCTCATCTGCCGGACCGTGTGCACTTCGCTTCACCTCTGCA-C--GTT------GCATGGCGACCACCGTGAACGCC-CAT-----------CAG----ATC-CTGCCCAAGGTC-TTATATAAGAGGACTCTTGGACTCC------C------------A--G----CAATGTCAATGACC--------GACCT---T-GAGGCTTACTTCAAAGACTGTG-TGTTTAAAGACTGGGAGGAGTTGGGGGAGGAGATTAGGTTAATGATCTTTGTATTAGGAGGCTGTAGGCATAAATTGGTCTGCGCACCATCTTCATGCAACTTTTTCACC-TCTGCCTAATCA-----------------T--------------------------C--------------TCTTGTACATGTCCCACT-TTCAAGCCTCCAAGCTGTGCCTTGGGTGGCTTTGGGGCATGGA----C------------A-------------T-------CGACCCTTATAAAGAATTTGGA-GCTACTGTGGAGTTAATCTC-GTTTTT-----GCCTTCTGACTTCTTTCCTTCCGTTCGAGATCTTCTAGATACCGCCTCAGCTCTCTATCGGGAAGCACTAGAGTCTCCTGAGCATTGTTCACCTCACCATAC-GCACTCAGGCAAGCCAT-TCTCTGCTGGGGGGACTTAATGACTTTAGCTACCTGGGTGGGCAATAATTTGGAAGATCCGGCATCCAGGGATCTAGTAGTCAATTATGTTAATAATACCACGGGCTTAAAGATCAGGCAACTATTGTGGTTTCA-ATTTCTTGTCTTACTTTTGGAAGAGACACCGTACTTGAGTATTTGGTCTCTTTCGGAGTGTGGATTCGCACTCCTCCAGCATATAGACCACCAAATGCCCCTATCTTATCAACACTTCCGGAAACTACTGTTGTTAGA----C--GACGGGACCGAGGCAGGTCCCCTAGAAGAAGAACTCCCTCGCCTCGCAGACGAAGATCTCAATCGCCGCGTCGCAGAAGATCTCAATCTCGGGAAC--CT--CA-ATGTTAGTATTCCTTGGACTCATAAGGTGGGAAATTTTACTGGGCTTTATTCCTCTACTGTACCTATCTTTAATCCTGAATGGCAAACTCCTTCTTTTCCTAAGATACATTTACATGAGGACATTATTAATAGGTGTCAGCAATTTGTGGGCCCTCTCACTGTAAATGAAAAGAGAAGATTGAAATTAATTATGCCCGCTAGATTCTATCCTAACAGTACAAAATATTTGCCCTTAGACAAAGGAATTAAACCTTATTATCCTGATCAGGTAGTTAATCATTACTTCCAGACCCGTCATTATTTACATACTCTGTGGAAGGCTGGTATTCTATATAAGAGGGAAACTACACGTAGCGCCTCATTTTGCGGGTCACCATATTCTTGGGAACAAGAGCTACATCATGGG-AGGTTGGAC-ATCAAAACCTCGCAAAGGCATGGGGACGAATCTTTCTGTTC--C--CAACCCTCTGGGATTCTTTCCCGATCATCAGTTGGACCCTGCATTCGGAGCCAACTCAAACAATCCAGATTGGGACTTCAACCCCATCAAGGATCACTGGCCAGCAGC-CAATCAGGTA-GGAGT-GGGA-GCATTTGGGCCAGGG-TCACCCCTCCACACGGAGGTATTCTGGGGTGGAGCCCTCAGGCTCAGGGCATATTGACTA-CAGT----------------GC--CAA------CAGTTCCTCCTCCTGCCTCCACCAATCGGCAGTCAGGAAGGCAGCCGACTCCCATCTCTCCACCTCT-AAGAGA-----CAGTCATCCTCAGGCCATGCAGTGGAA
>genotype_A_gnl|hbvnuc|AY233290_FT00000_P-A_Feature
T--TCCACCGCTTTCCACCAAGCTCTGCAA---GATCCCAGAGTCAGGGGCCTGTATTTCCCTGCTGGTGGCTCCAGTTCAGGAATACTCAACCCTGTTCCAAATATTGCCTCTCACATCTCGTCAATCTCCTCGACGACTGGGGACCCTGTGCCGAACATGGAGAACATCACATCAGGATTCCTAGGACCCCTGCTCGTGTTACAGGCGGGGTTTTTCTTGTTGACAAAAATCCTCACAATACCGCAGAGTCTAGACTTGTGGTGGACTTCTCTCAATTTTCCAGGGGGCCCACCCGTGTGTCTTGGCCAAAATTCGCAGTCCCCAACCTCCAATCACTCACCAACCTCCTGTCCTCCAACTTGTCCTGGTTATCGCTGGATGTGTCTGCGGCGTTTTATCATATTCCTCTTCATCCTGCTG---CTATGCCTCATCTTCTTATTGGTACTTCTGGATTATCAAGGTATGTTGCCCGTTTGTCCTCTAATTCCAG-G-AT----CAACAACAAC---------CAGTACGGGACCCTGCAAAACCTGCACGACTCCTGCTCAAGGCAACTCTATGTTTCCCTCATGTTGCTGTACAAAACCTACGGATGGAAATTGCACCTGTATTCCCATCCCACCATCTTGGGCTTTCGCAAAATACCTATGGGAGTGGGCCTCAGTCCGTTTCTCTTGGCTCAGTTTACTAGTGCCATTTGTTCAGTGGTTCGTAGGGCTTTCCCCCACTGTTTGGCTTTCAGTTATATGGATGATGTGGTATTGGGGGCCAAATCTGTACAACACCTTGAGTCCCTTTATACCGCTGTTACCAATTTTCTTTTGTCTTTGGGTATACATTTAAACCAGAACAAAACAAAGAGATGGGGTTATTCCTTAAACTCTATGGGCTATGTAATTGGAAGTTGGGGTTCCCTGCCACAGGATCATATTGTACAAAAAATCAAATGCTGTTTTAGAAAACTTCCTGTCAATAGACCTATCGATTGGAAAGTATGTCAAAGAATTGTGGGTCTTTTGGGCTTTGCCGCTCCATTTACACAATGTGGTTACCCTGCCTTAATGCCTTTGTATGCATGTATACAAGCTAAACAGGCTTTTACTTTCTCGCCAACTTACAAGGCCTTTCTACGTCAACAGTATCTGAACCTTTACCCCGTTGCCCGGCAACGGCTTGGTCTGTGCCAAGTGTTTGCTGACGCAACCCCCCCTGG-CTGGGGC-TTGGCTATCGGCCATCAGCGCATGCGTGGAACCTTTGTGGCTCCTCTGCCGATCCATACTGCGGAACTCCTAGCTGCTTGTTTTGCTCGCAGCCGGTCTGGAGCAAAACTCATCGGGACTGA-TAATTCTGTCGCCCTTTCGCGGAAATATACATCCTTTCCATGGCTGCTAGGTTGTACTGCCAACTGGATTCTTCGC-GGGACGTCCTTTGTCTACGTCCCGTCGGCGCTGAATCCCGCGGACGACCCCTCGCGGGGCCGCTTGGGGATCTATCGTCCCCTTCTCCGTCTGCCGTACCGTCCGACCACGGGGCGAACCTCTCTTTACGCGGTCTCCCCGTCTGTGCCTTCTCATCTGCCGGTCCGTGTGCACTTCGCTTCACCTCTGCA-C--GTT------GCATGGCGACCACCGTGAACGCC-CAT-----------CAG----ATC-CTGCCCAAGGTC-TTACATAAGAGGACTTTTGGACTCC------C------------A--G----CAATGTCAACGACC--------GACCT---T-GAGGCCTACTTCAAAGACTGTG-TGTTTAAGGACTGGGAGGAGTTGGGGGAGGAGACTAGGTTAATGATCTTTGTATTAGGAGGCTGTAGGCATAAATTGGTCTGCGCACCATTATCATGCAACTTTTTCACC-TCTGCCTAATCA-----------------T--------------------------C--------------TCTTGTACATGTCCCACTGTTCAAGCCTCCAAGCTGTGCCTTGGATGGCTTTGGGGCATGGA----C------------A-------------T-------TGACCCTTATAAAGAGTTTGGA-GCTACTGTGGAGTTACTCTC-GTTTTT-----GCCTTCTGATTTCTTTCCTTCAGTACGGGATCTACTTGATACAGCCTCAGCTCTGTATCGGGAAGCCTTAGAATCTCCGGAGCATTGCTCCCCTCACCATACAGCACTCAGGCAAGCCAT-TCTATGCTGGGGGGATGTTATGAATCTAGCTTCCTGGGTGGGTAATAATTTGGACGATCCAGCATCCAGGGATCAAGTAGTCAATTATGTTAATACTAACATGGGCCTAAAGATTAGACAACTATTGTGGTTTCATATTTCTTGCCTTACTTTTGGAAGACAAACTGTTCTTGAGTATTTAGTCTCTTTCGGAGTGTGGATACGCACTCCTCCAGCCTATAGACCACCAAATGCCCCTATCTTATCAACACTTCCGGAAACTACTGTTGTTAGA----C--GACGAGACCGAGGCAGGTCCCCTAGAAGAAGAACTCCCTCGCCTCGCAGACGAAGATCTCAATCGCCGCGTCGCAGAAGATCTCAATCTCGGGA-AT-CT--CA-ATGTTAGTATTCCTTGGACTCATAAGGTGGGAAATTTTACTGGGCTTTATTCCTCTACTGTACCTAAGTTTAATCCTGAATGGCAAACTCCTTCCTTTCCTAACATTCATTTACATGAGGATATTATTAATAGGTGTCAGCAATTTGTAGGCCCTCTCACTAAAAATGAAAAAAGAAGATTAAAATTGATTATGCCCGCTAGATTTTATCCTAACAGCACTAAATATTTGCCTCTAGACAAAGGGATTAAACCTTATTATCCAGATCAAATAGTTAATCATTACTTCCAGACCAGACATTATTTACATACTCTTTGGAAGGCTGGGATTCTATATAAGAGGGAAACTACACGTAGCGCCTCATTTTGCGGGTCACCATATTCTTGGGAACAAGAGATACATCATGGG-AGGTTGGTC-ATCAAAACCTCGCAAAGGCATGGGGACGAATCTTTCTGTTC--C--AAACCCTCTGGGATTCCTTCCCGATCATCAACTGGACCCTGCATTCGGAGCCAATTCAAACAATCCCGATTGGGACTTCAACCCCATCAAGGACCACTGGCCACAAGC-CAATCAGGTA-GGAGT-GGGA-GCATTCGGGCCAGGGTTCACTCCCCCACACGGAGGTGTTTTGGGGTGGAGCCCTCAGGCTCAGGGCATATTGGCCA-CATT----------------GC--CAA------CAGTTCCTCCTCCTGCCTCGACCAATCGGCAGTCAGGAAGGCAGCCTACTCCCATCTCTCCACCTCT-AAGAGA-----CAGTCATCCTCAGGCTATGCAGTGGAA
>genotype_A_gnl|hbvnuc|JQ707397_FT00000_P-A_Feature
--CTCCACTGCCTTCCACCAAGCTCTGCAG---GATCCCAGAGTCAGGGGTCTGTATTTTCCTGCTGGTGGCTCCAGTTCAGGAACAGTAAACCCTGCTCCGAATATTGCCTCTCACATCTCGTCAATCTCCGCGAGGACTGGGGACCCTGTGACGAACATGGAGAACATCACATCAGGATTCCTAGGACCCCTGCTCGTGTTACAGGCGGGGTTTTTCTTGTTGACAAGAATCCTCACAATACCGCAGAGTCTAGACTCGTGGTGGACTTCTCTCAATTTTCTAGGGGGATCACCCGTGTGTCTTGGCCAAAATTCGCAGTCCCCAACCTCCAATCACTCACCAACCTCCTGTCCTCCAATTTGTCCTGGTTATCGCCGGATGTGTCTGCGGCGTTTTATCATATTCCTCTTCATCCTGCTG---CTATGCCTCATCTTCTTATTGGTTCTTCTGGATTATCAAGGTATGTTGCCCGTTTGTCCTCTAATTCCAG-G-AT----CAACAACAAC---------CAGTACGGGACCATGCAAAACCTGCACGACTCCTGCTCAAGGCAACTCTATGTTTCCCTCATGTTGCTGTACAAAACCTACGGATGGAAATTGCACCTGTATTCCCATCCCATCATCTTGGGCTTTCGCAAAATACCTATGGGAGTGGGCCTCAGTCCGTTTCTCTTGGCTCAGTTTACTAGTGCCATTTGTTCAGTGGTTCGTAGGGCTTTCCCCCACTGTTTGGCTTTCAGCTATATGGATGATGTGGTATTGGGGGCCAAGTCTGTACAGCATCGTGAGTCCCTTTATACCGCTGTTACCAATTTTCTTTTGTCTCTGGGTATACATTTAAACCCTAACAAAACAAAAAGATGGGGTTATTCCCTAAACTTCATGGGTTATGTAATTGGAAGTTGGGGGACATTGCCACAAGATCATATTGTACAAAAAATCAAAAACTGTTTTAGAAAACTTCCTGTAAACAGGCCTATTGATTGGAAAGTATGTCAAAGGATTGTGGGTCTTTTGGGCTTTGCTGCTCCATTTACACAATGTGGATATCCTGCCTTAATGCCTTTGTATGCATGTATACAAGCTAAACAGGCTTTCACTTTCTCGCCAACTTACAAGGCCTTTCTAAGTAAACAGTACATGAACCTTTACCCCGTTGCTCGGCAACGGCCTGGTCTGTGCCAAGTGTTTGCTGACGCAACCCCCACTGG-CTGGGGC-TTGGCCATAGGCCATCAGCGCATGCGTGGAACCTTTGTGGCTCCTCTGCCGATCCATACTGCGGAACTCCTAGCCGCTTGTTTTGCTCGCAGCCGGTCTGGAGCAAAGCTCATAGGAACTGA-CAATTCTGTCGTCCTCTCGCGGAAATATACATCGTTTCCATGGCTGCTAGGCTGTACTGCCAACTGGATCCTTCGC-GGGACGTCCTTTGTTTACGTTCCGTCGGCGCTGAATCCCGCGGACGACCCCTCTCGGGGCCGCTTGGGACTCTCTCGTCCCCTTCTCCGTCTGCCGTTCCAGCCGACCACGGGGCGCACCTCTCTTTACGCGGTCTCCCCGTCTGTGCCTTCTCATCTGCCGGTCCGTGTGCACTTCGCTTCACCTCTGCA-C--GTT------GCATGGAGACCACCGTGAACGCC-CAT-----------CAG----ATC-CTGCCCAAGGTC-TTACATAAGAGGACTCTTGGACTCC------C------------A--G----CAATGTCAACGACC--------GACCT---T-GAGGCCTACTTCAAAGACTGTG-TGTTTAAGGACTGGGAGGAGCTGGGGGAGGAGATTAGGTTAAAGGTCTTTGTATTACGAGGCTGTAGGCAGAAATTGGTCTGCGCACCAGCACCATGCAACTTTTTCACC-TCTGCCTAATCA-----------------T--------------------------C--------------TCTTGTTCATGTCCCACTGTTCAAGCCTCCAAGCTGTGCCTTGGGTGGCTTTGGGGCATGGA----C------------A-------------T-------TGACCCTTATAAAGAATTTGGA-GCTACTGTGGAGTTACTCTC-GTTTTT-----GCCTTCTGACTTCTTTCCTTCCGTCAGAGATCTCCTAGACACCGCCTCAGCTCTGTATCGGGAAGCCTTAGAGTCTCCTGAGCATTGCTCACCTCACCATACCGCACTCAGGCAAGCCAT-TCTCTGCTGGGGGGAATTGATGACTCTAGCTACCTGGGTGGGTAATAATTTGGAAGATCCAGCATCAAGGGATCTAGTAGTCAATTATGTTAATACTAACATGGGTTTAAAAATTAGGCAACTATTGTGGTTTCATATATCTTGCCTTACTTTTGGAAGAGAGACTGTACTTGAATATTTGGTCTCTTTCGGAGTGTGGATTCGCACTCCTCCAGCCTATAGACCACCAAATGCCCCTATCTTATCAACACTTCCGGAAACTACTGTTGTTAGA----C--GACGGGACCGAGGCAGGTCCCCTAGAAGAAGAACTCCCTCGCCTCGCAGACGCAGATCTCAATCGCCGCGTCGCAGAAGATCTCAATCTCGGGA-AT-CT--CA-ATGTTAGTATTCCTTGGACTCATAAGGTGGGAAACTTCACTGGGCTTTATTCCTCTACAGTACCTATCTTTAATCCTGAATGGCAAACTCCTTCCTTTCCTAAGATTCATTTACAAGAGGACATTATTAATAGGTGTCAACAATTTGTGGGCCCTCTTACTGTAAATGAAAAAAGAAGATTAAAATTAATTATGCCTGCTAGATTCTATCCTACCCACACTAAATATTTACCCTTAGACAAAGGAATTAAACCTTATTATCCAGATCAGGTAGTTAATCATTACTTCCAAACCAGACATTATTTACATACTCTTTGGAAGGCTGGTATTCTATATAAGAGGGAAACCACACGTAGCGCATCATTTTGCGGGTCACCATATTCTTGGGAACAAGAGCTACATCATGGG-AGGTTGGTC-ATCAAAACCTCGCAAAGGCATGGGGACGAATCTTTCTGTTC--C--CAACCCTCTGGGATTCTTTCCCGATCATCAGTTGGACCCTGCATTCGGAGCCAACTCAAACAATCCAGATTGGGACTTCAACCCCATCAAGGACCACTGGCCAGCAGC-CAACCAGGTA-GGAGT-GGGA-GCATTCGGGCCAGGGTTCACCCCTCCACACGGCGGTGTTTTGGGGTGGAGCCCTCAGGCTCAGGGCATGTTGACCA-CAGT------------GT------CAA------CAATTCCTCCTCCTGCCTCCACCAATCGGCAGTCAGGAAGGCAGCCTACTCCCATCTCTCCACCTCT-AAGAGA-----CAGTCATCCTCAGGCCATGCAGTGGAA
>genotype_C_gnl|hbvnuc|DQ890381_FT00000_P-C_Feature
--CTCCACCACATTTCACCAAACTCTGCTA---GATCCCAAAGTGAGGGGCCTATATCTTCCTGTTGGTGGCTCCAGTTCCGGAACAGTAAACCCTGTTCCGACTATTGCCTCACCCATATCGTCAATCTTCTCGAAGACTGGGGACCCTGCACAGAACATGGAGAGCACAACATCAGGGTTCCTAGGACCCCTGCTCGTGTTACAGGCGGGGTTTTTCTTGTTGACAAGAATCCTCACAATACCACAGAGTCTAGACTCGTGGTGGACTTCTCTCAATTTTCTAGGGGGAGCACCCACGTGTCCTGGCCAAAATTCGCAGTCCCCAACCTCCAATCACTCACCAACCTCTTGTCCTCCAATTTGTCCTGGCTATCGCTGGATGTGTCTGCGGCGTTTTATCATATTCCTCTTCATCCTGCTG---CTATGCCTCATCTTCTTGTTGGTTCTTCTGGACTACCAAGGTATGTTGCCCGTTTGTCCTCTACTTCCAG-GAAC-----ATCAACCAC---------CAGCACGGGACCATGCAAGACCTGCACGACTCCTGCTCAAGGAACCTCTATGTTTCCCTCTTGTTGCTGTACAAAACCTTCGGACGGAAACTGCACTTGTATTCCCATCCCATCATCCTGGGCTTTCGCAAGATTCCTATGGGAGTGGGCCTCAGTCCGTTTCTCCTGGCTCAGTTTACTAGTGCCATTTGTTCAGTGGTTCGTAGGGCTTTCCCCCACTGTTTGGTTTTCAGTTATATTGATGATGTGGTATTGGGGGCCAAGTCTGTACAACATCTTGAGTCCCTTTTTACCTCTATTACCAATTTTCTTCTGTCTTTGGGTATACATTTGAACCCTCATAAAACCAAACGTTGGGGCTACTCTCTTAACTTCATGGGATATGTAATTGGAAGTTGGGGTACTTTACCACAGGAACATATTGTACTTAAACTCAAGCAATGTTTTCGGAAACTGCCTGTTAATAGACCTATTGATTGGAAAGTATGTCAACGAATTGTGGGTCTGTTGGGCTTTGCTGCCCCTTTTACACAATGTGGCTATCCTGCCTTGATGCCTTTATATGCATGTATACAAGCTAAGCAGGCTTTCACTTTCTCGCCAACTTACAAGGCCTTTCTGTGTAAACAATATCTGAACCTTTACCCCGTTGCCCGGCAACGGTCAGGTCTCTGCCAAGTGTTTGCTGACGCAACCCCCACTGG-ATGGGGC-TTGGCAATAGGCCATCGGCGCATGCGTGGAACCTTTGTGGCTCCTCTGCCGATCCATACTGCGGAACTCCTAGCAGCTTGTTTTGCTCGCAGCCGGTCTGGAGCAAAACTCATCGGGACTGA-CAACTCGGTTGTCCTTTCTCGGAAATACACCTCATTCCCATGGCTGCTGGGGTGTGCTGCCAACTGGATCCTACGC-GGGACGTCCTTTGTTTACGTCCCGTCGGCGCTGAATCCCGCGGACGACCCGTCTCGGGGCCGTTTGGGCCTCTACCGTCCCCTTCTTCATCTGCCGTTCCGGCCACCCACGGGGCGCACCTCTCTTTACGCGGTCTCCCCGTCTGTGCCTTCTCATCTGCCGGACCGTGTGCACTTCGCTTCACCTCTGCA-C--GTC------GCATGGAGACCACCGTGAACGCC-CAT-----------CAG----GTC-TTGCCCAAGGTC-TTATATAAGAGGACTCTTGGACTCT------C------------A--G----CAATGTCAACGACC--------GACCT---T-GAGGCATACTTCAAAGACTGTT-TGTTTAAAGACTGGGAGGAGTTGGGGGAGGAGATTAGGTTAATGATCTTTGTACTAGGAGGCTGTAGGCATAAATTGGTCTGTTCACCAGCACCATGCAACTTTTTCACC-TCTGCCTAATCA-----------------T--------------------------C--------------TCTTGTTCATGTCCTACTGTTCAAGCCTCCAAGCTGTGCCTTGGGTGGCTTTAGGGCATGGA----C------------A-------------T-------TGACCCGTATAAAGAATTTGGA-GCTTCTGTGGAGTTACTCTC-TTTTTT-----GCCTACTGATTTCTTTCCTTCTATTCGAGACCTCCTCGACACCGCCTCTGCTCTGTATCGGGAGGCCTTAGAGTCTCCGGAACATTGTTCACCTCACCATACAGCACTCAGGCAAGCTAT-CCTGTGTTGGGGTGAGTTGATGAATCTGGCCACCTGGGTGGGAAGTAATTTGGAAGATCCAGCATCCAGGGAATTAGTAGTCAGCTATGTCAATGTTAATATGGGCCTAAAACTCAGACAAATATTGTGGTTTCACATTTCCTGTCTTACTTTTGGAAGAGACACTGTTCTTGAGTATTTGGTGTCTTTTGGAGTGTGGATTCGCACTCCTACCGCTTACAGACCACCAAATGCCCCTATCTTATCAACACTTCCGGAAACTACTGTTGTTAGA---TGTAGAC---AACAAGGCAGGTCCCCTAGAAGAAGAACTCCCTCGCCTCGCAGACGAAGATCTCAATCGCCGCGTCGCAGAAGATCTCAATCTCGGGA-AT-CT--CA-ATGTTAGTATTCCTTGGACTCATAAGGTGGGAAATTTTACTGGGCTTTATTCTTCTACTGTACCTGTCTTTAATCCTGAGTGGCAAACTCCCTCCTTTCCTAACATTCATTTACAGGAGGACATTATTAATAGATGTCAACAATATGTGGGCCCTCTTACAGTTAATGAAAAAAGGAGATTAAAGTTAATTATGCCTGCTAGGTTTTATCCTAACCTTACCAAATATTTGCCCTTGGATAAAGGCATTAAACCTTATTATCCTGAACATGCAGTTAATCATTACTTTAAAACAAGGCATTATTTACATACTCTGTGGAAGGCTGGCATTCTATATAAGAGAGAAACTACACGCAGCGCTTCATTTTGTGGGTCACCATATTCTTGGGAACAAGAGCTACAGCATGGG-AGGTTGGTC-TTCCAAACCTCGACAAGGCATGGGGACGAATCTTTCGGTTC--C--CAATCCTCTGGGATTCTTTCCCGATCACCAGTTGGACCCTGCGTTCGGAGCCAACTCAAACAATCCAGATTGGGACTTCAACCCCAACAAGGATCACTGGCCAGAGGC-AAATCAGGTA-GGAGT-GGGA-GCATTCGGGCCAGGGTTCACCCCACCACACGGCGGTCTTTTGGGGTGGAGCCCTCAGGCTCAGGGCATATTGACAA-CAGT----------------GC--CAG------CAGCACCTCCTCCTGCCTCCACCAATCGGCAGTCAGGAAGACAGCCTACTCCCATCTCTCCACCTCT-AAGAGA-----CAGTCATCCTCAGGCCATGCAATGGAA
>genotype_A_gnl|hbvnuc|AY233280_FT00000_P-A_Feature
T--TCCACTGCCTTCCACCAAGCTCTGCAG---GATCCCAGAGTCAGGGGTCTGTATTTTCCTGCTGGTGGCTCCAGTTCAGGAACAGTAAACCCTGCTCCGAATATTGCCTCTCACATCTCGTCAATCTCCGCGAGGACTGGGGACCCTGTGACGAACATGGAGAACATCACATCAGGATTCCTAGGACCCCTGCTCGTGTTACAGGCGGGGTTTTTCTTGTTGACAAGAATCCTCACAATACCGCAGAGTCTAGACTCGTGGTGGACTTCTCTCAATTTTCTAGGGGGATCACCCGTGTGTCTTGGCCAAAATTCGCAGTCCCCAACCTCCAATCACTCACCAACCTCCTGTCCTCCAATTTGTCCTGGTTATCGCTGGATGCGTCTGCGGCGTTTTATCATATTCCTCTTCATCCTGCTG---CTATGCCTCATCTTCTTATTGGTTCTTCTGGATTATCAAGGTATGTTGCCCGTTTGTCCTCTAATTCCAG-G-AT----CAACAACAAC---------CAGTACGGGACCATGCAAAACCTGCACGACTCCTGCTCAAGGCAACTCTATGTTTCCCTCATGTTGCTGTACAAAACCTACGGATGGAAATTGCACCTGTATTCCCATCCCATCATCCTGGGCTTTCGCAAAATACCTATGGGAGTGGGCCTCAGTCCGTTTCTCTTGGCTCAGTTTACTAGTGCCATTTGTTCAGTGGTTCGTAGGGCTTTCCCCCACTGTTTGGCTTTCAGCTATATGGATGATGTGGTATTGGGGGCCAAGTCTGTACAGCATCGTGAGTCCCTTTATACCGCTGTTACCAATTTTCTTTTGTCTCTGGGTATACATTTAAACCCTAACAAAACAAAAAGATGGGGTTATTCCCTAAACTTCATGGGTTACATAATTGGAAGTTGGGGAACATTGCCACAGGATCATATTGTACAAAAGATCAAACACTGTTTTAGAAAACTTCCTGTTAACAGGCCTATTGATTGGAAAGTATGTCAAAGAATTGTGGGTCTTTTGGGCTTTGCTGCTCCATTTACACAATGTGGATATCCTGCCTTAATGCCTCTGTATGCATGTATACAAGCTAAACAGGCTTTCACTTTCTCGCCAACTTACAAGGCCTTTCTAAGTAAACAGTACATGAACCTTTACCCCGTTGCTCGGCAACGGCCTGGTCTGTGCCAAGTGTTTGCTGACGCAACCCCCACTGG-CTGGGGC-TTGGCCATAGGCCATCAGCGCATGCGTGGAACCTTTGTGGCTCCTCTGCCGATCCATACTGCGGAACTCCTAGCCGCTTGTTTTGCTCGCAGCCGGTCTGGAGCAAAGCTCATCGGAACTGA-CAATTCTGTCGTCCTCTCGCGGAAATATACATCGTTTCCATGGCTGCTAGGCTGTACTGCCAACTGGATCCTTCGC-GGGACGTCCTTTGTTTACGTCCCGTCGGCGCTGAATCCCGCGGACGACCCCTCTCGGGGTCGCTTGGGACTCTCTCGTCCCCTTCTCCGTCTGCCGTTCCAGCCGACCACGGGGCGCACCTCTCTTTACGCGGTCTCCCCGTCTGTGCCTTCTCATCTGCCGGTCCGTGTGCACTTCGCTTCACCTCTGCA-C--GTT------GCATGGAGACCACCGTGAACGCC-CAT-----------CAG----ATC-CTGCCCAAGGTC-TTACATAAGAGGACTCTTGGACTCC------C------------A--G----CAATGTCAACGACC--------GACCT---T-GAGGCCTACTTCAAAGACTGTG-TGTTTAAGGACTGGGAGGAGCTGGGGGAGGAGATTAGGTTAAAGGCCTTTGTATTAGGAGGCTGTAGGCATAAATTGGTCTGCGCACCAGCACCATGCAACTTTTTCACC-TCTGCCTAATCA-----------------T--------------------------C--------------TCTTGTACATGTCCCACTGTTCAAGCCTCCAAGCTGTGCCTTGGGTGGCTTTGGGGCATGGA----C------------A-------------T-------TGACCCTTATAAAGAATTTGGA-GCTACTGTGGAGTTACTCTC-GTTTTT-----GCCTTCTGACTTCTTTCCTTCCGTCAGAGATCTCCTAGACACCGCCTCAGCTCTGTATCGAGAAGCCTTAGAGTCTCCTGAGCATTGCTCACCTCACCATACTGCACTCAGGCAAGCCAT-TCTCTGCTGGGGGGAATTGATGACTCTAGCTACCTGGGTGGGTAATAATTTGGAAGATCCAGCATCCAGGGATCTAGTAGTCAATTATGTTAATACTAACATGGGTTTAAAGATCAGGCAACTATTGTGGTTTCATATATCTTGCCTTACTTTTGGAAGAGAGACTGTACTTGAATATTTGGTCTCTTTCGGAGTGTGGATTCGCACTCCTCCAGCCTATAGACCACCAAATGCCCCTATCTTATCAACACTTCCGGAAACTACTGTTGTTAGA----C--GACGGGACCGAGGCAGGTCCCCTAGAAGAAGAACTCCCTCGCCTCGCAGACGCAGATCTCAATCGCCGCGTCGCAGAAGATCTCAATCTCGGGA-AT-CT--CA-ATGTTAGTATTCCTTGGACTCATAAGGTGGGAAATTTTACTGGGCTTTATTCCTCTACAGTACCTATCTTTAATCCTGAATGGCAAACTCCTTCCTTTCCTAAGATTCATTTACAAGAGGACATTATTAATAGGTGTCAACAATTTGTGGGCCCTCTCACTGTAAATGAAAAGAGAAGATTGAAATTAATTATGCCTGCTAGATTCTATCCTACCCACACTAAATATTTGCCCTTAGACAAAGGAATTAAACCTTATTATCCAGATCAGGTAGTTAATCATTACTTCCAAACCAGACATTATTTACATACTCTTTGGAAGGCTGGTATTCTATATAAGAGGGAAACCACACGTAGCGCATCATTTTGCGGGTCACCATATTCTTGGGAACAAGAGCTACAGCATGGG-AGGTTGGTC-ATCAAAACCTCGCAAAGGCATGGGGACGAATCTTTCTGTTC--C--CAACCCTCTGGGATTCTTTCCCGATCATCAGTTGGACCCTGCATTCGGAGCCAACTCAAACAATCCAGATTGGGACTTCAACCCCATCAAGGACCACTGGCCAGCAGC-CAACCAGGTA-GGAGT-GGGA-GCATTCGGGCCAGGGTTCACTCCCCCACACGGAGGTGTTTTGGGGTGGAGCCCTCAGGCTCAGGGCATATTGGCCA-CCGT----------------GC--CAG------CGATGCCTCCTCCTGCCTCCACCAATCGGCAGTCAGGAAGGCAGCCTACTCCCATCTCTCCACCTCT-AAGAGA-----CAGTCATCCTCAGGCCATGCAGTGGAA
>genotype_A_gnl|hbvnuc|KF922434_FT00000_P-A_Feature
T--TCCACAGCTTTCCACCAAGCTCTGCAA---GATCCCAGAGTCAGGGGCCTGTATTTTCCTGCTGGTGGCTCCAGTTCAGGAACACACAACCCTGTTCCCAATATTGCCTCTCACATCTCGTCAATCTCCTCGAAGACTGGGGACCCTGCGTTGAACATGGAGAACATCACATCAGGATTCCTAGGACCCCTGCTCGTGTTACAGGCGGGGTTTTTCTTGTTGACAAGAATCCTCACAATACCGCAGAGTCTAGACTCGTGGTGGACTTCTCTCAATTTTCTAGGGGGCTCACCCGTGTGTCTTGGCCAAAATTCGCAGTCCCCAACCTCCAATCACTCACCAACCTCCTGTCCTCCAATTTGTCCTGGTTATCGCTGGATGTGTCTGCGGCGTTTTATCATATTCCTCTTCATCCTGCTG---CTATGCCTCATCTTCTTATTGGTTCTTCTGGATTACCAAGGTATGTTGCCCGTTTGTCCTCTAATTCCAG-G-AT----CCACAACAAC---------GAGTACGGGACCCTGCAAAACCTGCACGACTCCTGCTCAAGGCAACTCTATGTTTCCCTCATGTTGCTGTACAAAACCTACGGATGGAAATTGCACCTGTATTCCCATCCCATCATCTTGGGCTTTCGCAAAATACCTATGGGAGTGGGCCTCAGTCCGTTTCTCTTGGCTCAGTTTACTAGTGCCATTTGTTCAGTGGTTCGTAGGGCTTTCCCCCACTGTTTGGCCTTTAGTTATATGGATGATGTGGTATTGGGGGCCAAATCTGTACAACACCTTGAGTCCCTTTATACCGCTGTTACCAATTTTCTTTTGTCTTTGGGTATACATTTAAACCCTAACAAAACAAAGAGATGGGGTTATTCCCTAAATTTCATGGGATATGTAATTGGAAGTTGGGGTACATTGCCACAGGATCATATTGTACAAAAAATCAAACACTGTTTCAGAAAACTTCCTGTCAATCGTCCTATTGATTGGAAAGTATGTCAAAGAATTGTGGGTCTTTTGGGCTTTGCCGCTCCATTTACACAATGTGGTTACCCTGCCTTAATGCCTTTATATGCATGTATACAAGCGAAACAGGCTTTTACTTTCTCGCCAACTTACAAGGCCTTTCTGAGTAAACAGTATATGAACCTTTACCCCGTTGCCCGGCAACGGCCTGGTCTGTGCCAAGTGTTTGCTGACGCAACCCCCACTGG-CTGGGGC-TTGGCTATCGGCCATCAGCGCATGCGTGGAACCTTTGTGGCTCCTCTGCCGATCCATACTGCGGAACTCCTAGCTGCTTGTTTTGCTCGCAGCCGGTCTGGAGCGAAACTCATCGGGACTGA-TAATTCTGTCGTCCTTTCTCGGAAATATACTTCATTTCCATGGCTGCTAGGTTGTACTGCCAACTGGATTCTTCGC-GGGACGTCCTTTGTTTACGTCCCGTCGGCGCTGAATCCCGCGGACGACCCCTCGCGAGGCCGCTTGGGGCTCTATCGTCCCCTTCTCCGTCTGCCGTACCGTCCGACCACGGGGCGCACCTCTCTTTACGCGGACTCCCCGTCTGTGCCTTCTCATCTGCCGGACCGTGTGCACTTCGCTTCACCTCTGCA-C--GTT------GCATGGAAACCACCGTGAACGCC-CAT-----------CAG----GTC-TTGCCCAAGGTC-TTATATAAGAGGACTCTTGGACTCC------C------------A--G----CAATGTCAACGACC--------GACCT---T-GAGGCCTACTTCAAAGACTGTG-TGTTTAAGGACTGGGAGGAGTTGGGGGAGGAGATTAGGTTAAAGGTCTTTGTATTAGGAGGCTGTAGGCATAAATTGGTCTGCGCACCATCACCATGCAACTTTTTCACC-TCTGCCTAATCA-----------------T--------------------------C--------------TCTTGTTCATGTCCTACTGTTCAAGCCTCCAAGCTGTGCCTTGGGTGGCTTTAGGGCATGGA----C------------A-------------T-------CGACCCTTATAAAGAATTTGGA-TCTACTGTGGAGTTACTCTCATTTTT------GCCTTCTGACTTCTTTCCTTCAGTACGGGATCTACTTGATACAGCTTCAGCTCTGTATCGGGAAGCCTTAGAATCTCCGGAGCATTGCTCCCCTCACCATACAGCACTCAGGCAAGCCAT-TTTATGCTGGGGGGAATTAATGACTCTAGCTACCTGGGTGGGTAATAATTTGGAAGATCCAGCATCCAGGGATCTAGTAGTCAATTATGTCAATACTAACATGGGCCTAAAGATTAGACAACTATTGTGGTTTCATATTTCTTGCCTTACTTTTGGAAGAGAAACTGTCCTTGAGTATTTAGTCTCTTTCGGAGTGTGGATACGCACTCCTCCAGCCTATAGACCACCAAATGCCCCTATCTTATCAACACTTCCGGAAACTACTGTTGTTAGA----C--GACGAGACCGAGGCAGGTCCCCTAGAAGAAGAACTCCCTCGCCTCGCAGACGAAGATCTCAATCGCCGCGTCGCAGAAGATCTCAATCTCGGGA-AT-CT--CA-ATGTTAGTATTCCTTGGACTCATAAGGTGGGAAATTTTACTGGGCTTTATTCCTCTACTGTCCCTAATTTTAATCCTGAATGGCAAACTCCTTCCTTTCCTAAAATTCATTTACATGAGGACATTATTAATAGGTGTCAGCAATTTGTAGGCCCTCTCACTGTAAATGAAAAAAGAAGATTAAAATTAATTATGCCTGCTAGATTTTATCCTAACAGCACTAAATATTTGCCCTTAGACAAAGGGATTAAACCTTATTATCCTGATCAAGTAGTTAATCATTACTTCCAGACCCGACATTATTTACATACTCTTTGGAAGGCTGGGATTCTATATAAGAGGGAAACCACACGTAGCGCATCATTTTGCGGGTCACCATATTCTTGGGAACAAGAGCTACAGCAT-----------------------TCGCAAAGGCATGGGGACGAATCTTTCTGTTC--C--CAACCCTCTGGGATTCCTTCCCGATCATCAGCTGGACCCTGCATTCGGAGCCAATTCAAACAATCCAGATTGGGACTTCAACCCCATCAAGGACCACTGGCCACAAGC-CCATCAGGTA-GGAGT-GGGA-GCATTCGGGCCAGGGTTCACTCCCCCACACGGAGGTGTTTTGGGGTGGAGCCCTCAGGCTCAGGGCATATTGGCCA-CATT----------------GC--CAG------CAGTTCCTCCTCCTGCCTCCACCAATCGGCAGTCAGGAAGGCAGCCTACTCCCATCTCTCCACCTCT-AAGAGA-----CAGTCATCCTCAGGCCATGCAGTGGAA
>genotype_A_gnl|hbvnuc|KX357650_FT00000_P-A_Feature
T--TCCACAGCTTTCCACCAAGCTCTGCAA---GATCCCAGAGTCAGGGGCCTGTATTTTCCTGCTGGTGGCTCCAGTTCAGGAACACTCAACCCTGTTCCAAATATTGCCTCTCACATCTCGTCAATCTCCTCGAGGACTGGGGACCCTGCGCCGAACATGGAGAACATCACATCAGGATTCCTAGGACCCCTGCTCGTGTTACAGGCGGGGTTTTTCTTGTTGACAAGAATCCTCACAATACCGCAGAGTCTAGACTCGTGGTGGACTTCTCTCAATTTTCTAGGGGGATCACCCGTGTGTCTTGGCCAAAATTCGCAGTCCCCAACCTCCAATCACTCACCAACCTCCTGTCCTCCAATTTGTCCTGGTTATCGCTGGATGTGTCTGCGGCGTTTTATCATATTCCTCTTCATCCTGCTG---CTATGCCTCATCTTCTTATTGGTTCTTCTGGATTATCAAGGTATGTTGCCCGTTTGTCCTCTAATTCCAG-G-AT----CCACAACAAC---------CAGTACGGGACCCTGCAAAACCTGCACGACTCCTGCTCAAGGCAACTCTATGTTTCCCTCATGTTGCTGTACAAAACCTACGGATGGAAATTGCACCTGTATTCCCATCCCATCATCTTGGGCTTTCGCAAAATACCTATGGGAGTGGGCCTCAGTCCGTTTCTCTTGGCTCAGTTTACTAGTGCCATTTGTTCAGTGGTTCGTAGGGCTTTCCCCCACTGTTTGGCTTTCAGCTATATGGATGATGTGGTACTGGGGGCCAAATCTGTACAACACCTTGAGTCCCTTTATACCGCTGTTACCAATTTTCTTTTGTCTTTGGGTATACATTTAAACCCTAACAAAACAAAAAGATGGGGTTATTCCCTGAATTTCATGGGGTATGTAATTGGAAGTTGGGGTACATTGCCACAGGATCATATTGTGCAAAAACTCAAACACTGTTTTAGAAAACTTCCTGTCAATCGGCCTATTGATTGGAAAGTATGTCAGAGAATCGTGGGTCTTCTGGGCTTTGCCGCTCCATTTACACAATGTGGTTACCCTGCATTAATGCCTTTGTATGCATGTATACAAGCGAAACAGGCTTTTACTTTCTCGCCAACTTACAAGGCCTTTCTAAGTAAACAGTATATGAACCTTTACCCCGTTGCCCGGCAACGGCCTGGTCTGTGCCAAGTGTTTGCTGACGCAACCCCCACTGG-CTGGGGC-TTGGCTATCGGCCATCAGCGCATGCGTGGAACCTTTGTGGCTCCTCTGCCGATCCATACTGCGGAACTCCTAGCTGCTTGTTTTGCTCGCAGCCGGTCTGGAGCAAAACTCATCGGGACTGA-TAATTCTGTCGTCCTTTCTCGGAAATATACATCCTTTCCATGGCTGCTAGGTTGTACTGCCAACTGGATTCTTCGC-GGGACGTCCTTTGTTTACGTCCCGTCAGCGCTGAATCCCGCGGACGACCCCTCGAGGGGCCGCTTGGGACTCTATCGTCCCCTTCTCCGTCTGCCGTACCGTCCGACCACGGGGCGCACCTCTCTTTACGCGGACTCCCCGTCTGTGCCTTCTCATCTGCCGGTCCGTGTGCACTTCGCTTCACCTCTGCA-C--GTC------GCATGGAGACCACCGTGAACGCC-CAC-----------CAA----ATC-TTGCCCAAGGTC-TTACATAAGAGGACTCTTGGACTCT------C--------------TG----CAATGTCAACGACC--------GACCT---T-GAGGCATACTTCAAAGACTGTT-TGTTTAAGGACTGGGAGGAGTTGGGGGAGGAGCTTAGAATAAAGATCTTTGTACTAGGAGGCCGTAGGCATAAATTGGTCTGCGCACCATCATCATGCAACTTTTTCACC-TCTGCCTAATCA-----------------T--------------------------C--------------TCTTGTTCATGTCCTACTGTTCAAGCCTCCAAGCTGTGCCTTGGGTGGCTTTAGGACATGGA----C------------A-------------T-------TGACCCTTATAAAGAATTTGGA-GCTACTGTGGAGTTACTCTCATTTTT------GCCTGCTGACTTCTTTCCTTCCGTCCGGGATCTACTAGACACAGCCTCAGCTCTATATCGGGAAGCCTTAGAGTCTCCTGAGCATTGCTCACATCACCATACAGCACTCAGGCAAGCCAT-TCTCTGCTGGGGGGATGTAATCAATCTATCTACCTGGGTGGGTCAAAATTTGGAAGATCCAGCATCCAGGGATCTAGTAGTCAATTATGTTAATACTAACATAGGCCTAAAGACCAGGCAACTATTGTGGTTTCATATTTCTTGCCTTACTTTTGGAAGAGAAACTGTCCTTGAGTATTTGGTCTCTTTCGGAGTGTGGATTCGCACTCCTCCAGCTTATAGACCACCAAATGCCCCTATCTTATCAACACTTCCGGAAACTACTATTGTTAGA----C--GACGAGACAGAGGCAGGTCCCCTAGAAGAAGAACTCCCTCGCCTCGCAGACGAAGATCTCAATCGCCGCGTCGCAGAAGATCTCAATCTCGGGA-AT-CT--CA-ATGTTAGTATTCCTTGGACCCATAAGGTGGGAAATTTTACTGGGCTTTATTCTTCTACTGTCCCTATCTTTAATCCTGAATGGCAAACTCCTTCTTTTCCTGAAATTCATTTACATGAAGACATTACTAACAGGTGTCAGCAATTTGTAGGCCCTCTCACTGTAAATGAAAAAAGAAGGCTGAAATTAATTATGCCTGCTAGATTTTACCCTACCAGAACTAAATATTTGCCTCTAGACAAAGGGATTAAACCTTATTATCCTGATCATGTGGTTAATCATTACTTTCAAACCCGACATTATTTGCATACTCTTTGGAAGGCTGGGATTCTATATAAGAGGGAAACTACACGTAGCGCCTCATTTTGCGGGTCACCATATTCTTGGGAACAAGAGCTACATCATGGG-AGGTTGGTC-ATCAACACCTCGCAAAGGCATGGGGACGAACCTTTCTGTTC--C--CAACCCTCTGGGATTCTTTCCCGATCATCAGTTGGACCCTGCATTCGGAGCCAATTCAAACAATCCAGATTGGGACTTCAACCCCATCAAGGACCACTGGCCACAAGC-CAACCAGGTA-GGAGT-GGGA-GCATTCGGGCCAGGGTTCACCCCCCCACACGGAGGTGTTTTGGGGTGGAGCCCTCAGGCTCAGGGCATATTGGCCA-CAGT----------------GC--CAG------CAGTTCCTCCTCCTGCCTCCACCAATCGGCAGTCAGGAAGGCAGCCTACTCCCATCTCTCCACCTCT-AAGAGA-----CAGTCATCCTCAGGCCATGCAGTGGAA
>genotype_C_gnl|hbvnuc|DQ089795_FT00000_P-C_Feature
--CTCCACAACATTCCACCAAGCTCTGCTA---GATCCCAGAGTGAGGGGCCTATATTTTCCTGCTGGTGGCTCCAGTTCCGGAACAGTAAACCCTGTTCCGACTACTGCCTCACCCATATCGTCAAGCTTCTCGAGGACTGGGGACCCTGCACCGAACATGGAGAACACAATATCA-GATTCCTAGGACCCCTGCTCGTGTTACAGGCGGGGTTTTTCTTGTTGACAAGAATCCTCACAATACCACAGAGTCTAGACTCGTGGTGGACTTCTCTCAATTTTCTAGGGGGAGCACCCAAGTGTCCTGGCCAAAATTCGCAGTCCCCAACCTCCAATCACTCACCAACCTCTTGTCCTCCAATTTGTCCTGGCTATCGCTGGATGTGTCTGCGGCGTTTTATCATATTCCTCTTCATCCTGCTG---CTATGCCTCATCTTCTTGTTGGTTCTTCTGGACTACCAAGGTATGTTGCCCGTTTGTCCTCTACTTCCAGGAAAT---TCAACAACCAC---------CAGCACGGGGCCATGCAAGACCTGCACGACTCCTGCTCAAGGAACCTCTATGTTTCCCTCTTGTTGCTGTACAAAACCTTCGGACGGAAACTGCACTTGTATTCCCATCCCATCATCTTGGGCTTTCGCAAGATTCCTATGGGAGTGGG-CTCAGTCCGTTTCTCCTGGCTCAGTTTACTAGTGCCATTTGTTCAGTGGTTCGTAGGGCTTTCCCCCACTGTTTGGCTTTCAGTTATATGGATGATGTGGTATTGGGGGCCAAGTCTGTACAACATCTTGAGTCCCTTTTTACCTCTATTACCAATTTTCTTTTGTCTTTGGGTATACATTTAAACCCTAATAAAACCAAACGTTGGGGCTACTCCCTTAATTTTATGGGATATGTAATTGGAAGTTGGGGTACTTTACCGCAGGAACATATTGTACTCAAACTCAAGCAATGTTTTAGAAAATTGCCTGTAAATAGACCTATTGATTGGAAAGTATGTCAGAGAATTGTGGGTCTTTTGGGCTTTGCTGCCCCTTTTACACAATGTGGCTATCCTGCCTTGATGCCTTTATATGCATGTATACAATCTAAGCAGGCTTTCACTTTCTCGCCAACTTACAAGGCCTTTCTGTGTAAACAATATCTGAACCTTTACCCCGTTGCCCGGCAACGGTCAGGTCTCTGCCAAGTGTTTGCTGACGCAACCCCCACTGG-ATGGGGC-TTGGCCATAGGCCATCAGCGCATGCGTGGAACCTTTGTGGCTCCTCTGCCGATCCATACTGCGGAACTCCTAGCCGCTTGTTTTGCTCGCAGCCGGTCTGGAGCGAAACTTATCGGCACCGA-CAACTCTGTTGTCCTCTCTCGGAAATACACCTCCTTTCCATGGCTGCTAGGATGTGCTGCCAACTGGATCCTGCGC-GGGACGTCCTTTGTCTACGTCCCGTCGGCGCTGAATCCCGCGGACGACCCGTCTCGGGGCCGTTTGGGACTCTACCGTCCCCTTCTTCATCTGCCGTTCCGGCCGACCACGGGGCGCACCTCTCTTTACGCGGTCTCCCCGTCTGTGCCTTCTCATCTGCCGGACCGTGTGCACTTCGCTTCACCTCTGCA-C--GTC------GCATGGAGACCACCGTGAACGCC-CAC-----------CAG----GTC-TTGCCCAAGGTC-TTATATAAGAGGACTCTTGGACTCT------C------------A--G----CAATGTCAACGACC--------GACCT---T-GAGGCATACTTCAAAGACTGTG-TGTTTAAAGACTGGGAGGAGTTGGGGGAGGAGATTAGGTTAATGATCTTTGTACTAGGAGGCTGTAGGCATAAATTGGTCTGTTCACCAGCACCATGCAACTTTTTCACC-TCTGCCTAATCA-----------------T--------------------------C--------------TCATGTTCATGTCCTACTGTTCAAGCCTCCAAGCTGTGCCTTGGGTGGCTTTGGGACATGGA----C------------A-------------T-------TGACCCATATAAAGAATTTGGA-GCATCTGTGGAGTTACTCTC-TTTTTT-----GCCTTCTGACTTCTTTCCTTCTATTCGAGATCTCCTCGACACCGCCTCTGCTCTGTATCGGGAGGCCTTGGAGTCTCCGGAACATTGTTCACCTCACCATACAGCACTCAGGCGAGCTAT-TCTGTGTTGGGGTGAGTTGATGAATCTGGCCACCTGGGTGGGAAGTAATTTGGAAGACCCAGCATCCAGGGAATTAGTAGTCAGCTATGTCAACGTTAATATGGGCCTAAAACTCAGACAAATATTGTGGTTTCACATTTCCTGTCTTACTTTTGGAAGAGAAACTGTTCTTGAGTATTTGGTATCTTTTGGAGTGTGGATTCGCACTCCTACCGCTTACAGACCACCAAATGCCCCTATCTTATCAACACTTCCGGAAACTACTGTTGTTAGA----C--GAC------GAGGCAGGTCCCCTAGAAGAAGAACTCCCTCGCCTCGCAGACGAAGGTCTCAATCGCCGCGTCGCAGAAGATCTCAATCTCGGGA-AT-CT--CA-ATGTTAGTATCCCTTGGACTCATAAGGTGGGAAACTTTACTGGGCTTTATTCTTCTACTGTACCTGTCTTTAATCCTGAGTGGCAAACTCCCTCCTTTCCTCACATTCATTTACAGGAGGACATTATTAATAGATGTCAACAATATGTGGGCCCTCTTACAATTAATGAAAAAAGGAGATTAAAATTAATTATGCCTGCTAGGTTTTATCCTAACCTTACCAAATATTTGCCCTTGGACAAAGGCATTAAACCGTATTATCCTGAACATGCAGTTAATCATTACTTCAAAACTAGGCATTATTTACATACTCTGTGGAAGGCTGGCATTCTATATAAGAGAGAAACTACACGTAGCGCCTCATTTTGTGGGTCACCATATTCTTGGGAACAAGAGCTACAGCATGGG-AGGTTGGTC-TTCCAAACCTCGACAAGGCATGGGGACGAATCTTTCTGTTC--C--CAATCCTCTGGGATTCTTTCCCGATCACCAGTTGGACCCTGCGTTCGGAGCCAACTCAAACAATCCAGATTGGGACTTCAACCCCAACAAGGATCACTGGCCAGAGGC-AAATCAGGTA-GGAGT-GGGA-GCATTCGGGCCAGGGTTCACCCCACCACACGGCAGTCTTTTGGGGTGGAGCCCTCAGGCTCAGGGCATATTGACAA-CAGT----------------GC--CAG------CAGCACCTCCTTCTGCCTCCACCAATCGGCAGTCAGGAAGACAGCCTA-TCCCATCTCTCCACCTCT-AAGAGA-----CAGTCATCCTCAGGCCATGCAGTGGAA
>genotype_E_gnl|hbvnuc|AB219533_FT00000_P-E_Feature
T--TCCACAACATTCCACCAAGCTCTGCAG---GATCCCAGAGTAAAAAACCTGTATTTTCCTGCTGGTGGCTCCAGTTCCGGAACAGTGAACCCTGTTCCGACTACTGCCTCACTCATCTCGTCAATCTTCTCGAGGATTGGGGACCCTGCACCGAACATGGAAAGCATCACATCAGGATTCCTAGGACCCCTGCTCGGGTTACAGGCGGGGTTTTTCTTGTTGACAAAAATCCTCACAATACCGCAGAGTCTAGACTCGTGGTGGACTTCTCTCAATTTTCTAGGGGGAGCTCCCGTGTGTCTTGGCCAAAATTCGCAGTCCCAAATCTCCAATCACTCACCAACCTCTTGTCCTCCAATTTGTCCTGGCTATCGCTGGATGTGTCTGCGGCGTTTTATCATCTTCCTCTTCATCCTGCTG---CTATGCCTCATCTTCTTGTTGGTTCTTCTGGACTATCAAGGTATGTTGCCCGTTTGTCCTCTAATTCCAG-G-AT----CATCAACCAC---------CAGTACGGGACCCTGCCGAACCTGCACGACTCTTGCTCAAGGGACCTCTATGTTTCCCTCATGTTGCTGTTTAAAACCTTCGGACGGAAATTGCACTTGTATTCCCATCCCATCATCATGGGCTTTCGCAAAATTCCTATGGGAGTGGGCCTCAGCCCGTTTCTCTTGGCTCAGTTTACTAGTGCCATTTGTTCAGTGGTTCGCCGGGCTTTCCCCCACTGTCTGGCTTTCAGTTATATGGATGATGTGGTATTGGGGGCCAAATCTGTACAACATCTTGAAGCCCTTTATACCTCTGTTACTAATTTCCTTTTGTCTTTGGGTATACATTTAAATCCCAACAAAACAAAAAGATGGGGATATTCCCTACATTTCATGGGTTATGAAATTGGCAGTTTCGGGTCATTACCACAAGAACACATCAGAATGAAAATCAAGGACTGTTTTAGAAAACTCCCAGTTAACCGACCTATTGATTGGAAAGTATGTCAACGAATTGTGGGTCTTTTGGGCTTTGCCGCCCCTTTTACACAATGTGGATATCCTGCTTTAATGCCTCTGTATGCGTGTATTCAATCTAAGCAGGCTTTCACTTTCTCGCCAACTTACAAGGCCTTTCTGTGTAAACAATACATGAACCTTTACCCCGTTGCCCGGCAACGGCCAGGTCTGTGCCAAGTGTTTGCTGATGCAACCCCCACTGG-CTGGGGC-TTGGCCATAGGCCATCAGCGCATGCGTGGAACCTTTGTGGCTCCTCTGCCGATCCATACTGCGGAACTCCTAGCCGCTTGTTTTGCTCGCAGCAGGTCTGGAGCGAAACTCATCGGGACTGA-TAATTCTGTCGTTCTCTCCCGGAAATATACATCATTTCCATGGCTGCTAGGCTGTGCTGCCAACTGGATCCTGCGA-GGGACGTCCTTTGTCTACGTCCCGTCAGCGCTGAATCCTGCGGACGACCCCTCTCGGGGTCGCTTGGGGGTCTGTCGTCCCCTTCTCCGTCTGCCGTTCCAGCCGACCACGGGGCGCACCTCTCTTTACGCGGTCTCCCCGTCTGTGCCTTCTCATCTGCCGGACCGTGTGCACTTCGCTTCACCTCTGCA-C--GTC------GCATGGAAACCACCGTGAACGCC-CACG----------CTCATCAAATATTGCCCAAGGTC-TTATATAAGAGGACTCTTGGACTCT------C--------------TG----CAATGTCAACGACC--------GACCT---T-GAGGCATACTTCAAAGACTGTT-TGTTTAAAGACTGGGAGGAGTTGGGGGAGGAAACTAGATTAATGATTTATGTATTAGGAGGCTGTAGGCATAAATTGGTCTGCGCACCAGTACCATGCAACTTTTTCACC-TCTGCCTAATCA-----------------T--------------------------C--------------TCTTGTTCATGTCCTACTGTTCAAGCCTCCAAGCTGTGCCTTGGGTGGCTTTAGGGCATGGA----C------------A-------------T-------CGACCCTTATAAAGAATTTGGA-GCTACTGTGGAGTTACTCTC-GTTTTT-----GCCTACTGATTTCTTTCCTTCAGTAAGAGATCTTCTAGATACCGCCTCAGCTCTGTATCGGGATGCCTTAGAATCTTCTCAGCATTGTTCACCTCACCATACTGCACTCAGGCAAGCCAT-TCTTTGCTGGGGGGATATAATGACTATAGCTAC-TGGGTGGGTGTGAATTTGCAAGATCAAGAATCCAGGGACCTAGTAGTCAGTTATGTCAATACTAATATGGGACTAAAGTTCAGGCAATTATTGTGGTTTCACATTTCTTGTCTCACTTTTGGAAGAGAAATCGTTATTGAGTATTTGGTGTCTTTTGGAGTGTGGATTCGCACTCCTCCTGCTTATAGACCACCAAATGCCCCTATCTTATCAACACTTCCGGAGAATACTGTTGTTAGA----C--GAC------GAGGCAGGTCCCCTAGAAGAAGAACTCCCTCGCCTCGCAGACGAAGATCTCAATCGCCGCGTCGCAGAAGATCTCAATCTCCAG-----CTTCCCAATGTTAGTATTCCTTGGACTCACAAGGTGGGAAATTTTACGGGGCTTTATTCTTCTACTATACCTGTCTTTAATCCTAACTGGAAAACTCCATCTTTCCCTGATATTCATTTGCACCAGGACATTATTAACAAATGTGAACAATTTGTAGGTCCTCTAACAGTAAATGAAAAACGAAGATTAAACTTAGTCATGCCTGCTAGATTTTTTCCCATCTCTACGAAATATTTGCCCCTAGAGAAAGGTATAAAACCTTATTATCCAGATAATGTAGTTAATCATTACTTCCAAACCAGACACTATTTACATACCCTATGGAAGGCGGGCATCTTATATAAAAGAGAAACTACACGTAGCGCCTCATTTTATGGGTCACCTTATTCTTGGGAACAAGAGCTACATCATGGG--GCTTTCTTGGACGGTCCCTCTCGAATG---GGGGAAGAATCATTCCAC----CACCAATCCTCTGGGATTTTTTCCCGACCACCAGTTGGATCCAGCATTCAGAGCAAACACCAAAAATCCAGATTGGGACAACAATCCCAACAAAGACCACTGGACAGAAGC-CAACAAGGTA-GGAGT-GGGA-GCATTTGGGCCGGGGTTCACTCCCCCACACGGAGGCCTTCTGGGGTGGAGCCCTCAGGCTCAAGGCATGCTAAAAA-CATT----------------GC--CAG------CAGATCCGCCTCCTGCCTCCACCAATCGGCAGTCAGGAAGGCAGCCTACCCCAATCACTCCACCTTT-GAGAGA-----CACTCATCCTCAGGCCATGCAGTGGAA
>genotype_B_gnl|hbvnuc|JQ429081_FT00000_P-B_Feature
--CTCCACCACGTTCCACCAAACTCTTCAGATCGATCCCAGAGTCAGGGCTCTGTACCTTCCTGCTGGTGGCTCCAGTTCAGGAACAGTAAACCCTGTTCAGAACACTGCCTCTTCCATATCGTCAATCTTATCGAAGACTGGGGACCCTGTTCCGAACATGGAGAACATCACATCAGGACTCCTAGGACCCCTGCTCGTGTTACAGGCGGGGTTTTTCTCGTTGACAAAAATCCTCACAATACCACAGAGTCTAGACTCGTGGTGGACTTCTCTCAATTTTCTAGGGGGAACACCCGTGTGTCTTGGCCAAAATTCGCAGTCCCAAATCTCCAGTCACTCACCAACTTGTTGTCCTCCGATTTGTCCTGGTTATCGCTGGATGTGTCTGCGGCGTTTTATCATCTTCCTCTGCATCCTGCTG---CTATGCCTCATCTTCTTGTTGGTTCTTCTGGACTATCAAGGTATGTTGCCCGTTTGTCCTCTAATTCCAG-G-AT----CATCAACCAC--------C-AGCACCGGACCATGCAAAACCTGCACGACTCCTGCTCAAGGAACCTCTATGTTTCCCTCATGTTGCTGTACAAAACCTACGGACGGAAACTGCACCTGTATTCCCATCCCATCATCTTGGGCTTTCGCAAAATACCTATGGGAGTGGGCCTCAGTCCGTTTCTCTTGGCTCAGTTTACTAGTGCCATTTGTTCAGTGGTTCGTAGGGCTTTCCCCCACTGTCTGGCTTTCAGTTATATGGATGATGTGGTTTTGGGGGCCAAGTCTGTACAACATCTTGAGTCCCTTTATGCCGCTGTTACCAATTTTCTTTTGGGTTTGGGCATACATTTAAACCCTCAGAAAACAAAAAGATGGGGCTACTCCCTTAACTTCATGGGATATGTAATTGGAAGTTGGGGCACCTTACCCCAAGAACATATTGTGTTGAAAATCAAACAATGTTTTAGAAAACTTCCTGTAAACAGGCCTATTGATTGGAAAGTGTGTCAACGAATTGTGGGTCTTTTGGGATTTGCTGCTCCTTTCACACAATGTGGTTATCCTGCTTTAATGCCTTTATATGCATGTATACAAGCTAAACAGGCATTTACTTTTTCGCCAACGTATAAGGCCTTTCTAAACAAACAATATCTGAACCTTTACCCCGTTGCTCGGCAACGGCCAGGTCTGTGCCAAGTGTTTGCTGACGCAACCCCCACTGG-CTGGGGC-TTGGCCATAGGCCATCAGCGCATGCGTGGAACCTTTGTGTCTCCTCTGCCGATCCATACTGCGGAACTCCTAGCCGCTTGTTTTGCTCGCAGCAGGTCTGGAGCAAAACTTATCGGAACTGA-CAACTCTGTCGTCCTTTCCCGCAAATATACATCGTTTCCATGGCTGCTAGGCTGTGCTGCCAACTGGATCCTGCGC-GGGACGTCCTTTGTTTACGTCCCGTCGGCGCTGAATCCCGCGGACGACCCCTCCCGGGGCCGCTTAGGGCTCTACCGCCCGCTTCTCCGCCTGCCGTACCGACCGACCACGGGGCGCACCTCTCTTTACGCGGACTCCCCGTCTGTGCCTTCTCATCTGCCGGACCGTGTGCACTTCGCTTCACCTCTGCA-C--GTC------GCATGGAGACCACCGTGAACGCC-CAT-----------CGG----AAC-CTGCCCAAGGTC-TTGCATAAGAGGACTCTTGGACTTT--------C----------A--G----CAATGTCAACGACC--------GACCT---T-GAGGCATACTTCAAAGACTGTG-TGTTTAATGAGTGGGAGGAGTTGGGTGAGGAGATCAGGTTAATGATCTTTGTACTAGGAGGCTGTAGGCATAAATTGGTCTGTTCACCAGCACCATGCAACTTTTTCACC-TCTGCCTAATCA-------------------T--------------------------C------------TCATGTTCATGTCCTACTGTTCAAGCCTCCAAGCTGTGCCTTGGGTGGCTTTGGGACATGGA--------C--------A---------------T-----TGACCCGTATAAAGAATTTGGA-GCTTCTGGAGAGTTACTCTC-TTTTTT-----GCCTTCTGACTTCTTTCCTTCTATTCGAGATCTTCTCGACACCGCCTCTGCTCTCTATCGGGAGGCCTTAGAGTCTCCGGAACATTGCTCACCTCACCATACGGCACTCAGGCAAGCTAT-TCTGTGTTGGGGTGAGTTGATGAATCTAGCCACCTGGGTGGGAAGTAATTTGGAAGACCCAGCCTCCCGGGAATTAGTAGTCAGCTATGTCAATGTTAATATGGGCCTAAAAATCAGACAACTATTGTGGTTCCACATTTCCTGTCTTACTTTTGGAAGAGAAACTGTTCTTGAATATTTGGTGTCTTTTGGAGTGTGGATTCGCACACCTCCTGCATATAGACCACCAAATGCCCCTATCTTATCAACACTTCCGGAAACTACTGTTGTTAGA----C--GAC------GAGGCAGGTCCCCTAGAAGAAGAACTCCCTCGCCTCGCAGACGAAGGTCTCAATCGCCGCGTCGCAGAAGATCTCAATCTCGGGA-AT-CT--CA-ATGTTAGTATTCCTTGGACTCACAAGGTGGGAAATTTTACGGGGCTTTATTCTTCTACGGTACCTAGCTTTAATCCTCAATGGCAAACTCCTTCCTTTCCTGACATTCATTTGCAGGAGGACATCATTAATAGGTGTAAACAATTTGTGGGACCCCTTACAGTGAATGAAAACAGGAGACTAAAATTGATTATGCCTGCTAGGTTCTATCCCAATGTTACTAAATATTTGCCCTTAGATAAAGGAATCAAACCTTATTATCCAGAGCATGTAGTTAATCATTACTTCCAGACGAGACATTATTTACATACTCTTTGGAAGGCGGGTATCTTATATAAAAGAGAGACAACACGTAGCGCCTCATTTTGCGGGTCACCATATTCTTGGGAACAAGAGCTACAGCATGGG-AGGTTGGTC-CTCCAAACCTCGACAAGGCATGGGGACAAATCTTTCCGTCC--C--CAATCCTCTGGGATTCTTTCCCGATCACCAGTTGGACCCTGCATTCAAAGCCAACTCCGACAATCCCGATTGGGACCTCAACCCACACAAGGACAACTGGCCGGACTC-CAACAAGGTG-GGAGT-GGGA-GCATTCGGGCCGGGATTCACTCCACCCCATGGGGGACTGTTGGGGTGGAGCCCTCAAGCTCAGGGCATACTCACAA-CTGT----------------GC--CAA------CAGCTCCTCCTCCTGCCTCCACCAATCGGCAGTTAGGAAGGAAGCCTACTCCCCTGTCTCCACCTCTAAA-AGA-----CACTCATCCGCAGGCAGTGCAGTGGAA
>genotype_A_gnl|hbvnuc|KP168435_FT00000_P-A_Feature
T--TCCACAACCTTTCACCAAGCTCTACAA---GATCCCAGAGTCAGGGGCCTGTATTTTCCTGCTGGTGGCTCCAGTTCAGGAACA-TAAACCCTGTTCAAAATATTGCCTCTCACATCTCGTCAACCTCCTCGAGGACTGGGGACCCTGC-CCGAACATGGAGAACATCACATCAGGATTCCTAGGACCCCTGCTCGTGTTACAGGCGGGGTTTTTCTTGTTGACAAGAATCCTCACAATACCGCAGAGTCTAGACTCGTGGTGGACTTCTCTCAATTTTCTAGGGGGATCACCCGTGTGTC-TGGCCAAAATTCGCAGTCCCCAACCTCCAATCACTCACCAACCTCCTGTCCTCCAATTTGTCCTGGTTATCGCTGGATGT-TCTGCGGCGTTTTATCATATTCCTCTTCATCCTGCTG---CTATGCCTCATCTTCTTGTTGGTTCT-CTGGATTA-CAAGGTATGTTGCCCGTTTGTCCTCTAATTCCAG-G-AT----CCACAACAAC---------CAGCACGGGACCCTGCAAAACCTGCACGACTCCTGCTCAAGGCAACTCTATGTTTCCCTCATGTTGCTGTACAAAACCTACGGA-GGAAATTGCACTTGTATTCCCATCCCATCATCTTGGGCTTTCGCAAAATACCTATGGGAGTGGGCCTCAGTCCGTTTCTCTTGGCTCAGTTTACTAGTGCCATTTGTTCAGTGGTTCGTAGGGCTTTCCCCCACTGTTTGGCTTTCAG-TATATGGATGATGTGGTATTGGGGGCCAAGTCTGTACAACATCTTGAGTCCCTTTATACCGCTGTTACCAATTTTCTTTTGTCTTTGGGTATACATCTAAACCCTAACAAAAC-AAAAGATGGGGTTATTCCCTAAACTTCATGGGATATGTAATTGGAAGTTGGGGTACCTTGCCACAGGATCATATTGTACAAAAAATCAAACACTGTTTTCGAAAACTTCCTGTAAATCGACCTATTGATTGGAAAGTATGTCAAAGAATTGTGGGTCTTTTGGGCTTTGCCGCTCCATTTACACAATGTGGCTACCCTGCCTTAATGCCTTTATATGCATGTATACAAGCAAAAACGGCTTTTACTTTCTCGCCAACTTACAAGGCCTTTCTAAGTAAACAGTACATGAACCTTTACCCCGTTGCCCGGCAACGGCCTGGTCTGTGCCAAGTGTTTGCTGACGCAACCCCCACTGG-TTGGGGC-TTGGCTATTGGCCACCAGCGCATGCGTGGAACCTTTATGGCTCCTCTGCCGATCCATACTGCGGAACTCCTAGCTGCTTGTTTTGCTCGCAGCAGGTCTGGAGCAAAACTCATTGGGACTGA-TAATTCTGTCCTCCTTTCTCGGAAATATACATC-TTTCCATGGCTGCTAGGGTGTGCTGCCAACTGGATTCTTCGC-GGGACGTCCTTTGTCTACGTTCCGTCGGCGCTGAATCCCGCGGACGACCCCTCTCGGGGCCGCTTGGGGCTCTATCGGCCCCTTCTCCGTCTGCCGTACCGTCCGACCACGGGGCGCACCTCTCTTTACGCGGACTCCCCGTCCGTTCCAGCTCATCCGCCGGTCCGTGTGCACTTCGCTTCACCTCTGCA-C--GTC------GCATGGAGACCACCGTGAACGCC-CAT-----------CAG----ATC-CTGCCCAAGGTC-TTACATAAGAGGACTCTTGGACTCC------C------------A--G----CAATGTCAACGACC--------GACCT---T-GAGGCCTACTTCAAAGACTGTG-TGTTTAAAGACTGGGAGGAGTTGGGGGAGGAGATTAGGTTAAAGGTCTTTGTATTAGGAGGCTGTAGGCATAAATTGGTCTGCGCACCATCATCATGCAACTTTTTCACC-TCTGCCTAATCA-----------------T--------------------------C--------------TCTTGTACATGTCCCACTGTTCAAGCCTCCAAGCTGTGCCTTGGATGGCTTTGGGGCATGGA----C------------A-------------T-------TGACCCTTATAAAGAATTTGGA-GCTACTGTGGAGTTACTCTC-GTTTTT-----GCCTTCTGACTTCTTTCCTTCAGTGCGGGATCTACTTGATACAGCCTCAGCTCTGTATCGGGAAGCCTTAGAGTCTCCTGAGCATTGCTCACCTCACCATACAGCACTCAGGCAAGCCAT-TCTCTGCTGGGGGGAATTAATGACTCTAGCTACCTGGGTGGGTAATAATTTGGAAGATCCAGCATCCAGGGATCTAGTAGTCAATTATGTTAATACTAATATGGGCCTAAAGATTAGACAACTGTTGTGGTTTCATATTTCTTGCCTTACTTTTGGAAGAGAAACTGTCCTTGAGTATTTGGTCTCCTTTGGAGTGTGGATTCGCACTCCTCCAGCCTATAGACCACCAAATGCCCCTATCTTATCAACACTTCCGGAAACTACTGTTGTTAGA----C--GACGAGACCGAGGCAGGTCCCCTAGAAGAAGAACTCCCTCGCCTCGCAGACGAAGATCTCAATCGCCGCGTCGCAGAAGAACTCAATCTCGGGA-AT-CT--CA-ATGTTAGTATTCCTTGGACTCACAAGGTTGGAAATTTTACTGGGCTCTATTCCTCTACTGTTCCTCTCTTTAATCCTGAATGGCAAACTCCTTCCTTTCCTAAAATTCATTTACATGAGGACATTATTAATAGATGTCAGCAATTTGTAGGCCCTCTCACTGTAAATGAAAAGAGAAGATTAAACTTAATTATGCCTGCTAGGTTCTACCCTAACTCTACTAAATATTTGCCTTTAGACAAAGGAATTAAGCCCTATTATCCTGAACATGTAGTTAATCATTACTTCCAATCTCGGCACTATTTACACAAGCTCTGGAAGGCGGGTATCTTATATAAGAGAGAAACAACCCACAGAGCCTCATTCTTTGGGTCACCATATTCTTGGGAACAAGAGCTACATCATGGG--GCTTTCTTGGACGGTCCCTCTCGAGTG---GGGAAAGAA----TCAGTCCACCAGCAATCCCCTGGGATTTTTTCCCGACCACCAGTTGGATCCAGCTTTCGGAGCCAACTCAAACAATCCAGATTGGGACTTCAACCCCAACAAGGACCATTGGCCACAAGC-CAATCAGGTA-GGAGT-GGGA-GCATTTGGCCCAGGGTTCACCCCTCCACACGGGGGCCTTTTGGGGTGGAACCCTCAAGCTCAGGGCATATTGCATA-CAGT----------------GC--CAA------CTATTCCTCCTCCTGCCTCCACCAATCGGCAGTCAGGAAGACAGCCTACTCCCATCTCTCCACCTCT-GAGAGA-----CAGTCATCCTCAGGCCATGCAGTGGAA
>genotype_C_gnl|hbvnuc|AB111120_FT00000_P-C_Feature
A--TCCACAACATTCCACCAAGCTCTGCTA---GACCCCAGAGTAAGGGGCCTATACCTTCCTGCTGGTGGCTCCAGTTCCGGAACAGTAAACCCTGTTCCGACTACTGCCTCACCCATATCGTCAATCTTCTCGAGGACTGGGGACCCTGCACCGAACATGGAGAACACAACATCAGGATTCCTAGGACCCCTGCTCGTGTTACAGGCGGGGTTTTTCTTGTTGACAAGAATCCTCACAATACCACAGAGTCTAGACTCGTGGTGGACTTCTCTCAATTTTCTAGGGGGAGCACCCACGTGTCCTGGCCAAAATTCGCAGTCCCCAACCTCCAATCACTCACCAACCTCTTGTCCTCCAATTTGTCCTGGATATCGCTGGATGTGTCTGCGGCGTTTTATCATATTCCTCTTCATCCTGCTG---CTATGCCTCATCTTCTTGTTGGTTCTTCTGGACTACCAAGGTATGTTGCCCGTTTGTCCTCTACTTCCAG-GAAC-----ATCAACAAC---------CAGCACGGGACCATGCAAGACCTGCACGATTCCTGCTCAAGGCACCTCTATGTTTCCCTCTTGTTGCTGTACAAAACCTTCGGATGGAAACTGCACTTGTATTCCCATCCCATCATCCTGGGCTTTCGCAAGATTCCTATGGGAGTGGGCCTCAGTCCGTTTCTCATGGCTCAGTTTACTAGCGCCATTTGTTCAGTGGTTCGTAGGGCTTTCCCCCACTGTTTGGCTTTCAGTTATATTGATGATGTGGTATTGGGGGCCAAGTCTGTACAACATCTTGAGTCCCTTTTTACCTCTATTACCAATTTTCTTTTGTCTTTGGGTATACATTTGAACCCTAATAAAACCAAACGTTGGGGCTACTCCCTTAACTTCATGGGATATGTAATTGGAAGTTGGGGTACTTTACCGCAAGACCATATTATACTAAAACTCAAGCAATGTTTTCGCAAACTGCCTGTAAATAGACCTATTGATTGGAAAGTATGTCAGAGAATTGTGGGTCTTTTGGGCTTTGCTGCCCCTTTTACACAATGTGGCTATCCTGCCTTAATGCCTTTATATGCATGTATACAATCTAAGCAGGCTTTCACTTTCTCGCCAACTTATAAGGCCTTTCTGTGTAAACAATATCTGAACCTTTACCCCGTTGCCCGGCAACGGTCAGGTCTCTGCCAAGTGTTTGCTGACGCAACCCCCACTGG-ATGGGGC-TTGGCTATTGGCCATCGCCGCATGCGTGGAACCTTTGTGGCTCCTCTGCCGATCCATACTGCGGAACTCCTAGCAGCTTGTTTTGCTCGCAGCCGGTCTGGAGCGAAACTGATCGGAACGGA-CAACTCTGTTGTTCTCTCTCGGAAATACACCTCCTTTCCATGGCTGCTAGGGTGTGCTGCCAACTGGATCCTGCGC-GGGACGTCCTTTGTTTACGTCCCGTCGGCGCTGAATCCCGCGGACGACCCGTCTCGGGGCCGTTTGGGTCTCTACCGTCCCCTTCTTCATCTGCCGTTCCGGCCAACCACGGGGCGCACCTCTCTTTACGCGGTCTCCCCGTCTGTGCCTTCTCATCTGCCGGACCGTGTGCACTTCGCTTCACCTCTGCA-C--GTC------GCATGGAGACCACCGTGAACGCC-CAC-----------CAG----GTC-TTGCCCAAGGTC-TTACATAAGAGGACTCTTGGACTCT------C------------A--G----CAATGTCAACGACC--------GACCT---T-GAGGCATACTTCAAAGACTGTT-TGTTTAAGGACTGGGAGGAGTTGGGGGAGGAGAGTAGGTTAATGATCTTTGTACTAGGAGGCTGTAGGCATAAATTGGTCTGTTCACCAGCACCATGCAACTTTTTCACC-TCTGCCTAATCA-----------------T--------------------------C--------------TCATGTTCATGTCCTACTGTTCAAGCCTCCAAGCTGTGCCTTGGGTGGCTTTGGGGCATGGA----C------------A-------------T-------TGACCCGTATAAAGAATTTGGA-GCTTCTGTGGAGTTACTCTC-TTTTTT-----GCCTTCTGACTTCTTTCCTTCTATTCGAGATCTCCTCGACACCGCCTCTGCTCTGTATCGGGAGGCCTTAGAGTCTCCGGAACATTGTTCACCTCACCATACAGCACTCAGGCAAGCTAT-TCTGTGTTGGGGTGAGTTGATGAATCTGGCCACCTGGGTGGGAAGTAATTTGGAAGACCCAGCATCCAGGGAATTAGTAGTCAGCTATGTCAATGTTAATATGGGCCTAAAAATCAGACAACTACTGTGGTTTCACATTTCCTGTCTTACTTTTGGAAGAGAAACTGTTCTTGAGTATTTGGTGTCTTTTGGAGTGTGGATTCGCACTCCTCCTGCTTACAGACCACCAAATGCCCCTATCTTATCAACACTTCCGGAAACTACTGTTGTTAGA----C--GAC------GAGGCAGGTCCCCTAGAAGAAGAACTCCCTCGCCTCGCAGACGAAGGTCTCAATCGCCGCGTCGCAGAAGATCTCAATCTCGGGA-AT-CT--CA-ATGTTAGTATCCCTTGGACTCATAAGGTGGGAAACTTTACTGGGCTTTATTCTTCTACTGTACCTGTCTTTAATCCTGAGTGGCAAACTCCCTCCTTTCCTCACATTCATTTGCAGGAGGACATTATTAATAGATGTCAACAATTTGTGGGCCCTCTTACAGTTAATGAAAAAAGGAGATTAAAATTAATTATGCCTGCTAGGTTCTATCCTAACCTTACCAAATATTTGCCCTTGGACAAAGGCATTAAACCATATTATCCTGAACATGCAGTTAATCATTACTTCAAAACTAGGCATTATTTACATACTCTGTGGAAGGCTGGCATTCTATATAAGAGAGAAACTACACGCAGCGCCTCATTTTGTGGGTCACCATATTCTTGGGAACAAGAGCTACAGCATGGG-AGGTTGGTC-TTCCAAACCTCGACAAGGCATGGGGACAAATCTTTCGGTTC--C--CAATCCTCTGGGATTCTTTCCCGATCACCAGTTGGACCCTGCGTTCGGAGCCAACTCAAACAATCCAGATTGGGACTTCAACCCCAACAAGGATCACTGGCCAGAGGC-AAATCAGGTA-GGAGC-GGGA-GCATTCGGGCCAGGGTTCACCCCACCACACGGCGGTCTTTTGGGGTGGAGCCCTCAGGCTCAGGGAGCATTGACAA-CAGT----------------GC--CAG------TAGCACCTCCTCCTGCCTCCACCAATCGGCAGTCAGGAAGACAGCCTACTCCCATCTCTCCACCTCT-AAGAGA-----CAGTCATCCTCAGGCCGTGCAGTGGAA
>genotype_C_gnl|hbvnuc|AP011099_FT00000_P-C_Feature
--CTCCACAACATTTCATCAAGCTCTGCTA---GATCCCAGAGTAAGAGGCCTATACTTCCCTGCTGGTGGCTCCAGTTCCGGAACAGCAAACCCTGTTCCGACTACTGCCTCTCCCATATCGTCAATCTTCTCGAGGACTGGGGACCCTGCACCGAACATGGAGAACACAACATCAGGATTCCTAGGACCCCTGCTCGTGTTACAGGCGGGGTTTTTCTTGTTGACAAAAATCCTCACAATACCACAGAGTCTAGACTCGTGGTGGACTTCTCTCAATTTTCTAGGGGGAGCACCCACGTGTCCTGGCCAAAATTCGCAGTCCCCAACCTCCAATCACTCACCAACCTCTTGTCCTCCAATTTGTCCTGGCTATCGCTGGATGTGTCTGCGGCGTTTTATCATATTCCTCTTCATCCTGCTG---CTATGCCTCATCTTCTTGTTGGTTCTTCTGGACTACCAAGGTATGTTGCCCGTTTGTCCTCTAATTCCAG-GAAC-----ATCCACAAC---------AAGCACGGGACCATGCAAGACCTGCACGACTCCTGCTCAAGGCACCTCTATGTTTCCCTCTTGTTGCTGTACAAAACCTTCGGACGGAAATTGCACCTGTATTCCCATCCCATCATCCTGGGCTTTCGCAAAATTCCTATGGGAGTGGGCCTCAGTCCGTTTCTCCTGGCTCAGTTTACTAGCGCCATTTGTTCAGTGGTTCGTAGGGCTTTCCCCCACTGTTTGGCTTTCAGTTATATGGATGATGTGGTATTGGGGGCCAAGTCTGTACAACATCTTGAGTCCCTTTTTACCTCTGTTACCAATTTTCTTTTGTCTTTGGGTATACATTTAAACCCGCACAAAACCAAGCGTTGGGGCTACTCCCTTAATTTCATGGGATATGTAATTGGAAGTTGGGGTACCTTACCACAGGATCATATTGTACTAAAAATCAAGCAATGTTTTCGAAAACTCCCTGTTAATCGACCGATAGATTGGAAAGTATGCCAAAGAATTGTGGGTCTTTTGGGCTTTGCTGCCCCTTTTACACAATGTGGTTATCCTGCATTACTGCCTTTGTATGCATGTATACAGGCTAAGCAGGCTTTCACTTTCTCGCCAACTTACAAGGCCTTTCTGTGTAAACAATATTTGACCCTTTACCCCGTTGCCCGGCAACGGCCTGGTCTATGCCAAGTATTTGCTGACGCAACCCCCACTGG-TTGGGGC-TTGGCCATGGGCCATCGGCGCCTGCGTGGAACCTTTGTGGCTCCTCTGCCGATCCATACTGCGGAACTCCTTGCAGCTTGTTTTGCTCGCAGCCGGTCTGGAGCAAAACTCATCGGAACCGA-CAACTCTGTTGTCCTCTCTCGGAAATACACCTCGTTTCCATGGCTGCTCGGTTGTGCTGCCAACTGGATCCTGCGC-GGGACGTCCTTTGTTTACGTCCCGTCGGCGCTGAATCCCGCGGACGACCCGTCTCGGGGGCGCTTGGGGATCTATCGTCCCCTTCTCCGTCTGCCGTTCCAGCCGACCACGGGGCGCACCTCTCTTTACGCGGTCTCCCCGTCTGTGCCTTCTCATCTGCCGGACCGTGTGCACTTCGCTTCACCTCTGCA-C--GTC------GCATGGAGACCACCGTGAACGCC-CAC-----------CAG----GTC-TTGCCCAAGGTC-TTACATAAGAGGACTCTTGGACTCT------C------------A--G----CAATGTCAACGACC--------GACCT---T-GAGGCGTACTTCAAAGACTGTG-TGTTTAAAGACTGGGAGGAGTTGGGGGAGGAGATTAGGTTAAAGGTCTTTGTACTAGGAGGCTGTAGGCATAAATTGGTCTGCGTACCAGCACCATGCAACTTTTTCACC-TCTGCCTAATCA-----------------T--------------------------C--------------TCATGTTCATGTCCTACTGTTCAAGCCTCCAAGCTGTGCCTTGGGTGGCTTTGGGGCATGGA----C------------A-------------T-------TGACCCGTATAAAGAATTTGGA-GCTTCTGTGGAGTTACTCTC-TTTTTT-----GCCTTCTGATTTCTTTCCTTCTATTCGAGATCTCCTCGACACCGCCTCTGCTCTGTATCGGGAGGCCTTAGAGTCTCCGGAACATTGTTCACCTCACCATACAGCACTCAGGCAAGCTAT-TCTGTGTTGGGGTGAGTTGATGAATCTGGCCACCTGGGTGGGAAGTAATTTGGAAGATCCAGCATCCAGGGAATTAGTAGTCAGTTATGTCAATGTTAATATGGGCCTAAAGATCAGGCAACTGTTGTGGTTTCACATTTCTTGTCTTACTTTTGGAAGAGAAACGGTTCTTGAGTATCTGGTGTCCTTCGGGGTGTGGATTCGTACACCCCCCGCATATAGGCCACCAAATGCCCCTATCTTATCAACACTTCCGGAAACTACTGTTGTTAGA----C--GAC------GAGGCAGGTCCCCTAGAAGAAGAACTCCCTCGCCTCGCAGACGAAGGTCTCAATCGCCGCGTCGCAGAAGATCTCAATCTCGGGA-AT-CT--CA-ATGTTAGTATCCCTTGGACACATAAGGTGGGAAACTTTACTGGGCTTTATTCTTCTAATGTACCTGTCTTTAACCCTGAGTGGCAAACTCCCTCTTTTCCTGATATACATTTGCAGGAGGACATTATTAATAGATGTCAACAATTTGTGGGCCCGCTTACTGTAAACGAAAAAAGGAGACTAAAGTTAATTATGCCTGCTAGATTTTTTCCTAACCTTACCAAATATTTGCCCTTAGATAAAGGCATTAAACCCTATTATCCTGAACATATAGTTAATCATTACTTCAAAACTAGGCATTATTTGCATACCCTTTGGAAGGCTGGCATTCTATATAAGAGAGAAACTACACGCAGCGCCTCATTTTGTGGGTCACCATATTCTTGGGAACAAGAGCTACAGCATGGG-AGGTTATTC-TTCCAAACCTCGAAAAGGCATGGGGACGAATCTTTCTGTTC--C--CAATCCTCTGGGATTCTTGCCAGACCATCAGTTGGACCCGGCTTTCGGAGCCAATTCAAACAATCCAGATTGGGACTTCAACCCCAACAAGGACCCTTGGCCAGAGGC-TTGGCAGGTA-GGAGC-TGGA-GCATTCGGGCCAGGGTTCACCCCACCACACGGCGGCCTTTTGGGGTGGAGCCCGCAGGCTCAGGGCATATTGACAA-CAGT----------------GC--CAG------CAGCTCCTCCTCCTGCCTCCACCAATCGGCAGTCAGGAAGGCAGCCTACTCCCATCTCTCCACCTCT-AAGAGA-----CAGTCATCCTCAGGCCATGCAGTGGAA
>genotype_C_gnl|hbvnuc|KJ803826_FT00000_P-C_Feature
T--TCCAGCACATTCCACCAAGCTCTGCTA---GATGCGAGAGTGAGGGGCCTATACTTTCCTGCTGGTGGCTCCAGTTCCGGAACCGTAAACCCGGTTCCGACTACTGCCTCTCCCATATCGTCAATCTTCTCGAGGAATGGGGACCCTGCACCGAATATGGAGAGCACCACATCAGGATTCCTAGGACCCCTGCTCGTGTTACAGGCGGGGTTTTCCTTGTTGACAAGAATCCTCACAATACCACAGAGTCTAGACTCGTGGTGGACTTCTCTCAATTTTCTAGGGGGAGCACCCGCGTGTCCTGGCCAAAATTTGCAGTCCCCAACCTCCAATCACTCACAAACCTCTTGTCCTCCAATTTGTCCTGGTTATCGCTGGATGTGTCGGCGGCGTTTTATCATCTTCCTCTTCATCCTGCTG---CTATGCCTCATCTCCTTGTTGGTTCTTCTGGACTACCAAGGTATGTTGCCCGTTTGTCCTCTACTTCCAG-GAAC-----ATCAACTAC---------CAGCACGGGACCATGCAAGACCTGCACGATTCCTGCTCAAGGAACCTCTATGTTTCCCTCTTGTTGCTGTACAAAACCTTCGGACGGAAATTGCACTTGTATTCCCATCCCATCATCTTGGGCTTTCGCAAGATTCCTATGGGAGTGGGCCTCAGTCCGTTTCTCCTGGCTCAGTTTACTAGTGCCATTTGTTCAGTGGTTCGTAGGGCTTTCCCCCACTGTTTGGCTTTCAGTTATATGGATGATGTGGTATTGGGGGCCAAGTCTGTACAACATCTTGAATCCCTTTTTACCGCTGTTACCAATTTTCTTTTGTCTTTGGGTATACATTTAAACCCTACTAAAACTAAACGTTGGGGCTACTCCCTTAACTTCATGGGATATGTAATTGGAAGTTGGGGTACCTTACCACAGGAACATATTGTACACAAAATCAAACAATGTTTTCGGAAACTTCCTGTAAATAGGCCTGTTGATTGGAAAGTATGTCAACGAATTGTGGGGCTTCTGGGCTTTGCCGCTCCCTTTACACAATGTGGTTACCCAGCATTAATGCCTTTGTATGCATGTATACAAGCTAAGCAGGCTTTCACTTTCTCGCCAACTTACAAGGCCTTTCTGTGTAAACAATATCTGAACCTTTACCCCGTTGCTCGGCAACGGCCAGGTCTTTGCCAAGTGTTTGCTGATGCAACCCCCACTGG-TTGGGGC-TTGGCCATAGGCCATCAGCGCATGCGTGGAACCTTTGTGGCTCCTCTGCCGATCCATACTGCGGAACTCCTAGCAGCTTGTTTTGCTCGCAGCCGGTCTGGAGCAAACCTTCTCGGCACCGA-CAACTCTGTTGTCCTCTCTCGGAAATACACCGCCTTTCCATGGCTGCTAGGCTGTGCTGCCAACTGGATCCTGCGC-GGGACGTCCTTTGTCTACGTCCCGTCGGCGCTGAATCCCGCGGACGACCCGTCTCGGGGCCGTTTGGGACTCTATCGTCCCCTTCTGCGTCTGCCGTTCCGGCCGACCACGGGGCGCACCTCTCTTTACGCGGTCTCCCCGTCTGTGCCTTCTCATCTGCCGGACCGTGTGCACTTCGCTTCACCTCTGCA-C--GTC------GCATGGAGACCACCGTGAACGCC-CGC-----------CAG----GTC-TTGCCCAAGGTC-TTATATAAGAGGACTCTTGGACTCT------C------------A--G----CAATGTCAACGACC--------GACCT---T-GAGGCATACTTCAAAGACTGTG-TATTTACAGACTGGGAGGAGTTGGGGGAGGAGATTAGGTTAAAGATCTTTGTACTGGGAGGCTGTAGGCATAAAGTGGTCTGTTCACCAGCACCATGCAACTTTTTCACC-TCTGCCTAATCA-----------------T--------------------------C--------------TCATGTTCATGTCCCACTGTTCAAGCCTCCAAGCTGTGCCTTGGGTGGCTTTGGGGCATGGA----C------------A-------------T-------TGACCCGTATAAAGAATTTGGA-GCTTCTGCGGAGTTACTCTC-TTTTTT-----GCCTTCTGACTTCTTTCCTTCTATTCGTGATCTCCTCGACACCGCCTCTGCTCTGTATCGGGAGGCCTTAGAGTCTCCGGAACATTGTTCACCTCACCATACAGCACTAAGGCAAGCTAT-TCTGTGTTGGGGTGAGTTGATGAATCTGGCCACCTGGGTGGGAAGTAATTTGGAAGACCCAGCATCCAGGGAATTAGTAGTAAGCTATGTCAATGTTAATATGGGCCTAAAACTCAGACAAATATTGTGGTTTCACATTTCCTGTCTTACTTTTGGAAGAGAAACTGTTCTTGAGTATTTGGTGTCTTTTGGAGTGTGGATTCGCACTCCTACCGCTTACAGACCACCAAATGCCCCTATCTTATCAACACTTCCGGAAACTACTGTTGTTAGA----C--GAC------GAGGCAGGTCCCCTAGAAGAAGAACTCCCTCGCCTCGCAGACGAAGGTCTCAATCGCCGCGTCGCAGAAGATCTCAATCTCGGGAAC--CT--CA-ATGTTAGTATCCCTTGGACTCATAAGGTGGGAAACTTTACTGGGCTTTATTCTTCTACTGTACCTGTCTTTAATCCTGACTGGCAAACTCCCTCTTTTCCTCACATTCATTTGAAGGAGGATATTATCAATAGATGTCAACAATATGTAGGCCCTCTTACAGTTAACGAAAAAAGGAGATTAAAATTGATTATGCCTGCTAGGTTCTATCCTAACCTTACCAAATATTTGCCCTTAGATAAAGGCATTAAACCTTATTATCCTGAACACATAGTTAATCATTACTTCCAAACTAGGCATTATTTACATACTCTATGGAAGGCTGGTATTTTATATAAGAGAGAAACCACTCGCAGCGCCTCATTTTGTGGGTCACCATATTCTTGGGAACAAGAGCTACAGCATGGG-AGGTTGGTC-TTCCAAACCTCGACAAGGCATGGGGACGAATCTTTCTGTTC--C--CAATCCTCTGGGATTCTTTCCCGATCACCAGTTGGACCCTGCATTCGGAGCCAATTCAAACAATCCAGATTGGGACTTCAACCCCAACAAGGATCAATGGCCAGCGGCACA-CCAGGTA-GGAGT-GGGA-GCCTTCGGGCCAGGGTTCACTCCACCACACGGCAATCTTTTGGGGTGGAGCCCTCAGGCTCAGGGCATATTGACAA-CAGT------------A----C--CTG------CAGCGCCTCCTCCTGCCTCCACCAATCGGCAGACAGGAAGACAGCCTACTCCCATCTCTCCACCTCT-AAGAGA-----CAGTCATCCTCAGGCCATGCAGTGGAA
>genotype_C_gnl|hbvnuc|KT364751_FT00000_P-C_Feature
--CTCCACAACTTTCCACCAAGCTCTGCTA---GATCCCAGAGTGAGGGGCCTTTACTTTCCTGCTGGTGGCTCCAGTTCCGGAACAGTAAACCCTGTTCCGACCACTGCCTCTCCCACATCGTCAATCTTCGCGAGGACTGGGGACCCTGCACCGAACATGGAGAGCACAACATCAGGATTCCTAGGACCCCTGCTCGTGTTACAGGCGGGGTTTTTCTTGTTGACAAGAATCCTCACAATACCACAGAGTCTAGACTCGTGGTGGACTTCTCTCAATTTTCTAGGGGGAGCACCCACGTGTCCTGGCCAAAATTCGCAGTCCCCAACCTCCAATCACTCACCAACCTCTTGTCCTCCAATTTGTCCTGGCTATCGCTGGATGTGTCTGCGGCGTTTTATCATCTTCCTCTTCATCCTGCTG---CTATGCCTCATCTTCTTGTTGGTTCTTCTGGACTATCAAGGTATGTTGCCCGTTTGTCCTCTACTTCCAG-GAAC-----ATCAACTAC---------CAGCACGGGGCCATGCAAGACCTGCACGATTCCTGCTCAAGGAACCTCTATGTTTCCCTCTTGTTGCTGTACAAAACCTTCGGACGGAAACTGCACTTGTATTCCCATCCCATCATCCTGGGCTTTCGCAAGATTCCTATGGGAGTGGGCCTCAGTCCGTTTCTCCTGGCTCAGTTTACTAGTGCCATTTGTTCAGTGGTTCGTAGGGCTTTCCCCCACTGTCTGGCTTTCAGTTATATGGATGATGTGGTACTGGGGGCCAAGTCTGTACAACATCTTGAGTCCCTTTTTTCCGCTGTTACCACTTTTCTTTTGTCTTTGGGTATACATTTAAACCCCAATAAAACAAAGCGTTGGGGCTACTCCCTTAACTTCATGGGCTATGTAATTGGAAGTTGGGGTACCTTACCACAGGAACATATTGTACTCAAAATCAAACAATGTTTTCGAAAACTTCCTGTAAATAGGCCTATTGATTGGAAAGTATGTCAAAGAATTGTGGGTCTTTTGGGCTTTGCTGCCCCTTTTACACAATGTGGTTATCCTGCCTTAATGCCTTTGTATGCATGTATACAATCTAAGCAGGCTTTTACTTTCTCGCCAACATACAAGGCCTTTCTGTGTAAACAATATCTGAACCTTTACCCCGTTGCCCGGCAACGGTCAGGTCTTTGCCAAGTGTTTGCTGACGCAACCCCCACTGG-ATGGGGC-TTGGCCATAGGCCACCAGCGCATGCGTGGAACCTTTGTGGCTCCTCTGCCGATCCATACTGCGGAACTCCTAGCAGCTTGTTTTGCTCGCAGCAGGTCTGGAGCGAAACTCATCGGTACGGA-CAACTCCGTTGTCCTCTCTCGGAAATACACCTCCTTTCCATGGCTGCTCGGGTGTGCTGCCAACTGGATCCTGCGC-GGGACGTCCTTTGTCTACGTCCCGTCGGCGCTGAATCCCGCGGACGACCCGTCTCGCGGCCGTTTGGGTCTTTACCGTCCCCTTCTCCGTCTGCCGTTCCGGCCGACCACGGGGCGCACCTCTCTTTACGCGGTCTCCCCGTCTGTGCCTTCTCATCTGCCGGTCCGTGTGCACTTCGCTTCACCTCTGCA-C--GTC------GCATGGAGACCACCGTGAACGCC-CAC-----------CAG----GTC-TTGCCCAAGGTC-TTACATAAGAGGACTCTTGGACTCT------C------------A--G----CAATGTCAACGACC--------GACCT---T-GAGGCATACTTCAAAGACTGTT-TGTTTAAAGACTGGGAGGAGTTGGGGGAGGAGATTAGGTTAAAGGTCTTTGTACTAGGAGGCTGTAGGCATAAATTGGTCTGCGCACCAGCACCATGCAACTTTTTCACC-TCTGCCTAATCA-----------------T--------------------------C--------------TCATGTTCATGTCCTACTGTTCAAGCCTCCAAGCTGTGCCTTGGGTGGCTTTGGGGCATGGA----C------------A-------------T-------TGACCCGTATAAAGAATTTGGA-GCTTCTGTGGAGTTACTCTC-TTTTTT-----GCCTTCTGACTTCTTTCCTTCTATTCGAGATCTTCTCGACACCGCCTCAGCTCTGTATCGGGAGGCCTTAGAGTCTCCGGAACATTGTTCACCTCACCATACAGCACTCAGGCAAGCTAT-TCTGTGTTGGGGTGAGTTGATGAATCTGGCCACCTGGGTGGGAAGTAATTTGGAAGACCCAGCATCCAGGGAATTAGTAGTCAGCTATGTCAATGTTAATATGGGCCTAAAAATCAGACAACTATTGTGGTTTCACATTTCCTGTCTTACTTTTGGAAGAGAAACTGTTCTTGAGTATCTGGTGTCTTTTGGAGTGTGGATTCGCACTCCACCCGCTTACAGACCACCAAATGCCCCTATCTTATCAACACTTCCGGAAACTACTGTTGTTAGA----C--GAC------GAGGCAGGTCCCCTAGAAGAAGAACTCCCTCGCCTCGCAGACGAAGATCTCAATCGCCGCGTCGCAGAAGATCTCAATCTCGGGA-AT-CT--CA-ATGTTAGTATCCCTTGGACTCATAAGGTGGGAAACTTTACGGGGCTTTATTCTTCTACTGTACCTGTCTTTAATCCTGAGTGGCAAACTCCCTCCTTTCCTCACATTCATTTGCAGGAGGATATTATCAATAGATGTCAACAATATGTGGGCCCTCTTACAGTTAATGAAAAACGAAGATTAAAATTAATAATGCCTGCTAGGTTCTATCCTAACCTTACCAAATATTTGCCATTAGATAAAGGTATTAAACCTTATTATCCTGAACATACAGTTAATCATTACTTCAAAACTAGGCATTATTTACATACTTTGTGGAAGGCTGGCATTCTATATAAGAGAGAAACTACACGCAGTGCCTCATTTTGTGGGTCACCATATTCGTGGGAACAAGAGCTACAGCATGGG-AGGTTGGTC-TTCCAAACCTCGACAAGGCATGGGGACGAATCTTTCTGTTC--C--CAATCCTCTGGGATTCTTTCCCGATCACCAGTTGGACCCTGCATTCGGAGCCAACTCAAACAATCCAGATTGGGACTTCAACCCCAACAAGGATCACTGGCCAGAAGC-CAATCAGGTA-GGAGT-GGGA-GCATTCGGGCCAGGGTTCACCCCACCACACGGCAGTCTTTTGGGGTGGAGCCCTCAGGCTCAGGGCATATTGACAA-CAGT----------------GC--CAG------CAGCACCTCCTCCTGCCTCCACCAATCGGCAGTCAGGAAGACAGCCTACTCCCATCTCTCCACCTCT-AAGAGA-----CAGTCATCCTCAGGCCATGCAGTGGAA
>genotype_C_gnl|hbvnuc|KU679947_FT00000_P-C_Feature
--CTCCACAGCATTCCATCAAGCTCTACAA---GATCCCAGAGTAAAGGGTCTGTATTTTCCTGCTGGTGGCTCCAGTTCCGGGACAGTAAGCCCTGTTCCGACTACTGTCTCTCACATCTCATCAATCTTCACGAAGACTGGGGACCCTGTGACGAACATGGAGAACACAACATCAGGATTCCTAGGACCCCTGCTCGTGTTACAGGCGGGGTTTTTCTTGTTGACAAGAATCCTCACAATACCGCAGAGTCTAGACTCGTGGTGGACTTCTCTCAATTTTCTAGGGGGAGCTCCCGCGTGTCTTGGCCAAAATTCGCAGTCCCAAACCTCCAGTCACTCACCAACCTCTTGTCCTCCAACCTGTCCTGGCTATCGTTGGATGTGTCTGCGGCGTTTTATCATATTCCTCTTCATCCTGCTG---CTATGCCTCATCTTCTTGTTGGCTCTTCTGGACTATCAAGGTATGTTGCCCGTTTGTCCTCTACTTCCAG-G-AT----CAACGACTAC---------CAGCACGGGACCTTGCAGAACCTGCACGATAACTGCTCAAGGAACCTCTATGTTTCCCTCATGTTGTTGTACAAAACCTTCGGACGGAAACTGCACCTGTATTCCCATCCCGTCATCCTGGGCTTTCGCAAAATTCCTATGGGAGTGGGCCTCAGTCCGTTTCTCCTGGCTCAGTTCACTAGTGCCATTTGTTCAGTGGTTCGCAGGGCTTTCCCCCACTGTTTGGCTTTCAGTTATATGGATGATCTGGTATTGGGGGCCAAGTCTGTACAACATCTTGAGTCCCTTTTTACCGCTGTTACCAATTTTCTTTTGTCTTTGGGTATACATCTAAATCCTCACAAAACAAAAAGATGGGGTTATTCCCTCAACTTTATGGGATATGTGATTGGTAGCTGGGGGAGTTTACCACAAGATCATATTATCCAAAAAATCAAACAGTGTTTTAGAAAACTTCCTGTAAATAGGCCTATTGATTGGAAAGTATGCCAACGAATTGTGGGTCTTTTGGGCTTTGCTGCCCCTTTCACACAATGTGGGTATCCTGCATTAATGCCTTTGTATGCATGTATACAAGCTAAGCAGGCTTTCACTTTTTCGCCAACTTACAAGGCCTTTCTGTGTAAACAATATCTGAACCTTTACCCCGTTGCCCGGCAACGGGCTGGTCTCTGCCAAGTGTTTGCTGACGCAACCCCCACTGG-CTGGGGC-TTGGCCATAGGCCATCAGCGCATGCGGGGAACCTTTGTGGCTCCGCTGCCGATCCATACTGCGGAACTCCTAGCAGCCTGTTTCGCTCGCAGCCGGTCTGGAGCGAACCTTCTCGGCACCGA-CAACTCTGTTGTCCTCTCTCGGAAGTACACCTCCTTCCCATGGCTGCTCGGTTGTGCTGCCAACTGGATCCTGCGC-GGGACGTCCTTTGTCTACGTCCCGTCGGCGCTGAATCCCGCGGACGACCCTTCTCGGGGCCGCTTGGGACTTTACCGTCCCCTTCTACGTCTGCCGTTCCGGCCGACCACGGGGCGCACCTCTCTTTACGCGGTCTCCCCGTCTGTGCCTTCTCATCTGCCGGACCGTGTGCACTTCGCTTCACCTCTGCA-C--GTC------GCATGGAAACCACCGTGAACGCC-CAC-----------CTG----AGC-TTGCCCAAGGTC-TTGCATAAGAGGACTCTTGGACTCT------C------------A--G----CGATGTCAACGACC--------GACCT---T-GAGGCTTACTTCAAAGACTGTT-TGTTTAAAGACTGGGAGGAGTTGGGGGAGGAGATTAGGTTAAAGATTTATGTACTAGGAGGCTGTAGGCATAAATTGGTCTGTTCACCAGCACCATGCAACTTTTTCACC-TCTGCCTAATCA-----------------T--------------------------C--------------TCTTGTTCATGTCCTACTGTTCAAGCCTCCAAGCTGTGCCTTGGGTGGCTTTAGGACATGGA----C------------A-------------T-------TGACCCTTATAAAGAATTTGGA-GCTTCTGTGGAGTTACTCTC-TTTTTT-----GCCTTCTGATTTCTTTCCGAATATCCGAGATCTCCTCGACACCGCCTCCGCTCTATACCGAGAGGCCTTAGAGTCTCCGGAACACTGCACACCTCACCATACAGCACTCAGGCAAGCTAT-TTTGTGTTGGGGTGAGTTAATGAATCTGGCCACCTGGGTGGGAAGTAATTTGGAAGACCCAGCATCCAGGGAATTAGTAGTCAGTTATGTCAATGTTAATATGGGCCTAAAAATTAGACAACTATTGTGGTTTCACATTTCCTGTCTCACTTTTGGAAGAGAGACTGTGCTTGAGTATTTGGTGTCTTTTGGAGTGTGGATTCGCACTCCCATCGCTTACAGACCACCAAATGCCCCTATCTTATCAACACTTCCGGAAACTACTGTTGTTAGA----C--GAC------GAGGCAGGTCCCCTAGAAGAAGAACTCCCTCGCCTCGCAGACGAAGGTCTCAATCGCCGCGTCGCAGAAGATCTCAATCTCGGGG----ATCCCA-ATGTTAGTATCCCTTGGACGCATAAGGTGGGAAACTTTACTGGACTTTATTCTTCTACTGTACCTGTCTTTAATCCTGAGTGGCAAACTCCTTCTTTTCCTGATATTCATTTACGGGAGGACATTATCAATAGGTGTCAACAATATGTGGGCCCTCTTACAGTTAATGAAAAAAGACGATTGAAATTAATTATGCCTGCAAGGTTCTATCCTACTCTTACCAAATATTTGCCCTTAGACAAAGGCATCAAACCTTATTATCCTGAACATACAGTTAATCATTACTTCAAAACCAGGCATTATTTACATACTCTGTGGAAGGCTGGCATTCTATATAAGAGAGAAACTACACGCAGCGCCTCATTTTGTGGGTCACCATATTCTTGGGAACAAGAGCTACAGCATGGG-AGGTTGGTC-CTCCAAACCTCGGAAAGGCATGGGGACGAATCTTTCTGTTC--C--AAATCCTCTGGGATTCTTTCCCGATCACCAGTTGGACCCTGCATTCGGAGCCAACTCAAACAATCCAGATTGGGACTTCAACCCCAACAAGGATCACTGGCCAAAGGC-AAATCAGGTA-GGAGC-GGGA-GCATTCGGGCCAGGGTTCACCCCACCACACGGAGGTCTTTTGGGGTGGAGCCCGCAGGCCCAGGGCATATTGACAA-CAGT----------------GC--CAG------CAGCGCCTCCTCCTGCCTCCGCCAATCGGCAGTCAGGAAGACAGCCCACTCCCATATCACCACCTCT-AAGAGT-----CACTCATCCTCAGGCCATGCAGTGGAA
>genotype_C_gnl|hbvnuc|KR013871_FT00000_P-C_Feature
--CTCCACAACATTTCATCAAGCTCTGCTA---GATCCCAGAGTGAGGGGCCTATACTTCCCTGCTGGTGGCTCCAGTTCCGGAACAGCAAACCCTGTTCCGACTACTGCATCTCCCATATCGTCAATCTTCTCGAGGACTGGGGACCCTGCACCGAACATGGAGAGCACAACATCAGGATTCCTAGGACCCCTGCTCGTGTTACAGGCGGGGTTTTTCTTGTTGACAAGAATCCTCACAATACCGCAGAGTCTAGACTCGTGGTGGACTTCTCTCAATTTTCTAGGGGGAGCACCCACGTGTCCTGGCCAAAATTCGCAGTCCCCAACCTCCAATCACTCACCAACCTCTTGTCCTCCAATTTGTCCTGGCTATCGTTGGATGTGTCTGCGGCGTTTTATCATATTCCTCTTCATCCTGCTG---CTATGCCTCATCTTCTTGTTGGTTCTTCTGGACTATCAAGGTATGTCGCCCGTTTGTCCTCTAATTCCAG-GAAC-----ATCAACAAC---------AAGCACGGGACCATGCAAGACCTGCACGACTCCTGCTCAAGGCACCTCTATGTTTCCCTCTTGTCGCTGTACAAAACCTTCGGACGGAAACTGCACCTGTATTCCCATCCCATCATCCTGGGCTTTCGCAAAATTCCTATGGGAGTGGGCCTCAGTCCGTTTCTCCTGGCTCAGTTTACTAGCGCCATTTGTTCAGTGGTTCGTAGGGCTTTCCCCCACTGTTTGGCTTTCAGTTATATGGATGATGTGGTATTGGGGGCAAAGTCTGTACAACATCTTGAGTCCCTTTTTACCTCTGTTACCAATTTTCTTTTATCTTTGGGTATCCATTTAAACCCTAATAAAACCAAGCGTTGGGGCTACTCCCTGCACTTCATGGGGTATGTAATTGGAAGTTGGGGCACATTACCACAGGAACATATTGTATTGAAAATCAAGCAGTGTTTTCGAAAACTTCCTGTAAATAGACCTATTGATTGGAAAGTATGTCAAAGAATTGTGGGTCTTTTGGGCTTTGCTGCCCCTTTTACACAATGTGGTTATCCTGCCTTACTGCCTTTGTATGCATGTATACAAGCTAAGCAGGCTTTCACTTTCTCGCCAACTTACAAGGCCTTTCTGTGTAAACAATATTTGACCCTTTACCCCGTTGCCAGGCAGCGGCCAGGTCTATGCCAAGTGTTTGCTGACGCAACCCCCACTGG-TTGGGGC-TTGGCCATGGGCCATCGGCGCATGCGTGGAACCTTTGTGGCTCCTCTGCCGATCCATACTGCAGAACTCCTTGCAGCTTGTTTCGCTCGCAGCCGGTCTGGAGCGAAGCTCATCGGAACCGA-CAACTCTGTTGTCCTCTCTCGGAAATACACCTCCTTTCCATGGCTGCTCGGCTGTGCTGCCAATTGGATCCTGCGC-GGGACGTCCTTTGTTTACGTCCCGTCGGCGCTGAATCCCGCGGACGACCCCTCCCGGGGTCGCTTGGGGATCTACCGTCCCCTTCTCCGTCTGCCGTTCCGGCCGACCACGGGGCGCACCTCTCTTTACGCGGTCTCCCCGTCTGTGCCTTCTCATCTGCCGGACCGTGTGCACTTCGCTTCACCTCTGCA-C--GTC------GCATGGAGACCACCATGAACGCC-AAT-----------CAG----GTC-TTGCCCAAGGTC-TTACATAAGAGGACTCTTGGACTCT------C------------A--G----CAATGTCAACGACC--------GACCT---T-GAGGCGTACTTCAAAGACTGTG-TGTTTAAAGACTGGGAGGAGTTGGGGGAGGAGATTAGGTTAAAGGTCTTTGTACTAGGAGGCTGTAGGCATAAATTGGTCTGCGTACCAGCACCATGCAACTTTTTCACC-TCTGCCTAATCA-----------------T--------------------------C--------------TCATGTTCATGTCCTACTGTTCAAGCCTCCAAGCTGTGCCTTGGGTGGCTTTGGGGCATGGA----C------------A-------------T-------TGACCCGTATAAAGAATTTGGA-GCTTCCGTGGAGTTACTCTC-TTTTTT-----GCCTTCTGACTTTTTTCCTTCTATTCGGGACCTCCTCGACACCGCCTCCGCTCTGTACCGGGAGGCCTTAGAGTCTCCGGAGCATTGTTCACCTCACCATACAGCACTAAGGCAAGCTAT-TCTGTGTTGGGGTGAGTTGATGAATCTGGCCACCTGGGTGGGAAGTAATTTGGAAGACCCAGCATCCAGGGAATTAGTAGTCAGCTATGTCAATGTTAATATGGGCCTAAAGATCAGGCAACTATTGTGGTTTCACATTTCTTGTCTTACTTTTGGAAGAGAAACGGTTCTTGAGTATTCGGTGTCCTTCGGGGTGTGGATTCGCACACCCCCCGCATATAGGCCACCAAATGCCCCTATCTTATCAACACTTCCGGAAACTACTGTTGTTAGA----C--GAC------GAGGCAGGTCCCCTAGAAGAAGAACTCCCTCGCCTCGCAGACGAAGGTCTCAATCGCCGCGTCGCAGAAGATCTCAATCTCGGGA-AT-CT--CA-ATGTTAGTATACCTTGGACTCATAAGGTGGGAAACTTTACTGGGCTTTATTCTTCTACTGTACCTGTCTTTAATCCTGAATGGCAAACTCCCTCTTTTCCTGATATACATTTACAGGAGGACATTATTCATAGATGTCAACAATTTGTGGGCCCTCTTAATGTAAATGAAAAAAGGAGATTAAAGTTAATTATGCCCGCTAGATTTTTTCCTAACCTTACCAAATATTTGCCCTTAGATAAAGGTATTAAACCTTATTATCCTGAACATACAGTTAATCATTACTTCAAAACTAGGCATTATTTGCATACCCTTTGGAAGGCTGGCATTCTATATAAGAGAGAAACTACACGCAGTGCTTCATTTTGTGGGTCACCATATTCTTGGGAACAAGAGCTACAGCATGGG-AGGTTATTC-TTCAAAACCTCGAAAAGGCATGGGGACGAATCTTTCGGTCC--C--CAATCCTCTGGGATTCTTGCCCGACCATCAGTTGGACCCTGCTTTCGGAGCCAATTCAAACAATCCAGATTGGGACTTCAACCCCAACAAGGACCCTTGGCCAGAGGC-CTGGCAGGTA-GGAGC-GGGA-GCATTCGGGCCAGGGTTCACCCCACCACACGGCGGTCTTTTGGGGTGGAGCCCTCAGGCTCAGGGCATACTGACAA-CAGT----------------GC--CAG------CAGCTCCTCCTACTGCCTCCACCAATCGGCAGTCAGGAAGGCAGCCTACTCCCATCTCTCCACCTCT-AAGAGA-----CAGTCATCCTCAGGCCATGCAGTGGAA
>genotype_C_gnl|hbvnuc|AB049610_FT00000_P-C_Feature
T--TCCACAACATTCCACCAAACTCTGCTA---GATCCCAGAGTGAGGGGCCTATATCTTCCTGCTGGTGGCTCCAGTTCCGGAACAGTAAACCCTGTTCCGACTACTGCCTCACCCATATCGTCAATCTTCTCGAGGACTGGGGACCCTGCATCGAACATGGAGAGCACAACATCAGGATTCCTAGGACCCCTGCTCGTGTTACAGGCGGGGTTTTTCTTGTCGACAAGAATCCTCACAATACCACAGAGTCTAGACTCGTGGTGGACTTCTCTCAGTTTTCTAGGGGGAGCACCCACGTGTCGTGGCCAAAATTCGCAGTCCCCAACCTCCAATCACTCACCAACCTCTTGTCCTCCAACTTGTCCTGGCTATCGCTGGATGTGTCTGCGGCGTTTTATCATATTCCTCTTCATCCTGCTG---CTATGCCTCATCTTCTTGTTGGTTCTTCTGGACTACCAAGGTATGTTGCCCGTTTGTCCTCTACTTCCAG-GAAC-----ATCAACTAC---------CAGCACGGGACCATGCAAAACCTGCACGATTCCTGCTCAAGGAACCTCTATGTTTCCCTCTTGTTGCTGTACAAAACCTTCGGACGGAAACTGCACTTGTATTCCCATCCCATCATCCTGGGCTTTCGCAAGATTCCTATGGGAGTGGGCCTCAGTCCGTTTCTCCTGGCTCAGTTTACTAGTGCCATTTGTTCAGTGGTTCGTAGGGCTTTCCCCCACTGTTTGGCTTTCAGCTATATGGATGATGTGGTATTGGGGGCCAAGTCTGTACAACATCTTGAGGCCCTTTTTACCTCTATTACCAATTTTCTTTTGTCTTTGGGTATACATTTAAACCCTAATAAAACCAAACGTTGGGGCTATTCCCTTAACTTTATGGGATATGTAATTGGAAGTTGGGGTACTTTACCACAGGAACATATTGTACTAAAACTCAAGCAATGTTTTCGCAAACTTCCTGTAAATAGACCTATTGATTGGAAAGTATGTCAAAGAATTGTGGGTCTTCTGGGCTTTGCTGCCCCTTTTACACAATGTGGTTATCCTGCCTTACTGCCTTTGTATGCATGTATACAAGCTAAGCAGGCTTTTACTTTCTCGCCAACTTACAAGGCCTTTCTGTATAAACAATATCTGCACCTTTACCCCGTTGCCCGGCAACGGTCAGGTCTCTGCCAAGTGTTTGCTGACGCAACCCCCACTGG-CTGGGGC-TTGGCTATAGGCCATCGGCGCATGCGTGGAACCTTTGTGGCTCCTCTGCCGATCCATACTGCGGAACTCCTAGCAGCTTGTTTTGCTCGCAGCCGGTGTGGAGCAAAACTCATCGGAACCGA-CAACTGTGTTGTCCTCTCTCGAAAATACACCTCCTTTCCATGGCTGCTAGGGTGTGCTGCCAACTGGATCCTGCGC-GGGACGTCCTTTGTCTACGTCCCGTCGGCGCTGAATCCCGCGGACGACCCGTCTCGCGGCCGTTTGGGACTCTATCGTCCCCTTCTGCATCTGCCGTTCCGGCCGACCACGGGGCGCACCTCTCTGTACGCGGTCTCCCCGTCTGTGCCTTCTCATCTGCCGGACCGTGTGCACTTCGCTTCACCTCTGCA-C--GTC------GCATGGAAACCACCGTGAACGCC-CAC-----------CAG----GTC-TTGCCCAAGGTC-TTACATAAGCGGACTCTTGGACTCT------C------------A--G----CGATGTCAACGACC--------GACCT---T-GAGGCGTACTTCAAAGACTGTG-TGTTTAAAGACTGGGAGGAGTTGGGGGAGGAGAATAGGTTAAAGGTCTTTGTACTAGGAGGCTGTAGGCATAAATTGGTCTGTTCACCAGTACCATGCAACTTTTTCACC-TCTGCCTAATCA-----------------T--------------------------C--------------TCATGTTCATGTCCTACTGTTCAAGCCTCCAAGCTGTGCCTTGGGTGGCTTTAGGGCATGGA----C------------A-------------T-------TGACCCGTATAAAGAATTTGGA-GCTTCTGTGGAGTTACTCTC-TTTTTT-----GCCTTCTGACTTCTTTCCTACTATTCGAGATCTCCTCGACACCGCCTCTGCTCTGTATCGGGAGGCCTTAGAGTCTCCGGAACATTGCACACCTCACCATACAGCACTCAGGCAAGCTAT-TCTGTGTTGGGGTGAGTTAATGGATCTGGCCACCTGGGTGGGAAGTAATTTGGACGACCCAGCATCCAGAGAATTAGTAGTCAGCTATGTCAATGTTAATATGGGCCTAAAAATTAGACAACTATTGTGGTTTCACATTTCCTGTCTTACTTTTGGAAGAGAAACTGTCCTTGAGTATTTGGTGTCTTTTGGAGTGTGGATTCGCACTCCTCCCGCTTACAGACCACCAAATGCCCCTATCTTATCAACACTTCCGGAAACTACTGTTGTTAGA----C--GAC------GAGGCAGGTCCCCTAGAAGAAGAACTCCCTCGCCTCGCAGACGAAGGTCTCAATCGCCGCGTCGCAGAAGATCTCAATCTCGGGA-AT-CT--CA-ATGTTAGTATCCCTTGGACTCATAAGGTGGGAAACTTTACTGGGCTTTATTCTTCTACTGTACCTGTCTTTAATCCTGATTGGCAAACTCCCTCCTTTCCTCACATTCATTTGCAGGAGGACATTATCAATAGATGTCAACAATATGTAGGCCCTCTTACAGTTAATGAAAAAAGGAGATTAAAATTAATTATGCCTGCTAGGTTCTATCCTAACCTTACCAAATATTTGCCCTTAGACAAAGGCATTAAACCTTATTATCCGGAACATACAGTTAATCATTACTTCAAAACTAGGCATTATTTACATACTCTGTGGAAGGCTGGCATTCTATATAAGAGAGAAACTACACGCAGCGCCTCATTTTGTGGGTCACCATATTCTTGGGAACAAGAGCTACAGCATGGG-AGGTTGGTC-TTCCAAACCTCGACAAGGCATGGGGACGAATCTTTCTGTTC--C--CAATCCTCTGGGATTCTTTCCCGATCACCAGTTGGACCCTGCATTCGGAGCCAACTCAAACAATCCAGATTGGGACTTCAACCCCAACAAGGATCACTGGCCAGAGGC-AAATCAGGTA-GGAGC-GGGA-GCATTTGGTCCAGGGTTCACCCCACCACACGGAGGTCTTTTGGGGTGGAGCCCTCAGGCTCAGGGCATATTGACAA-CAGT----------------GC--CAG------CAGCACCTCCTCCTGCCTCCACCAATCGGCAGTCAGGAAGACAGCCTACTCCCATCTCTCCACCTCT-AAGAGA-----CAGTCATCCTCAGGCCATGCAGTGGAA
>genotype_C_gnl|hbvnuc|HQ700576_FT00000_P-C_Feature
T--TCCACAACATTCCACCAAGCTCTGCTA---GATCCCA-AGTAA-GGGCCTTTATTTTCCTGCTGGTGGCTCCAGTTCCGGAACAGTAAACCCTGTTCCGACTACTGCCTCTCCCATATCGTCAATCTTCTCGAGGACTGGGGACCCTGCACTGAACATGGAGAACACAACATCAGGATTCC-AGGACCCCTGCTCGTAT-ACAGGCGGTGTTTTTCTTGTTGACAAGAATCCTCACAATACCACAGAGTCTAGACTCGTGGTGGACTTCTCTCAGTTTTCTAGGGGAAGCACCAAGGTGTCCTGGCCAAAATTCGCAGTCCCCAACCTCCAATCACTCACCAACCTCTTGTCCTCCAATTTGTCCTGGCTATCGCTGGATGTGTCTGCGGCGTTTTATCATCTTCCTCTTCATCCTGCTG---CTATGCCTCATCTTCTTGTTGGTTCTTCTGGACTACCAAGGTATGTTGCCCGTTTGTCCTCTGCTTCCAG-GAAC-----ATCAACTAC---------CAGCACGGGACCATGCAAGACCTGCA-GATTCCTGCTCAAGGAACCTCTATGTTTCCCTCATGTTGCTGT-CAAAACCTTCGGACGGAAACTGCACTTGTATTCCCATCCCATCATCCTGGGCTTTCGTAAGATTCCTATGGGAGTGGGCCTCAGTCCGTTTCTCCTGGCTCAGTTTACTAGCGCCATTTGTTCAGTGGTTCGTAGGGCTTTCCCCCACTGTTTGGCTTTCAGTTATATGGATGATGTGGTATTGGGGGCCAAGTCTGTACAACATCTTGAGTCCCTTTATACC-CTATTACCAATTTTCTTTTGTCTTTGGGTATACATTTAAAC-CT-ATAAGACTAAAAGATGGGGCTATTCACTTAACTTCATGGGCTATGTAATTGGAAGTTGGGGTACCTTACCACAAGAACATATTATAC-AAAAATCAAACA-TGTTTTCGAAAACTTCCTGTAAATAGGCCTATTGATTGGAAGGTGTGTCAAAGAATTGTGGGTCTGTTGGGCTTTGCTGCCCCATTTACACAATGTGGATATCCTGCCTTAATGCCTTTGTATGCATGTATTCAAGCGAAACAAGCTTTCACTTTTTCG-C-ACTTACAAAGTTTTTCTGTGTAAACAATATCTGAACCTTTACCCCGTTGCCCGGCAACGGTCTGGTCTCTGCCAAGTGTTTGCTGACGCAACCCCCACTGG-ATGGGGC-TTGGCCATTGGCCATCAGCGCATGCGTGGAACCTTTGTGGCTCCGCTGCCGATCCATACTGCGGAACTCCTTGCAGCTTGTTTTGCTCGCAGCCGGTCTGGAGCAAAACTTATCGGAACTGA-CAACTCTGTTGTCCTTTCTCGCAAATACACCTCGTTTCCATGGCTGCTCGGTTGTGCTGCCAACTGGATCCTTCGC-GGGACGTCCTTTGTCT-CGTCCCGTCGGCGCTGAATCCCGCGGACGACCCGTCTCGGGGCCGCTTGGGGAT-TACCGTCCCCTTCT-CGTCTGCCGTTCCGGCCAACCACGGGGCGCACCTCTCTTTACGCGGTCTCCCCGTCTGTGCCTTCTCA-CTGCCGGGCCGTGTGCACTTCGCTTCACCTCTGCA-C--GTC------GCATGGAGACCACCGTGAACGCC-CAC-----------ATG----GTA-TTGCCCAAGGTC-TTGCATAAGAGGACTCTTGGACTCT------C------------A--G----CGATGTCAACGACC--------GACCT---T-GAGGCATACTTCAAAGACTGTG-TGTTTAAAGACTGGGAGGAGTTGGGGGAGGAGCTTAGATTAA-G-T-TTTGTACTAGGAGGCTGTAGGCATAAATTGGTCTGTTCACCAG-ACCATGCAACTTTTTCACC-TCTGCCTAATCA-----------------T--------------------------C--------------TCATGTTCATGTCCTACTGTTCAAGCCTCCAAGCTGTGCCTTGGGTGGCTTTAGGGCATGGA----C------------A-------------T-------TGACCCTTATAAAGAATTTGGA-GCTTCTGTGGAGTTACTCTC-TTTTTT-----GCCTTCTGATTTCTTCCCATCGATTCGAGATCTCCTCGACACCGCCTCAGCTCTGTACCGGGAGGCTTTAGAGTCTCCGGAACATTGTTCACCTCACCATACAGCACTCAGGCAAGCTGT-TCTGTGTTGGGGTGAGTTAATGAATCTGGCTACCTGGGTGGGCAGTAATTTGGAAGACCCAGCATCCAGAGAATTAGTGGTCAGTTATGTCAAC-TTAATATGGGCCTAAAAATCAGACAACTATTGTGGTTTCACATTTC-TGTCTTACTTTTGGAAGAGAAACTGTTCTTGAGTATTTGGTGTCTTTTGGAGTGTGGATCCGCACTCCTCCCGCATACAGACCACCAAATGCCCCTATCTTATCAACACTTCCGGAAACTACTGTTGTTAGA-------GCA------GAGGCAGGTCCACTAGAAGAAGAACTCCCTCGCCTCGCAGACGAAGGTCTCAATCACCGCGTCGCAGAAGATCTCAATCTCGGGA-AT-CT--CA-ATGTTAGTATCCCTTGGACTCATAAGGTGGGAAACTTTACTGGGCTTTATTCTTCCACTGTACCTGTCTTTAATCCTGAGTGGCAAACTCCCTCTTTTCCTGACATTCATTTGAAAGAGGACATTATCAATAGGTGTCAACAAT-TGTGGGCCCTCTTACAGTTAATGAAAAAAGGAGATTAAAATTAATTATGCCAGCTAGGTTTTATCCTAACCTTACCAAATATTTGCCTTTAGATAAAGGCATTAAACCCTATTATCCTGAACACGCAGTTAATCATTACTTCAAAACTAGGCATTATTTACATACTCTGTGGAAATCTGGCATTCTATATAAGAGAGAAACTACACGCAGCGCCTCATTTT-TGGGTCACCATATTCTTGGGAACAAGAGCTACAGCATGGG-AGGTTGGTC-TTCCAAACCTCGGAAAGGCATGGGGACGAATCTTTCTGTTC--C--CAATCCTCTGGGATTCTTTCCCGATCACCAGTTGGACCC-GCGTTCGGAGCCAACTCAAACAATCCAGATTGGGACTTCAACCCCAACAAGGATCAATGGCCAGAGGC-AAATCAGGTA-GGAGC-GGGA-GCATTCGGGCCAGGGTTCACCCCACCACACGGAGGTCTTTTGGGGTGGAGCCCTCAGGCTCAGGGCA-A-TGACAA-CAGT----------------GC--CAA------CAGCGCCTCCTCCTGCCTCCACCAATCGGCAGTCAGGAAGACAGCCTAC-CCCAT-TCTCCACCGCT-AAGAGA-----CAGTCATCCTCAGGCCATGCAGTGGAA
>genotype_C_gnl|hbvnuc|JQ027317_FT00000_P-C_Feature
--CTCCAGCACATTCCACCAAGCTCTGCTA---GATCCCAGAGTGAGGGGCCTATAT--TCCTGCTGGTGGCTC-AGTTCCGGAACAGTAAACCCTGTTCCGACTACTGCCTCTCCCATATCGTCAATCTTCTCGAGGACTGGGGACCCTGCACCGAACATGGAGAGCACCACATCAGGATTCCTAGGACCCCTGCTCGTGTTACAGGCGGGGTTTTTCTTGTTGACAAGAATCCTCACAATACCACAGAGTCTAGACTCGTGGTGGACTTCTCTCAATTTTCTAGGGGGAGCACCCACGTGTCCTGGCCAAAATTCGCAGTCCCCAACCTCCAATCACTCACCAACCTCTTGTCCTCCAATTTGTCCTGGTTATCGCTGGATGTGTCTGCGGCGTTTTATCATATTCCTCTTCATCCTGCTG---CTATGCCTCATCTTCTTGTTGGTTCTTCTGGACTACCAAGGTATGTTGCCCGTTTGTCCTCTACTTCCAG-GAAC-----ATCAACTAC---------CAGCACGGGACCATGCAAGACCTGCACGATTCCTGCTCAAGGAACCTCTATGTTTCCCTCTTGTTGCTGTACAAAACCTTCGGACGGAAATTGCACTTGTATTCCCATCCCATCATCTTGGGCTTTCGCAAGATTCCTATGGGAGTGGGCCTCAGTCCGTTTCTCCTGGCTCAGTTTACTAGTGCCATTTGTTCAGTGGTTCGTAGGGCTTTCCCCCACTGTTTGGCTTTCAGTTATATGGATGATGTGGTATTGGGGGCCAAGACTGT-CA-CATCTTGAATCCCTTTTTACCTCTATTACCAATTTTCTTTTGTCTTTGGGTATACATTTAAACCCTAACAAAACCAAACGTTGGGGCTACTCCCTTAACTTCATGGGATATGTAATTGGAAGTTGGGGTACATTGCCACAGGAACATATTGTACAAAAATTGAAACAGTGTTTTCGGAAACTTCCTGTAAATAGACCTATTGATTGGAAAGTATGTCAAAGAATTGTGGGTCTTCTGGGCTTTGCCGCCCCTTTTACACAATGTGGTTACCCAGCATTAATGCCTTTATATGCATGTATACAAGCTAAGCAGGCTTTCACTTTCTCGCCAACTTACAAGGCCTTTCTGTGTAAACAATATCTGAACCTTTACCCCGTTGCTCGGCAACGGTCAGGTCTGTGCCAAGTGTTTGCTGACGCAACCCCCACTGG-TTGGGGC-TTGGCCATAGGCCATCAGCGCATGCGTGGAACCTTTGTGGCTCCTCTGCCGATCCATACTGCGGAACTCCTAGCAGCTTGTTTCGCTCGCAGCCGGTCTGGAGCGAAACTTATCGGCACTGA-CAACTCTGTTGTCCTCTCTCGGAAATACACCTCCTTTCCATGGCTGCTAGGCTGTGCTGCCAACTGGATCCTGCGC-GGGACGTCCTTTGTCTACGTCCCGTCAGCGCTGAATCCCGCGGACGACCC-TCTCGGGGCCGTTTGGGACTCTATCGTCCCCTTCTTCGTCTGCCGTTCCAGCCGACCACGGGGCGCACCTCTCTTTACGCGGTCTCCCCGTCTGTGCCTTCTCATCTGCCGGACCGTGTGCACTTCGCTTCACCTCTGCA-C--GTC------GCATGGAAACCGCCGTGAACGCC-TGC-----------CAG----GTC-TTGCCCAAGGTC-TTA-ATAAGAG-ACTCTTGGACTCT------C------------A--G----CAATGTCAACGACC--------GACCT---T-GAGGCATACTTCAAAGACTGTG-T-TTTAAGGACTGGGAGGAGTTGGGGGAGGAGA-TCGGTTAATGATCT-TGTACT-GGAGGCTGTAGGCATAAATTGGTCTGTTCACCAGCACCATGCAACTTTTTCACC-TCTGCCTAATCA-----------------T--------------------------C--------------TCATGTTCATGTCCTACTGTTCAAGCCTCCAAGCTGTGCCTTGGGTGGCTTTGGGACATGGA----C------------A-------------T-------TGACCCGTATAAAGAATTTGGA-GCTTCTATGGAGTTACTCTC-TTTTTT-----GCCTTCTGACTTCTTTCCTTCTATTCGAGATCTCCTCGACACCGCCTCTGC-TTGTATCGGGAGGCCTTAGAGTCTCCGGAACATTGTTCACCTCACCATACAGCGCTAAGGCAAGCTAT-TCTGTGTTGGGGTGAGTTAATGAATCTGGCCACCTGGGTGGGA-GTAAT-TGGAAGACCCAGCATCCAGGGAATTAGTAGTAGGCTATGTCAATGTTAATATGGGCCTGAAACTCAGACAACTATTGTGGTTTCACATTTCCTGTCTTACTTTTGGAAGAGAAACTGTTCTAGAGTATTTGGTGTCTTTTGGAGTGTGGATTCGCACTCCTACCGCTTACAGACCACCAAATGCCCCTATCTTATCAACACTTCCGGAAACTACTGTTGTTAGA----C--GAA------GAGGCAGGTCCCCTAGAAGAAGAACTCCCTCGCCTCGCAGACGAAGGTCTCAATCGCCGCGTCGCAGAAGATCTCAATCTCGGGA-AT-CT--CA-ATGTTAGTATCCCTTGGACTCATAAGGTGGGAAACTTTACTGGGCTTTATTCTTCTACTGTACCTGTCTTTAATCCTGACTGGCAAACTCCCTCTTTTCCTAACATTCATTTGAAAGAGGATATTATCAACAGATGTCAACAATATGTGGGCCCTCTTACAGTTAACGAAAAAAGGAGATTAAAATTGATTATGCCTGCCAGGTTCTATCCTAACACTACCAAATATTTGCCCTTAGATAAGGGCATTAAACCTTATTATCCTGAACATACAGTTAATCATTACTTCCAAACGAGGCATTATTTACATACTCTGTGGAAGGCTGGGATTTTATATAAAAGAGAAACTACACACAGCGCCTCATTCTGTGGGTCACCATATTCTTGGGAACAAGAGCTACAGCATGGG-AGGTTGGTC-TTCCAAACCTCGACAAGGCATGGGGACGAACCTTTCTGTTC--C--CAATCCTCTGGGATTCTTTCCCGGTCACCAGTTGGACCCGGCGTTCGGAGCCAATTCAAACAATCCAGATTGGGATTTCAA-CCCAACAAGGATCAATGGCCAGCGGC-AAACCAGGTA-GGAGT-GGGA-TCATTCGGGCCAGGGTTCACACCACCACACGGCAGTCTTTTGGGGTGGAGCCCTCAGGCTCAGGGCA-ATTGACAA-CAGT----------------GC--CAG------CAGCGCCTCCTCCTGCCTCCACCAATCGGCAGTCA-GAAGACAGCCTACTCCCATCTCTCCGCCTCT-AAGAGA-----CAGTCATCCTCAGGCC---CAGTGGAA
>genotype_C_gnl|hbvnuc|JX507211_FT00000_P-C_Feature
T--TCCACCACATTCCACCAAGCTCTGTTG---GATCCCAGAGTGAGGGGCCTATACTTTCCTGCTGGTGGCTCCAGTTCCGGAACAGTAAACCCTGTTCCGACTACTGCCTCTCCCATATCGTCAATCTTCTCGAGGACTGGGGACCCTGCACCGAATATGGAGAGCACCACATCAGGATTCCTAGGACCCCTGCTCGTGTTACAGGCGGGGTTTTTCTTGTTGACAAGAATCCTCACAATACCACAGAGTCTAGACTCGTGGTGGACTTCTCTCAGTTTTCTAGGGGGAGCACCCACGTGTCCTGGCCAAAATTTGCAGTCCCCAACCTCCAATCACTCACCAACCTCTTGTCCTCCAATTTGTCCTGGTTATCGCTGGATGTGTCTGCGGCATTTTATCATCTTCCTCTTCATCCTGCTG---CTATGCCTCATCTTCTTGTTGGTTCTTCTGGACTACCAAGGTATGTTGCCCGTTTGTCCTCTACTTCCAG-GAAC-----ATCAACTAC---------CAGCACGGGACCATGCAAAACCTGCACGATTCCTGCTCAAGGAACCTCTATGTTTCCCTCTTGTTGCTGTACAAAACCTTCGGACGGAAATTGCACTTGTATTCCCATCCCATCATCTTGGGCTTTCG-AAGATTCCTATGGGAGTGGGCCTCAGTCCGTTTCTCCTGGCTCAGTTTACTAGTGCCATTTGTTCAGTGGTTCGTAGGGCTTTCCCCCACTGTTTGGCTTTCAGTTATATGGATGATGTGGTATTGGGGGCCAAGTCTGTACAACATCTTGAATCCCTTTTTACCGCTATTACCAATTTTCTTCTGTCTTTGGGTATACATTTAAACCCTAATAAAACCAAACGTTGGGGCTACTCCCTTAACTTCATGGGATATGTGATTGGAAGTTGGGGTACCTTGCCACAGGAACATATTGTACAAAAAATCAAAAAATGTTTTCGGAAACTTCCCATAAATAGACCTATTGATTGGAAAGTATGTCAAAGAATTGTGGGTCTTTTGGGGTTTGCCGCTCCCTTTACACAATGTGGTTACCCAGCATTAATGCCTCTGTATGCATGTATACAAGCTAAGCAGGCTTTCACCTTCTCGCCAACTTA-AAGGCCTTTCTGTGTAAACAATATCTGAACCTTTACCCCGTTGCTCGGCAACGGTCAGGTCTTTGCCAAGTGTTTGCTGACGCAACCCCCACTGG-TTGGGGC-TTGGCCATAGGCCATCAGCGCATGCGTGGAACCTTTGTGGCTCCTCTGCCGATCCATACTGCGGAACTCCTAGCAGCTTGTTTTGCTCGCAGCCGGTCTGGAGCAAACCTCATTGGCACCGA-CAACTCTGTCGTCCTCGCTCGGAAATACACCTCCTTCCCATGGCTGCTAGGCTGTGCTGCCAACTGGATCCTGCGC-GGGACGTCCTTTGTCTACGTCCCGTCGGCGCTGAATCCCGCGGACGACCCGTCTCGGGGCCGTTTGGGACTCTA-CGTCCCCTTCTTCGTCTGCCGTTCCGACCGACCACGGGGCGCACCTCTCTTTACGCGGTCTCCCCGTCTGTGCCTTCTCATCTGCCGGACCGTGTGCACTTCGCTTCACCTCTGCA-C--GTC------GCATGGAAACCACCGTGAACGCC-TGC-----------CTG----GTC-TTGCCTAAGGTC-TTATATAAGAGGACTCTTGGACTCT------C------------A--G----CAATGTCAACGACC--------GACCT---T-GAGGCATACTTCAAAGACTGTG-TATTTAAAGACTGGGAGGAGTTGGGGGAGGAGATTAGGTTAATGATCTTTGTACTGGGAGGCTGTAGGCATAAATTGGTCTGTTCACCAGCAGAGCTCTTCTTTTTCACC-TCTGCCTAATCA-----------------T--------------------------C--------------TCATGTTCATGTTCCACTGTTCAAGCCTCCAAGCTGTGCCTTGGGTGGCTTTGGAGCATGGA----C------------A-------------T-------TGACCCGTATAAAGAATTTGGA-GCTTCTGTGGAGTTACTCTC-TTTTTT-----GCCTTCTGACTTCTTTCCTTCTATTCGTGATCTCCTCGACACCGCCTCTGCTTTGTATCGGGAGGCCTTAGAGTCTCCGGAACATTGTTCACCTCACCATACAGCACTAAGGCAAGCTAT-TCTGTGTTGGGGTGAGTTGATGAATCTGGCCACCTGGGTGGGAGGTAATTTGGAAGACCCGGCATCCAGGGAAGCAGTAGTAAACTATGTCAATGTTAATATGGGCCTAAAACTCAGACAAATATTGTGGTTTCACATTTCCTGTCTTACTTTTGGAAGAGACACTGTTCTTGAGTATTTGGTGTCTTTTGGAGTGTGGATTCGCACTCCTACCGCTTACAGACCACTAAATGCCCCTATCTTATCAACACTTCCGGAAACTACTGTTGTTAGA----C--AAC------GAGGCAGGTCCACTAGAAGAAGAACTCCCTCGCCTCGCAGACGAAGGTCTCAATCGCCGCGTCGCAGACGATCTCAATCTCGGGA-AT-CT--CA-ATGTTAGTATCCCTTGGACTCATAAGGTGGGAAACTTTACTGGACTTTATTCTTCTACTGTACCTGTCTTTAATCCTGAATGGCAAACTCCCTCTTTTCCTCATATTCATTTGAAAGAGGATATTATCAATAGATGTCAACAATATGTGGGCCCTCTTACAGTTAACGAAAAAAGGAGATTAAAATTGATCATGCCTGCTAGGTTCTATCCTAACCTTACCAAATATTTGCCATTAGATAAAGGCATCAAACCTTATTATCCTGAATATATAGTTAATCATTACTTCCAAACTAGGCATTATTTACATACTCTGTGCAAGGCTGGTATTTTATATAAGAGAGAAACTACTCGCAGCGCCTCATTTTGTGGGTCACCATATTCTTGGGAACAAGAGCTACAGCATGGG-AGGTTGGTC-TTCCAAACCTCGACAAGGCATGGGGACGAATCTTGCTGTTC--C--CAATCCTCTGGGATTCTTTCCCGATCACCAGTTGGACCTGGCATTCAGAGCCAATTCAAACAATCCAGATTGGGACTTCAACCCCAACAAGGATCCATGGCCA-AGGC-AAACCAGGTA-GGAGT-GGGA-TCATTCGGGCCGGGGTTCACTCCACCACACGGCAATCTTTTAGGGTGGAGCCCCCAGGCTCAGGGCATATTG-CAA-CACT------------A----C--CA-------CAACTCCTCCTACTGCCTCCACCAATCGGCAGTCAGGAAGACAGCCCACTCCCATCTCTCCACCTCT-AAGAGA-----CAGTCATCCACAGGCCATGCAGTGGAA
>genotype_C_gnl|hbvnuc|KJ410494_FT00000_P-C_Feature
--CTCCAGCACATTCCACCAAGCCCTGTTA---GATCCCAGAGTGAGGGGACTATACTTTCCTGCTGGTGGCTCCAGTTCCGGAACAGTAAACCCTGTTCCGACTACTGCCTCTCCCATATCGTCAACCTTCTCGAGGACTGGGGACCCTGCACCGAATATGGAGAGCACCACATCAGGATTCCTAGGACCCCTGCTCGTGTTACAGGCGGGGTTTTTCTTGTTGACAAGAATCCTCACAATACCACAGAGTCTAGACTCGTGGTGGACTTCTCTCAATTCTCTAGGGGAAGCACCAAGGTGTCCTGGCCAAAATTCGCAGTCCCCAACCTCCAATCACTCACCAACCTCTCGTCCTCCAACTTGTCCTGGTTATCGCTGGATGTGTCTGCGGCGTTTTATCATCTTCCTCTTCATCCTGCTG---CTATGCCACATCTTCTTGTTGGTTCTTCTGGACTACCAAGGTATGTTGCCCGTTTGTCCTCTACTTCCAG-GAAC-----GTCAACTAC---------CAGCACGGGACCATGCAAAACCTGCACGATTCCTGCTCAAGGAACCTCTATGTTTCCCTCTTGTTGCTGTACAAAACCTTCGGACGGAAATTGCACTTGTATTCCCATCCCATCATCTTGGGCTTTCGCAAGATTCCTATGGGAGTGGGCCTCAGTCCGTTTCTCCTGGCTCAGTTTACTAGTGCCATTTGTTCAGTGGTTCGTAGGGCTTTCCCCCACTGTTTGGCTTTCAGTTATATGGATGATGTGGTATTGGGGGCCAAGTCTGTACAACATCTTGAATCCCTTTTTACCGCTATTACCAATTTTCTTCTGTCTTTGGGTATACATTTAAACCCTAATAAAACCAAACGTTGGGGCTACTCCCTTAACTTCATGGGATATGTAATTGGAAGTTGGGGTACCTTGCCACAGGAACATATTGTACAAAAAATCAAAAAATGTTTTCGGAAACTTCCCATAAATAGACCTATTGATTGGAAAGTATGTCAAAGAATTGTGGGTCTTTTGGGGTTTGCCGCTCCCTTTACACAATGTGGTTACCCAGCATTAATGCCTCTGTATGCATGTATACAAGCTAAGCAGGCTTTCACTTTCTCGCCAACTTATAAGGCCTTTCTGTGTAAACAATATCTGGACCTTTACCCCGTTGCTCGGCAACGGGCAGGTCTTTGCCAAGTGTTTGCTGACGCAACCCCCACTGG-TTGGGGC-TTGGCCATAGGCCATCAGCGCATGCGTGGAACCTTTGTGGCTCCTCTGCCGATCCATACTGCGGAACTCCTAGCAGCTTGTTTTGCTCGCAGCCGGTCTGGAGCAAACCTCATTGGCACCGA-CAACTCTGTCGTCCTTGCTCGGAAATACACCTCCTTCCCATGGCTGCTAGGCTGTGCTGCCAACTGGATCCTGCGC-GGGACGTCCTTTGTCTACGCCCCGTCGGCGCTGAATCCCGCGGACGACCCGTCTCGGGGCCGTTTGGGGATCTACCGTCCCCTTCTTCGTCTGCCGTTCCGGCCGACCACGGGGCGCACCTCTCTTTACGCGGTCTCCCCGTCTGTGCCTTCTCATCTGCCGGACCGTGTGCACTTCGCTTCACCTCTGCA-C--GTC------GCATGGAGACCACCGTGAACGCC-TGC-----------CAG----GTC-TTGCCTAAGGTC-TTACATAAGAGGACTCTTGGACTCT------C------------A--G----CGATGTCAACGACC--------GACCT---T-GAGGCATACTTCAAAGACTGTG-TATTTAAAGACTGGGAGGAGTTGGGGGAGGAGACTAGGTTAATGATCTTTGTACTGGGAGGCTGTAGGCATAAAATGGTCTGTTCACCAGCACCATGCAACTTTTTCACC-TCTGCCTAATCA-----------------T--------------------------C--------------TCATGTTCATGTCCTACTGTTCAAGCCTCCAAGCTGTGCCTTGGGTGGCTTTGGGGCATGGA----C------------A-------------T-------TGACCACTATAAAGAATTTGGA-GCTTCTGTGGAGTTACTCTC-TTTTTT-----GCCTTCTGACTTTTTTCCTTCCATTCGTGATCTCCTCGACACCGCAACTGCTTTGTATCGGGAGGCCTTAGAGTCTCCGGAACATTGTTCAGCTCACCATACAGCACTAAGGCAAGCTAT-TCTGTGTTGGGGTGAGTTGATGAATCTGGCCACCTGGGTGGGAAGTAATTTGGAAGACCCGGCATCCAGAGAATTAGTAGTAGGCTATGTCAATGTTAATATGGGCCTGAAAATCAGACAACTATTGTGGTTTCACATTTCCTGTCTTACCTTTGGAAGAGAAACTGTTCTTGAGTATTTGGTGTCTTTTGGAGTGTGGATTCGCACTCCTCCACCTTACAGACCACCAAATGCCCCTATCTTATCAACACTTCCGGAAACTACTGTTGTTAGA----C--GAC------GAGGCAGGTCCCCTAGAAGAAGAACTCCCTCGCCTCGCAGACGAAGGTCTCAATCGCCGCGTCGCAGAAGATCTCAATCTCGGGA-AT-CT--CA-CTGTTAGTATTCCTTGGACTCATAAGGTGGGAAACTTTACTGGGCTTTATTCTTCTACTGTACCTGTCTTTAATCCTGACTGGCAAACTCCCTCTTTTCCTCATATTCATCTGAAAGAGGATATTATCAATAGATGTCAACAATTTGTGGGCCCTCTTACAGTTAATGAAAAAAGGAGATTAAAATTGATCATGCCTGCTAGGTTCTATCCTAAACTTACCAAATATTTGCCATTAGATAAAGGTATCAAACCTTATTATCCTGAACATATAGTTAATCATTACTTCCAAACTAGGCATTATTTACATACTCTGTGGAAGGCTGGTGTTTTATATAAGAGAGAAACTACTCGCAGCGCCTCATTTTGTGGGTCACCATATTCTTGGGAACAAGAGCTACAGCATGGG-AGGTCGGTC-TTCCAAACCTCGACAAGGCATGGGGACGAATCTTTCTGTTC--C--CAATCCTCTGGGATTCTTTCCCGATCACCAGTTGGACCCGGCATTCGGAGCCAATTCAAACAATCCAGATTGGGACTTCAACCCCAACAAGGATCAATGGCCAGCGGC-AAACCAGGTA-GGAGT-GGGA-TCATTCGGGCCGGGGTTCACTCCACCACACGGCAATCTTTTGGGGTGGAGCCCTCAGGCTCAGGGCATATTGACAA-CCGT------------A----C--CAG------CAGCTCCTCCTCCTGCCTCCACCAATCGGCAGTCAGGAAGGCAGCCTACTCCCATCTCTCCACCTCT-AAGAGA-----CAGTCATCCGCAGGCCATGCAGTGGAA
>genotype_C_gnl|hbvnuc|GQ358158_FT00000_C-C_Feature
--CTCCACAACATTCCACCAAGCTCTGCTA---GATCCTCGAGTAAGGGGCCTTTATTTTCCTGCTGGTGGCTCCAGTTCCGGAACAGTAAACCCTGTTCCGACTACTGCCTCTCCCATATCGTCAATCTTCTCGAGGAGTGGGGACCCTGCACCGAACATGGAGAACACAACATCAGGATTCCTAGGACCCCTGCTCGTGTTACAGGCGGTGTTTTTCTTGTTGACAAGAATCCTCACAATACCACAGAGTCTAGACTCGTGGTGGACTTCTCTCAATTTTCTAGGGGAAGCACCCGCGTGTCCTGGCCAAAATTCGCAGTCCCCAACCTCCAGTCACTCACCAACCTCTTGTCCTCCAATTTGTCCTGGCTATCGCTGGATGTGTCTGCGGCGTTTTATCATCTTCCTCTTCATCCTGCTG---CTATGCCTCATCTTCTTGTTGGTTCTTCTGGATTACCAAGGTATGTTGCCCGTTTGTCCTCTGCTTCCAG-GAAC-----ATCAACTAC---------CAGCACGGGACCATGCAAGACCTGCACGATTCCTGCTCAAGGAACCTCTATGTTTCCCTCATGTTGCTGTACAAAACCTTCGGACGGAAACTGCACTTGTATTCCCATCCCATCATCCTGGGCTTTCGCAAGATTCCTATGGGAGTGGGCCTCAGTCCGTTTCTCCTGGCTCAGTTTACTAGTGCCATTTGTTCAGTGGTTCGTAGGGCTTTCCCCCACTGTTTGGCTTTCAGTTATATGGATGATGTGGTATTGGGGGCCAAGTCTGTACAACATCTTGAGTCCCTTTTTACCTCTATTACCACTTTTCTTTTGTCTTTGGGTATACATTTAAACCCCAATAAAACCAAACGTTGGGGCTACTCCCTTAACTTCATGGGATATGTAATTGGAAGCTGGGGTACCTTACCACAGGAACATATTGTACTAAAAATCAAACAATGTTTTCGAAAACTTCCTGTAAATAGACCTATTGATTGGAAGGTATGTCAAAGAATTGTGGGTCTTTTGGGCTTTGCTGCCCCTTTTACACAATGTGGGTATCCTGCCTTAATGCCTTTGTATGCATGTATACAAGCTAAGCAAGCTTTCACTTTCTCGCCAACGTATAAGGCCTTTCTGCGTACACAATATCTGAACCTTTACCCCGTTGCCAGGCAACGGTCCGGTCTCTGCCAAGTGTTTGCTGACGCAACCCCCACTGG-CTGGGGC-TTGGCCATGGGCCATCAGCGCATGCGTGGAACCTTCTTGGCTCCTCTGCCGATCCATACTGCAGAACTCCTAGCAGCTTGTTTTGCTCGCAGCCGGTCTGGAGCGAAACTCATCGGTACCGA-CAACTCTGTTGTCCTCGCTCGGAAGTACACCTCTTTTCCATGGCTGCTAGGGTGTGCTGCCAACTGGATCCTGCGC-GGGACGTCCTTTGTCTACGTCCCATCGGCGCTGAATCCCGCGGACGACCCGTCTCGCGGTCGCTTGGGACTCTACCGTCCCCTTCTTCGTCTGCCGTTCCGGCCGACCACGGGGCGCACCTCTCTTTACGCGGTCTCCCCGTCTGTGCCTTCTCATCTGCCGGTCCGTGTGCACTTCGCTTCACCTCTGCA-C--GTC------GCATGGAGACCACCGTGAACGCC-CGC-----------CAG----GTC-TTGCCCAAGGTC-TTACATAAGAGGACTCTTGGACTCT------C------------A--G----CGATGTCAACGACC--------GACCT---T-GAGGCATACTTCAAAGACTGTG-TGTTTAAAGACTGGGAGGAGTTGGGGGAGGAGATTAGGTTAAAGGTCTTTGTATTAGGAGGCTGTAGGCATAAATTGGTCTGTTCACCAGCACCATGCAACTTTTTCACC-TCTGCCTAATCA-----------------T--------------------------C--------------TCATGTTCATGTCCTACTGTTCAAGCCTCCAAGCTGTGCCTTGGGTGGCTTTGGGGCATGGA----C------------A-------------T-------TGACCCATATAAAGAATTTGGA-GCTTCTGTGGAGTTACTCTC-TTTTTT-----GCCTTCTGACTTCTTTCCTTCTATTCGAGATCTTCTCGACACCGCCTCTGCTCTGTATCGGGAGGCCTTAGAGTCTCCGGAACATTGTTCACCTCACCATACAGCACTCAGGCAAGCTAT-CCTGTGTTGGGGTGAGTTGATGAATCTGGCCACCTGGGTGGGAAGTAATTTGGAAGACCCAGCATCCAGGGAATTAGTAGTCAGCTATGTCAATGTTAATATGGGCCTGAAAATCAGACAACTATTGTGGTTTCACATTTCTTGTCTTACTTTTGGAAGAGAAACTGTTCTTGAGTATTTGGTGTCTTTTGGAGTGTGGATTCGCACTCCTCCCGCTTACAGACCTCCAAATGCCCCTATCTTATCAACACTTCCGGAAACTACTGTTGTTAGA----C--GAC------GAGGCAGGTCCCCTAGAAGAAGAACTCCCTCGCCTCGCAGACGAAGATCTCAATCGCCGCGTCGCAGACGATCTCAATCTCGGGA-AT-CT--CA-ATGTTAGTATCCCTTGGACTCATAAGGTGGGAAACTTTACTGGGCTTTATTCTTCTACTGTACCTGTCTTTAATCCTGAGTGGCAAACTCCATCCTTTCCTCACATTCATTTGCAGGAAGACATTATTAATAGATGTCAACAATTTGTGGGCCCTCTTACAGTCAATGAAAAACGGAGATTAAAATTAATAATGCCTGCTAGGTTTTATCCTAACCTTACCAAATATTTGCCGTTAGATAAAGGCATTAAACCTTATTATCCTGAACATACAGTTAATCATTACTTCAAAACTAGACATTATTTACATACTCTGTGGAAGGCTGGCATTCTATATAAGAGAGAAACTACCCGCAGCGCCTCATTTTGTGGGTCACCATATTCTTGGGAACAAGAGCTACAGCATGGG-AGGTTGGTC-TTCCAAACCACGAAAAGGCATGGGGACGAATCTCTCGGTTC--C--AAATCCTCTGGGATTCTTTCCCGATCACCAGTTGGACCCTGCATTCGGAGCCAACTCAAACAATCCAGATTGGGACTTCAATCCCAACAAGGATCACTGGCCAGAAGC-CAATCAGGTA-GGAGC-GGGA-GCATTCGGGCCAGGGTTCACCCCACCACACGGCGGTCTTTTGGGGTGGAGCCCTCAGGCTCAGGGCATATTGACAA-CAGT----------------GC--CAG------CAGCACCTCCTCCTGCCGCCACCAATCGGCAGTCAGGAAGACAGCCTACTCCTATCTCTCCACCTCT-AAGAGA-----CAGTCATCCTCAGGCCATGCAGTGGAA
>genotype_C_gnl|hbvnuc|GQ924642_FT00000_P-C_Feature
--CTCCAGCACATTCCACCAAACTCTGCTA---GATCCCAGGGTGAGGGGCCTATATTTTCCTGCTGGTGGCTCAAGTTCCGGAACAGTAAACCCTGTTCCGACTACTGCCTCTCCCATATCGTCAATCTTCTCGAGGACTGGGGACCCTGCACCGAACATGGAGAGCACCGCATCAGGACTCCTCGGACCCCTGCTCGTGTTACAGGCGGGGTTTTTCTTGTTGACAAGAATCCTCACAATACCACAGAATCTAGACTCGTGGTGGACTTCTCTCAATTTTCTAGGGGGAGCACCCACGTGTCCTGGCCAAAATTCGCAGTCCCCAACCTCCAATCACTCACTAACCTCTTGTCCTCCAATTTGTCCTGGTTATCGCTGGATGTGTCTGCGGCGTTTTATCATCTTCCTCTTCATCCTGCTG---CTATGCCTCATCTTCTTGTTGGTTCTTCTGGACTACCAAGGTATGTTGCCCGTTTGTCCTCTACTTCCAG-GAAC-----ATCAACTAC---------CAGCACGGGACCATGCAAGACCTGCACGACTCCTGCTCAAGGAAACTCTACGTTTCCCTCTTGTTGCTGTACAAAACCTTCGGACGGAAATTGCACTTGTATTCCCATCCCATCATCTTGGGCTTTCGCAAGATTCCTATGGGAGTGGGCCTCAGCCCGTTTCTCCTGGCTCAGTTTACTAGTGCCATTTGTTCAGTGGTTCGTAGGGCTTTCCCCCATTGTTTGGCTTTCAGTTATATGGATGATGTGGTATTGGGGGCCAAGTCTGTACAACATCTTGAATCCCTTTTTACCTCTATTACCAATTTTCTTTTGTCTTTGGGTATACATTTAAACCCTAATAAAACCAAACGTTGGGGCTACTCCCTTAACTTCATGGGATATGTAATTGGAAGTTGGGGTACCTTGCCACAGGAACATATTGTACAAAAATTGAAACAATGTTTTCGGAAACTTCCTATAAATAGACCTATTGATTGGAAAGTATGTCAAAGAATTGTGGGTCTTCTGGGCTTTGCCGCCCCTTTTACACAATGTGGTTACCCAGCATTAATGCCTTTATATGCATGTATACAAGCTAAGCAGGCTTTCACTTTCTCGCCAACTTACAAGGCCTTTCTGTGTAAACAATATCTGAACCTTTACCCGGGTGCTCGGCAACGGTCAGGTCTTTGCCGAGTGTTTGCTGACGCAACCCCCACTGG-CTGGGGC-TTGGCCATAGGCCATCAGCGCATGCGTGGAACCTTTGTGGCTCCTCTGCCGATCCATACTGCGGAACTCCTAGCAGCTTGTTTTGCTCGCAGCCGGTCTGGAGCGAAACTTATCGGCACCGA-CAACTCTGTTGTCCTCTCTCGGAAATACACCTCCTTTCCATGGCTGCTAGGTTGTGCTGCCAACTGGATCCTGCGC-GGGACGTCCTTTGTCTACGTCCCGTCCGCGCTGAATCCCGCGGACGACCCATCTCGGGGCCGTTTGGGACTCTACCGTCCCCTGCTTCGTCTGCCGTTCCGGCCGACCACGGGGCGCACCTCTCTTTACGCGGTCTCCCCGTCTGTGCCTTCTCATCTGCCGGGCCGTGTGCACTTCGCTTCACCTCTGCA-C--GTC------GCATGGAGACCACCGTGAACGCC-TGC-----------CAG----GTC-TTGCCCAAGGTC-TTATATAAGAGGACTCTTGGACTCT------C------------A--G----CAATGTCAACGACC--------GACCT---T-GAGGCATACTTCAAAGACTGTG-TGTTTAAAGACTGGGAGGAGTTGGGGGAGGAGATTAGGTTAATGATCTTTGTACTGGGAGGCTGTAGGCATAGGTTGGTCTGTTCACCAGCACCATGCAACTTTTTCACC-TCTGCCTAATCA-----------------T--------------------------C--------------TACTGTTCATGTCCTACTGTTCAAGCCTCCAAGCTGTGCCTTGGGTGGCTTTGGGGCATGGA----C------------A-------------T-------TGACCCGTATAAAGAATTTGGA-GCTTCTGCGGAGTTACTCTC-TTTTTT-----GCCTAATGACTTCTTTCCTTCCATGCGAGACCTCCTCGACACCGCCTCTGCTTTGTACCGGGAGGCCTTAGAGTCTCCGGAACATTGTTCACCTCACCATACAGCCCTAAGACAAGCTAT-TCTGTGTTGGGGTGAGTTGATGAATCTGGCCACCTGGGTGGGAGGTAATTTGGAAGACCCAGCATCCAGGGAATTAGTAGTAAGCTATGTCAATGTTAATATGGGCCTAAAACTCAGACAAATATTCTGGTTTCACATTTCCTGTCTTATGTTTGGAAGAGAAACTGTTCTAGAGTATTTGGTGTCTTTTGGAGTGTGGATTCGCACTCCTATCGCTTACAGACCACCAAATGCCCCTATCTTATCAACACTTCCGGAAACTACTGTTGTTAGA----C--GAC------GAGGCAGGTCCCCTAGAAGAAGAACTCCCTCGCCTCGCAGACGAAGGTCTCAATCGCCGCGTCGCAGAAGATCTCAATCTCGGGA-AT-CT--CA-ATGTTAGTATCCCTTGGACTCATAAGGTGGGAAATTTTACTGGGCTTTATTCTTCTACTGTACCTGTCTTTAATCCTGACTGGCAAACTCCCTCTTTTCCTAACATTCATTTGAAAGAGGATATTATCAACAGATGTCAACAATATGTGGGCCCTCTTACAGTTAACGAAAAAAGGAGATTAAAATTGATTATGCCTGCTAGGTTTTATCCTAACCTTACCAAATATTTGCCCTTAGATAAAGGCATTAAACCTTATTATCCTGAACATACAGTTAATCATTACTTCCAGACGAGGCATTATTTACATACCCTGTGGAAGGCTGGTATTCTATATAAGAGAGAAACTACACACAGCGCCTCATTTTGTGGGTCACCATATTCTTGGGAACAAGAGCTACAGCATGGG-AGGTTGGTC-TTCCAAACCTCGACAAGGCATGGGGACGAACCTTTCTGTTC--C--CAATCCTCTGGGATTCTTTCCCGGTCACCAGTTGGACCCGGCGTTCGGAGCCAATTCAAACAATCCAGATTGGGACTTCAACCCCAACAAGGATCAATGGCCAGCAGC-AAACCAGGTA-GGAGT-GGGA-GCATTCGGGCCAGGGTTCACTCCACCACACGGCAGTCTTTTGGGGTGGAGCCCGCAGGCTCAGGGCATATTGACAA-CAAT----------------GC--CAG------CAGCGCCTCCTCCTGCCTCCACCAATCGGCAGTCAGGAAGACAGCCTACTCCCATTTCTCCACCTCT-AAGAGA-----CAGTCATCCTCAGGCCGTGAAGTGGAA
>genotype_C_gnl|hbvnuc|HM011488_FT00000_P-C_Feature
--CTCCAGCACATTCCA-CAAGCTCT-CTA---GATCCCAGAGTGAGGGGCCTATACTTTCCTGCTGGTGGCTCCAGTTCCGGAACAGTAAACCCTGTTCCGACTACTGCCTCTCCCATATCGTCAATCTTCTCGAGGACTGGGGACCCTGCACCGAATATGGAGAGCACCACATCAGGATTCCTAGGACCCCTGCTCGTGTTACAGGCGGGGTTTTTCTTGTTGACAAGAATCCTCACAATACCACAGAGTCTAGACTCGTGGTGGACTTCTCTCAATTTTCTAGGGG-A-CACCCAAGTGTC-TGGCCAAAATTCGCAGTCCCCAACCTCCA-TCACTCAC-AACCTCTTGTCCTCCAA-TTGTCCTGGTTATCGCTGGATGTGTCTGCGGCGTTTTATCATCTTCCTCTTCATCCTGCTG---CTATGCCTCATCTTCTTGTTGGTTCTTCTGGACTAC--AGGTATGTTGCCCGT-TGTCCTCTACTTCCAG-GAAC-----ATCAAC-AC---------CAGCACGGGACC-TGCAAGACCTGCAC--T-CCTGCTCAAGGAACCTCTATGTTTCCCTCTTGTTGCTGTACAAAACCTTCGGACGGAAATTGCACTTGTATTCCCATCCCATCATCTTGGGCTTTCGCAA-ATTCCTATGGGAGTGGGCCTCAGTCCGTTTCTCCTGGCTCAGTTTACTAGTGCCATTTGTTCAGTGGTTCGTAGGGCTTTCCCCCA-TGTTTGGCTTTCAGTTATATGGATGATGTGGTATTGGGGGC-AAGTCTG-ACAACATCTTGAATCCCTTTTTACCGCTGTTACCAATTTTCTTTTGTCTTTGGGTATACATTTAAACCCTGCTAAAACTAAACGTTGGGG-TA-TCCCTTAACTTCATGGGATATGTAATTGGAAGTTGGGGTACCTTACCACAGGAACATATTGTACACAAAATCAAACAATGTTTTCGGAAACTTCCT-TAAATAGACCTATTGATTGGAAAGTATGTCAACGAATTGTGGGGCTTCTGGGCTTTGCCGCTCCCTTTACACAATGTGGTTACCCAGCATTAATGCCATTGTATGCATGTATACAAGCTAAGCAGGCTTTCACTTTCTCGCCAACTTACAAGGCCTTTCTGTGTAAACAATATCTGAACCTTTACCCCGTTGCTCGGCAACGGTCAGGTCTTTGCCAAGTGTTTGCTGACGCAACCCCCACTGG-TTGGGGC-TTGGCCATAGGCCATCAGCGCATGCGTGGAACCTTTGTGGCTCCTCTGCCGATCCATACTGCGGAACTCCTAGCAGCTTGTTTTGCTCGCAGCCGGTCTGG-GC-AAACT-ATCGGCACCGA-CAACTCTGTTGTCCTCTCTCGGAAATACACCTCCTTTCCATGGCTGCTAGGCTGTGCTGCCAACTGGATCCTGCGC-GGGACGTCCTTTGTCTACGTCCCGTCGGCGCTGAATCCCGCGGACGACCCGTCTCGGGGCCGTTTGGGACTCTA-CGTCCCCTTCTCCGTCTGCCGTTCCGGCCGACCACGGGGCGCACCTCTCTTTACGCGGTCTCCCCGTCTGTGCCTTCTCATCTGCCGGACCGTGTGCACTTCGCTTCACCTCTGCA-C--GTC------GCATGGA-ACCACCGTGAACGCC--GC-----------CAG----GTC-TTGCCCAAGGTC-TTACATAAGAGGACTCTTGGACTCT------C------------A--G----CAATGTCAACGACC--------GACCT---T-GAGGCATACTTCAAAGACTGTG-TATTTACAGACTGGGAGGAGTTGGGGGAGGAGTCTAG-TTAATGATCTTTGTACTGGGAGGCTGTAGGCATAAATTGGTCTGTTCACCAGCACCATGCAACTTTTTCACC-TCTGCCTAATCA-----------------T--------------------------C--------------TC-TGTTCATGTCCCACTGTTCAAGCCTCCAAGCTGTGCCTTGGGTGGCTTTG-G-CATGGA----C------------A-------------T--------GACCCGTATAAAGAATTTGGA-GCTTCTG-GGAGTTACTCTC-TTTTTT-----GCCTTCTGACTTTTTTCCTTCTATTCGTGATCTCCTCGACACCGCCTCTGCTCTGTATCGGGAGGCCTTAGAGTCTCCGGAACATTGTTCACCTCACCACACAGCACTAAGGCAAGCTAT-TCTGTG-TGGGGTGAGTTGATGAATCTGGCCACCTGGGTGGGAAGTAATTTGGA-GACCCAGCATCCAGGGAATTAGTAGTAAGCTATGTCAATGTTAATATGGGCCTAAAACTCAGACAAATATTGTGGTTTCACATTTCCTGTCTTACTTTTGGAAGAGAAACTGTTCTTGAGTATTTGGTGTCTTTTGGAGTGTGGATTCGCACTCCTACCGCTTACAGACCACCAAATGCCCCTATCTTATCAACACTTCCGGAAACTACTGTTGTTAGA----C--GAC------GAGGCAGGTCCCCTAGAAGAAGAACTCCCTCGCCTCGCAGACGAAGGTCTCAATCGCCGCGTCGCAGAAGATCTCAATCTCGGGA-AT-CT--CA-ATGTTAGTATCCCTTGGACTCATAAGGTGGGCAACTTTACTGGGCTTTATTCTTCTACTATACCTGTCTTTAATCCTGACTGGCATAC-CCCTCTTTTCCTCACATTCATTTGAAAGAGGATATTATCAATAGATGTCAACAATATGTAGGCCCTCTTACAGTTAACGAAAAAAGGAGATTAAAATTAATTATGCCTGCTAGGTTCTATCCTAACCGTACCAAATATTTGCCCTTAGATAAAGGCATTAAACCTTATTATCCTGAACAC--AGTT-ATCATTACTTCCAAAC-AGACATTATTTACATACTCTGTGGAAGGCTGGTATTTTATATAAGAGAGAAACTACTCGCAGCGCCTCATTTTGTGGGTCACCATATTCTTGGGAACAAGAGCTACAGCATGGG-AGGT-GGTC--TCCAAACCTCGACAAGGCATGGGGACGAATCTTTCTGTTC--C--CAATCCTCTGGGATTCTTTCCCGATCACCAGTTGGACCCTGCATTCGGAGCCAATTCAAACAATCCAGATTGGGACTTCAACCCCAACAAGGATCAATGGCCAGCGGCAC--CCAGGTA-GGAGT-GGGA-TCCTTCGGGCCAGGGTTCACTCCACCACACGGCAATCTTTTGGGGTGGAGCCCTCAGGCTCAGGGCATATTGACAA-CAG-------------A----C--CAG------CAGCGCCTCCTCCTGCCTCCACCAATCGGCAGTCAGG-AGACAGCCTACTCCCATCTCTCCACCTCT-AAGAGA-----CAGTCATCCTCAGGCCATGCAGTGGAA
>genotype_C_gnl|hbvnuc|KU964236_FT00000_P-C_Feature
--CTCCACAACATTTCACCAAGCTCTGCTA---GATCCCAGAGTGAGGGGCCTATACTTTCCTGCTGGTGGCTCCAGTTCCGGAACAGTAAACCCTGTTCCGACTACTGCCTCTCCCATCTCGTCAATCTTCTCGAGGACTGGGGACCCTGCGCCGAACATGGAGAACACAACATCAGGATTCCTACAACCCCTGCTCGTGTTACAGGCGGGGTTTTTCTTGTTGACAAGAATCCTCACAATACCACAGAGTCTAGACTCGTGGTGGACTTCTCTCAATTTTCTAGGGGGAGCACCCACGTGTCCTGGCCAAAATTTGCAGTCCCCAACCTCCAATCACTCACCAACCTCTTGTCCTCCAACTTGTCCTGGCTATCGCTGGATGTGTCTGCGGCGTTTTATCATATTCCTCTTCATCCTGCTG---CTATGCCTCATCTTCTTGTTGGTTCTTCTGGACTACCAGGGTATGTTGCCCGTTTGTCCTCTACTTCCAG-GAAC-----TTCAACTAC---------CAGCACGGGACCATGCAAGACCTGCACGATACCTGCTCAAGGAACCTCTATGATTCCCTCTTGTTGCTGTACAAAACCTTCGGACAGAAATTGCACTTGTATTCCCATCCCATCATCCTGGGCTTTCGCAAGATTCCTATGGGAGTGGGCCTCAGTCCGTTTCTCCTGGCTCAGTTTACTAGTGCCATTTGTTCAGTGGTTCGTAGGGCTTTCCCCCACTGTTTGGCTTTCAGCTATATGGATGATGTGGTATTGGGGGCGAAGTCTGTACAACATCTTGAGTCCCTTTTTGCCGCTGTTACCAATTTTCTTTTGTCTTTGGGTATACATTTAAACCCTAACAAAACAAAACGTTGGGGCTACTCTCTCAACTTTATGGGCTATGTAATTGGGAGTTGGGGTACATTGCCACAGGAACATATTGTACTGAAAATCAAACAATGTTTTCGGAAACTGCCTGTAAATAGACCTATTGATTGGAAAGTGTGTCAAAGAATTGTGGGTCTTCTGGGCTTTGCTGCCCCTTTTACACAATGTGGTTATCCCGCATTAATGCCTTTGTACGCATGTATACAAGCTAAGCAGGCTTTTACTTTCTCGCCCACTTACAAGGCCTTTCTGTGTCAACAATATCTGAACCTTTACCCCGTTGCACGGCAACGGGCAGGTCTCTGCCAAGTGTTTGCTGACGCAACCCCCACTGG-CTGGGGC-TTGGCACTAGGCCATCAGCGCCTGCGTGGAACCTTTGTGGCTCCTCTGCCGATTCATACTGCGGAACTCCTAGCAGCCTGTTTTGCTCGCAGCCGGTCTGGAGCGAAACTCATCGGAACTGA-CAACTCTGTTGTCCTCTCTCGGAAATACACCTCCTTTCCATGGCTGCTAGGCTGTGCTGCCAACTGGATCCTGCGC-GGGACGTCCTTTGTCTACGTCCCGTCGGCGCTGAATCCTGCGGACGACCCGTCTCGGGGCCGTTTGGGGCTCTACCGTCCCCTTCTGTGTCTGCCGTTCCGGCCGACCACGGGGCGCACCTCTCTTTACGCGGTCTCCCCGTCTGTGCCTTCTCATCTGCCGGACCGTGTGCACTTCGCTTCACCTCTGCA-C--GTC------GCATGGAGACCACCGTGAACGCC-CGC-----------CAG----GTA-TTGCCCAAGGTC-TTACATAAGAGGACTCTTGGACTCT------C------------A--G----CGATGTCAACGACC--------GACCT---T-GAGGCATACTTCAAAGACTGTG-TGTTTAAAGACTGGGAGGAGTTGGGGGAGGAGTTTAGGTTAATGATCTTTGTACTAGGAGGCTGTAGGCATAAATTGGTCTGTTCACCAGCACCATGCAACTTTTTCACC-TCTGCCTAATCA-----------------T--------------------------C--------------TCATGTTCATGTCCTACTGTTCAAGCCTCCAAGCTGTGCCTTGGGTGGCTTTAGGGCATGGA----C------------A-------------T-------CGACCCATATAAAGAATTTGGA-GCTTCTGTGGAGTTACTCTC-TTTTTT-----GCCTTCTGACTTCTTTCCTTCCATTCGTGATCTCCTCGACACCGCCTCTGCCCTGTATCGGGAGGCCTTAGAGTCTCCGGAACATTGTTCACCTCACCATACAGCACTCAGGCAAGCTAT-TCTGTGTTGGGGTGAGTTGATGAATCTGGCAACCTGGGTGGGAAGTAATTTGGAAGACCCAGCATCCCGGGAATTAGTAGTAAGCTATGTCAACGTTAATATGGGCCTAAAAATCAGACAACTATTGTGGTTCCACATTTCCTGTCTTACTTTTGGAAGAGAAACTGTTCTTGAGTATTTGGTGTCTTTTGGAGTGTGGATTCGCACTCCTCCCGCTTACAGACCACCAAATGCCCCTATCTTATCAACACTTCCGGAAACTACTGTTATTAGA------TGTC------GAGGCAGGACCCCTAGAAGAAGAACTCCCTCGCCTCGCAGACGAAGGTCTCAATCGCCGCGTCGCAGAAGATCTCAATCTCGGGA-AT-CT--CA-ATGTTAGTATCCCTTGGACTCATAAGGTGGGAAACTTTACTGGGCTTTATTCTTCTACTGTACCTGTCTTTAATCCTGAGTGGAAAACTCCCTCTTTTCCTCACATTCATTTGCAGGAAGACATTATCGATAGATGCCAACAATATGTGGGCCCTCTCACAGTTAACGAAAAACGGAGATTAAAATTAATTATGCCGGCTAGGTTCTATCCTAACCTTACCAAATATTTGCCCTTGGATAAAGGCATTAAACCTTATTATCCTGAACATGCAGTTAATCATTACTTCAAAACTAGACATTATTTACATACTCTGTGGAAGGCTGGCATTCTATATAAGAGAGAAACTACACGCAGCGCCTCATTTTGTGGGTCACCATATTCTTGGGAACAAGAGCTACAGCATGGG-AGGTTGGTC-TTCCAAACCTCGAAAAGGCATGGGGACGAATCTCTCTGTGC--C--CAATCCTCTGGGATTCTTTCCCGATCACCAGTTGGACCCTGCGTTCGGAGCCAATTCAAACAATCCAGATTGGGACTTCAACCCCAACAAGGATCACTGGCCAGCAGC-AAATCAGGTA-GGAGC-GGGA-GCATTCGGGCCAGGGTTCACTCCACCCCACGGCAGTCTTTTGGGGTGGAGTCCGCAGGCTCAGGGCATATTGACAA-CAGT----------------GC--CAG------CAGCGTCTCCTCCTGCCTCCACCAATCGGCAGTCAGGAAGACAGCCTACTCCCATTTCTCCACCTCT-AAGAGA-----CAGTCATCCTCAGGCCATGCAGTGGAA
>genotype_C_gnl|hbvnuc|DQ089790_FT00000_P-C_Feature
--CTCAAGCACATTCCACCAAGCTCTGCTA---GATCCCAGAGTGAGGGGCCTATACTTTCCTGCTGGTGGCTCCAGTTCCGGAACAGTAAACCCTGTTCCGATAACTGCCTCTCCCATATCGTCAATCTTCTCGAGGACTGGGGACCCTGCACCGAATATGGAGAGCACCACATCAGGATTCCTAGGACCCCTGCTCGTGTTACAGGCGGGGTTTTTCTTGTTGACAAGAATCCTCACAATACCACAGAGTCTAGACTCGTGGTGGACTTCTCTCAATTTTCTAGGGGGAGCACCCACGTGTCCTGGCCAAAATTTGCAGTCCCCAACCTCCAATCACTCACCAACCTCTTGTCCTCCAATTTGTCCTGGTTATCGCTGGATGTGTCTGCGGCGTTTTATCATCTTCCTCTTCATCCTGCTG---CTATGCCTCACCTTCTTGTTGGTTCTTCTGGACTACAAAGGTATGTTGCCCGTTTGTCCTCTACTTCCAG-GAAC-----ATCAACTAC---------CAGCACGGGACCATGCAAGGCCTGCACGATTCCTGCTCAAGGAACCTCTATGTTTCCCTCTTGTTGCTGTACAAAACCTTCGGACGGAAATTGCACTTGTATTCCCATCCCATCATCTTGGGCTTTCGCAAGATTCCTATGGGAGTGGGTCTCAGTCCGTTTCTCCTGGCTCAGTTTACTAGTGCCATTTGTTCAGTGGTTCGTAGGGCTTTCCCCCACTGTTTGGCTTTCAGTTATATGGATGATGTGGTATTGGGGGCCAAGTCTGTACAACATCTTGAATCCCTTTTTACCACTATTACCAATTTTCTTTTGTCTTTGGGTATACATTTAAACCCTAATAAAACCAAACGATGGGGCTACTCCCTTAACTTCATGGGATATGTAATTGGAAGTTGGGGTACCTTGCCACAGGAACATATTGTACAAAAAATCAAACACTGTTTTCGGAAACTTCCCGTAAA-AGACCTATTGATTGGAAAGTATGTCAAAGAATTGTGGGTCTTTTGGGTTTTGCCGCTCCCTTTACACAATGTGGTTACCCAGCATTAATGCCTTTGTATGCATGTATACAAGCTAAGCAGGCTTTCACTTTCTCGCCAACTTACAAGGCCTTTCTGTGTAAACAATATCTGAACCTTTACCCCGTTGCTCGGCAACGGTCAGGTCTTTGCCAAGTGTTTGCTGACGCAACCCCCACTGG-TTGGGGC-TTGGCCATGGGCCATCAGCGCATGCGTGGAACCTTTGTGGCTCCTCTGCCGATCCATACTGCGGAACTCCTAGCAGCGTGTTTTGCTCGCAGCCGGTCTGGAGCAAACCTTATCGGCACCGA-CAACTCTGTTGTCCTCTCTCGGAAATACACCTCCTTTCCATGGCTGCTAGGCTGTGCTGCCAACTGGAT-CTGCGC-GGGACGTCCTTTGT-TACGTCCCGTCGGCGCTGAATCCCGCGGACGACCCGTCTCGGGGCCGTCTGGGACTCTACCGTCCCCTTCTTCGTCTGCCGTTCCGGCCGACCACGGGGCGCACCTCTCTTTACGCGGTCTCCCCGTCTGTGCCTTCTCATCTGCCGGACCGTGTGCACTTCGCTTCACCTCTGCA-C--GTC------GCATGGA-ACCACCGTGAACGCC-CGC-----------CAG----GTC-TTGCCTAAGGTC-TTATATAAGAGGACTCTTGGACTCT------C------------A--G----CAATGTCAACGACC--------GACCT---T-GAGGCATACTTCAAAGACTGTG-TATTTAAAGACTGGGAGGATTTGGGGGAGGAGATTAGCTTAATGATCTTTGTACTAGGAGACTGTAGGCATAAATTGTTCTGTTCACCAGCACCATGCAACTTTTTCACC-TCTGCCTAATCA-----------------T--------------------------C--------------TCATGTTCATGTTCCACTGTTCAAGCCTCCAAGCTGTGCCTTGGGTGGCTTTGGAGCATGGA----C------------A-------------T-------TGACCCGTATAAAGAATTTGGA-GCTTCTGTGGAGTTACTCTC-TTTTTT-----GCCTTCTGACTTCTTTCCTTCTATTCGTGATCTCCTCGATACCGCATCTGCTCT-TATCGGGAGGCCTTAGAGTCTCCGGAACATTGTTCACCTCACCATACAGCACTAAGGCAAGCTAT-TCTGTGTTGGG-TGAGTTGATGAATCTGGCCACCTGGGTGGGAAGTAATTTGGAAGACCCGGCATCCAGGGAATTAGTAGTAAGCTATGTCAATGATAATATGGGCCTAAAAACCAGACAACTATTGTGGTTTCACATTTCCTGTCTTACTTTTGGAAGAGAAACTGTTCTTGAGTATTTGGTGTCTTTTGGAGTGTGGATTCGCACTCCTCCCGCTTACAGACCACCAAATGCCCCTATCTTATCAACACTTCCGGAAACTACTGTTGTTAGA----C--GAC------GAGGCAGG-CCCCTAGAAGAAGAACTCCCTCGCCTCGCCGACGAAGGTCTCAATCGCCGCGTCGCAGAAGATCTCAATCTCGGGA-AT-CT--CA-ATGTTAGTATCCCTTGGACTCATAAGGTGGGAAACTTTACTGGGCTTTATTCTTCTACTGTACCTGTCTTTAATCCCGAATGGCAAACTCCCTCTTTTCCTCACATTCATTTGAAAGAGGATATTATCAATAGATGTCAA-AAT-TGTGGGCCCTCTTACAGTTAACGAAAAAAGGAGATTAAAATTGATCATGCCTGCTAGGTTCTATCCTAACCTTACCAAATATTTGCCCTTAGATAAAGGCATCAAACCTTATTATCCTGAACATATAGTTAATCATTACTTCCAAACTAGGCATTATTTACATACTCTGTGGAAGGCCGGTATTTTATATAAGAGAGAAACTACCCGAAGCGCTTCATTTTGCGGGTCACCATATTCTTGGGAACAAGAGCTACAGCATGGG-AGGTTGGTC-TTCCAAACCTCGAAAAGGCATGGGGACGAATCTTTCTGTTC--C--CAATCCTCTGGGATTCTTTCCCGATCACCAGTTGGACCCGGCGTTCAGAGCCAATTCAAACAATCCAGATTGGGACTTAAACCCCAACAAGGATCCCTGGCCAGCGGCACAACAA-GTA-GGAGT-GGGA-TCATTCGGGCCGGGGTTCACTCCACCACACGGCAATCTTTTGGGGTGGAGCCCTCAGGCTCAGGGCATATTGACAA-CAGT------------A----C--CAG------CAGCTCCTCCTCCTGCCTCCACCAATCGGCAGTCAGGAAGACAGCCTACTCCCATCTCTCCACCTCT-AAGAGA-----CAGTCATCCGCAGGCCATGCAGTGGAA
>genotype_C_gnl|hbvnuc|KC774297_FT00000_P-C_Feature
--CTCCCCGACTTTCCACCAAGCTCCGCTA---AATCCCAGAGTGAGGGGCCTTTACTTTCCTGCTGGTGGCTCCAGTTCCGGAACAGTAAACCCTGTTCCGACTACTGCCTCTCCCACATCGTCAATCTTCTCGAGGACTGGGGACCCTGCACCGAACATGGAGAACACAACATCAGGATTCCTAGGACCCCTGCTCGTGTTACAGGCGGGGTTTTTCTTGTTGACAAGAATCCTCACAATACCACAGAGTCTAGACTCGTGGTGGACTTCTCTCAATTTTCTAGGGGGAGCACCCACGTGTCCTGGCCAAAATTCGCAGTCCCCAACCTCCAATCACTCACCAACCTCTTGTCCTCCAATTTGTCCTGGCTATCGCTGGATGTGTCTGCGGCGTTTTATCATCTTCCTCTTCATCCTGCTG---CTATGCCTCATCTTCTTGTTGGTTCTTCTGGACTATCAAGGTATGTTGCCCGTTTGTCCTCTACTTCCAG-GAAC-----ATCAACTAC---------CAGCACGGGGCCATGCAAGACCTGCACGATTCCTGCTCAAGGAACCTCTATGTTTCCCTCTTGTTGCTGTACAAAACCTTCGGACGGAAACTGCACTTGTATTCCCATCCCATCATCCTGGGCTTTCGCAAGATTCCTATGGGAGTGGGCCTCAGTCCGTTTCTCCTGGCTCAGTTTACTAGTGCCATTTGTTCAGTGGTTCGTAGGGCTTTCCCCCACTGTCTGGCTTTCAGTTATATGGATGATGTGGTATTGGGGGCCAAGTCTGTACAACATCTTGAGTCCCTTTTTACCTCTGTTACCAATTTTCTTTTGTCTTTGGGTATACATTTAAATCCTAATAAAACCAAGCGTTGGGGCTACTCCCTTAACTTCATGGGATATGTAATTGGAAGTTGGGGTACTTTACCGCAAGAACATATTGTACAAAAAATCAAGCAATGTTTTCGAAAATTTCCTGTAAATAGACCTATTGATTGGAAAGTATGTCAAAGAATTGTGGGTCTTTTGGGCTTTGCTGCCCCTTTTACACAATGTGGTTATCCTGCCTTAATGCCTTTGTATGCATGTATACAGTCTAAGCAGGCTTTCACTTTCTCGCCAACATACAAGGCCTTTCTGTGTAAACAATATCTGAACCTTTACCCCGTTGCCCGGCAACGGTCAGGTCTCTGCCAAGTGTTTGCTGACGCAACCCCCACTGG-ATGGGGC-TTGGCCATAGGCCATCAGCGCATGCGTGGAACCTTTGTGGCTCCTCTGCCGATCCATACTGCGGAACTCCTAGCAGCTTGTTTTGCTCGCAGCAGGTCTGGAGCAACCCTCATCGGAACCGA-CAACTCCGTTGTCCTCTCTCGGAAATACACCTCCTTTCCATGGCTGCTAGGGTGTGCTGCCAACTGGATCCTGCGC-GGGACGTCCTTTGTCTACGTCCCGTCGGCGCTGAATCCCGCGGACGACCCGTCTCGGGGCCGTTTGGGGCTCTACCGTCCCCTTCTTCATCTGCCGTTCCGGCCGACCACGGGGCGCACCTCTCTTTACGCGGTCTCCCCGTCTGTGCCTTCTCATCTGCCGGTCCGTGTGCACTTCGCTTCACCTCTGCA-C--GTC------GCATGGAAACCACCGTGAACGCC-CAC-----------CAG----GTC-TTGCCCAAGGTC-TTACATAAGAGGACTCTTGGACTCT------C------------A--G----CAATGTCAACGACC--------GACCT---T-GAGGCATACTTCAAAGACTGTT-TGTTTAAAGACTGGGAGGAGTTGGGGGAGGAGAGTAGGTTAATGATCTTTGTACTAGGAGGCTGTAGGCATAAATTGGTCTGTTCACCAGCACCATGCAACTTTTTCACC-TCTGCCTAATCA-----------------T--------------------------C--------------TCATGTTCATGTCCTACTGTTCAAGCCTCCAAGCTGTGCCTTGGGTGGCTTTGGGGCATGGA----C------------A-------------T-------TGACCCGTATAAAGAATTTGGA-GCTACCGTGGAGTTACTCTC-TTTTTT-----GCCTTCTGACTTCTTTCCTTCAGTACGAGATCTTCTCGACACCGCCTCAGCTCTGTATCGGGATGCCTTAGAGTCTCCGGAACATTGTTCTCCTCACCATACAGCACTCAGGCAAGCAAT-TCTGTGCTGGGGGGAACTAATGACTCTAGCTACCTGGGTGGGTGTTAATTTGGAAGATCCAGCATCTAGGGACCTAGTAGTCAGTTATGTCAACACTAATATGGGCCTAAAGTTCAGACAACTCTTGTGGTTTCACATTTCTTGTCTCACTTTTGGAAGAGAAACTGTTATAGAGTATTTGGTGTCTTTCGGAGTGTGGATTCGCACTCCTCTAGCTTACAGACCACCAAATGCCCCTATCTTATCAACACTTCCGGAGACTACTGTTGTTAGA----C--GAC------GAGGCAGGTCCCCTAGAAGAAGAACTCCCTCGCCTCGCAGACGAAGGTCTCAATCGCCGCGTCGCAGAAGATCTCAATCTCGGGA-AT-CT--CA-ATGTTAGTATCCCTTGGACTCATAAGGTGGGAAACTTTACGGGGCTTTATTCTTCTACTGTACCTGTCTTTAATCCTGAGTGGCAAACTCCCTCCTTTCCTCATATTCATTTGCAGGAGGATATTATCAATAGATGTCAACAATATGTGGGCCCTCTTACAGTTAATGAAAAAAGAAGATTAAAATTAATAATGCCTGCTAGGTTCTATCCTAACCTTACCAAATATTTGCCATTAGATAAAGGCATTAAACCTTATTATCCTGAACATACAGTTAATCATTACTTCAAAACTAGGCACTATTTACATACTTTGTGGAAAGCTGGCATTCTATATAAGAGAGAAACTACATGCAGCGCCTCATTTTGTGGGTCACCATATTCTTGGGGACAAGAGCTACAGCATGGG-AGGTTGGTC-TTCCAAACCTCGACAAGGCAAGGGGACGAATCTTTCTGTTC--C--CAATCCTCTGGGATTCTTTCCCGATCACCAGTTGGACCCGGCATTCGGAGCCAACTCAAACAATCCAGATTGGGACTTCAACCCCAACAAGGATCACTGGCCAGAAGC-AAATCAGGTA-GGAGT-GGGA-GCATTCGGGCCAGGGTTCACCCCACCACATGGCAGTCTTTTGGGGTGGAGCCCTCAGGCTCAGGGCATATTGACAA-CAGT----------------GC--CAG------CAGCGCCTCCTCCTGCCTCCACCAATCGGCAGTCAGGAAGACAGCCTACTCCCATCTCTCCACCTCT-AAGAGA-----CAGTCATCCTCAGGCCATGCAGTGGAA
>genotype_C_gnl|hbvnuc|EU498227_FT00000_P-C_Feature
--CTCCAGCACATTCCACAAAGCTCTGCTA---GATCCCCGAGTGAGGGGCCCATACTTTCCTGCTGGTGGCTCCAGTTCCGGAACAGTAAACCCTGTTCCGACTACTGCCTCTCCCATATCGTCAATCTTCTCGATGACTGGGGACCCTGCACCGAATATGGAGAGCACCACATCAGGACTCCTAGGACCCCTGCTCGTGTTACAGGCGGGGTTTTTCTTGTTGACAAGAATCCTCAAAATACCACAGAGTCTAGACTCGTGGTGGACTTCTCTCAATTTTCTAGGGGGAGCACCCACGTGTCCTGGCCAAAATTTGCAGTCCCCAACCTCCAATCACTCACCAACCTCTTGTCCTCCAATTTGTCCTGGTTATCGCTGGATGTGTCTGCGGCGTTCTATCATCTTCCTCTTCATCCTGCTG---CTATGCCTCATCTTCTTGTTGGTTCTTCTGGACTACAAAGGTATGTTGCCCGTTTGTCCTCTACTTCCAG-GAAC-----AACAACTAC---------CAGCAGGGGACCATGCAGGACCTGCACGACTCCTGCTCAAGGAACCTCTATGTTTCCCTCTTGTTGCTGTACAAAACTTTCGGACGCAAATTGCACTTGTATTCCCATCCCAACATCTGGGGCTTTCGCAAAATTCCTATGGGGGTCGGCCTCAGTCCGTTTCTCCTGGCTCAATTCACTAGTGCCATTTGTTCAGTGGTTCGAAGAGCTTTCCCCCACTGTTTGGCTTTCAGTTATATGGATGATGTGGTATTGGGGGCCAAGTCTGTACAACATCTTGAAGCCCTTTTTACCTCTATTACCAATTTTCTTTTGTCTTTGGGTATACATTTAAACACTAATAAAACCAAACGATGGGGCTACTCCCTTAACTTCATGGGATATGTAATTGGAAGTTGGGGTACCTTGCCACAGGAACATATTGTACTAAAAATCAAACAATGTTTTCGGAAACTGCCTGTAAATAGACCTATTGATTGGAAAGTATGTCAAAGAATTGTGGGTCTTCTGGGCTTTGCAGCTCCTTTTACACAATGTGGTTACCCAGCATTAATGCCTTTGTATGCCTGTATACAAGCTAAACAGGCTTTCACTTTCTCGCCAACTTACAAGGCCTTTCTGTGTAAACAATATCTGAACCTTTACCCCGTTGCTCGGCAACGGCCAGGTCTGTGCCAAGTGTTTGCTGACGCAACCCCCACTGG-CTGGGGC-TTGGCCATGGGCCATCAGCGCATGCGTGGAACCTTTGTGGCTCCTCTGCCGATCCATACCGCGGAACTCCTAGCAGCTTGTTTTGCTCGCAGCCGGTCTGGAGCGAACCTCATCGGCACTGA-CAACTCCGTCGTGCTCTCTCGGAAATACACCTCCTTCCCATGGCTGCTAGGCTGTGCTGCCAACTGGATCCTGCGC-GGGACGTCCTTTGTCTACGTCCCGTCGGCGCTGAATCCCGCGGACGACCCGTCTCGGGGCCGTTTGGGACTTTACCGTCCCCTTCTTCGTCTGCCGTTCCGGCCGACCACGGGGCGCACCTCTCTTTACGCGGTCTCCCCGTCTGTGCCTTCTCATCTGCCGGACCGTGTGCACTTCGCTTCACCTCTGCA-C--GTC------GCATGGAGACCACCGTGAACGCC-CGC-----------CAG----GTC-TTGCCCAAGGTC-TTATATAAGAGGACTCTTGGACTCT------C------------A--G----CAATGTCAACGACC--------GACCT---T-GAGGCATACTTCAGAGACTGTG-TATTTAAAGACTGGGAGGAGTTGGGGGAGGAGATTAGGTTAATGATCTTTGTACTGGGAGGCTGTAGGCATAAATTGGTCTGTTCACCAGCACCATGCAACTTTTTCACC-TCTGCCTAATCA-----------------T--------------------------C--------------TCATGTTCATGTCCTACTGTTCAAGCCTCCAAGCTGTGCCTTGGGTGGCTTTGGGGCATGGA----C------------A-------------T-------TGACCCGTATAAAGAATTTGGA-GCATCCGTGGAGTTACTCTC-TTTTTT-----GCCTTCTGACTTCTTTCCTTCTATTCGAGATCTCCTCGACACCGCCTCTGCTCTATATCGGGAGGCTTTAGAGTCTCCGGAACATTGCTCACCTCACCATACAGCACTAAGGCAAGCTAT-TCTGTGTTGGGGTGAGTTGATGAATCTGGCCACCTGGGTGGGAAGCAATTTGGAAGATCCAGCATCCAGGGAATCAGTCGTAACCTATGTCAATGTTAATATGGGCCTAAAAATCAGACAACTATTGTGGTTTCACATTTCCTGTCTTACTTTTGGAAGACAAACTGTTCTTGAGTATTTGGTGTCTTTTGGAGTGTGGATTCGCACTCCTCCCCCTTACAGACCACCAAATGCCCCTATCTTATCAACACTTCCGGAAACTACTGTTGTTAGA----C--GAC------GAGGCAGGTCCCCTAGAAGAAGAACTCCCTCGCCTCGCAGACGAAGGTCTCAATCGCCGCGTCGCAGAAGATCTCAATCTCGGGA-AT-CT--CA-ATGTTAGTATCCCTTGGACTCATAAGGTGGGAAACTTTACTGGGCTTTATTCTTCTACTGTACCTGTCTTTAATCCTGATTGGCAAACCCCCTCTTTTCCTCACATTCATTTGAAAGAGGATATTATCAATAGATGTCAACAGTATGTGGGCCCTCTTACAGTTAATGAAAAAAGAAGATTGAAACTAATTATGCCTGCTAGGTTCTATCCTAAACTGACCAAATATTTGCCCTTAGATAAAGGCATTAAACCTTATTATCCTGAACATACAGTTAATCATTACTTCCAAACTAGGCATTATTTACATACTCTGTGGAAGGCTGGTATTTTATATAAGAGAGAAACCACACGCAGCGCCTCATTTTGTGGGTCACCATATTCTTGGGAACAAGAGCTACAGCATGGG-AGGTTGGTC-TTCCAAACCTCGAAAAGGCATGGGGACGAATCTTTCTGTTC--C--CAATCCTCTGGGATTCTTTCCCAGTCACCAGTTGGACCCTGCATTCGGAGCCAATTCAAACAATCCAGATTGGGACTTCAACCCCAACAAGGATCAATGGCCTGCGGC-AAACCAGGTA-GGAGT-GGGA-TCCTTCGGGCCAGGGTTCACTCCACCACACGGCGGTCTTTTGGGGTGGAGCCCTCCGGCTCAGGGCATATTGACAA-CCGT----------------GC--CAG------CAGCGCCTCCTCCTGCCTCTACCAATCGGCAGTCAGGAAGACAGCCTACTCCCATCTCTCCACCACT-AAGAGA-----CAGTCATCCTCAGGCCATACAGTGGAA
>genotype_C_gnl|hbvnuc|KJ410496_FT00000_P-C_Feature
--CTCCAGCACTTTCCACCAAGCTCTGCTA---GATCCCAGAGTGAGGGGCCTATACTTTCCTGCTGGTGGCTCCAGTTCCGGAACAGTAAACCCTGTTCCGACTACTGCCTCTCCCATATCGTCAATCTTCTCGAGGACTGGGGACCCTGCACCGAATATGGAGAGCACCACATCAGGATTCCTAGGACCCCTGCTCGTGTTACAGGCGGGGTTTTTCTTGTTGACAAGAATCCTCACAATACCACAGAGTCTAGACTCGTGGTGGACTTCTCTCAATTTTCTAGGGGGAGCACCCACGTGTCCTGGCCAAAATTTGCAGTCCCCAACCTCCAATCACTCACCAACCTCTTGTCCTCCAATTTGTCCTGGTTATCGCTGGATGTGTCTGCGGCGTTTTATCATATTCCTCTTCATCCTGCTG---CTATGCCTCATCTTCTTGTTGGTTCTTCTGGACTACAAAGGTATGTTGCCCGTTTGTCCTCTACTTCCAG-GAAC-----ATCAACTAC---------CAGCACGGGACCATGCAAGACCTGCACGAATCCTGCTCAAGGAACCTCTATGTTTCCCTCTTGTTGCTGTACAAAACCTTCGGACGGAAATTGCACTTGTATTCCCATCCCATCATCTTGGGCTTTCGCAAGATTCCTATGGGAGTGGGCCTCAGTCCGTTTCTCCTGGCTCAGTTTACTAGTGCCATTTGTTCAGTGGTTCGTAGGGCTTTCCCCCACTGTTTGGCTTTCAGTTATATGGATGATGTGGTATTGGGGGCCAAGTCTGTACAACATCTTGAATCCCTTTTTACCGCTGTTACCAATTTTCTTTTGTCTTTGGGTATACATTTAAACCCTACTAAAACCAAACGTTGGGGCTACTCCCTTAACTTCATGGGATATGTAATTGGAAGTTGGGGTACCTTACCACAGGAACATATTGTACACAAAATCAAACAATGTTTTCGGAAACTTCCTATAAATAGACCTATTGATTGGAAAGTATGTCAGCGACTTGTGGGGCTTCTAGGCTTTGCCGCCCCTTTTACACAATGTGGCTATCCTGCCTTAATGCCTTTATATGCATGTATACAATCTAAGCAGGCTTTCACTTTCTCGCCAACTTACAAGGCCTTTCTGTGTAAACAATATCTGAACCTTTACCCCGTTGCTCGGCAACGGTCAGGTCTTTGCCAAGTGTTTGCTGACGCAACCCCCACTGG-TTGGGGC-TTGGCCATAGGCCATCAGCGCATGCGTGGAACCTTTGTGGCTCCTCTGCCGATCCATACTGCGGAACTCCTAGCAGCTTGTTTTGCTCGCAGCCGGTCTGGAGCAAACCTTCTCGGCACCGA-CAACTCTGTTGTCCTCTCTCGGAAATACACCTCTTTTCCATGGCTGCTAGGCTGTGCTGCCAACTGGATCCTGCGC-GGGACGTCCTTTGTCTACGTCCCGTCGGCGCTGAATCCTGCGGACGACCCTTCTCGGGGCCGTTTGGGTCTCTACCGTCCCCTTCTTCGTCTGCCGTTCCGGCCGACCACGGGGCGCACCTCTCTTTACGCGGTCTCCCCGTCTGTGCCTTCTCATCTGCCGGACCGTGTGCACTTCGCTTCACCTCTGCA-C--GTC------GCATGGAAACCACCGTGAACGCCCGAC------------AG----GTC-TTGCCCAAGGTC-TTACATAAGAGGACTCTTGGACTCT------C------------A--G----CAATGTCAACGACC--------GACCT---T-GAGGCATACTTCAAAGACTGTG-TATTTAAAGACTGGGAGGAGTTGGGGGAGGAGCTTAGATTAAAGGTCTTTGTACTGGGAGGCTGTAGGCATAAATTGGTCTGTTCACCAGCACCATGCAACTTTTTCACC-TCTGCCTAATCA-----------------T--------------------------C--------------TCATGTTCATGTCCTACTGTTCAAGCCTCCAAGCTGTGCCTTGGGTGGCTTTGGGGCATGGA----C------------A-------------T-------TGACCCGTATAAAGAATTTGGA-GCTTCTGTGGAGTTACTCTC-TTTTTT-----GCCTTCTGACTTCTTTCCTTCTATTCGTGATCTCCTCGACACCGCCTCTGCTCTGTATCGGGAGGCCTTAGAGTCTCCGGAACATTGTTCACCTCACCATACAGCACTAAGGCAAGCCAT-TCTGTGTTGGGGTGAGTTGATGAATTTGGCCACCTGGGTGGGAAGTAATTTGGAAGACCCGGCATCCAGGGAATTAGTAGTAAGCTATGTCAATGTTAATATGGGCCTAAAAATCAGACAACTATTGTGGTTTCACATTTCCTGTCTTACTTTTGGAAGAGAAACTGTTCTTGAGTATTTGGTGTCTTTTGGAGTGTGGATTCGCACTCCTCCCGCTTACAGACCACCAAATGCCCCTATCTTATCAACACTTCCGGAAACTACTGTTGTTAGA----C--GAC------GAAGCAGGTCCCCTAGAAGAAGAACTCCCTCGCCTCGCAGACGAAGGTCTCAATCGCCGCGTCGCAGAAGATCTCAATCTCGGGA-AT-CT--CA-ATGTTAGTATCCCTTGGACTCATAAGGTGGGAAACTTTACTGGGCTTTATTCTTCTACTGTACCTGTCTTTAATCCTGAGTGGCAAACTCCCTCCTTTCCTAACATTCATTTGCAGGAGGACATTATTAATAGATGTCAACAATATGTGGGCCCTCTTACAGTTAATGAAAAAAGGAGATTAAAATTAATTATGCCTGCTAGGTTCTATCCTAACCTTACCAAATATTTGCCCTTGGATAAAGGCATTAAACCTTATTATCCTGAACATGCAGTTAATCATTACTTCAAAACTAGGCATTATTTACATACTCTGTGGAAGGCTGGCATTCTATATAAAAGAGAAACTACACGCAGCGCTTCATTTTGTGGGTCACCATATTCTTGGGAACAAGAGCTACAGCATGGG-AGGTTGGTC-TTCCAAACCTCGACAAGGCATGGGGACGAATCTTTCTGTTC--C--CAATCCTCTGGGATTCTTTCCCGGTCACCAGTTGGACCCTGCATTCGGAGCCAATTCAAACAATCCAGATTGGGACTTCAACCCCAACAAGGATCAATGGCCAGCGGCACA-CCAGGTA-GGAGT-GGGA-TCCTTCGGGCCAGGGTTCACTCCACCACACGGCAATCTTTTGGGGTGGAGCCCTCAGGCTCAGGGCATATTGACAA-CAGT------------A----C--CAG------CAGCGCCTCCTCCTGCCTCCACCAATCGGCAGTCAGGAAGACAGCCTACTCCCATCTCTCCACCTCT-AAGAAA-----CAGTCATCCTCAGGCCATGCAGTGGAA
>genotype_C_gnl|hbvnuc|KX276836_FT00000_P-C_Feature
--C-TCACAA-ATTCCAC-AAGCTCTGCTA----ATCCCA-AGTGAGGGGCCTATACTTTCCTGCTGGTGGCTCCAGTTCCGGGACAGTAAACCCTGTTCCGACTACTG-CTCTCCCATATCGTCAATCTTCTCGAGGACTGGGGACCCTGCACCGAACATGGAGAACACAGCATCAGGATTCCTAGGACCCCTGCTCGTGTTACAGGCGGGGTTTTTCTTGTTGACAAGAATCCTCACAATACCACAGAGTCTAGACTCGTGGTGGACTTCTCTCAATTTTCTAGGGGGAGCACCCACGTGTCCTGGCCAAAATTCGCAGTCCCCAACCTCCAATCACTCACCAACCTCTTGTCCTCCAATTTGTCCTGGCTATCGCTGGATGTGTCTGCGGCGTTTTATCATATTCCTCTTCATCCTGCTG---CTATGCCTCATCTTCTTGTTGGTTCTTCTGGACTACCAAGGTATGTTGCCCGTTTGTCCTCTACTTCCAG-GAAC-----ATCAACTAC---------CAGTACGGGACCATGCAAGACCTGCACGATTCCTGCTCAAGGAACCTCTATGTTTCCCTCTTGTTGCTGTACAAAACCTTCGGATGGAAACTGCACTTGTATTCCCATCCCATCATCTTGGGCTTTCGCAAGATTCCTATGGGAGTGGGCCTCAGTCCGTTTCTCCTGGCTCAGTTTACTAGTGCCATTTGTTCAGTGGTTCGTAGGGCTTTCCCCCACTGTTTGGCTTTCAGTTATATGGATGATGTGGTATTGGGGGCCAAGTCTGTACAACATCTTGAGTCCCTTTTTACCTCTATTACCAATTTTCTTTTGTCTTTGGGTATACATTTGAACCCTAATAAAACCAAACGTTGGGGCTACTCCCTTAACTTTATGGGATATGTAATTGGCG-TTGGGGTACTTTACCACAGGAACATATTGTACTGAAAATCAAGCAATGTTTTCGAAAACTTCCTGTAAATAGACCTATTGATTGGAAAGTATGTCAAAGAATTGTGGGTCTTTTGGGCTTTGCTGCCCCTTTTACACAATGTGGCTATCCTGCCTTAATGCCTTTATATGCATGTATACAAGCTAAGCAGGCTTTCACTTTCTCGTCAACATACAAGGCCTTTCTGTGTAACCAATATCTGAACCTTTACCCCGTTGCCCGGCAACGGTCAGGTCTCTGCCAAGTGTTTGCTGACGCAACCCCCACTGG-ATGGGGC-TTGGCCATAGGCCATCAGCGCATGCGTGGAACCTTTGTGGCTCCTCTGCCGATCCATACTGCGGAACTCCTAGCAGCTTGTTTTGCTCGCAGCCGGTCTGGAGCGAAACTCATCGGAACCGA-CAACTCTGTTGTCCTCTCTCGGAAATACACCTCCTTTCCATGGCTGCTAGGCTGT-CTGCCAACTGGATCCTGCGC-GGGACGTCCTTTGTCTACGTCCCGTCGGCG-TGAATCCCGCGGACGACCCGTCTCGCGGCCGTTTGGGACTCTATCGTCCCCTTCTGCGTCTGCCGTTCCGGCCGACCACGGGGCGCACCTCTCTTTACGCGGTCTC-CCATCTGTGCCTTCTCATCTGCCGGACCGTGTGCACTTCGCTTCACCTCTGCA-C--GTC------GCATGGAGACCACCGTGAACGCC-CAC-----------CTG----GTC-TTGCCCAAGGTC-TTATATAAGCGGACTCTTGGACTCT------C------------A--G----CAATGTCAACGACC--------GACCT---T-GAGGCGTACTTCAAAGACTGTG-TGTTTAAAGACTGGGAGGAGTTGGGGGAGGAGATTAGGTTAATGATCTTTGTACTAGGAGGCTGTAGGCATAAATTGGTCTGTTCACCAGCACCATGCAACTTTTTCACC-TCTGCCTAATCA-----------------T--------------------------C--------------TCTTGTTCATGTCCTACTGTTCAAGCCTCCAAGCTGTGCCTTGGGTGGCTTTAGGACATGGA----C------------A-------------T-------TGACCATTATAAAGAATTTGGA-GCTTCCGTGGAGTTACTCTC-TTTTTT-----GCCT-CTGACTTCTTTCCTTCGATTCGAGATCTCCTCGACACCGCCACTGCTCTGTATCGGGAGGCATTAGAGTCTCCGGAACATATTTCACCTCACCATACAGCCCTCAGGCAAGCTTT-TCTGTGTTGGGGTGAGTTGATGAATCTGGCCACCTGGGTGGGAAGTAATTTGGAAGACCCAGCATCCAGGGAATTAGTAGTCAGCTATGTCAATGTTAATATGGGCCTAAAAATCAGACAACTATTGTGGTTTCACATTTCCTGTCTTACTTTTGGAAGAGAAACTGTCCTTGAGTATTTGGTGTCTTTTGGAGTGTGGATTCGCACTCCTCC-CCTTACCGACCACAGAATGCCCCTATCTTATCAACACTTCCGGAAACTGCTGTTGTTAGA----C--AAC------G-AGCAGGTCC-TTAGAAGAAGAACTCCCTCGCCTCGCAGACGAAGGTCTCAATCGCCGCGTCGCAGAAGATCTAAATCTCGGGA-AT-CT-----ATGTTAGTATCCCTTGGACTCATAAGGTGGGAAACTTTACTGGGCTTTATTCTTCTACTGTACC-GTCTTTAATCCTGAGTGGCAA-CTCCCTCCTTTCCTCACATTCATTTG-AGGAGGACATTATCAATAGATGTCAGCAATATGTAGGCCCTCTTACAGTTAATGAAAAAAGGAGATTAAAATTAATTATGCCTGCTAGGTTCTA-CCTAACCTTACCAAATATTTGCCCT-AGAAAAAGGCATTAAACCT-ATTATCCGGAGCATACAGTTGATCATTACTTCAAAACTATGCATTATTTACATACTCTGTGGAAGGCTGGCATTCTATATAAGAGAGAAACT-CACGCAGCGCCTCATTTT-TGGGTCACCATACTCTTGGGAACAAGAGCTACAGCATGGG-AGGTTGGTC-TTCCAAACCTCGAAAAGGCATGGGGACGAATCTTTCTGTTC--C--CAATCCTCTGGGATTCTTTCCCGATCACCAGTTGGACCCTGCGTTCGGAGCCAACTCAAACAATCCAGATTGGGACTTCAACCCCAACAAGGATC-ATGGCCAG-GGC-A-ATCAGGTA-GGAGT-GGGA-GCATTCGGGCCAGGGTTCACCCCACC-CACGGCGGTCTTTTGGGGTGGAGCCCTCAGGCTCAGGGCATATTGACAA-CAGT----------------GC--CAG------CAGCGCCTCCTCCTGCCGCCACCAATCGGCAGTCAGGAAGACAGCCTACTCCCATCTCTCCACCTCT-AAGAGA-----CAGTCATCCTCAGGCCGTG-AGTGGAA
>genotype_C_gnl|hbvnuc|X75665_FT00000_P-C_Feature_F
--CTCCACAACATTCCAACAAGCTCTGCAG---GATCCCAGAGTCAGGGTCCTTTATTTTCCTGCTGGTGGCTCCAGTTCCGGAACAGTAAACCCTGTTCCGACTACTGCCTCTCTCATTTCGTCAATCTTCTCGAGGATTGGGGACCCTGTAACGAACATGGAGAACACAACATCAGGATTCCTAGGACCCCTGCTCGTGTTACAGGCGGGGTTTTTCTTGTTGACAAAAATCCTCACAATACCACAGAGTCTAGACTCGTGGTGGACTTCTCTCAATTTTCTAGGGGGAGCACCCGTGTGTCCTGGCCAAAATTCGCAGTCCCCAACCTCCAATCACTCACCAACCTCTTGTCCTCCAATTTGTCCTGGCTATCGCTGGATGTGTCTGCGGCGTTTTATCATCTTCCTCTTCATCCTGCTG---CTATGCCTCATCTTCTTGTTGGTTCTTCTGGACTACCAAGGTATGTTGCCCGTTTGTCCTCTACTTCCAG-GAAC-----ATCAACTAC---------CAGCACGGGACCATGCAAGACCTGCACGATTCCTGCTCAAGGAACCTCTATGTTTCCCTCATGTTGCTGTACAAAACCTTCGGACGGAAACTGCACTTGTATTCCCATCCCATCATCCTGGGCTTTCGTAAGATTCCTATGGGAGTGGGCCTCAGTCCGTTTCTCCTGGCTCAGTTTACTAGCGCCATTTGTTCAGTGGTTCGTAGGGCTTTCCCCCACTGTTTGGCTTTCAGTTATATGGATGATGTGGTATTGGGGGCCAAGTCTGTACAACATCTTGAGTCCCTTTATACCTCTATTACCAATTTTCTTTTGTCTTTGGGTATACATTTAAACCCTAATAAAACCAAAAGATGGGGCTATTCCCTTAACTTCATGGGCTATGTAATTGGAAGTTGGGGTACCTTACCACAAGAACATATTGTACTAAAAATCACACAATGTTTTCGAAAACTTCCTGTTAATAGGCCTATTGATTGGAAAGTGTGTCAAAGAATTGTGGGTCTTTTGGGCTTTGCTGCCCCTTTTACACAATGTGGGTATCCTGCCTTAATGCCCTTGTATGCCTGTATTCAAGCTAAGCAGGCTTTCACTTTCTCGCCAACTTATAAGGCCTTTCTGTGTAAACAATATCTGAACCTTTACCCCGTTGCCCGGCAACGGTCTGGTCTTTGCCAAGTGTTTGCTGACGCAACCCCCACTGG-CTGGGGC-TTGGCCATGGGCCATCAGCGCATGCGTGGAACCTTTGTGGCTCCTCTGCCGATCCATACTGCGGAACTCCTAGCGGCTTGTTTTGCTCGCAGCCGGTCTGGAGCAAACATTATCGGAACCGA-CAACTCTGTCGTCCTCTCTCGGAAATACACATCCTTTCCATGGCTGCTCGGGTGTGCTGCCAACTGGATCCTACGC-GGGACGTCCTTTGTTTACGTCCCGTCGGCGCTGAATCCCGCGGACGACCCGTCTCGCGGCCGTTTGGGGCTCTACCGTCCCCTTCTTTGTCTGCGGTTCCGGCCAACCACGGGGCGCACCTCTCTTTACGCGGTCTCCCCGTCTGTGCCTTCTCATCTGCCGGACCGTGTGCACTTCGCTTCACCTCTGCA-C--GTC------GCATGGAAACCACCGTGAACGCC-CAC-----------ATG----GTC-TTGCCCAAGGTC-TTGCATAAGAGAACTCTTGGACTCT------C------------A--G----CAATGTCAACGACC--------GACCT---T-GAGGCATATTTCAAAGACTGTG-TGTTCAAAGACTGGGAGGAGTTGGGGGAGGAGGTTAGATTAAAGGTCTTTGTACTAGGAGGCTGTAGGCATAAATTGGTCTGCGCACCAGCACCATGCAACTTTTTCACC-TCTGCCTAATCA-----------------T--------------------------C--------------TCATGTTCATGTCCTACTGTTCAAGCCTCCAAGCTGTGCCTTGGGTGGCTTTGGGGCATGGA----C------------A-------------T-------TGACCCTTATAAAGAATTTGGA-GCTTCTGTGGAGTTACTCTC-TTTTTT-----GCCTTCTGATTTCTTTCCATCTATTCGAGACCTCCTCGACACCGCCTCAGCTCTGTATCGGGAGGCCTTAGAGTCTCCGGAGCATTGTTCACCTCACCATACAGCACTCAGGCAAGCTGT-TCTGTGTTGGGGTGAGTTAATGAATCTGGCTACCTGGGTGGGAAGTAATTTGGAAGACCCAGCATCAAGAGAATTGGTAGTCAGTTATGTCAATGTTAATATGGGCCTAAAAATCAGGCAACTGTTGTGGTTTCATATTTCCTGTCTTACTTTTGGAAGAGAAACTGTTCTTGAGTACTTGGTGTCCTTTGGAGTGTGGATTCGCACTCCTCCCGCTTACAGACCACCAAATGCCCCTATCTTATCAACACTTCCGGAAACTACTGTTGTTAGA----C--GAA------GAGGCAGGTCCCCTAGAAGAAGAACTCCCTCGCCTCGCAGACGAAGGTCTCAATCGCCGCGTCGCAGAAGATCTCAATCTCGGGA----ATCCCA-ATGTTAGTATCCCTTGGACTCATAAGGTGGGAAACTTTACTGGGCTTTATTCTTCTACTGTACCTGTCTTTAATCCTGAATGGCAAACTCCCTCTTTTCCTGACATTCATTTGCAGGAGGACATTATTAATAGATGTCAACAATATGTGGGCCCTCTTACAGTTAATGAAAAAAGAAGATTAAAATTAATTATGCCTGCTAGGTTTTATCCTAACCTTACTAAATATTTGCCCTTAGACAAAGGCATTAAACCTTATTATCCAGAACAGACAGTTAATCATTACTTCAAAACTAGGCATTATTTGCATACTCTGTGGAAGGCTGGTAGTCTATATAAGAGAGAAACTACACGCAGCGCCTCATTTTGTGGGTCACCATATTCTTGGGAACAAGAGCTACAGCATGGG-AGGTTGGTC-TTCAAAACCTCGGAAAGGCATGGGGACGAATCTTTCGGTAC--C--CAATCCTCTGGGATTCTTTCCCGATCACCAGTTGGACCCTGCGTTCGGAGCCAACTCAAACAATCCCGATTGGGACTTCAACCCCAACAAGGATCACTGGCCAGAGGC-AAATCAGGTA-GGAGC-GGGA-GCATTCGGGCCAGGGTTCACCCCACCACACGGAGGTCTTTTGGGGTGGAGCCCTCAGGCCCAGGGCATATTGACAA-CAGT----------------GC--CAG------CAGCTCCTCCTTCTGCCTCCACCAATCGGCAGTCAGGAAGACAGCCTACGCCCATCTCTCCACCTCT-AAGAGA-----CAGTCATCCTCAGGCCATGCAGTGGAA
>genotype_C_gnl|hbvnuc|EU939568_FT00000_P-C_Feature
--CTCCACAACATTCCACCAAGCTCTGCTA---GACCCCAAAGTGAGGGGCCTATACTTTCCTGCTGGTGGCTCCAGTTCCGGAACAGTAAACCCTGTTCCGACTACTGCCTCTCCCATATCGTCAATCTTCTCGAGGACTGGGGACCCTGCACCGAACATGGAGAACACAACATCAGGATTCCTAGGACCCCTGCTCGTGTTACAGGCGGGGTTTTTCTTGTTGACAAGAATCCTCACAATAACACAGAGTCTAGACTCGTGGTGGACTTCTCTCAATTTTCTAGGGGGAGCACCCACGTGTCCTGGCCAAAATTCGCAGTCCCCAACCTCCAATCACTCACCAACCTCTTGTCCTCCAATTTGTCCTGGCTATCGCTGGATATGTCTGCGGCGTTTTATCATATTCCTCTTCATCCTGCTG---CTATGCCTCATCTTCTTGTTGGTTCTTCTGGACTATCAAGGTATGTTGCCCGTTTGTCCTCTACTTCCAG-GAAC-----ATCAACTAC---------CAGCACGGGACCATGCAAGACCTGCACGACTCCTGCTCAAGGAACCTCTATGTTTCCCTCTTGTTGCTGTACAAAACCTTCGGACGGAAATTGCACTTGTATTCCCATCCCATCATCCTGGGCTTTCGCAAGATTCCTATGGGAGTGGGCCTCAGTCCGTTTCTCCTGGCTCAGTTTACTAGTGCCATTTGTTCAGTGGTTCGTAGGGCTTTCCCCCACTGTTTGGCTTTCAGTTATATGGATGATGTGGTATTGGGGGCCAAGTCTGTACAACATCTTGAGTCCCTTTTTACCTCTGTTACCAATTTTCTTTTGTCTTTGGGTATACATTTGAACCCTAATAAAACCAAACGTTGGGGCTACTCCCTTAATTTCATGGGATATGTAATTGGAAGTTGGGGAACCTTACCGCAAGAACATATTGTACTAAAAATCAAGCAATGTTTTCGAAAATTGCCTGTAAATAGACCTATTGATTGGAAAGTATGTCAGAGAATTGTGGGTCTTTTGGGCTTTGCTGCCCCTTTTACACAATGTGGCTATCCTGCCTTAATGCCTTTATATGCATGTATACAATCTAAGCAGGCTTTCACTTTCTCGCCAACTTACAAGGCCTTTCTGTGTAAACAATATCTGAACCTTTACCCCGTTGCCCGGCAACGGTCAGGTGTCTGCCAAGTGTTTGCTGACGCAACCCCCACTGG-ATGGGGC-TTGGCTATTGGCCATCGCCGCATGAGTGGAACCTTTGTGGCTCCTCTCCCGATCCATACTGCGGAACTCCTAGCAGCTTGTTTTGCTCGCAGCCGGTCTGGAGCAAACATTATCGGCACTGA-CAACTCTGTTGTCCTCTCTCGGAAGTACACCTCCTTTCCATGGCTGCTAGGATGTGCTGCCAACTGGATCCTGCGC-GGGACGTCCTTTGTTTACGTCCCGTCGGCGCTGAATCCCGCGGACGACCCGTCTCGGGGCCGTTTGGG-CTCTACCGTCCCCTTCTTCATCTGCCGTTCCGGCCGACCACGGGGCGTACCTCTCTTTACGCGGTCTCCCCGTCTGTGCCTTCTCATCTGCCGGACCGTGTGCACTTCGCTTCACCTCTGCA-C--GTC------GCATGGA-ACCACCGTGAACGCC-CAC-----------CAG----GTG-TTGCCCAAGGTC-TTATATAAGAGGACTCTTGGACTCT------C------------A--G----CAATGTCAACGACC--------GACCT---T-GAGGCATACTTCAAAGACTGTT-TGTTTAAGGACTGGGAGGAGTTGGGGGAGGAGATTAGGTTAAAGATTTATGTACTAGGAGGCTGTAGGCATAAATTGGTCTGTTCACCAGCACCATGCAACTTTTTCACC-TCTGCCTAATCA-----------------T--------------------------C--------------TCTTGTTCATGTCCTACTGTTCAAGCCTCCAAGCTGTGCCTTGGGTGGCTTTAGGACATGGA----C------------A-------------T-------TGACCACTATAAAGAATTTGGA-GCTTCTGGAGAGTTACTCTC-TTTTTT-----GCCGTCTGACTTCTTTCCTTCTATTCGAGATCTCCTCGACACCGCCACTGCTCTATATCGAGAGGCCTTAGAGTCTCCGGAACATTGCTCACCTCACCATACAGCACTCAGGCAAGCTAT-TCTGTGTTGGGGTGAGTTGATGAATCTGGCCACCTGGGTGGGAAGCAATTTGGAAGACCAAGCATCCAGGGAATTAGTAGTCAGCTATGTCAATGTTAACATGGGCCTAAAAATCAGACAACTACTGTGGTTTCACATTTCCTGTCTTACTTTTGGAAGAGAAACTGTCCTTGAGTATTTGGTATCTTTTGGAGTGTGGATTCGCACTCCTCCTGCTTACAGACCACCAAATGCCCCTATCTTATCAACACTTCCGGAAACTACTGTTGTTAGA----C--GAC------GAGGCAGGTCCCCTAGAAGAAGAACTCCCTCGCCTCGCAGACGAAGGTCTCAATCGCCGCGTCGCAGAAGATCTCAATCTCGGGA-AT-CT--CA-ATGTTAGTATCCCTTGGACTCATAAGGTGGGAAACTTTACTGGGCTTTATTCTTCTACTGTACCTGTCTTTAATCCTGAGTGGCAAACTCCCTCCTTTCCTCACATTCATTTACAGGAGGACATTATTAATAGATGCCAACAATATGTGGGCCCTCTTACAGTTAATGAAAAAAGGAGATTAAAATTAATTATGCCTGCTAGGTTCTATCCTAACCTTACCAAATATTTGCCCTTGGACAAAGGCATTAAACCATATTATCCCGAACATGCAGTTAATCATTACTTCAAAACTAGACATTATTTGCATACTCTGTGGAAGGCTGGCATTCTATATAAGAGAGAAACTACACGCAGCGCCTCATTTTGTGGGTCACCATATTCTTGGGAACAAGAGCTACAGCATGGG-AGGTC-GTC-TTCCAAACCTCGACAAGGCATGGGGACGAATCTTTCTGTTC--C--CAATCCCCTGGGATTCTTTCCCGATCACCAGTTGGACCCTGCGTTCGGAGCCAACTCAAACAATCCAGATTGGGACTTCAACCCCAAAAAGGATCAATGGCCAGAGGC-AAATCAGGTA-GGAGT-GGGA-GCATTCGGGCCACGGTTCACCCCACCACACGGCGGTCTCTTGGGGTGGAGCCCTCAGGCTCATGGCATACTGACAA-CAGT----------------GC--CAA------CACCACCTCCTCCTGCTTCAACAGATCGGCAGTCTCGAAGACAGCCTACTACCATCTCTCCACCTCT-AAGAGA-----CAGTCATCCTCACGCCATGCAGTGGAA
>genotype_C_gnl|hbvnuc|KF214673_FT00000_P-C_Feature
--CTCCAGCACATTCCACCAAGCTCTGCTA---GATCCCAGAGTGAGGGGCCTATATTTTCCTGCTGGTGGCTCAAGTTCCGGAACAGTAAACCCTGTTCCGACTACTGCCTCTCCCATATCGTCAATCTTCTCGAGGACTGGGGACCCTGCACCGAATATGGAGAACACCACATCAGGACTCCTAGGACCCCTGCTCGTGTTACAGGCGGGGTTTTTCTTGTTAACAAGAATCCTCACAATACCACAGAGTCTAGACTCGTGGTGGACTTCTCTCAATTTTCCAGGGGGAGCACCCGTAAGTCCTGGCCAAAATTCGCAGTCCCCAACCTCCAATCACTCACTAACCTCCTGTCCTCCAATTTGTCCTGGTTATCGCTGGATGTGTCTGCGGCGTTTTATCATCTTCCTCTTCATCCTGCTG---CTATGCCTCATCTTCTTGTTGGTTCTTCTGGACTACCAAGGTATGTTGCCCGTTTGTCCTCTACTTCCAG-GAAC-----ATCAACTAC---------CAGCACGGGACCATGCAAGACCTGCACGACTCCTGCTCAAGGAACCTCTATGTTTCCCTCTTGTTGCTGTACAAAACCTTCGGACGGAAATTGCACTTGTATTCCCATCCCATCATCTTGGGCTTTCGCAAGATTCCTATGGGAGTGGGCCTCAGTCCGTTTCTCCTGGCTCAGTTTACTAGCGCCATTTGTTCAGTGGTTCGTAGGGCTTTCCCCCACTGTTTGGCTTTCAGTTATATGGATGATGTGGTATTGGGGGCCAAGTCTGTACAACATCTTGAGTCCCTTTTTACCGCTATTACCAATTTTCTTTTGTCTTTGGGTATACATTTAAACCCTAATAAAACCAAACGTTGGGGCTACTCCCTTAACTTCATGGGATATGTAATTGGAAGTTGGGGTACCTTGCCACAAGAACATATTGTACAAAAATTGAAACAATGTTTTCGGAAACTTCCTATAAATAGACCTATTGATTGGAAAGTATGTCAAAGAATTGTGGGTCTTCTGGGCTTTGCCGCCCCTTTTACACAATGTGGTTACCCAGCATTAATGCCTTTATATGCTTGTATACAAGCTAAGCAGGCTTTCACTTTCTCGCCAACTTACAAGGCCTTTCTGTGTAAACAATATCTGAACCTTTACCCCGTTGCTCGGCAACGGCCAGGTCTTTGCCAAGTGTTTGCTGACGCAACCCCCACTGG-CTGGGGC-TTGGTCATAGGCCATCAGCGCTTGCGTGGAACCTTTTTGGCTCCTCTGCCGATCCATACTGCGGAACTCCTAGCAGCTTGTTTTGCTCGCAGCAGGTCTGGAGCAAAACTTATCGGCACCGA-CAACTCTGTTGTCCTCTCTCGGAAATACACCTCCTTTCCATGGCTGCTAGGCTGTGCTGCCAACTGGATCCTGCGC-GGGACGTCCTTTGTCTACGTCCCGTCGGCGCTGAATCCCGCGGACGACCCATCTCGGGGCCGTTTGGGACTCTACCGTCCCCTTCTTCGTCTGCCGTTCCGACCGACCACGGGGCGCACCTCTCTTTACGCGGTCTCCCCGTCTGTGCCTTCTCATCTGCCGGACCGTGTGCACTTCGCTTCACCTCTGCA-C--GTC------GCATGGAGACCACCGTGAACGCC-CGC-----------CAG----GTC-TTGCCCAAGGTC-TTACATAAGAGGACTCTTGGACTCT------C------------A--G----CAATGTCAACGACC--------GACCT---T-GAGGCATACTTCAAAGACTGTG-TATTTAAAGACTGGGAGGAGTTGGGGGAGGAGACTAGGTTAATGATCTTTGTATTAGGAGGCTGTAGGCATAAATTGGTCTGCTCACCATCCTCATGCAACTTTTTCACC-TCTGCCTAATCA-----------------T--------------------------C--------------TCATGTTCATGTCCTACTGTTCAAGCCTCCAAGCTGTGCCTTGGGTGGCTTTGGGGCATGGA----C------------A-------------T-------TGACCCGTATAAAGAATTTGGA-GCTTCTGTGGAGTTACTCTC-TTTTTT-----GCCTTCTGACTTCTTTCCGTCTATTCGGGATCTCCTCGACACCGCCTCTGCTCTGTATCGGGAGGCCTTAGAGTCTCCGGAACATTGTTCACCTCACCATACAGCACTAAGACAAGCTAT-TCTGTGTTGGGGTGAGTTGATGAATCTGGCCACCTGGGTGGGAAGTAATTTGGAAGATCCAGCATCCAGGGAATTAGTAGTAAGCTATGTCAACGTTAATATGGGCCTAAAAATCAGACAACTATTGTGGTTTCACATTTCCTGTCTTACTTTTGGAAGAGAAACGGTTTTAGAGTATTTGGTGTCTTTTGGAGTGTGGATTCGCACTCCTCCCGCTTACAGACCACCAAATGCCCCTATCTTATCAACACTTCCGGAAACTACTGTTGTTAGA----C--GAC------GAGGCAGGTCCCCTAGAAGAAGAACTCCCTCGCCTCGCAGACGAAGGTCTCAATCGCCGCGTCGCAGAAGATCTCAATCTCGGGA-AT-CT--CA-ATGTTAGTATTCCTTGGACTCATAAGGTGGGAAACTTTACTGGGCTTTATTCTTCTACTGTACCTGTCTTTAATCCTGACTGGCAAACTCCCTCTTTTCCTCACATTCATTTGAAGGAGGATATTATCAACAGGTGTCAACAATATGTGGGCCCTCTTACAGTTAATGAAAAAAGGAGATTAAAATTGATTATGCCTGCTAGGTTCTATCCTAACCTTACCAAATATTTGCCCTTAGATAAAGGCATAAAACCTTATTATCCTGAACATACAGTTAATCATTACTTCCAAACTAGACATTATTTACATACTCTGTGGAAGGCTGGTATTTTATATAAGAGAGAAACTACACACAGTGCCTCATTTTGTGGGTCACCATATTCTTGGGAACAAGAGCTACAGCATGGG-AGGTTGGTC-TTCCAAACCTCGACAAGGCATGGGGACGAACCTTTCTGTTC--C--CAATCCTCTGGGATTCTTTCCCGGTCACCAGTTGGACCCAGCGTTCGGAGCCAATTCAAACAATCCATATTGGGACTTCAACCCCAACAAGGATCAATGGCCAGCGGC-AAACCAGGTA-GGAGT-GGGA-TCATTCGGGCCAGGGTTCACCCCACCACACGGCAATCTTTTGGGGTGGAGCCCTCAGGCTCAGGGCATATTGACAA-CAGT----------------GC--CAG------CAGCGCCTCCTCCTGCCTCCACCAATCGGCAGTCAGGAAGACAGCCTACTCCCATCTCTCCACCTCT-AAGAGA-----CAGTCATCCTCAGGCCATGCAGTGGAA
>genotype_C_gnl|hbvnuc|KF873541_FT00000_P-C_Feature
--CTCCACAGCATTTCACCAAGCTCTGCAA---GATCCCAGAGTAAGGGGCCTGTATTTTCCTGCTGGTGGCTCCAGTTCCGGAACAGTAAACCCTGTTCCGAATACTGTCTCTCACATCTCATCAATCTTCACGACGACTGGGGACCCTGCAACGAACATGGAGAACACAACATCAGGATTCCTAGGACCCCTGCTCGTGTTACAGGCGGGGTTTTTCTTGTTGACAAGAATCCTCACAATACCGCAGAGTCTAGACTCGTGGTGGACTTCTCTCAATTTTCTAGGGGGAGCTCCCGCGTGTCTTGGCCAAAATTCGCAGTCCCAAACCTCCAATCACTCACCAATCTCTTGTCCTCCAACCTGTCCTGGCTATCGTTGGATGTGTCTGCGGCGTTTTATCATCTTCCTCTTCATCCTGCTG---CTATGCCTCATCTTCTTGTTGGTTCTTCTGGATTATCAAGGTATGTTGCCCGTTTGTCCTCTACTTCCAG-G-AT----CAACGACCAC---------CAGCACGGGACCTTGCAGAACCTGCACGATCACTGCTCAAGGAACCTCTATGTTTCCCTCATGTTGCTGTACAAAACCTTCGGACGGAAATTGCACTTGTATTCCCATCCCATCATCTTGGGCTTTCGCAAAATTCCTATGGGAGTGGGCCTCAGTCCGTTTCTCCTGGCTCAGTTTACTAGCGCCATTTGTTCAGTGGTTCGCAGGGCTTTCCCCCACTGTTTGGCTTTCAGTTATATGGATGATCTGGTATTGGGGGCCAAGTCTACACAACATCTTGAGTCCCTTTTTTCCGCTGTTACCACTTTTCTTTTGTCTTTGGGTATACATTTAAATCCCCACAAAACAAAACGATGGGGTTATTCCCTCAACTTCATGGGATATGTGATTGGTAGCTGGGGAAGCTTACCACAAGATCATATTGTACAAAAAATCAAACACAGTTTTAGAAAACTTCCCGTTAATAGGCCTATTGATTGGAAAGTATGTCAACGAATTGTCGGTCTCTTGGGCTTTGCTGCCCCTTTTACACAATGTGGGTATCCTGCCTTAATGCCTTTGTATGCATGTATACAAGCTAAACAGGCTTTTACTTTCTCGCCAACTTACAAGGCCTTTCTGTGCAAACAATATCTGAACCTTTACCCCGTTGCCCGGCAACGGGCTGGTCTCTGCCAAGTGTTTGCTGACGCAACCCCCACTGG-CTGGGGC-TTGGCTATAGGCCATCAGCGCCTGCGGGGAACCTTTGTGGCTCCTCTGCCGATCCATACTGCGGAACTCCTAGCAGCTTGTTTTGCTCGCAGCCGGTCTGGAGCGAAACTTATCGGCACCGA-CAACTCCGTTGTCCTTTCTCGGAAATACACCTCCTTTCCATGGCTGCTCGGTTGTGCTGCGAACTGGATCCTACGC-GGGACGTCCTTTGTCTACGTCCCGTCGGCGCTGAACCCCGCGGACGACCCGTCTCGCGGCCGCTTGGGG-TCTACCGTCCCCTTCTTCGTCTGCCGTTCCGGCCGACCACGGGGCGCACCTCTCTTTACGCGGTCTCCCCGTCTGTGCCTTCTCATCTGCCGGACCGTGTGCACTTCGCTTCACCTCTGCA---TGTC------GCATGGCGACCACCGTGAACGCC-CAC-----------ATG----ATC-TTGCCCAAGGTC-TTACATAAGAGGACTCTTGGACTCT------C------------A------ACGATGTCAACGACC--------GACCT---T-GAGGCATACTTCAAAGACTGTG-TGTTTAAAGACTGGGAGGAGTTGGGGGAGGAGATTAGGTTAA-G-TCTTTGTACTAGGAGGCTGTAGGCATAAATTGGTCTGTTCACCAGCACCATGCAACTTTTTCACC-TCTGCCTAATCA-----------------T--------------------------C--------------TCTTGTTCATGTCCTACTGTTCAAGCCTCCAAGCTGTGCCTTGGGTGGCTTTGGGGCATGGA----C------------A-------------T-------TGACCATTATAAAGAATTTGGA-GCTTCTGTGGAGTTACTCTC-TTTTTT-----GCCTTCTGATTTCTTTCCGTCTATTCGAGATCTCCTTGACACTGCCTCCGCTCTATATCGGGATGCCTTAGA-TCTCCGGAACATTGTTCACCTCACCATACAGCCCTCAGGCAAGCTAT-TCTGTGTTGGGGTGAGTTAATGAATCTGGCTACCTGGGTAGGAAGTAATTTGGAAGATCCAGCATCCAGGGAATTAGTAGTCGGTTATGTCAATGTTAATATGGGCCTAAAAATTAGACAATTATTGTGGTTTCACATTTCCTGTCTTACTTTTGGAAGAGAAACTGTTCTAGAGTATTTGGTATCTTTTGGAGTGTGGATTCGCACTCCTCCCGCTTACAGACCACCAAATGCCCCTATCTTATCAACACTTCCGGAAACTACTGTTGTTAGA----C--GAA------GAGGCAGGTCCCCTAGAAGAAGAACTCCCTCGCCTCGCAGACGAAGGTCTCAATCGCCGCGTCGCAGAAGATCTCAATCTCGGGA----ATCCCA-ATGTTAGTATCCCGTGGACTCATAAGGTGGGAAATTTTACGGGGCTTTATTCTTCTACTGTACCTGTCTTTAATCCTGAGTGGCAAACTCCCTCTTTTCCTGATATTCATTTAAAAGAAGACATTATCAATAGGTGTCAACAATATGTGGGCCCCCTTACAGTTAATGAAAAAAGGAGATTAAAATTAATTATGCCTGCTAGGTTTTATCCTAACATTACCAAATATTTGCCCTTAGATAAAGGCATTAAACCTTATTATCCTGAACATGCAGTTAATCATTACTTCAAGACTAGGCATTATTTACATACTCTGTGGAAGGCTGGTATTCTATATAAGAGAGAAACCACACGCAGCGCCTCATTTTGTGGGTCACCATATTCTTGGGAACAAGAGCTACAGCATGGG-AGGTTGGTC-TTCCAAACCTCGGAAAGGCATGGGGACGAATCTTTCTGTTC--C--CAATCCTCTGGGATTTTTTCCCGATCACCAGTTGGACCCTGCGTTCGGAGCCAACTCAAACAATCCAGATTGGGACTTCAACCCCAACAAGGATCACTGGCCAGAGGC-CAATCAGGTA-GGAGC-GGGA-GCATTCGGGCCAGGGTTCACTCCCCCACACGGAGGTCTTTTGGGGTGGAGCCCGCAGGCTCAGGGCATATTGACAA-CAGT----------------GC--CAG------CAGCTCCTCCTCCTGCCTCCACCAATCGGCAGTCAGGAAGACAGCCTACTCCCATCTCTCCACCTCT-AAGAGA-----CACTCATCCTCAGGCCATGCAGTGGAA
>genotype_C_gnl|hbvnuc|KJ803766_FT00000_P-C_Feature
--CTCCAGCACATTCCACCAAGCTCTGCTA---GATCCCAGAGTGAGGGGCCTATACCTTCCTGCTGGTGGCTCCAGTTCCGGAACAGGAAACCCTGTTCCGACTACTGCCTCTCCCATATCGTCAATCTTCTCGAGGACTGGGGACCCTGCACCGAATATGGAGAGCATCACATCAGGATCCCTAGGACCCCTGCTCGTGTTACAGGCGGGGTTTTTCTTGTTGACAAGAATCCTCACAATACCACAGAGTCTAGACTCGTGGTGGACTTCTCTCAATTTTCTAGGGGGAGCACCCAGGTGTCCTGGCCAAAATTCGCAGTCCCCAACCTCCAATCACTCACCAACCTCTTGTCCTCCAAATTGTCCTGGTTATCGCTCGATGTGTCTGCGGCGTTTTATCATCTTCCTCTTCATCCTGCTG---CTATGCCTCATCTTCTTGTTGGTTCTTGTGGACTACCGAGGTATGTTGCCCGTTTGTCCTCTACTTCCAG-GAAC-----ATCAACTAC---------CAGCACGGGACCATGCAAGACCTGCACGAATCCTGCTCAAGGAACCTCTATGTTTCCCTCTTGTTGCTGTACAAAACCTTCGGACGGAAATTGCACTTGTATTCCCATCCCATCATCTTGGGCTTTCGTAAGATTCCTATGGGAGTGGGCCTCAGTCCGTTTCTCCTGGCTCAGTTTACTAGTGCCATTTGTTCAGTGGTTCGTAGGGCTTTCCCCCACTGTTTGGCTTTCAGTTATATGGATGATGTGGTATTGGGGGCCAAGTCTGTACAACATCTTGAATCCCTTTTTACCTCTATTACCAATTTTCTTTTGTCTTTGGGTATACATTTAAACCCTAATAAAACCAAACGTTGGGGCTACTCCCTTAACTTCATGGGATATGTAATTGGAAGTTGGGGTACCTTGCCACAGGAACATATTGTACAAAAAATCAAACAATGTTTTCGGAAACTTCCCATTAATAGACCTATTGATTGGAAAGTATGTCAAAGAATTGTGGGTCTTCTGGGCTTTGCCGCTCCTTTTACACAATGTGGTTACCCGGCACTCATGCCTTTGTATGCATGTATACAAGCTAAGCAGGCTTTCACTTTCTCGCCAACTTACAAGGCCTTTCTGTGTAAACAATATCTGAACCTTTACCCCGTTGCTCGGCAACGGGCAGGTCTGTGCCAAGTGTTTGCTGACGCAACCCCCACTGG-CTGGGGC-TTGGCCATGGGCCATCAGCGCATGCGTGGAACCTTTGTGGCTCCTCTGCCGATCCATACCGCGGAACTCCTAGCAGCTTGTTTTGCTCGCAGCCGGACTGGGGCAAAACTTATCGGCACTGA-CAACTCTGTCGTGCTCTCTCGGAAATACACCTCCTTTCCATGGCTGCTAGGCTGTGCTGCCAACTGGATCCTGCGC-GGGACGTCCTTTGTCTACGTCCCGTCGGCGCTGAATCCTGCGGACGACCCCTCTCGGGGCCGTTTGGGGCTCTACCGTCCCCTTCTTCGTCTGCCGTTCCGGCCGACCACGGGGCGCACCTCTCTTTACGCGGTCTCCCCGTCTGTGCCTTCTCATCTGCCGGACCGTGTGCACTTCGCTTCACCTCTGCA-C--GTC------GCATGGAAACCACCGTGAACGCC-CGC-----------CAA----GTC-TTGCCCAAGGTC-TTATATAAGAGGACTCTTGGACTCT------C------------A--G----CAATGTCAACGACC--------GACCT---T-GAGGCATACTTCAAAGACTGTG-TATTTAAAGACTGGGAGGAGTTGGGGGAGGAGATTAGGTTAATGATCTTTGTACTGGGAGGCTGTAGGCATAAATTGGTCTGTTCACCAGCACCATGCAACTTTTTCACC-TCTGCCTAATCA-----------------T--------------------------C--------------TCATGTTCATGTCCTACTGTTCAAGCCTCCAAGCTGTGCCTTGGGTGGCTTTGGGGCATGGA----C------------A-------------T-------TGACCCGTATAAAGAATTTGGA-GCATCTGTGGAGTTACTCTC-TTTTTT-----GCCTTCTGACTTCTTTCCTTCTATTCGAGATCTCCTCGACACCGCCTCTGCTCTGTATCGGGAGGCCTTAGAGTCTCCGGAACATTGTTCACCTCACCATACAGCACTCAGGCAAGCCAT-TCTGTGTTGGGGTGAGTTGATGAATCTGGCCACCTGGGTGGGAAGTAATTTGGAAGACCCAGCATCCAGGGAATTAGTAGTCAGCTATGTCAACGTTAATATGGGCCTAAAAATCAGACAACTATTGTGGTTTCACATTTCCTGTCTTACTTTTGGAAGAGAAACTGTTCTTGAGTATTTGGTGTCTTTTGGAGTGTGGATTCGCACTCCTCCCGCTTACAGACCACCAAATGCCCCTATCTTATCAACACTTCCGGAAACTACTGTTGTTAGA------TGTC------GAGGCAGGTCCCCTAGAAGAAGAACTCCCTCGCCTCGCAGACGAAGGTCTCAATCGCCGCGTCGCAGAAGATCTCAATCTCGGCA-AT-CT--CA-ATGTTAGTATCCCTTGGACGCATAAGGTGGGAAACTTTACTGGGCTTTATTCTTCTACTGTACCTGTCTTTAATCCTGACTGGCAAACTCCCTCTTTTCCTCACATTCATTTGAAAGAGGATATTATCAATAGATGTCAACAATATGTGGGCCCTCTTACAGTCAACGAAAAAAGGAGATTAAAATTAATTATGCCTGCTAGGTTTTATCCTAACCTGACCAAATATTTGCCCTTAGATAAAGGCATTAAACCTTATTATCCTGAACATACAGTTAATCATTACTTCCAAACTAGGCATTATTTACATACTCTGTGGAAGGCTGGTATTTTATATAAGAGAGAAACCACACGCAGCGCCTCATTTTGTGGGTCACCATATTCTTGGGAACAAGAGCTACAGCATGGG-AGGTTGGTC-TTCCAAACCTCGACAAGGCATGGGGACGAATCTTTCTGTTC--C--CAATCCTCTGGGATTCTTTCCCGATCACCAGTTGGACCCTGCATTCGGAGCCAATTCAAACAATCCAGATTGGGACTTCAACCCCAACAAGGATCAATGGCCAGCGGC-AAACCAGGTA-GGAGT-GGGA-TCCTTCGGGCCAGGGTTCACTCCACCACACGGCAGTCTTTTGGGGTGGAGCCCTCAGGCTCAGGGCATATTGACAA-CAGT------------A----C--CAG------CAGCGCCTCCTCCTGCCTCCACCAATCGGCAGTCAGGAAGACAGCCTACTCCCATCTCTCCACCTCT-AAGAGA-----CAGTCATCCTCAGGCCATACAGTGGAA
>genotype_C_gnl|hbvnuc|KJ803823_FT00000_P-C_Feature
--CTCCACAACGTTCCACCAAGCTCTGCTA---GATCCCAGAGTGAGGGGCCTATATTTTCCTGCTGGTGGCTCAAGTTCCGGAACAGTAAACCCTGTTCCGACTACTGCCTCTCCCATATCGTCAATCTTCTCGAGGACTGGGGACCCTGCACCGAACATGGAGAGCACCACATCAGGATTCCTAGGACCCCTGCTCGTGTTACAGGCGGGGTTTTTCTTGTTGACAAGAATCCTCACAATACCACGGAGTCTAGACTCGTGGTGGACTTCTCTCAATTTTCTAGGGGGAGCACCCACGTGTCCTGGCCAAAATTCGCAGTCCCCAACCTCCAATCACTTACTAACCTCTTGTCCTCCAATTTGTCCTGGTTATCGCTGGATGTGTCTGCGGCGTTTTATCATCTTCCTCTTCATCCTGCTG---CTATGCCTCATCTTCTTGTTGGTTCTTCTGGACTACCGAGGTATGTTGCCCGTTTGTCCTCTACTTCCAG-GAAC-----ATCAACTAC---------CAGCACGGGACCATGCAAGACCTGCACGATTCCTGCTCAAGGAACCTCTATGTTTCCCTCTTGTTGCTGTACAAAACCTTCGGACGGAAATTGCACTTGTATTCCCATCCCATCATCTTGGGCTTTCGCAAGATTCCTATGGGAGTGGGCCTCAGTCCGTTTCTCCTGGCTCAGTTTACTAGTGCCATTTGTTCAGTGGTTCGTAGGGCTTTCCCCCACTGTTTGGCTTTCAGTTATATGGATGATGTGGTATTGGGGGCGAGGTCTGTACAACATCTTGAATCCCTTTTTACCTCTATTACCAATTTTCTTTTGTCTTTGGGTATACATTTAAACCCTAATAAAACCAAACGTTGGGGCTACTCCCTTAACTTCATGGGATATGTAATTGGAAGTTGGGGTACCTTGCCACAGGAACACATTGTACAAAAATTGAAACAATGTTTTCGGAAACTTCCTACAAATAGGCCTATTGATTGGAAAGTATGTCAAAGAATTGTGGGTCTTCTGGGCTTTGCCGCCCCTTTTACTCAATGTGGTTACCCAGCATTAATGCCTTTATACGCATGTATACAAGCTAAGCAGGCTTTCACTTTCTCGCCAACTTACAAAACCTTTCTGTGTAAACAATATCTGAACCTTTACCCCGTTGCTCGGCAACGGTCAGGTCTTTGCCAAGTGTTTGCTGACGCAACCCCCACTGG-TTGGGGC-TTGGCCATGGGCCATCAGCGCATGCGTGGAACCTTTGTGGCTCCTCTGCCGATCCATACTGCGGAACTCCTAGCAGCTTGTTTTGCTCGCAGCCGGTCTGGAGCGAAACTTATCGGCACCGA-CAACTCTGTCGTCCTCTCTCGGAAATACACCTCCTTTCCATGGCTGCTAGGCTGTGCTGCCAACTGGATCCTGCGC-GGGACGTCCTTTGTCTACGTCCCGTCAGCGCTGAATCCCGCGGACGACCCGTCTCGGGGCCGTTTGGGACTCTACCGTCCCCTTCTTCGTCTGCCGTTCCGACCGACCACGGGGCGCACCTCTCTTTACGCGGTCTCCCCGTCTGTGCCTTCTCATCTGCCGGACCGTGTGCACTTCGCTTCACCTCTGCA-C--GTC------GCATGGAGACCACCGTGAACGCC-CGC-----------CAG----GTC-TTGCCCAAGGTC-TTACATAAGCGGACTCTTGGACTCT------C------------A--G----CAATGTCAACGACC--------GACCT---T-GAGGCATACTTCAAAGACTGTG-TATTTAAAGACTGGGAGGAGTTGGGGGAGGAGACTAGGTTAATGATCTTTGTACTGGGAGGCTGTAGGCATAATTGGGTCTGTTCACCAGCACCATGCAACTTTTTCACC-TCTGCCTAATCA-----------------T--------------------------C--------------TCATGTTCATGTCCTACTGTTCAAGCCTCCAAGCTGTGCCTTGGGTGGCTTTGGGACATGGA----C------------A-------------T-------TGACCCGTATAAAGAATTTGGA-GCATCTGCGGAGTTACTCTC-TTTTTT-----GCCTTCTGACTTCTTTCCTTCCATTCGAGATCTCCTCGACACCGCCTCTGCTTTGTATCGGGAGGCCTTAGAGTCTCCGGAACATTGTTCACCTCACCATACAGCACTAAGGCAAGCTAT-TCTGTGTTGGGGTGAGTTGATGAATCTGGCCACCTGGGTGGGAAGTAACTTGGAAGACCCAGCATCCAGGGAATTAGTAGTAAGCTATGTCAATGTTAATATGGGCCTGAAAATCAGACAACTATTGTGGTTTCACATTTCTTGTCTTACTTTTGGAAGAGACACTGTTCTAGAGTATTTGGTGTCTTTTGGAGTGTGGATTCGCACTCCTCCTGTTTACAGACCACCAAATGCCCCTATCTTATCAACACTTCCGGAAACTACTGTTGTTAGA----C--GAC------GAGGCAGGTCCCCTAGAAGAAGAACTCCCTCGCCTCGCAGACGAAGGTCTCAATCGCCGCGTCGCAGAAGAACTCAATCTCGGGA-AT-CT--CA-ATGTTAGTATCCCTTGGACTCATAAGGTGGGAAACTTTACTGGGCTTTATTCTTCTACTGTACCTGTCTTTAATCCTGACTGGCAAACTCCTTCTTTTCCCCACATTCATTTGAAACAGGATCTTCTCAACAGATGTCAACAATATGTGGGCCCTCTTACAGTTAACGAAAAAAGGAGATTAAAATTAATTATGCCTGCTAGATTCTATCCTAACATCACCAAATATTTGCCCTTAGATAAAGGCATTAAACCTTATTATCCTGAACACACAGTTAATCATTACTTCCAAACTAGACATTATTTACATACTCTGTGGAAGGCTGGTATTTTATATAAGAGAGAAACTACACGCAGCGCCTCATTTTGTGGGTCACCATATTCTTGGGAACAAGAGATACAGCATGGG-AGGTTGGAC-TTCCAAACCTCGACAAGGCATGGGGACGAACCTTTCTGTCC--C--CAATCCGCTGGGATTCTTTCCCGGTCACCAGTTGGACCCGGCGTTCGGAGCCAATTCAAACAATCCAGATTGGGACTTCAACCCCAACAAGGATCAATGGCCAGCAGC-AAACCAGGTA-GGAGT-GGGA-TCATTCGGGCCAGGGTTCACTCCACCACACGGCAATCTTTTGGGGTGGAGCCCTCAGGCTCAGGGCATATTGACAA-CAGT----------------GC--CAG------CAGCGCCTCCTCCTGCCTCAACCAATCGGCAGTCAGGAAGACAGCCTACTCCCATTTCTCCACCTCT-AAGAGA-----CAGTCATCCTCAGGCCACGCAGTGGAA
>genotype_C_gnl|hbvnuc|GQ475321_FT00000_P-C_Feature
--CTCCACCACATTCCACCAAGCTCTGCTA---GATCCCAGAGTGAGGGGCCTATATTTTCCTGCTGGTGGCTCCAGTTCAGGAACAGTAAACCCTGTTCCGACTACTGCCTCACCCATATCGTCAATCTTCTCGAGGACTGGGGACCCTGCACCGAACATGGAGAGCACAACATCAGGATTCCTAGGACCCCTGCTCGTGTTACAGGCGGGGTTTTTCTTGTTGACAAGAATCCTCACAATACCACAGAGTCTAGACTCGTGGTGGACTTCTCTCAATTTTCTAGGGGGAGCACCCACGTGTCCTGGCCAAAATTCGCAGTCCCCAACCTCCAATCACTCACCAACCTCTTGTCCTCCAATTTGTCCTGGCTATCGCTGGATGTGTCTGCGGCGTTTTATCATATTCCTCTTCATCCTGCTG---CTATGCCTCATCTTCTTGTTGGTTCTTCTGGACTACCACGGTATGTTGCCCGTTTGTCCTCTACTTCCAG-GAAC-----ATCAACTAC---------CAGCACGGGACCATGCAAGACCTGCACGATTCCTGCTCAAGGAACCTCTATGTTTCCCTCTTGTTGCTGTACAAAACCTTCGGACGGAAATTGCACTTGTATTCCCATCCCATCATCCTGGGCTTTCGCAAGATTCCTATGGGAGTGGGCCTCAGTCCGTTTCTCCTGGCTCAGTTTACTAGTGCCATTTGTTCAGTGGTTCGTAGGGCTTTCCCCCACTGTTTGGCTTTCAGTTATATGGATGATGTGGTATTGGGGGCCAAGTCTGTACAACATCTTGAGTCCCTTTTTACCTCTATTACCAATTTTCTTTTGTCTTTGGGTATACATTTGAACCCTAATAAAACCAAACGTTGGGGCTACTCCCTTAACTTCATGGGATATGTAATTGGAAGTTGGGGTACTTTACCACAGGAACATATTGTACAAAAACTAAAGCAATGTTTTCGGAAACTGCCTGTAAATAGACCTATTGATTGGAAAGTATGTCAAAGAATTGTGGGTCTTTTGGGCTTTGCTGCCCCTTTTACACAATGTGGCTATCCTGCTTTGATGCCTCTCTATGCATGTATACAATCTAAGCAGGCTTTCACTTTCTCGCCAACTTACAAGGCCTTTCTGTGTAAACAATATCTGCACCTTTACCCCGTTGCCCGGCAACGGCCAGGTCTCTGCCAAGTGTTTGCTGACGCAACCCCCACTGG-ATGGGGC-TTGGCCATAGGCCATCAGCGCATGCGTGGAACCTTTGTGGCTCCTCTGCCGATCCATACCGCGGAACTCCTAGCGGCTTGTTTTGCTCGCAGCCGGTCTGGAGCGAAACTTATCGGGACTGA-CAACTCGGTTGTCCTCTCTCGGAAATACACCTCCTTCCCATGGCTGCTCGGATGTGCTGCCAACTGGATCCTGCGC-GGGACGTCCTTTGTCTACGTCCCGTCGGCGCTGAATCCCGCGGACGACCCGTCTCGGGGCCGTTTGGGACTCTACCGTCCCCTTCTTCATCTGCCGTTCCGGCCGACCACGGGGCGCACCTCTCTTTACGCGGTCTCCCCGTCTGTGCCTTCTCATCTGCCGGACCGTGTGCACTTCGCTTCACCTCTGCA-C--GTC------GCATGGAGACCACCGTGAACGCC-CAC-----------CAG----GTC-TTGCCCAAGGTC-TTACATAAGAGGACTCTTGGACTCT------C------------A--G----CAATGTCAACGACC--------GACCT---T-GAGGCATACTTCAAAGACTGTT-TATTTAAAGACTGGGAGGAGTTGGGGGAGGAGATTAGGTTAAAGGTCTTTGTACTAGGAGGCTGTAGGCATAAATTGGTCTGTTCACCAGCACCATGCAACTTTTTCACC-TCTGCCTAATCA-----------------T--------------------------C--------------TCATGTTCATGTCCTACTGTTCAAGCCTCCAAGCTGTGCCTTGGGTGGCTTTGGGGCATGGA----C------------A-------------T-------TGACCCGTATAAAGAATTTGGA-GCTTCTGTGGAGTTACTCTC-TTTTTT-----GCCTTCTGACTTTTTTCCTTCTATTCGAGATCTCCTTGACACCGCCTCTGCTCTGTATAGGGAGGCCTTAGAGTCTCCGGAACATTGTTCACCTCACCATACAGCACTCAGGCAAGCTAT-TCTGTGTTGGGGTGAGTTGATGAATCTGGCCACCTGGGTGGGAAGTAATTTGGAAGACCCAGCATCCAGGGAATTAGTAGTCAGCTATGTCAATGTTAATATGGGCCTAAAAATCAGACAACTATTGTGGTTTCACATTTCCTGTCTTACTTTTGGAAGAGAAACTGTTCTTGAGTATTTGGTGTCTTTTGGAGTGTGGATTCGCACTCCTCCCGCTTACAGACCACCAAATGCCCCTATCTTATCAACACTTCCGGAAACTACTGTTGTTAGA----C--GAC------GAGGCAGGTCCCCTAGAAGAAGAACTCCCTCGCCTCGCAGACGAAGGTCTCAATCGCCGCGTCGCAGAAGATCTCAATCTCGGGAAC--CT--CA-ATGTTAATATCCCCTGGACTCATAAGGTGGGAAACTTTACTGGGCTTTATTCTTCTACTGTACCTGTCTTTAATCCTGAGTGGCAAACTCCCTCCTTCCCTAACATTCATTTACAGGAGGATATTATTAATAGATGTCAACAATATGTGGGCCCTCTTACAGTTAATGAAAAAAGGAGATTAAAATTAATTATGCCTGCTAGGTTCTATCCTAACCTTACCAAATATTTGCCCTTGGATAAAGGTATTAAACCTTATTATCCTGAACATGCAGTTAATCATTACTTCAAAACTAGGCATTATTTACATACTTTGTGGAAGGCTGGCATTCTATATAAGAGAGAAACTACACACAGCGCTTCATTTTGTGGGTCACCATATTCTTGGGAACAAGAGCTACAGCATGGG-AGGTTGGTC-TTCCAAACCTCGACAAGGCATGGGGACGAATCTTTCTGTTC--C--CAATCCTCTGGGATTCTTTCCCGATCACCAGTTGGACCCTGCGTTCGGAGCCAACTCAAACAATCCAGATTGGGACTTCAACCCCAACAAGGATCATTGGCCAGAGGC-AAATCAGGTA-GGAGC-GGGA-GCATTTGGGCCAGGGTTCACCCCACCTCACGGCGGTCTTTTGGGGTGGAGCCCTCAGGCTCAGGGCATATTGACAA-CAGT----------------GC--CAG------CAGCGCCTCCTCCTGCCTCCACCAATCGGCAGTCAGGAAGACAGCCTACTCCCATCTCTCCACCTCT-AAGAGA-----CAGTCATCCTCAGGCCATGCAGTGGAA
>genotype_C_gnl|hbvnuc|HQ700564_FT00000_P-C_Feature
--CTCCACAACATTCCACCAAGCTCTGCTA---GATCCCAGAGTGAGGGGCCTTTATTATCCTGCTGGTGGCTCCAGTTCCGGAACAGTAAACCCTGTTCCGACTACTGCCTCTCCCATATCGTCAATCTTCTCGAGGACTGGGGACCCTGCACCGAACATGGAGAACACAGCATCAGGATTCCTAGGACCCCTGCTCGTGTTACAGGCGGTGTTTTTCTTGTTGACAAGAATCCTCACAATACCACAGAGTCTAGACTCGTGGTGGACTTCTCTCAATTTTCTAGGGGAAGCACCCGTGTGTCCTGGCCAAAATTCGCAGTCCCCAACCTCCAATCACTCACCAACCTCTTGTCCTCCAACTTGTCCTGGCTATCGCTGGATGTGTCTGCGGCGTTTTATCATCTTCCTCTTCATCCTGCTG---CTATGCCTCATCTTCTTATTGGTTCTTCTGGACTACCAAGGTATGTTGCCCGTTTGTCCTCTACTTCCAG-GAAC-----CTCAACTAC---------AAGCACGGGACCATGCAAGACCTGCACGATTCCTGCTCAAGGAACCTCTATGTTTCCCTCATGTTGCTGTACAAAACCTTCGGACGGAAACTGCACTTGTATTCCCATCCCATCATCCTGGGCTTTCGTAAGATTCCTATGGGAGTGGGCCTCAGTCCGTTTCTCCTGGCTCAGTTTACTAGCGCCATTTGTTCAGTGGTTCGCCGGGCTTTCCCCCACTGTTTGGCTTTCAGTTATATGGATGATGTGGTATTGGGGGCCAAGTCTGTACAACATCTTGAGTCCCTTTATACCACTATTACCAATTTTCTTTTGTCTTTGGGTATACATTTAAACCCTAATAAAACCAAGCGATGGGGATATTCCCTTAATTTCATGGGATATGTAATTGGAAGTTGGGGTACCTTACCACAAGAACATATTGTACGCAAAATCAAACAATGTTTCAGAAAACTTCCTGTAAATAGGCCTATTGATTGGAAAGTGTGTCAAAGAATTGTGGGTCTTTTGGGCTTTGCTGCCCCTTTTACACAATGTGGATATCCTGCCTTAATGCCTTTGTATGCATGTATTCAAGCTAAGCAAGCTTTCACTTTTTCGTCCACTTACAAGGTGTTTCTGTGTAAACAATATCTGAACCTTTACCCCGTTGCCCGGCAACGGTCCGGTCTCTGCCAAGTGTTTGCTGACGCAACCCCCACTGG-TTGGGGC-TTGGCCATTGGCCATCAGCGCATGCGTGGAACCTTTGTGGCTCCTCTGCCGATCCATACTGCGGAACTCCTTGCGGCTTGTTTTGCTCGCAGCCGGTCTGGAGCAAAACTTATCGGGACTGA-CAACTCTGTTGTCCTTTCTCGCAAATACACCTCGTTTCCATGGCTGCTCGGATGTGCTGCCAACTGGATCCTTCGC-GGGACGTCCTTTGTCTACGTCCCGTCGGCGCTGAATCCCGCGGACGACCCGTCTCGGGGCCGCTTGGGGATCTATCGTCCCCTTCTTCGTCTGCCGTTCCGGCCAACCACGGGGCGCACCTCTCTTTACGCGGTCTCCCCGTCTGTGCCTTCTCATCTGCCGGGCCGTGTGCACTTCGCTTCACCTCTGCA-C--GTC------GCATGGAGACCACCGTGAACGCC-CAC-----------ATG----GTA-TTGCCCAAGGTC-TTGCATAAGAGGACTCTTGGACTCT------C------------A------TCAATGTCAACGACC--------GACCT---T-GAGGCATACTTCAAAGACTGTG-TGTTTAAGGACTGGGAGGAGTTAGGGGAGGAGATCAGGTTAAAGGTCTTTGTATTAGGAGGCTGTAGGCATAAATTGGTCTGTTCACCAGCACCATGCAACTTTTTCACC-TCTGCCTAATCA-----------------T--------------------------C--------------TCATGTTCATGTCCTACTGTTCAAGCCTCCAAGCTGTGCCTTGGGTGGCTTTGGGGCATGGA----C------------A-------------T-------TGACCCTTATAAAGAATTTGGA-GCTTCCGTGGAATTACTCTC-TTTTTT-----GCCTTCTGATTTCTTTCCGTCTATTCGAGATCTCCTCGACACCGCCTCAGCTTTGTACCGGGAGGCCTTAGAGTCTCCGGAGCATTGTTCACCTCACCATACAGCACTCAGGCAAGCTGT-TCTGTGTTGGGGTGAGTTAATGAATCTGGCTACCTGGGTGGGAAGTAATTTGGAAGACCCAGCATCCAGGGAATTAGTTGTCAGTTATGTTAACATTAATATGGGCCTAAAAATCAGACAACTATTGTGGTTTCACATTTCCTGTCTTACTTTTGGAAGAGAAACTGTTCTTGAGTATTTGGTGTCTTTTGGAGTGTGGATTCGCACTCCTCCCGCTTACAGACCACCAAATGCCCCTATCTTATCAACACTTCCGGAAACTACTGTTGTTAGA----C--GAC------GAGGCAGGTCCCCTAGAAGAAGAACTCCCTCGCCTCGCAGACGAAGGTCTCAATCACCGCGTCGCAGAAGATCTCAATCTCGGGA-AT-CT--CA-ATGTTAGTATCCCTTGGACTCATAAGGTGGGAAACTTTACTGGGCTTTATTCTTCCACTGTACCTGTCTTTAATCCTGAGTGGCAAACTCCCTCTTTTCCTGACATTCACTTAAAAGAGGACATTATCAATAGGTGTCAACAATATGTGGGCCCTCTTACAGTTAATGAAAAAAGGAGATTAAAATTAATTATGCCTGCTAGGTTTTATCCTAACCTTACCAAATATTTACCTTTAGATAAAGGCATTAAACCCTATTATCCTGAACACGCAGTTAATCATTACTTTAAAACTCGGCATTATTTACATACTCTGTGGAAAGCTGGCATTCTATATAAGAGAGAAACTACACGCAGCGCCTCATTTTGTGGGTCACCATATTCTTGGGAACAAGAGCTACAGCATGGG-AGGTTGGTC-TTCCAAACCTCGGAAAGGCATGGGGACGAATCTTTCTGTTC--C--CAATCCTCTGGGATTCTTTCCCGATCATCAGTTGGACCCTGCGTTCGGAGCCAACTCAAACAATCCAGATTGGGACTTCAACCCCAACAAGGATCACTGGCCAGAGGC-AAATCAGGTA-GGAGCGGGG--GCATTCGGGCCAGGGTTCACCCCACCACACGGAAGTCTTTTGGGGTGGAGCCCTCAGGCTCAGGGCATATTAACAA-CAGT----------------GC--CCG------CAGCGCCTCCTCCTGCCTCCACCAATCGGCAGTCAGGACGACAGCCTACTCCCATCTCTCCACCTCT-AAGAGA-----TACTCATCCTCAGGCCATGCAGTGGAA
>genotype_C_gnl|hbvnuc|KF873514_FT00000_P-C_Feature
--CTCCACAGCATTCCATCAAGCTCTGCAA---GATCCCAGAGTAAGGGGTCTGTATTTTCCTGCTGGTGGCTCCAGTTCCGGGGCAGTAAACCCTGTTCCGAATACTGTCTCTCCCATATCATCAATCTTCACGAAGACTGGGGACCCTGCAGCGAACATGGAGAACACAACATCAGGATTCCTAGGACCCCTGCTCGTGTTACAGGCGGGGTTTTTCTTGTTGACAAGAATCCTCACAATACCGCAGAGTCTAGACTCGTGGTGGACTTCTCTCAATTTTCTAGGGGAAGCTCCCGCGTGTCTTGGCCAAAATTCGCAGTCCCAAACCTCCAATCACTCACTAACCTCTTGTCCTCCAACCTGTCCTGGCTATCGTTGGATGTGTCTGCGGCGTTTTATCATATTCCTCTTCATCCTGCTG---CTATGCCTCATCTTCTTGTTGG-TCTTCTGGATTATCAAGGTATGTTGCCCGTTTGTCCTCTACTTCCAG-G-AT----CAACGACCAC---------CAGCACGGGACCTTGCAGAACCTGCACGATAACTGCTCAAGGAACCTCTATGTTTCCCTCATGTTGTTGTACAAAACCTTCGGACGGAAACTGCACCTGTATTCCCATCCCATCATCTTGGGCTTTCGCAAAATTCCTATGGGAGTGGGCCTCAGTCCGTTTCTCCTGGCTCAGTTTACTAGTGCCATTTGTTCAGTGGTTCGCAGGGCTTTCCCCCACTGTTTGGCTTTCAGTTATATGGATGATCTGGTATTGGGGGCCAAGTCTGTACAACATCTTGAGTCCCTTTTTACCGCTGTTACCAATTTTCTTTTGTCTTTGGGTATACATTTAAATCCACACAAAACGAAAAGGTGGGGTTATTCTCTCCACTTCATGGGATATGTAATTGGGAGCTGGGG-AGCTTACCGCAAGATCATATTATCCAAAAACTCAAACAGTGTTTTAGAAAACTTCCTGTTAATAGGCCTATTGATTGGAAAGTATGCCAAAGAATTGTGGGTCTCTTGGGCTTCGCTGCCCCTTTCACACAATGTGGGTATCCTGCATTAATGCCTTTGTATGCATGTATACATTCTAAGCAAGCTTTCACTTTCTCGCCAACTTACAAGACCTTTCTGTGTAAACAATATCTGAACCTTTACCCCGTTGCCCGGCAACGGCCCGGTCTCTGCCAAGTGTTTGCTGACGCAACCCCCACTGG-CTGGGGC-TTGGCTATAGGCCATCAGCGCATGCG-GGAACCTTTGTGGCTCCTCTGCCGATCCATACTGCGGAACTCCTAGCAGCCTGTTTCGCTCGCAGCCGGTCTGGGGCGAACCTTCTCGGCACTGA-CAACTCTGTTGTCCTCTCTCGGAAGTACACCTCCTTTCCATGGCTGCTCGGTTGTGCTGCCAACTGGATCCTGCGC-GGGACGTCCTTTGTCTACGTCCCGTCGGCGCTGAACCCCGCGGACGACCCTTCTCGGGGCCGCTTGGGGCTCTACCGTCCCCTTCTTCGTCTGCCGTTCCGGCCGACCACGGGGCGCACCTCTCTTTACGCGGTCTCCCCGTCTGTGCCTTCTCATCTGCCGGACCGTGTGCACTTCGCTTCACCTCTGCA-C--GTC------GCATGGAGACCACCGTGAACACC-CAC-----------ATG----ATC-TTGCCCAAGGTC-TTGCATAAGAGGACTCTTGGACTCT------C------------A--G----CGATGTCAACGACC--------GACCT---T-GAGGCATACTTCAAAGACTGTT-TGTTCAAAGACTGGGAGGAGTTGGGGGAGGAGATTAGGTTAAAG-T-TTTGTACTAGGAGGCTGTAGGCATAAATTGGTCTGTTCACCAGCACCATGCAACTTTTTCACC-TCTGCCTAATCA-----------------T--------------------------C--------------TCATGTTCATGTCCTACTGTTCAAGCCTCCAAGCTGTGCCTTGGGTGGCTTTAGGGCATGGA----C------------A-------------T-------TGACCC-TATAAAGAATTTGGA-GCTTCTGTGGAGTTACTCTC-TTTTTT-----GCCTTCTGATTTCTTTCCGTCTATTCGTGATCTCCTCGACACAGCCGCCGCTCTGTATCGAGAG-CCTTAGAGTCTCCGGAACATTGCTCAGCTCACCATACAGCACTCAGGCAAGCTAT-TCT-TGTTGGGGTGCGTTAATGAATCTGGCCACCTGGGTGGGAAGTAATTTGGACGACCCAGCATCCAGGGAATTAGTAGTCAG-TATGTCAATGTTAATATGGGCCTACAAATTAGACAACTATTGTGGTTTCACATTTCCTGCCTGACTTTTGGAAGAACCACTGTGCTTGAGTATTTGGTGTCTTTTGGAGTGTGGATTCGCACTCCTCAAGCTTACAGACCACCAAATGCCCCTATCTTATCAACACTTCCGGAAACTACTGTTGTTAGA----C--GAC------GAGGCAGGTCCCCTAGAAGAAGAACTCCCTCGCCTCGCAGACGAAGGTCTCAATCGCCGCGTCGCCGAAGATCTCAATCTCGGGA----ATCCCA-ATGTTAGTATCCCTTGGACTCATAAGGTGGGAAACTTTACTGGGCTTTATTCTTCTACTGTACCTGTCTTTAATCCTGAGTGGCAAACTCCTTCTTTTCCTGATATTCACTTACGGGAGGACATTATCAATAGGTGTCAACAATATGTGGGCCCTCTTACAGTTAATGAAAAAAGACGATTGAAATTAATTATGCCTGCAAGGTTCTATCCTACTCTTACCAAATATTTGCCCTTAGACAAAGGCATTAAACCTTATTATCCTGAACATGCAGTTAATCATTACTTCAAAACCAGGCATTATTTACATACTCTGTGGAAGGCTGGCATTCTCTATAAGAGAGAAACTACACGCAGCGCCTCATTTTGTGGGTCACCATATTCTTGGGAACAAGAGCTACAGCATGGG-AGGTTGGAC-CTCCAAACCTCGGAAAGGCATGGGGACGAATCTTTCTGTTC--C--AAATCCTCTGGGATTCTTTCCCGATCACCAGTTGGACCCTGCGTTCGGAGCCAACTCAAACAATCCAGATTGGGACTTCAACCCCAACAAGGATCACTGGCCAGAGGC-AAATCAGGTA-GGGGC-GGGA-GCATTCGGGCCAGGGCTCACCCCACCACACGGCGGTCTTTTGGGGTGGAGCCCGCAGGCCCAGGGCATATTGACAA-CAGT----------------GC--CAG------TAGCACCTCCTCCTGCCTCCACCAATCGGCAGTCAGGAAGACAGCCCACTCCCATCACACCACCCCT-AAGAGA-----CACTCATCCTCAGGCCATGCAGTGGAA
>genotype_C_gnl|hbvnuc|KJ803809_FT00000_P-C_Feature
--CTCCAGGGGCCTATACCTAGCTCTGGCA---GATCCCAGAGTGAGGGGCCTATATTTTCCTGCTGGTGGCTCCAGTTCCGGAACAGTAAACCCTGTTCCGACTACTGCCTCTCCCATATCGTCAATCTTCTCGAGGACTGGGGACCCTGCACCGAACATGGAGAACACAACATCAGGATTCCTAGGACCCCTGCTCGTGTTACAGGCGGGGTTTTTCTTGTTGACAAGAATCCTCACAATACCACAGAGTCTAGACTCGTGGTGGACTTCTCTCAATTTTCTAGGGGGAGCACCCACGTGTCCTGGCCAAAATTCGCAGTCCCCAATCTCCAATCACTCACCAACCTCTTGTCCTCCAATTTGTCCTGGCTATCGCTGGATGTGTCTGCGGCGTTTTATCATATTCCTCTTCATCCTGCTG---CTATGCCTCATCTTCTTGTTGGTTCTTGTGGACTACCAAGGTATGTTGCCCGTTTGTCCTGTGCTTCCAG-GAAC-----ATCAACTAC---------CAGTACGGGACCTTGCAAGACCTGCACGAATCCTGCTCAAGGAACCTCTATGTTTCCCTCTTGTTGCTGTACAAAACCTTCGGACGGAAATTGCACTTGTATTCCCATCCCATCATCTTGGGCTTTCGCAAGATTCCTATGGGAGTGGGCCTCAGTCCGTTTCTCCTGGCTCAGTTTACTAGTGCCATTTGTTCAGTGGTTCGTAGGGCTTTCCCCCACTGTGTGGCTTTCAGTTATATGGATGATGTGGTATTGGGGGCCAAGTCTGTACAACATCTTGAGTCCCTTTTTACCGCTATTACCAATTTTCTTTTGTCTTTGGGTATACATTTGAACCCTAATAAAACCAAGCGTTGGGGCTACTCCCTCAACTTTATGGGATATGTAATTGGAAGTTGGGGTACTTTACCACAGGAACATATTGTACTAAAACTCAAGCAATGTTTTCAAAAACTTCCTGTAAATAGACCTATTGATTGGAAAGTATGTCAAAGAATTGTGGGTCTTTTGGGCTTTGCTGCCCCTTTTACGCAATGTGGTTATCCTGCCTTAATGCCTTTGTATGCATGTATACAGGCTAAGCGGGCTTTTACTTTCTCGCCAACTTACAAGGCCTTTCTGTGTCAACAATATCGAAACCTTTACCCCGTTGCCCGGCAACGGTCAGGCCTCTGCCAAGTGTTTGCTGATGCAACCCCCACTGG-ATGGGGC-TTGGCCATAGGCCATCAGCGCATGCGTGGAACCTTTGTGGCTCCTCTGCCGATCCATACTGCGGAACTCCTAGCGGCTTGTTTTGCTCGCAGCCGGTCTGGAGCGAAACTCATCGGAACGGA-CAACTCTGTTGTCCTCTCTCGCAAATACACCTCCTTTCCATGGCTGCTAGGGTGTACTGCCAACTGGATCCTGCGC-GGGACGTCCTTTGTCTACGTCCCGTCGGCGCTGAATCCCGCGGACGATCCGTCTCGCGGCCGCTTGGGTCTCTATCGTCCCCTTCTGCGTCTGCCGTTCCGGCCGACCACGGGGCGCACCTCTCTTTACGCGGTCTCCCCGTCTGTGCCTTCTCATCTGCCGGACCGTGTGCACTTCGCTTCACCTCTGCA-C--GTC------GCATGGAGACCACCGTGAACGCC-CAC-----------CAG----GTC-TTGCCCAAGGTC-TTACATAAGCGGACTCTTGGACTCT------C------------A--G----CGATGTCAACGACC--------GACCT---T-GAGGCGTACTTCAAAGACTGTG-TGTTTAAAGACTGGGAGGAGTTGGGGGAGGAGATTAGGTTAAAGGTCTTTGTACTAGGAGGCTGTAGGCATAAATTGGTCTGTTCACCAGCACCATGCAACTTTTTCACC-TCTGCCTAATCA-----------------T--------------------------C--------------TCATGTTCATGTCCTACTGTTCAAGCCTCCAAGCTGTGCCTTGGGTGGCTTTAGGGCATGGA----C------------A-------------T-------TGACCCCTATAAAGAATTTGGA-GCTTCTGTGGAGTTACTCTC-GTTTTT-----GCCTTCTGACTTCTTTCCTTCTATTCGAGATCTCCTCGACACCGCCTCTGCTTTGTATCGGGAGGCCTTAGAGTCTCCGGAACATGTTTCACCTCACCATACAGCACTCAGGCAAGCTAT-TGTGTGTTGGGGTGAGTTGATGAATCTGGCCACCTGGGTGGGAAGTAATTTGGAAGACCCAGCATCCAGGGAATCAGTAGTCAGCTATGTCAATGTTAATATGGGCCTAAAAATCAGACAACTATTGTGGTTTCACATTTCCTGTCTTACTTTTGGAAGAGAAACTGTCCTTGAGTATTTGGTGTCTTTTGGAGTGTGGATTCGCACTCCTCCCCCTTATAGACCACCAAATGCCCCTATCTTATCAACACTTCCGGAAACTGCTGTTATTAGA---TC---AC------GAGGCAGGTCCCCTAGAAGAAGAACTCCCTCGCCTCGCAGACGAAGGTCTCAATCGCCGCGTCGCAGAAGATCTCAATCTCGGGA----CT-CTAGATGTTAGTATCCCTTGGACTCATAAGGTGGGAAACTTTACTGGACTTTATTCTTCTACTGTACCTGTCTTTAATCCTGAGTGGCAAACGCCCTCCTTTCCTAATATACATTTGCAGGAGGACATTATCGATAGATGTCAACAATATGTAGGCCCTCTTACAGTTAATGAAAAGAGGAGATTAAAATTAATTATGCCTGCTAGGTTCTATCCGAACCTTACCAAATATTTGCCCTTAGACAAAGGCATTAAACCTTATTATCCGGAACATGCAGTTAATCATTACTTCAAAACTAGGCATTATTTACATACTCTGTGGAAGGCTGGCGTTCTATATAAGAGAGAAACTACACGAAGCGCCTCATTTTGTGGGTCACCATATTCTTGGGAACAAGAGCTACAGCATGGG-AGGTTGGTC-TTCCAAACCTCGAAAAGGCATGGGGACGAACCTTTCTGTGC--C--CAATCCTCTGGGATTCTTTCCCGATCACCAGTTGGACCCGGCATTCGGAGCCAATTCAAACAATCCAGATTGGGACTTCAACCCCAACAAGGATCAATGGCCAGCGGC-AAATCAGGTA-GGAGT-GGGA-TCATTCGGGCCGGGGTTCACTCCACCACACGGCAATCTTTTGGGGTGGAGCCCTCAGGCTCAGGGCATATTGACAA-CAGT------------A----C--CAG------CAGCGCCTCCTCCTGCCTCCACCAATCGGCAGTCAGGAAGACAGCCCACTCCCATCTCTCCACCTCT-AAGAGA-----CAGTCATCCTCAGGCCACGCAGTGGAA
>genotype_C_gnl|hbvnuc|HM011479_FT00000_P-C_Feature
---TCCACAACATTCCACCAAGCTCTGCTA---GATCCCAGAGTGAGGGGCCTATATTTTCCTGCTGGTGGCTCCAGTTCCGGAACAGTAAACCCTGTTCCGACTACTGCCTCTCCCATATCGTCAATCTTCTCGAGGACTGGGGACCCTGCACCGAACATGGAGAACACAACATCAGGATTCCTAGGACCCCTGCTCGTGTTACAGGCGGGGTTTTTCTTGTTGACAAGAATCCTCATAATACCACAGAGTCTAGACTCGTGGTGGACTTCTCTCAATTTTCTAGGGGGAGTACCCACGTGTCCTGGCCAAAATTCGCAGTCCCCAACCTCCAATCACTTACCAACCTCTTGTCCTCCAACTTGTCCTGGCTATCGCTGGATGTGTCTGCGGCGTTTTATCATATTCCTCTTCATCCTGCTG---CTATGCCTCATCTTCTTGTTGGTTCTTCTGGACTACCAGGGTATGTTGC-CGTTTGTCCTCTACTTCCAG-GAAC-----ATCAACCAC---------CAGCACGGGGCCATGCAAGACCTGCACGACTCCTGCTCAAGGAACCTCTATGTTTCCCTCTTGTTGCTGTACAAAACCTTCGGACGGAAACTGCACTTGTATTCCCATCCCATCATCCTGGGCTTTCGCAAGATTCCTATGGGAGTGGGCCTCAGTCCGTTTCTCCTGGCTCAGTTTACTAGTGCCATTTGTTCAGTGGTTCGTAGGGCTTTCCCCCACTGTTTGGCTTTCAGTTATATGGATGATGTGGTATTGGGGGCCAAGTCTGT-CAACATCTTGAG-CCCTTTTTACCTCTATTACCAATTTTCTTTTGTCTTTGGGTATACATTTAAACCCT-ATAAAACCAAACGTTGGGGCTACTCCCTTAACTTCATGGGATATGTAATTGGAAGTTGGGGTACTTT-CCGCAGGAACATATTGTA--AAAA-TCAAGCAATGTTTTCGAAAATTGCCTGT-AATAGACCTATTGATTGGAAAGTATGTCAA-GAATTGTGGGTCTTTTGGGCTTTGCTGCCCCTTTTAC-CAATGTGGCTATCCTGCCTTGATGCCTTTATATGCATGTATACAATCTAAGCAGGCTTTCACTTTCTCGCCAACTTACAAGGCCTTTCTGCGTAATCAATATCTGAACCTTTACCCCGTTGCCCGGCAACGGTC-GGTCTATGCCAAGTGTTTGCTGACGCAACCCCCACTGG-ATGGGGC-TTGGCCATCGGCCATCAGCGCATGCGTGGAACCTTTGTGGCTCCTCTGCCGATCCATAC-GCGGAAC-CCTAGCAGCTTGTTTTGCTCGCAGCCGGTCTGGAGCGAAACTT-TCGG-ACCGA-CAACTCTGT-GTCCTCTCTCGGAAATACACCTCCTTTCCATGGCTGCTAGG-TGTGCTGCCAACTGGATCCTGCGC-GGGACGTCCTTTGTCTACGTCCCGTCGGCGCTGAATCCCGCGGACGACCCGTCTCGGGGCCGTTTGGGGCTCTACCGTCCCCTTCTGCGTCTGCCGTTCCGGCCGACCACGGGGCGCACCTCTCTTTACGCGGTCTCCCCGTCTGTGCCTTCTCATCTGCCGGACCGTGTGCACTTCGCTTCACCTCTGCA-C--GTC------GCATGGAGACCACCGTGAACGCC-CAC-----------CAG----G-C-TTGCCCAAGGTC-TTACATAAGAGGACTCTTGGACTCT------C------------A--G----CAATGTCAACGACC--------GACCT---T-GAGGCATACTTCAAAGACTGTG-TGTTTAAAGACTGGGAGGAGTTGGGGGAGGAGA-TAGGTTAAAGATTTTTGTACTAGGAGGCTGTAGGCATAAATTGGTCTGTTCACCAGCACCATGCAACTTTTTCACC-TCTGCCTAATCA-----------------T--------------------------C--------------TCTTGTTCATGT-CTACT-TTCAAGCCTCCAAGCTGTGCCTTGGGTGGCTTTAGG-CATGGA----C------------A-------------T-------TGACCCGTATAAAGAATTTGGA-GCATCTG-GGAGTTA-TCTC-TTTTTT-----GCCTTCTGACTTCTTTCCTTCT-TTCGAGATCTCATCGACACCGCCTCTGCTTT-TATCGGGAGGCCTTAGAGTCTCCGGAACAT---TCA-CTCACCATACAGCA-TCAGGCAAGCTCT-TCTGTGTTGGGTTGAGTTGATGAATCTGGCCACCTGGGTGGGAAGTAATTTGGATGACCCA--ATCCAGGGAA--AGTAGTCA-CCATGTCAATGTTAATATGGGC-TAAAAATCAGACAACTATTGTGGTTTCACATTTCCTGTCTTACTTTTGGAAGA---ACTGTTCTTGAGTATTTGGTATC-TTTGGAGTGTGGATTCGCACTCCTG-CGCTTACAGACCACCAAATGCCCCTATCTTATCAACACTTCCGGAAACT-CTGTTGTTAGA----C---AC------GA-GCAGG-CCCCTAGAAGAAGAACTCCCTCGCCTCGCAGACGAAGGTCTCAATCGCCGCGTCGCAGAAGATCTC--TCTCGGGA--T-CT--CA-ATGTTAGTATCCCTTGGACTCATAAGGTGGGAAACTTTACTGGGCTTTATTCTTCTACTGTACCTGTCTTTAATCCTGAGTGGCAAACTCC-TCCTTTCCTCACATTCATTTA-AGGAGGACATTATTAATAGATGTCAACAATATGTGGGCCCTCTTACGGTTAATGAAAAAAGGAGATTAAAATTAATTATGCCTGCTAGGTT-TATCCTAACCTTACTAAATATTTGCCCTTAGACAAAGGCATTAAACCGTATTATCCTGAACATGCA-TTAATCATTACTTCAAAACTAGGCATTATTTACATACTCTGTGGAAGGCTGGCATTCTATATAAGAGAGAAACTACACGCAGCGCCTCATTTTGTGGGTCACCATATTCTTGGGAACAAGAGCTACAGCATGGG-AGGTTGGTC-TTCCAAACCTCGACAAGGCATGGGGACGAATCTTTC-GTTC--C--CAATCCTCTGGGATTCTTTCCCGATCACCAGTTGGACCC-GCGTTCGGAGCCAACTCAAACAATCCAGATTGGGACTTCAACCCCAACAAGGATCACTGGCCAGAGGC-AAATCAGGTA-GGAGT-GGGA-GCATTCGGGCCAGGGTTCACCCCACCACACGGTGGTCTTTTGGGGTGGAGCCCTCAGGCTCAGGGCA-ATTGACAA-CAGT----------------GC--CAG------CAGCACCTCCTCCTGCCTCCACCAATCGGCAGTCAGGAAGACAGCC-ACTCCCATTTCTCCACCTCT-AAGAGA-----CAGTCATCCTCAGGCCATGCAGTGGAA
>genotype_C_gnl|hbvnuc|AB367420_FT00000_P-C_Feature
T--TCCACAACATTTCACCAGGCTCTGCTA---GATCCCAGAGTGAGGGGCCTATATTTTCCTGCTGGTGGCTCCAGTTCCGGAACAGTAAACCCTGTTCCGACTACTGCCTCACCCATATCGTCAATCTTCTCGAGGACTGGGGACCCTGCACCGAACATGGAGAACACAACATCAGGATTCCTAGGACCCCTGCTCGTGTTACAGGCGGGGTTTTTCTTGTTGACAAGAATCCTCACAATACCACAGAGTCTAGACTCGTGGTGGACTTCTCTCAATTTTCTAGGGGAAGTACCAAAGTGTCCTGGCCAAAATTCGCAGTCCCCAACCTCCAATCACTCACCAACCTCTTGTCCTCCAATTTGTCCTGGCTATCGCTGGATGTGTCTGCGGCGTTTTATCATATTCCTCTTCATCCTGCTG---CTATGCCTCATCTTCTTGTTGGTTCTTCTGGACTACCAAGGTATGTTGCCCGTTTGTCCTCTACTTCCAG-GAAC-----ATCAACTAC---------CAGCACGGGACCATGCAAGACCTGCACGATTCCTGCTCAAGGAACCTCTATGTTTCCCTCTTGTTGCTGTACAAAACCTTCGGACGGAAACTGCACTTGTATTCCCATCCCATCATCCTGGGCTTTCGCAAGATTCCTATGGGAGTGGGCCTCAGTCCGTTTCTCATGGCTCAGTTTACTAGTGCCATTTGTTCAGTGGTTCGTAGGGCTTTCCCCCACTGTTTGGCTTTCAGTTATATTGATGATGTGGTATTGGGGGCCAAATCTGTACAACATCTTGAGTCCCTTTTTACCTCTATTACCAATTTTCTGTCTTCTTTGGGTATACATTTGAACCCTAATAAAACCAAACGTTGGGGCTACTCCCTTAACTTTATGGGATATGTAATTGGAAGTTGGGGTACTTTACCACAAGAACATATTGTACAAAAAATCAAGCAATGTTTTCGAAAACTGCCTGTAAATAGACCTATTGATTGGAAAGTATGTCAAAGAATTGTGGGTCTTTTGGGCTTTGCTGCCCCTTTTACACAATGTGGCTATCCTGCCTTGAAGCCTTTATATGCATGTATACAATCTAAGCAGGCTTTCACTTTCTCGCCAATTTACAAGGCCTTTCTGCGTAAACAATATCTGAACCTTTACCCCGTTGCCCGGCAACGGTCAGGTCTTTGCCAAGTGTTTGCTGACGCAACCCCCACTGG-ATGGGGC-TTGGCCATAGGCCATCGGCGCATGCGTGGAACCTTTGTGGCTCCTCTGCCGATCCATACTGCGGAACTCCTAGCAGCTTGTTTTGCTCGCAGCCGGTCTGGAGCGAAACTTATCGGCACCGA-CAACTCTGTTGTCCTCTCTCGGAAATACACCTCCTTTCCATGGCTGCTAGGGTGTGCTGCCAACTGGATCCTGCGC-GGGACGTCCTTTGTCTACGTCCCGTCGGCGCTGAATCCCGCGGACGACCCGTCTCGGGGCCGTTTGGGACTCTATCGTCCCCTTCTTCATCTGCCGTTCCGGCCGACCACGGGGCGCACCTCTCTTTACGCGGTCTCCCCGTCTGTGCCTTCTCATCTGCCGGACCGTGTGCACTTCGCTTCACCTCTGCA-C--GTC------GCATGGAGACCACCGTGAACGCC-CGC-----------CAG----GTC-TTGCCCAAGGTC-TTACATAAGAGGACTCTTGGACTCT------C------------A--G----CAATGTCAACGACC--------GACCT---T-GAGGCATACTTCAAAGACTGTG-TGTTTAAAGACTGGGAGGAGTTGGGGGAGGAGACTAGATTAATGATCTTTGTACTAGGAGGCTGTAGGCATAAATTGGTCTGTTCACCAGCACCATGCAACTTTTTCACC-TCTGCCTAATCA-----------------T--------------------------C--------------TCATGTTCATGTCCTACTGTTCAAGCCTCCAAGCTGTGCCTTGAGTGGCTTTAGGGCATGGA----C------------A-------------T-------TGACCCATATAAAGAATTTGGA-GCTTCTGCGGAGTTACTCTC-TTTTTT-----GCCTTCTGACTTTTTTCCTTCTATTCGAGATCTCCTCGACACCGCCTCAGCTTTATATCGGGAGGCCTTAGAGTCTCCGGAACATTGTTCACCTCACCATACAGCACTCAGGCAAGCTAT-TCTGTGTTGGGGTGAGTTGATGAATCTGGCCACTTGGGTGGGAAGTAATTTGGAAGACCCAGCATCACGGGAATTAGTAGTCAGCTATGTCAATGTTAATATGGGCCTGAAACTCAGACAAATATTGTGGTTTCACATTTCCTGTCTTACTTTTGGAAGAGAAACTGTTCTTGAGTATTTGGTGTCTTTTGGAGTGTGGATTCGCACTCCTACCGCTTACAGGCCACCAAATGCCCCTATCCTATCAACACTTCCGGAAACTACTGTTATTAGA----C--GAC------GAGGCAGGTCCCCTAGAAGAAGAACTCCCTCGCCTCGCAGACGAAGGTCTCAATCGCCGCGTCGCAGAAGATCTCAATCTCGGGAA---CC--CCAATGTTAATATCCCTTGGACTCATAAGGTGGGAAACTTTACTGGGCTTTATTCTTCTACTGTACCTGTCTTTAATCCTGAGTGGCAAACTCCCTCCTTTCCTCACATTCATTTACAGGAGGACATTATTAATAGATGTCAACAATATGTGGGCCCTCTTACAGTTAATGAAAAAAGGAGATTAAAATTAATTATGCCTGCTAGGTTCTATCCTACCCTTACCAAATATTTGCCCTTGGATAAAGGCATTAAACCGTATTATCCTGAAAATGCAGTTAATCATTACTTCAAAACCAGGCATTATTTACATACTCTGTGGAAGGCTGGCATTCTATATAAGAGAGAATCTACACGCAGTGCCTCATTTTGTGGGTCACCATATTCTTGGGAACAAGAGCTACAGCATGGG-AGGTTGGTC-TTCCAAACCTCGACAAGGCATGGGGACGAATCTTTCTGTTC--C--CAATCCTCTGGGATTCTTCCCCGATCACCAGTTGGACCCTGCGTTCGGAGCCAACTCAAACAATCCAGATTGGGACTTCAACCCCAACAAGGATCACTGGCCAGAGGC-AAATCAGGTA-GGAGC-GGGA-GCATTCGGATCAGGGTTCACCCCACCGCACGGCGGTCTTTTGGGGTGGAGCCCTCAGGCTCAGGGCATATTGACAA-CAGT----------------GC--CAG------CAGCACCTCCTCCTGCCTCCACCAATCGGCAGTCGGGGAGACAGCCTACTCCCATCTCTCCACCTCT-AAGAGA-----CAGTCATCCTCAGGCCATGCAGTGGAA
>genotype_C_gnl|hbvnuc|KF873536_FT00000_P-C_Feature
--CTCCACAGCATTTCACCAAGCTCTGCAA---GATCCCAGAGTAAGGGGCCTGTATTTTCCTGCTGGTGGCTCCAGTTCCGGAACAGT-AACCCTGTTCCGAATACTGTCTCTCACATATCATCAA-CTTC-CGACGACTGGGGACCCTGCAACGAACATGGAGAACACAACATCAGGATTCCTAGGACCCCTGCTCG-GTTACAGGCGGGGTTTTTCTTGTTGACAAGAATCCTCACAATACCGCAGAGTCTAGACTCGTGGTGGACTTCTCTCAGTTTTCTAGGGG-AG-TCCC-CGTGTC-TGGCCAAAATTCGCAGTCCCAAACCTCCAATCACTCAC-AACCTCTTGTCCTCCAAC-TGTCCTGGCTATCGTTGGATGTGTCTGCGGCGTTTTATCATCTTCCTCTTCATCCTGCTG---CTATGCCTCA-CT-CTTGTTGGTTCTTCTGGACTATCAAGGTATGTTGCCCGTTTGTCCTCTACTTCCAG-G-AT----CAACGACCAC---------CAGCACGGGACCTTGCAGAACCTGCACGATCACTGCTCAAGGAACCTCTATGTTTCCCTCATGTTGCTGTACAAAACCTTCGGAC-G-AATTGCACCTGTATTCCCATCCCATC-TCTTGGGCTTTCGCAAAATTCCTATGGGAGTGGGCCTCAGTCCGTTTCTCCTGGCTCAGTTTACTAGCGCCATTTGTTCAGTGGTTCGCAGGGCTTTCCCCCACTGTTTGGCTTTCAGTTATATGGATGATCTGGTATTGGGGGCCAAGTCTGTACAACATCTTGAGTCCCTTTTTCCCGCT-TTACCAATTTTCTTTTGTCTTTGGGTATACA-TTGAATCCCAACAAAACAAAAAGATGGGGTTATTCCCTTAACTTCATGGGATATGT-ATTGGAAGCTGGGGAAGCTTACCACAAGATCATATTGTGCAAAAAATCA-ACTCTGTTTCAGAAAACTCCCTGTTAATAGGCCTATTGATTGGAAAGTATGCCAACGAATTGTGGGTCTGTTGGGCTTTGCTGCCCCTTTTACACAATGTGGGTATCCTGCCTTAA-GCCTTTATATGCATGTATACAAGCTAAGCGGGCTTTTACGTTCTCGCCAACTTACAAGGCCTTTCTGCGCCAACAATATCTGAACCTTTACCCCGTTGCCCGGCAACGGGCAGGTCTTTGCCAAGTGTTTGCTGACGCAACCCCCACTGG-CTGGGGC-TTGGCCATAGGCCATCAGCGCCTGCGGGGAACCTTTGTGGCTCCTCTGCCGATCCATACTGCGGAACTTCTGGCAGCCTGTTTCGCTCGCAGCAGGTCTGGAGCGAACCTCATCGGGACTGA-CAAC-CTGTTGTCCTCTCTCGGAAATACACCTCGTTCCCATGGCTGCTCGGTTGTGCTGCCAACTGGATCCTGCGA-GGGACGTCCTTTGTCTACGTCCCGTCGGCGCTGAATCCCGCGGACGACCCGTCTCGCGGCCGCTTGGGGATCT-CCGTCCCCTTCTTCGTCTGCCGTTCCGGCCGACCACGGGGCGCACCTCTCTTTACGCGGTCTCCCCGTCTGTGCCTTCTCATCTTCCGGTCCGTGTGCACTTCGCTTCACCTCTGCA-C--GTC------GCATGGAGACCACCGTGAACGCC-CAC-----------ATG----ATC-TTGCCCAAGGTC-TTGCATAAGAGGACTCTTGGACTC-------C------------A--G----CGATGTCAACGACC--------GACCT---T-GAGGCATACTTCAAAGACTGTT-TGTTTAAAGACTGGGAGGAGTTGGGGGAGGAGA-TAGGTTAA-GAT-TTTGTA-TAGGAGGCTGTAGGCATAAATTGGTCTGTTCACCAGCACCATGCAACTTTTTCACC-TCTGCCTAATCA-----------------T--------------------------C--------------TC-TGTTCATGTCCTACTGTTCAAGCCTCCAAGCTGTGCCTTGG-TGGCTTTGGGGCATGGA----C------------A-------------T-------TGACC-TTATAAAGAATTTGGA-GCTTCAGTGGAGTTACTCTC-TTTTTT-----GCCTTCTGATTTCTTTCCATCTATTCGAGATCTTCTCGACACCGCCGCCGCTCTATATCGGGAGGCCTTAGAGTCTCCGGAACATTG-TCACCTCACCATACAGCACTCAGGCAAGCTAT-T-TGTGTTGGGGTGAGTTAATGAATCTGGCTACCTGGGTGGGAAGTAATTTGGAAGATCCAGCATCCAGAGAATTAGTAGTC-GTTATGTCAATGTTAATATGGGCCT-AAA-TTAGACAA-TATTATGGTTTCA-ATTTCCTGTCTTACTTTTGGAAGAGAAACTGTTCTTGAGTATTTGGTGTCTTTTGGAGTGTGGATTCGCACTCCTA-CGCTTACAGACCA-CAAATGCCCCTATCTTATCAACACTTCCGGAAACTACTGTTGTTAGA----C--AAC------GAGGCAGG-CCC-TAGAAGAAGAACTCCCTCGCCTCGCCGACGAAGGTCTCAATCGCCGCGTCGCAGAAGATCTCAATCTCGGGG----ATCCCA-ATGTTAGTATCCCGTGGACTCATAAGGTGGGAAACTTTACGGGGCTTTATTCTTCTACTGTACCTGTCTTTAATCCTGAGTGGCAAACTCCCTCTTTTCCCGACATTCATTTACATGAAGATATTATCCATAGGTGTCAACAATATGTGGGCCCTCTTACAGTTAATGAAAAAAG-AGATTAAAATTAATTATGCCTGCTAGGTTTTATCCTAACATTACCAAATATTTGCCCTTAGAGAAAGGCATTAAACCTTATTATCCTGAACATGCAGTTAATCATTACTTCAAAACTAGACATTATTTACATACTCTGTGGAAGGCTGGGATTCTATATAAGAGAGAAACTACACGTAGCGCCTCATTTTGTGGGTCACCATATTCTTGGGAACAAGAGCTACAGCATGGG-AGGTT-GTC-TTCCAAACCTCGGAAAGGCATGGGGACGAATCTTTCTGTTC--C--CAATCCTCTGGGATTTTTTCCCGATCACCAGTTGGACCCTGCATTCGGAGCCAACTCAAACAATCCAGATTGGGACTTCAACCCCAACAAGGATCACTGGCCA-AGGC-A-ATCAGGTA-GGAGC-GGGA-GCATTCGGGCCAGGGTTCACTCCACCACACGGAGGTCTTTTGGGGTGGAGCCCACAGGCTCAGGGCATATTGACAA-CAGT-----------------C--CAG------CAGCTCCTCCTCCTGCTTCCACCAATCGGCAGTCAGGAAGACAGCCTACTCCCATCTCTCCACCTCT-AAGAGA-----CACTCATCCTCAGGCCATGCAGTGGAA
>genotype_C_gnl|hbvnuc|AB670295_FT00000_P-C_Feature
--CACCACAACATTCCACCAAGCTCTGCTA---GATCCCAGAGTGAGGGGCCTATATTTTCCTGCTGGTGGCTCCAGTTCCGGAACAGTAAACCCTGTTCCGACTACTGCCTCTCCCATATCGTCAATCTTCTCGAGGACTGGGGACCCTGCACCGAACATGGAGAGCACAACATCAGGATTCCTAGGACCCCTGCTCGTGTTACAGGCGGGGTTTTTCTTGTTGACAAGAATCCTCACAATACCACAGAGTCTAGACTCGTGGTGGACTTCTCTCAATTTTCTAGGGGGAGTACCCACGTGTCCTGGCCAAAATTCGCAGTCCCCAACCTCCAATCACTCACCAACCTCTTGTCCTCCAATTTGTCCTGGCTATCGCTGGATGTGTCTGCGGCGTTTTATCATATTCCTCTTCATCCTGCTG---CTATGCCTCATCTTCTTGTTGGCTCTTCTGGACTACCAAGGTATGTTGCCCGTTTGTCCTCTACTTCCAG-GAAC-----ATCAACTAC---------CAGCACGGGACCATGCAAGACCTGCACGATTCCTGCTCAAGGAACCTCTATGTTTCCCTCTTGTTGCTGTACAAAACCTTCGGACGGAAACTGCACTTGTATTCCCATCCCATCATCCTGGGCTTTCGCAAGATTCCTATGGGAGTGGGCCTCAGTCCGTTTCTCCTGGCTCAGTTTACTAGTGCCATTTGTTCAGTGGTTCGTAGGGCTTTCCCCCACTGTTTGGCTTTCAGTTATATGGATGATGTGGTATTGGGGGCCAAGTCTGTACAACATCTTGAGTCCCTTTTTACCTCT-TTACCAATTTTCTTTTGTCTTTGGGTATACATTTGAACCCTCATAAAACCAAACGTTGGGGCTACTCCCTTAACTTCATGGGATATGTAATTGGAAGTTGGGGTACTTTACCACAGGAACATATTGTATTAAAAATCAAGCAATGTTTTCGGAAACTACCTGTAAATAGACCTATTGATTGGAAAGTATGTCAACGCATTGTGGGTCTTTTGGGCTTTGCTGCCCCTTTTACACAATGTGGCTATCCTGCCTTGATGCCTTTATATGCATGTATACAATCTAAGCAGGCTTTCACTTTCTCGCCAACTTACAAGGCCTTTCTGTGTCAACAATACCTGCACCTTTACCCCGTTGCCCGGCAACGGTCTGGTCTCTGCCAAGTGTTTGCTGACGCAACCCCCACTGG-CTGGGGC-TTGGCCATAGGCCATCGGCGCATGCGTGGAACCTTTGTGGCTCCTCTGCCGATCCATACTGCGGAACTCCTGGCAGCTTGTTTTGCTCGCAGCCGGTCTGGAGCAAAACTGATCGGGACTGA-CAACTCTGTTGTCCTCTCTCGGAAATACACCTCCTTCCCATGGCTGCTCGGATGTGCTGCCAACTGGATCCTGCGC-GGGACGTCCTTTGTCTACGTCCCGTCGGCGCTGAATCCCGCGGACGACCCGTCTCGGGGCCGTTTGGGCCTCTACCGTCCCCTTCTTCATCTGCCGTTCCGGCCGACCACGGGGCGCACCTCTCTTTACGCGGTCTCCCCGTCTGTGCCTTCTCATCTGCCGGACCGTGTGCACTTCGCTTCACCTCTGCA-C--GTC------GCATGGAGACCACCGTGAACGCC-CAC-----------CAG----GTC-TTGCCCAAGCTC-TTATATAAGAGGACTCTTGGACTCT------C------------A--G----CAATGTCAACGACC--------GACCT---T-GAGGCATACTTCAAAGACTGTT-TGTTTAAGGACTGGGAGGAGTTGGGGGAGGAGATTAGGTTAATGATCTTTGTACTAGGAGGCTGTAGGCATAAATTGGTCTGTTCACCTGCACCATGCAACTTTTTCACC-TCTGCCTAATCA-----------------T--------------------------C--------------TCATGTTCATGTCCTACTGTTCAAGCCTCCAAGCTGTGCCTTGGGTGGCTTTAGGGCATGGA----C---C----------------------T-------TGACCCGTATAAAGAATTTGGA-GCTTCTGCGGAGTTAGTCTC-TTTTTT-----GCCTTCTGACTTCTTTCCTTCTATTCGAGATCTCCTCGACACCGCCTCTGCTCTGTATCGGGAGGCCTTAGAGTCTCCGGAACATTGTTCACCTCACCATACAGCAATCAGGCAAGCTAT-TATCTGTTGGGGTGAGTTGATGAATCTGGCCACCTGGGTGGGAGGTAATCTAGACGATCAAGCATCCAGGGATTTAGTAGTCAGCTATGTCAACGTTAATATGGGCCTAAAACTCAGACAAATATTGTGGTTTCACCTTTCCTGTCTTATGTTTGGAAGAGATACTGTTCTTGAGTATTTGGTGTCTTTTGGAGTGTGGATTCGCACTCCTGCCGCTTATAGACCACCAAATGCCCCTATCTTATCAACACTTCCGGAAACTACTGTTGTTAGA----C--GAC------GAGGCAGGTCCCCTAGAAGAAGAACTCCCTCGCCTCGCAGACGAAGGTCTCAATCGCCGCGTCGCAGAAGATCTCAATCTCGGGA-AT-CT--CA-ATGTTAGTATCCCTTGGACTCATAAGGTGGGAAACTTTACTGGCCTTTATTCTTCTACTGTACCTGTCTTTAATCCTGAGTGGCAAACTCCCTCCTTTCCTAACATTCATTTGCAGGAAGACATTATTAATAGATGTCAACAATATGTGGGCCCTCTTACAGTTAATGAAAAAAGGAGATTAAAATTAATTATGCCTGCTAGGTTCTATCCTAAACTTACCAAATATTTGCCCTTGGATAAAGGCATTAAACCCTATTATCCTGAACATGCAGTTAATCATTACTTCAAAACTAGGCATTATTTACATACTCTGTGGAAGGCTGGCATTCTATATAAAAGAGAAACTACACGCAGCGCTTCATTTTGCGGGTCACCATATTCTTGGGAACAAGAGCTACAGCATGGG-AGGTTGGTC-TTCCAAACCTCGACAAGGCATGGGGACGAATCTGTCTGTTC--C--CAATCCTCTGGGATTCTTTCCCGATCACCAGTTGGACCCTGCGTTCGGAGCCAACTCAAACAATCCAGATTGGGACTTCAACCCCAACAAGGATCACTGGCCAGAGGC-AAATCAGGTA-GGAGC-GGGA-GCATTCGGGCCAGGGTTCACCCCACCACACGGAGGTCTTTTGGGGTGGAGCCCTCAGGCTCAGGGCATATTGACAA-CAGT----------------GC--CAG------CAGCGCCTCCTCCTGCCTCCACCAATCGGCAGTCAGGACGACAGCCTACTCCCATCTCTCCACCTCTC-AGAGA-----CAGTCATCCTCTGGCCGTGTGTTGGAA
>genotype_C_gnl|hbvnuc|EU796069_FT00000_P-C_Feature
--CTCCACAACATTCCACCAAGCTCTGCTA---GACCCCAGAGTGAGGGGCCCATACTTTCCTGCTGGTGGCTCCAGTTCCGGAACAGTAAACCCTGTTCCGACTACTGCTTCACCCATATCGTCAATCTTCTCGAGGACTGGGGACCCTGCACCGAACATGGAGAACACAACATCAGGATTCCTAGGACCCCTGCTCGTGTTACAGGCGGGGTTTTTCTTGTTGACAAGAATCCTCACAATACCACAGAGTCTAGACTCGTGGTGGACTTCTCTCAATTTTCTAGGGGGAGCACCCACGTGTCCTGGCCAAAATTCGCAGTCCCCAACCTCCAATCACTCACTAACCTCTTGTCCTCCAATTTGTCCTGGCTATCGCTGGATGTGTCTGCGGCGTTTTATCATATTCCTCTTCATCCTGCTG---CTATGCCTCATCTTCTTGTTGGTTCTTCTGGACTACCAAGGTATGTTGCCCGTTTGTCCTCTACTTCCAG-GAAC-----CTCAACTAC---------CAGCACGGGACCATGCAAGACCTGCACGATTCCTGCTCAAGGAACCTCTATGTTTCCCTCTTGTTGCTGTACAAAACCTTCGGACGGAAACTGCACTTGTATTCCCATCCCATCATCCTGGGCTTTCGCAAGCTTCCTATGGGAGTGGGCCTCAGTCCGTTTCTCCTGGCTCAGTTTACTAGTGCCATTTGTTCAGTGGTTCGTAGGGCTTTCCCCCACTGTTTGGCTTTCAGTTATATGGATGATGTGGTATTGGGGGCCAAGTCTGTACAACATCTTGAGTCCCTTTTTACCTCTATTACCAATTTTCTTTTGTCTCTGGGTATACATTTGAACCCTAATAAAACCAAACGTTGGGGCTACTCCCTTAACTTCATGGGATATGTGATAGGAAGTTGGGGTACTTTACCGCAAGAACATATTGTACTAAAACTCAAGCAATGTTTTCGCAAACTGCCTGTAAATAGACCTATTGATTGGAAAGTATGTCAGAGAATTGTGGGTCTTTTGGGCTTTGCTGCCCCTTTTACACAATGTGGCTATCCTGCCTTAATGCCTTTATATGCATGTATACAATCTAAGCAGGCTTTCACTTTCTCGCCAACTTACAAGGCCTTTCTGTGTAAGCAATATCTGAACCTTTACCCCGTCGCCCGGCAACGGTCAGGTCTCTGCCAAGTGTTTGCTGACGCAACCCCCACTGG-ATGGGGC-TTGGCTATTGGCCATCGGCGCATGCGTGGAACCTTTGTGGCTCCTCTGCCGATCCATACTGCGGAACTCCTAGCAGCTTGTTTTGCTCGCAGCCGGTCTGGGGCGAAACTGATCGGAACCGA-CAACTCTGTTGTTCTCTCTCGGAAATACACCTCCTTTCCATGGCTGCTAGGGTGTGCTGCCAACTGGATCCTGCGC-GGGACGTCCTTTGTCTACGTCCCGTCGGCGCTGAATCCCGCGGACGACCCGTCTCGGGGCCGTTTGGGCCTCTACCGTCCCCTTCTTTCTCTGCCGTTCCGGCCGACCACGGGGCGCACCTCTCTTTACGCGGTCTCCCCGTCTGTGCCTTCTCATCTGCCGGACCGTGTGCACTTCGCTTCACCTCTGCA-C--GTC------GCATGGAAACCACCGTGAACGCC-CAC-----------CAG----GTC-TTGCCCAAGGTC-TTATATAAGAGGACTCTTGGACTCT------C------------A--G----CGATGTCAACGACC--------GACCT---T-GAGGCATACTTCAAAGACTGTT-TGTTTAAGGACTGGGAGGAGTTGGGGGAGGAGATTAGGTTAAAGGTCTTTGTACTAGGAGGCTGTAGGCATAAATTGGTCTGTTCACCAGCACCATGCAACTTTTTCACC-TCTGCCTAATCA-----------------T--------------------------C--------------TCATGTTCATGTCCTACTGTTCAAGCCTCCAAGCTGTGCCTTGGGTGGCTTTGGGGCATGGA----C------------A-------------T-------TGACCCGTATAAAGAATTTGGA-GCTTCTGTGGAGTTACTCTC-TTTTTT-----GCCTTCTGACTTCTTTCCTGCTATTCGAGATCTCCTCGACACCGCATCTGCTCTGTATCGGGAGGCCTTAGAGTCTCCGGAACATTGTTCACCTCACCATACAGCACTCAGGCAAGCTAT-TCTGTGTTGGGGTGAGTTGATGAATCTGGCCACCTGGGTGGGCAGTAATTTGGAAGACCCAGCATCCAGGGAATTAGTAGTCAGCTATGTCAATGTTAATATGGGCCTAAAAATCAGACAACTACTGTGGTTTCACATTTCCTGTCTTACTTTTGGAAGAGAAACTGTTCTTGGGTATTTGGTGTCTTTTGGAGTGTGGATTCGCACTCCTCCGGCTTACAGACCACCAAATGCCCCTATCTTATCAACACTTCCGGAAACTACTGTTGTTAGA------TGCC------GAGGCAGGTCCCCTAGAAGAAGAACTCCCTCGCCTCGCAGACGAAGGTCTCAATCGCCGCGTCGCAGAAGATCTAAATCTCGGGA-AT-CT--CA-ATGTTAGTATCCCTTGGACTCATAAGGTGGGAAACTTTACTGGGCTTTATTCTTCTACTGTACCTGTCTTTAATCCTGAGTGGCAAACTCCTTCCTTTCCTCACATCCATTTACAGGAGGACATTGTTGATAGATGTAAGCAATTTGTGGGGCCCCTTACAGTAAATGAAAACAGGAGACTAAAATTAATTATGCCTGCTAGATTTTATCCCAATGTTACTAAATATTTGCCCTTAGATAAAGGGATCAAACCGTATTATCCAGAGTATGTAGTTGATCATTACTTCCAGACGCGACATTATTTACACACTCTTTGGAAGGCGGGGATTTTATATAAAAGAGAGTCCACACGTAGCGCCTCATTTTGCGGGTCACCATATTCTTGGGAACAAGATCTACAGCATGGG-AGGTTGGTC-TTCCAAACCTCGACAAGGCATGGAGACAAATCTTTCTGTTC--C--CAATCCTCTGGGATTCTTTCCCGATCACCAGTTGGACCCTGCGTTCGGAGCCAACTCAAACAATCCAGATTGGGACTTCAACCCCAACAAGGATCACTGGCCAGAGGC-AAATCAGGTA-GGAAC-GGGA-GCATTCGGGCCAGGGTTCACCCCACCACACGGCGGTGTTTTGGGGTGGAGCCCTCAGGCTCAGGGCATATTGACAA-CAGT----------------GC--CAG------TAGCACCTCCTCCTGCCTCCACCAATCGGCAGTCAGGAAGACAGCCTACTCCCATCTCTCCACCTCT-AAGAGA-----CAGTCATCCTCAGGCCATGCAGTGGAA
>genotype_C_gnl|hbvnuc|EU939539_FT00000_P-C_Feature
--CTCCACAACATTCCACCAAGCTCTGCTA---GATCCCAGAGTGAGGGGCCTATATCTTCCTGCTGGTGGCTCCAGTTCCGGAACAGTAAACCCTGTTCCGACTACTGCCTCTCCCATATCGTCAATCTTCTCGAGGACTGGGGACCCTGCACCGAACATGGAGAACACAACATCAGGATTCCTAGGACCCCTGCTCGGGTTACAGGCGGGGTTTTTCTTGTTGACAAGAATCCTCACAATACTACAGAGTCTAGACTCGTGGTGGACTTCTCTCAATTTTCTAGGGGGAGCACCCACGTGTCCTGGCCAAAATTCGCAGTCCCCAACCTCCAATCACTCACCAACCTCTTGTCCTCCAACTTGTCCTGGCTATCGCTGGATGTGTCTGCGGCATTTTATCATATTCCTCTTCATCCTGCTG---CTATGCCTCATCTTCTTGTTGGTTCTTCTGGACTACCAAGGTATGTTGCCCGTTTGTCCTCTACTTCCAG-GAAC-----ATCAACTAC---------CAGCACGGGACCATGCAAGACCTGCACGATTCCTGCTCAAGGAACCTCTATGTTTCCCTCTTGTTGCTGTACAAAACCTTCGGACGGAAACTGCACTTGTATTCCCATCCCATCATCCTGGGCTTTCGCAAGATTCCTATGGGAGTGGGCCTCAGTCCGTTTCTCCTGGCTCAGTTTACTAGTGCCATTTGTTCAGTGGTTCGTAGGGCTTTCCCCCACTGTTTGGCTTTCAGTTATATGGATGATTTGGTATTGGGGGCGAAGTCTGTACAACATCTTGAGTCCCTTTTTACCGCTATTACCAATTTTCTTTTGTCTTTGGGTATTCATTTGAATCCCAATAAAACCAAACGTTGGGGCTACTCCCTTAACTTCATGGGATATGTAATTGGAAGTTGGGGTACTTTACCGCAGGAACATATTGTACAAAAACTCAAGCACTGTTTTCGGAAATTGCCTGTAAATAGACCTATTGATTGGAAAGTATGTCAAAGAATTGTGGGTCTTTTGGGCTTTGCTGCCCCTTTTACACAATGTGGCTATCCTGCATTGATGCCTTTATATGCATGTATACAAGCTAAGCGGGCTTTCACTTTCTCGCCAACTTACAAAACCTTTCTGTGTAAACAATATCTGAACCTTTACCCCGTTGCCAGGCAACGGTCAGGTCTCTGCCAAGTGTTTGCTGACGCAACCCCCACTGG-ATGGGGC-TTGGCCGTAGGCCATCAGCGCATGCGTGGAACCTTTGTGGCTCCTCTGCCGATCCATACTGCGGAACTCCTAGCAGCTTGTTTTGCTCGCAGCAGGTCTGGAGCAAAACTTATCGGCACCGA-CAACTCCGTTGTCCTCTCTCGGAAATACACCTCCTTTCCATGGCTGCTAGGCTGTGCTGCCAACTGGATCCTGCGC-GGGACGTCCTTTGTCTACGTCCCGTCGGCGCTGAATCCCGCGGACGACCCGTCTCGGGGCCGTTTGGGGCTCTACCGTCCTCTTCTTCGTCTGCCGTTCCGGCCGACCACGGGGCGCACCTCTCTTTACGCGGTCTCCCCGTCTGTGCCTTCTCATCTGCCGGACCGTGTGCACTTCGCTTCACCTCTGCA-C--GTC------GCATGGAAACCACCGTGAACGCC-CAC-----------CAG----GTC-TTGCCCAAGGTC-TTATATAAGAGGACTCTTGGACTCC------C------------A--G----CAATGTCAACGACC--------GACCT---T-GAGGCATACTTCAAAGACTGTG-TGTTTAAAGACTGGGAGGAGTTTGGGGAGGAGATTAGGTTAATGATCTTTGTACTAGGAGGCTGTAGGCATAAATTGGTCTGTTCACCAGCACCATGCAACTTTTTCACC-TCTGCCTAATCA-----------------T--------------------------C--------------TCTTGTTCATGTCCTACTGTTCAAGCCTCCAAGCTGTGCCTTGGGTGGCTTTAGGACATGGA----C------------A-------------T-------CGACCCCTATAAAGAATTTGGA-GCTTCTGTGGAGTTACTCTC-TTTTTT-----GCCTAATGACTTCTTTCCTTCTGCTCGCGATCTCCTCGACACCGCCACTGCTCTGTATCGGGAGGCCTTAGAGTCTCCGGAACATTGTTCACCTCACCATACAGCACTCAGGCAAGCCAT-TGTGTGTTGGGGTGAGTTGATGAATTTGGCCACCTGGGTGGGAAGTAATTTGGAAGAGCAAGCATCCAGGGATTTAGTAGTCAGCTATGTCAATGTTAATATGGGCATAAAAATGAGACAACTATTGTGGTTTCACATTTCCTGTATTACTTTTGGAAGAGAAACCGTTCTTGAGTATTTGGTGTCTTTTGGAGTGTGGATTCGCACTCCTCCCGCTTACAGACCAGCAAATGCCCCTATCTTATCAACACTTCCGGAAACTACTGTTATTAGA----C--GAC------GAGGCAGGTCCCCTAGAAGAAGAACTCCCTCGCCTCGCAGACGAAGGTCTCAATCGCCGCGTCGCAGAAGATCTCCATCTCGGGG-AT-CT--CA-ATGTTAGTATCCCTTGGACTCACAAGGTGGGAAACTTTACTGGGCTTTATTCTTCTACTGTACCTGTCTTTAATCCTGAGTGGCAAACTCCCTCCTTTCCTCACATTCATTTACATGAAGACATTATTAATAGATGTCAACAATATGTGGGCCCTCTTACACCTAATGAAAAAAGGAGGTTAAAATTAATTATGCCTGCTAGGTTCTATCCTAACCTTACCAAATATTTGCCCTTGGACAAAGGCATTAAACCGTATTATCCTGAACAGGCAGTTAATCATTACTTCAAAACTAGGCATTATTTACATACTCTGTGGAAGGCTGGCATTCTATATAAGAGAGAAACTGCACGCAGCGCCTCATTTTGTGGGTCACCATATTCTTGGGAACAAGAGCTACAGCATGGG-AGGTTGGTC-TTCCAAACCTCGACAAGGCATGGGGACGAATCTTTCTGTGC--C--CAATCCTCTGGGATTCTTTCCCGATCACCAGTTGGACCCTGCGTTCGGAGCCAACTCAAACAATCCAGATTGGGACTTCAACCCCAACAAGGATCATTGGCCAGAGGC-AAATCAGGTA-GGAGC-GGGA-GCATTCGGGCCAGGTTTCACCCCACCACACGGCGGTCTTTTGGGGTGGAGCCCTCAGGCTCAGGGCATATTGACAA-CAGT----------------GC--CAG------CAAC-CCTCCTCCTGCCTCCACCAATCGGCAGACAGGAAGACAGCCTACTCCCATCTCTCCACCTCT-AAGAGA-----CAGTCATCCTCAGGCCATGCAGTGGAA
>genotype_C_gnl|hbvnuc|KX276850_FT00000_P-C_Feature
--CTCCAGCGCA-TCCACCAAGCTCTGCTA---GATCCCAGAGTGAGGGG-CTATA-TTTCCTGCTGGTGGCTCAAGTTCCGGAACAGTAAACCCTGTTCC-ATTACTGCCTCTCCCATATCGTCAATCTTCTCGAGGACTGGGGACCCTGCACCGAACATGGAGA-CACCACATCAGGATTCCTAGGACCCCTGCTCGTGTTACAGGCGGGGTTTTTCTTGTTGACAAGAATCCTCACAATACCACAGAGTCTAGACTCGTGGTGGACTTCTCTCAATTTTCTAGGGGGAGCACCCACGTGTCCTGGCCAAAATT-GCAGTCCCCAACCTCCAATCACTCAC-AACCTCTTGTCCTCC-ATTTGTCCTGGTTATCGCTGGATGTGTC-GCGGCGTTTTATCAT-TTCCTCTTCATCCTGCTG---CTATGCCTCATCTTCTTGTTGGTTCTT-TGGACTACC-AGGTATGTT-CCCGTTTGTCCTCTACTTCCAG-GAAC-----ATCAACTAC---------CAGCACGGGACCATGCAAGACCTGCACGA-TCCTGCTCAAGGAACCTCTATGTTTCCCTCTTGTTGCTGTACAAAACCTTCGGACGGAAATTGCACTTGTATTCCCATCCCATCATCTTGGGCTTTCGCAAGATTCCTATGGGAGTGGGCCTCAGTCCGTTTCTCCTGGCTCAGTTTACTAGTGC-ATTTGTTCAGTGGTTCG-AGGGCTTTCCCCCATTGTTTGGCTTTCAGTTATATGGATGATGTGGTATTGGGGGCCAA-TCTGTACAACATCTTGAATC-CTTT-TACC-CTATTACCAATTTTCTTTTGTCTTTGGGTATACATTTAAACCCAAATAAAACCAAACGTTGGGGCTACTCCCTTAACTTCATGGGATATGTAATTGGAAGTTGGGGTACCTTGCCACAGGAACATATTGTACAAAAATTGAAACAATGTTTTCGGAAACTTCCTATAAAT-GACCTATTGATTGGAAAGTATGTCAAAGAATTGTGGGTCTTCTGGGTTTTGCCGCCCCTTTTACACAATGTGGGTATCCAGCATTAATGCCTTTATATGCATGTATACAAGCTAAGCAGGCTTTCAC-TTCTCATCTACTTACAAGGCCTTTCTG-GTCAACAATATCTGAACCTTTACCCCGTTGCTCGGCAACGGTCAGGTCTTTGCCAAGTGTTTGCTGACGCAACCCCCACTGG-TTGGGGC-TTGGCCATAGGCCATCAGCGCATGCGTGGAACCTTTGTGGCTCCTCTGCCGATCCATACTGCGGAACTCCT-GCAGCTTGTTTTGCTCGCAGCAGGTCTGGAGC-AAACTTATCGGCACCGA-CAACTCTGTTGTCCTCTCTCGGAAATACACCTCCTTTCCATGGCTGCTAGGCTGTGCTGCCAACTGGATCCTGCGC-GGGACGTCCTTTGTCTACGTCCCGTC-GCGCTGAATCCAGCGGACGACCC-TCTCGGGGCCGTTTGGGGCTCTACCGTCCCCTTCTTCGTCTGCCGTTCCGACCGACCACGGGGCGCACCTCTCTTTACGCGGTCTCCCCGTCTGTGCCTTCTCATCTGCCGGACCGTGTGCACTTCGCTTCACCTCTGCA-C--GTC------GCATGGA-ACCACCGTGAACGCC-CGC-----------CAG----GTC-TTGCCCAAGGTC-TTA-ATAAGAGGACTCTTGGACTCT------C------------A--G----CAATGTCAACGACC--------GACCT---T-GAGGCATACTTCAAAGACTGTG-TATTTA-AGACTGGGAGGAGTTGGGGGAGGAGA-AAGGTTAATGATCTTTGTACTGGGAGGCTGTAGGCATAAATTGGTCTGTTCACCAGCACCATGCAACTTTTTCACC-TCTGCCTAATCA-----------------T--------------------------C--------------TC-TGTTCATGTCCTACTGTTCAAGCCTCCAAGCTGTGCCTTGGGTGGCTTT-GG-CATGGA----C------------A-------------T-------TGACCC-TATAAAGAATTTGGA-GCTTCT-CGGAGTTACTCTC-TTTTTT-----GCCTTCTGACTT-TTTCCGTCTATTCGGGATCTCCTCGACACCGCCTCTGCTCTATATCGGGAGGCCTTAGAGTCTCCGGAACAT--TTCAC-TCACCATACAGCA-TAAGGCAAGCTAT-TCTGTGTTGGGGTGA-TTGATGAATCTGGCCACCTGGGTGGGAAGTAATTTGGAAGATCCAGCATCCAGGGA-T-A-T-GTAGGCTATGTCAA-GTTAACATGGGCCTAAAA-TCAGACAATTATTGTGGTTTCACATTTCCTGTCTTACTTTTGGAAGAGAAACTGTTCTAGAGTATTTGGTGTC-TTTGGAGTGTGGAT-CGCACTCCTCCC--TTACAGACCA-CAAATGCCCCTATCTTATCAACACTTCCGGAAACT--TGTTGTTAGA----C--AAC------GAGGCAGGTCC-CTAGAAGAAGAACTCCCTCGCCTCGCAGACGAAGGTCTCAATCGCCGCGTCGCAGAAGATCTCAATCTCGGGA----ATCC-A-ATGTTAGTATCCCTTGGACTCATAAGGTGGGAAACTTTACTGGGCTTTATTCTTCTACTGTACCTGTCTTTAATCCTGACTGGCAAACTCCCTCTTTTCCT-ACATTCATTTGAAAGAGGATATTATCAACAGATGTCAACAATTTGTAGGCCCTCTTACAGTTAATGAAAAAAGGAGATTAAAATTGATTATGCCTGCTAGGTTCTATCCTAACCTTACCAAATATTT-CCC-TAGATAAAGGTATTAAACCTTATTATCCTGAACATACAGTTAATCATTACTTCCAAACTAGACATTATTTACATACTCTGTGGAAGGCTGGTATTTTATATAAGAGAGAAACTACACGCAGTGCCTCATTTTGTGGGTCACCATACTCTTGGGAACAAGAGCTACAGCATGGG-AGGTTGGTC-TTCCAAACCTCGACAAGGCATGGGGACGAA-CTTTCTGTTC--C--CAATCCTCTGGGATTCTTTCCCG-TCACCAGTTGGACCCAGCGTTC-GAGCCAATTCAAACAATCCAGATTGGGACTTCAACCCCAACAAGGATCAATGGCCAGCGGC-AAACCAGGT--GGAGT-GGGA-TCATTCGGGCCAGGGTTCACTCCACCACACGGCAGTCTTTTGGGGTGGAGCCCTCAGGCTCAGGGCAT-TTGACAA-CAGT----------------GC--CAG------CAGCGCCTCCTCCTGC-TCCACCAATCGGCAGTCA-GAAGACAGCCTACTCCCATCTCTCCACCTCT-AAGAGA-----CAGTCATCCTCAGGCCAT-CAGTGGAA
>genotype_C_gnl|hbvnuc|AB176642_FT00000_P-C_Feature
--CTCCACCACATTCCACCAAGCTCTGCTA---GATCCCAGAGTAAGGGGCCTATATTTTCCTGCTGGTGGCTCCAGTTCCGGAACAGTAAACCCTGTTCCGACTACTGCCTCACCCATATCGTCAATCTTCTCGAGGACTGGGGACCCTGCACCGAACATGGAGAGCACAACATCAGGATTCCTAGGACCCCTGCTCGTGTTACAGG-GGCGTTTTTCTTGTTGACAAGAATCCTCACAATACCACAGAGTCTAGACTCGTGGTGGACTTCTCTCAATTTTCTAGGGGAAGCACCCAAGTGTCCTGGCCAAAATTCGCAGTCCCCAACCTCCAATCACTCACCAACCTCTTGTCCTCCAATTTGTCCTGGCTATCGTTGGATGTGTCTGCGGCGTT-TATCATATTCCTCTTCATCCTGCTG---CTATGCCTCATCTTCTTGTTGGTTCTTCTGGACTATCAAGGTATGTTGCCCGTTTGTCCTCTACTTCCAG-GAAC-----ATCAACCAC---------CAGCACGGGACCATGCAAGACCTGCACGATTCCTGCTCAAGGAACCTCTATGTTTCCCTCTTGTTGCTGTACAAAACCTTCGGACGGAAACTGCACTTGTATTCCCATCCCATCATCCTGGGCTTTCGCAAGATTCCTATGGGAGTGGGCCTCAGTCCGTTTCTCCTGGCTCAGTTTACTAGTGCCATTTGTTCAGTGGTTCGCAGGGCTTTCCCCCACTGTGTGGCTTTCAGTTATATGGATGATGTGGTATTGGGGGCCAAGTCTGCTCAACATCTTGAGTCCCTTTTTACC-CTATTACCAATTTTCTTTTGTCTTTGGGTATACATTTGAACCCTAATAAAACCAAACGCTGGGGCTACTCCCTTAACTTCATGGGATATGTAATTGGAAGTTGGGGTACTTTACCACAGGACCATATTGTATTAAAACTCAAGCAATGTTTTCGGAAACTGCCTGTAAATAGACCTATTGATTGGAAAGTATGTCAAAGAATTGTGGGTCTTTT-GGCTTTGCTGCCCCTTTTACACAATGTGGCTATCCTGCCTTAATGCCTTTATATGCATGTATACAAGCTAAGCAGGCTTTCACTTTCTCGCCAACTTACAAGGCCTTTCTGTGTCAACAATACCTGCACCTTTACCCCGTTGCCCGGCAACGGTCAGGTCTTTGCCAAGTGTTTGCTGACGCAACCCCCACTGG-ATGGGGC-TTGGCCATAGGCCATC-GCGCATGCGTGGAACCTTTGTGGCTCCTCTGCCGATCCATACTGCGGAACTCCTAGCAGCTTGTTTTGCTCGCAGCCGGTCTGGAGCAACACTTATTGGGACTGA-CAACTCTGTTGTCCTCTCTCGGAAATACACCTCCTTCCCATGGCTGCTCGG-TGTGCTGCCAACTGGATCCTGCGC-GGGACGTCCTTTGTCTACGTCCCGTCGGCGCTGAATCCCGCGGACGACCCGTCTCGGGGCCGTTTGGGCCTCTACCGTCCCCTTCT-CGTCTGCCGTTCCGGCCGACCACGGGGCGCACCTCTCTTTACGCGGTCTCCCCGTCTGTGCCTTCTCATCTGCCGGACCGTGTGCACTTCGCTTCACCTCTGCA-C--GTC------GCATGGAGACCACCGTGAACGCC-CAC-----------CAG----GTC-TTGCCCAAGGTC-TTACATAAGAGGACTCTTGGACTCT------C------------A--G----CAATGTCAACGACC--------GACCT---T-GAGGCATACTTCAAAGACTGTT-TGTTTAAGGACTGGGAGGAGTTGGGGGAGGAGAATAGGTTAATGATCTTTGTACTAGGAGGCTGTAGGCATAAATTGGTCTGTTCACCAGCACCATGCAACTTTTTCACC-TCTGCCTAATCA-----------------T--------------------------C--------------TCTTGTTCATGTCCTACTGTTCAAGCCTCCAAGCTGTGCCTTGGGTGGCTTTAGG-CATGGA----C------------A-------------T-------TGACCCGTATAAAGAATTTGGA-GCTTCTGTGGAGTT-CTCTC-TTTTTT-----GCCTTCTGACTTCTTTCCTTCTGCTCGAGATCTCCTCGACACCGCCTCTGCTCTGTATCGGGAGGCCTTAGAGTCTCCAGAACATTGTTCACCTCACCATACAGCAATCAGGCAAGCTAT-TCTGTGTTGGGGTGAGTTGATGAATCTGGCCACCTGGGTGGGAAGTAATTTGGA-GACCCAGCATCCAGGGAATTAGTAGTCGGCTATGTCAATGTTAATATGGGCCTAAAATTCAGACAACTATTGTGGTTTCACATTTCCTGTCTTACTTTTGGAAGAGAAACTGTGCTGGAGTATTTGGTGTCTTTTGGAGTGTGGATTCGCACTCCTGCTCCTTACAGACCACCAAATGCCCCTATCTTATCAACACTTCCGGAAACTACTGTTGTTAGA----C--AAC------GAGGCAGGTCCCTTAGAAGAAGAACTCCCTCGCCTCGCAGACGAAGGTCTCAATCGCCGCGTCGCAGAAGATCTAAATCTCGGGA----CTCTCA-ATGTTAGTATCCCTTGGACTCATAAGGTGGGAAACTTTACCGGGCTTTACTCTTCTACTGTACCTGTCTTTAATCCTGAGTGGCAAACCCCCTCCTTTCCTAACATTCATTTACGGGAGGACATTATTGATAGATGTCAACAATATGTGGGCCCTCTTACAGTTAATGAAAAAAGGAGATTAAAATTAATTATGCCTGCTAGGTTCTATCCTAACCTTACCAAATATTTGCC-TTGGATAAAGGCATTAAACCTTATTATCCTGAACATGCAGTTAATCATTACTTCAAAACTAGGCATTATTTACATACTCTGTGGAAGGCTGGCATTCTATATAAAAGAGAAACTACACGCAGCGCTTCATTTTGTGGGTCACCATATTCTTGGGAACAAGAGCTACAGCATGGG-AGGTTGGTC-TTCCAAACCTCGACAAGGCATGGGGACGAATCTTTCTGTTC--C--CAATCCTCTGGGATTCTTTCCCGATCACCAGTTGGACCCTGCGTTCGGAGCCAACTCAAACAATCCAGATTGGGACTTCAACCCCAACAAGGATCAATGGCCAGAGGC-AAATCAGGTG-GGAGC-AGGA-GCATTCGGGCCAGGGTTCGCCCCGCCACACGGCGGTCTGTTGGGGTGGAGCCCTCAGGCTCAGGGCATATTGACAA-CAGT----------------GC--CAG------CAGCGCCTCCTCCTGCCTCCACCAATCGGCAGTCAGGAAGACAGCCTACTCCCATCTCTCCGCCTCT-GAGAGA-----CAGTCATCCTCAGGCCATGCAGTGGAA
>genotype_C_gnl|hbvnuc|AP011106_FT00000_P-C_Feature
--CTCCACAACATTCCACCAAACTCTGCTA---GATCCCAGAGTCAGGGGCCTCTATTTTCCTGCTGGTGGCTCCAGTTCCGGAACAGTAAACCCTGTTCCGACTTCTGCCTCTCCCATATCGTCAATCTTCTCGAGGACTGGGGACCCTGCACCGAACATGGAGAGCACAACATCAGGATTCCTAGGACCCCTGCTCGTGTTACAGGCGGGGTTTTTCTTGTTGACAAAAATCCTCACAATACCACAGAGTCTAGACTCGTGGTGGACTTCTCTCAATTTTCTAGGGGGAGCACCCGTGTGTCCTGGCCAAAATTCGCAGTCCCCAACCTCCAATCACTCACCAACCTCTTGTCCTCCAATTTGTCCTGGCTATCGCTGGATGTGTCTGCGGCGTTTTATCATCTTCCTCTTCATCCTGCTG---CTATGCCTCATCTTCTTGTTGGTTCTTCTGGACTACCAAGGTATGTTGCCCGTTTGTCCTCTACTTCCAG-GAAC-----ATCAACTAC---------CAGTACGGGACCATGCAAGACCTGCACGATTCCTGCTCAAGGAACCTCTATGTTTCCCTCATGTTGCTGTACAAAACCTTCGGACGGAAACTGCACTTGTATTCCCATCCCATCATCCTGGGCTTTCGCAAGATTCCTATGGGAGTGGGCCTCAGTCCGTTTCTCCTGGCTCAGTTTACTAGTGCCATTTGTTCAGTGGTTCGTAGGGCTTTCCCCCACTGTTTGGCTTTCAGTTATATGGATGATGTGGTATTGGGGGCCAAGTCTGTACAACATCTTGAGTCCCTTTTTACCTCTGTTACCAATTTTCTTTTGTCTTTGGGTATACATTTGAACCCTCATAAAACCAAGCGATGGGGCTATTCCCTTAACTTCATGGGATATGTAATTGGAAGTTGGGGTACCTTACCGCAAGATCATATTGTAGAAAAGATCAAGCATTGTTTTCGCAAACTTCCTGTTAATAGACCTATTGATTGGAAGGTATGTCAACGCATTGTGGGTCTTTTGGGCTTTGCTGCCCCTTTTACACAGTGTGGGTATCCAGCCTTAATGCCTTTGTATGCATGTATTCAATCTAAGCAGGCTTTCACTTTCTCGCCCACTTACAAGGCCTTTCTACGCACACAATATCTGAACCTTTACCCCGTTGCCCGGCAACGGCCTGGTCTCTGCCAAGTGTTTGCTGACGCAACCCCCACTGG-ATGGGGC-TTGGCTATAGGCCATCAGCGCATGCGTGGCACCTTTGTGGCTCCTCTGCCGATCCATACTGCGGAACTCCTTGCAGCTTGTTTTGCTCGCAGCCGGTCTGGAGCGAAACTCATCGGAACCGA-CAACTCGGTTGTCCTCTCTCGGAAATACACCTCGTTTCCATGGCTGCTCGGTTGTGCTGCCAACTGGATCCTGCGC-GGGACGTCCTTTGTCTACGTCCCGTCGGCGCTGAATCCCGCGGACGACCCGTCTCGGGGCCGTTTGGGACTCTACCGTCCCCTTCTTCGTCTGCCGTTCCGGCCGACCACGGGGCGCACCTCTCTTTACGCGGTCTCCCCGTCTGTGCCTTCTCATCTGCCGGTCCGTGTGCACTTCGCTTCACCTCTGCA-C--GTC------GCATGGAGACCACCGTGAACGCC-CAC-----------CAG----GTC-TTGCCCAAGGTC-TTGCATAAGAGGACTCTTGGACTCT------C------------A--G----CGATGTCAACGACC--------GACCT---T-GAGGCATACTTCAAAGACTGTG-TATTCAAAGACTGGGAGGAGTTGGGGGAGGAGATTAGGTTAATGATCTTTGTACTAGGAGGCTGTAGGCATAAATTGGTCTGTTCACCAGCACCATGCAACTTTTTCACC-TCTGCCTAATCA-----------------T--------------------------C--------------TCATGTTCATGTCCTACTGTTCAAGCCTCCAAGCTGTGCCTTGGGTGGCTTTGGGGCATGGA----C------------A-------------T-------TGACCCTTATAAAGAATTTGGA-GCTTCTGTGGAGTTACTCTC-TTTTTT-----GCCTTCTGATTTCTTTCCATCTATTCGAGATCTCCTCGACACCGCCTCAGCTCTATATCGGGAGGCCTTAGAGTCTCCGGAACATTGTTCTCCTCACCATACAGCACTCAGGCAAGCTAT-CCTGTGTTGGGGTGAGTTGATGAATCTGGCCACCTGGGTGGGAAGTAATTTGGAAGATCCAGCATCCAGGGAATTAGTTGTCAGTTATGTCAATGTTAATATGGGCCTAAAAATTAGACAACTATTGTGGTTTCACATTTCCTGTCTTACTTTTGGAAGAGAAACTGTACTTGAGTATTTGGTATCTTTTGGGGTGTGGATTCGCACCCCTCCTGCTTACAGACCACCAAATGCCCCTATCTTATCAACACTTCCGGAAACTACTGTTGTTAGA----C--GAC------GAGGCAGGTCCCCTAGAAGAAGAACTCCCTCACCTCGCAGACGAAGGTCTCAATCGCCGCGTCGCAGAAGATCTCAATCTCGGGA-AT-CT--CA-ATGTTAGTATCCCCTGGACTCATAAGGTGGGAAACTTTACTGGGCTTTATTCTTCTACTGTACCTGTCTTTAATCCTGAGTGGCAAACTCCTTCCTTTCCTGACATACACTTGCGGGAGGACATTATCAACAGATGTCAACAATATGTAGGCCCTCTTACAGTCAATGAGAAAAGAAGATTATCCTTAATTATGCCGGCTAGGTTTTATCCTAATATAACCAAATATTTGCCCTTAGATAAAGGCATTAAACCTTATTATCCTAACCATGCAGTTAATCATTACTTCAAAACCAGGCATTATTTACATACTCTGTGGAAGGCTGGCATTCTATATAAGAGAGAAACTACACGCAGCGCCTCATTTTGTGGGTCACCATATTCTTGGGAACAAGAGCTACAGCATGGG-AGGTTGGTC-TTCCAAACCTCGCAAAGGCATGGGGACGAATCTTTCTGTTC--C--CAATCCTCTGGGATTCTTTCCCGAACATCAGTTGGACCCTGCGTTCGGAGCCAACTCAAACAATCCAGATTGGGACTTCAACCCCAACAAGGATCATTGGCCAGAGGC-AAATCAGGTA-GGAGT-GGGA-GCGTTCGGGCCAGGGTTCACCCCACCACACGGAAGTCTTTTGGGGTGGAGCCCTCAGGCTCAGGGCATATTGACAC-CAGT----------------GC--CAG------CAGCGCCTCCTCCTGCCTCCACCAATCGGCAGTCAGGAAGACAGCCTACTCCCATCTCTCCACCTCT-AAGAGA-----CACTCATCCTCAGGCCATGCAGTGGAA
>genotype_C_gnl|hbvnuc|EU670263_FT00000_P-C_Feature
--CTCCACAACATTCCACCAAGCTCTGCTA---GATCCCAGAGTGAGAGGCCTATATTTTCCTGCTGGTGGCTCCAGTTCCGGAACAGTAAACCCTGTTCCGACTACTGCCTCTCCCACATCGTCAACCTTCTCGAGGACTGGGGACCCTGCACTGAACATGGAGAACACAACATCAGGATTCCTAGGACCCCTGCTCGTGTTACAGGCGGGGTTTTTCTTGTTGACAAAAATCCTCACAATACCACAGAGTCTAGACTCGTGGTGGACTTCTCTCAATTTTCTAGGGGGAGCACCCATGTGTCCTGGCCAAAATTCGCAGTCCCCAACCTCCAATCACTCACCAACCTCCTGTCCTCCAATTTGTCCTGGCTATCGCTGGATGTGTCTGCGGCGTTTTATCATCTTCCTCTTCATCCTGCTG---CTATGCCTCATCTTCTTGTTGGTTCTTCTGGACTATCAAGGTATGTTGCCCGTTTGTCCTCTACTTCCAG-G-AT----CATCAACCAC---------CAGTACGGGACCATGCAAGACCTGCACGATTCCTGCTCAAGGAACCTCTATGTTTCCCTCATGTTGCTGTACAAAACCTTCGGACGGAAATTGCACTTGTATTCCCATCCCATCATCCTGGGCTTTCGCAAGATTCCTATGGGAGTGGGCCTCAGTCCGTTTCTCCTGGCTCAGTTTACTAGTGCCATTTGTTCAGTGGTTCGTAGGGCTTTCCCCCACTGTTTGGCTTTCAGTTATATGGATGATGTGGTATTGGGGGCCAAGTCTGTACAACATCTTGAGTCCCTTTATACCTCTATTACCAATTTTCTTTTGTCTTTGGGTATACATTTGAACCCTAATAAAACCAAGCGTTGGGGCTACTCCCTTAACTTCATGGGATATGTAATTGGAAGTTGGGGTACATTACCACAGGAACATATTGTACTAAAAATCAAGCAATGTTTTAGAAAACTTCCTGTAAATAGACCTATTGATTGGAAAGTGTGTCAGAGAATTGTGGGTCTTTTGGGCTTTGCTGCCCCTTTTACACAATGTGGGTATCCGGCCTTAATGCCTTTGTATGCATGTATACAAGCTAAGCAGGCTTTTACTTTCTCGCCAATTTACAAGGCCTTTCTGTGTAAACAATATCTGAACCTTTACCCCGTTGCCCGGCAACGGTCAGGTCTCTGCCAAGTGTTTGCTGACGCAACCCCCACTGG-ATGGGGC-TTGGCTATAGGCCATCAGCGCATGCGTGGAACCTTTGTGGCTCCTCTGCCGATCCATACTGCGGAACTGCTAGCAGCCTGTTTTGCTCGCAGCCGGTCTGGAGCAAAGCTTATCGGCACGGA-TAACTCTGTTGTCCTCTCTCGGAAATACACCTCGTTTCCATGGCTGCTCGGCTGTGCTGCCAACTGGATCCTGCGC-GGGACGTCCTTTGTCTACGTCCCGTCGGCGCTGAATCCCGCGGACGACCCGTCTCGGGGCCGTTTGGGACTCTACCGTCCCCTTCTTCGTCTGCCGTTCCGGCCGACCACGGGGCGCACCTCTCTTTACGCGGTCTCCCCGTCTGTGCCTTCACATCTGCCGGACCGTGTGCACTTCGCTTCACCTCTGCA-C--GTC------GCATGGAGACCACCGTGAACGCC-CAC-----------CAG----GTC-TTGCCCAAGGTC-TTGCATAAGAGGACTCTTGGACTCT------C------------A--G----CGATGTCAACGACC--------GACCT---T-GAGGCATACTTCAAAGACTGTG-TGTTTAAAGACTGGGAGGAGTTAGGGGAGGAGATTAGGTTAAAGGTCTTTGTACTAGGAGGCTGTAGGCATAAATTGGTCTGTTCACCAGCACCATGCAACTTTTTCACC-TCTGCCTAATCA-----------------T--------------------------C--------------TCATGTTCATGTCCTACTGTTCAAGCCTCCAAGCTGTGCCTTGGGTGGCTTTGGGGCATGGA----C------------A-------------T-------TGACCCGTATAAAGAATTTGGA-GCTTCAGTGGAGTTACTCTC-TTTTTT-----GCCTTCTGACTTCTTTCCTTCTATACGAGATCTCCTCGACACCGCCTCAGCTCTATATAGGGAGGCCTTAGAATCTCCGGAACATTGTTCACCTCACCATACAGCACTCAGGCAAGCTAT-TCTGTGTTGGGGTGAGTTGATGAATCTGGCAACCTGGGTGGGAAGTAATTTGGAAGATCCAGCATCCCGGGAATTAGTAGTCAGCTATGTCAATGTTAATATGGGCCTAAAAATTAGACAACTATTGTGGTTTCACATTTCCTGTCTTACCTTTGGAAGAGAAACGGTTCTTGAGTATTTGGTGTCTTTTGGAGTGTGGATTCGCACTCCTCCTGCTTACAGACCACCAAATGCCCCTATCTTATCAACACTTCCGGAAACTACTGTTATTAGA----C--GAC------GAGGCAGGTCCCCTAGAAGAAGAACTCCCTCGCCTCGCAGACGACGGTCTCAATCGCCGCGTCGCAGAAGATCTCAATCTCGGGA-AT-CT--CA-ATGTTAGTATCCCTTGGACTCATAAGGTGGGAAACTTTACTGGGCTTTATTCTTCTACTGTACCTGTCTTTAATCCGGAATGGCAAACTCCCTCCTTCCCTGATATTCATTTGCAGGAGGATATTATCAATAGATGTCAACAGTATGTAGGCCCTCTTACAGTTAATGAAAAAAGAAGATTAAAATTGATTATGCCTGCTAGGTTCTATCCTAACCTTACCAAATATTTGCCCTTAGATAAAGGTATTAAACCCTATTATCCGGAACATGCAGTTAATCATTACTTCAAAACTAGGCATTATTTACATACTCTGTGGAAGGCTGGCATACTATATAAGAGAGAAACTACACGCAGCGCCTCATTTTGTGGGTCACCATATTCTTGGGAACAAGAGCTACAGCATGGG-AGGTTGGTC-TTCCAAACCTCGGAAAGGCATGGGGACGAATCTTTCTGTTC--C--CAATCCTCTGGGATTCTTTCCCGATCACCAGTTGGACCTGGCATTCCGAGCCAACTCAAACAATCCAGATTGGGACTTCAACCCCAACAAGGATCACTGGCCAGAGGC-ATGGCAGGTA-GGAGTGGGG--GCATTCGGGCCAGGGTTCACCCCGCCACACGGAGGTCTTTTGGGGTGGAGCCCTCAAGCTCAGGGCATTTTGACAT-CCGT----------------GC--CAG------CAGCGCCTCCTCCTGCCTCCACCAATCGGCAGTCGGGAAGACAGCCTACTCCCATCTCTCCACCTCT-AAGAGA-----CAGTCATCCTCAGGCCATGCAGTGGAA
>genotype_C_gnl|hbvnuc|KU964045_FT00000_P-C_Feature
--CTCCACAACATTCCACCAAGCTCTGCTA---GACCCCAGAGTGAGGGGCCTATACTTTCCTGCTGGTGGCTCCAGTTCCGGAACAGTAAACCCTGTTCCGACTACTGCCTCTCCCATATCGTCAATCTTCTCGAGGACTGGGGACCCTGCACCGAACATGGAGAACACAACATCAGGATTCCTAGGACCCCTGCTCGTGTTACAGGCGGGGTTTTTCTTGTTGACAAGAATCCTCACAATACCACAGAGTCTAGACTCGTGGTGGACTTCTCTCAATTTTCTAGGGGGAGCACCCACGTGTCCTGGCCAAAATTCGCAGTCCCCAACCTCCAATCACTCACCAACCTCTTGTCCTCCGATTTGTCCTGGCTATCGCTGGATGTGTCTGCGGCGTTTTATCATATTCCTCTTCATCCTGCTG---CTATGCCTCATCTTCTTGTTGGTTCTTCTGGACTACCAAGGTATGTTGCCCGTTTGTCCTCTACTTCCAG-GAAC-----ATCAACTAC---------CAGCACGGGACCATGCAAGACCTGCACGATTCCTGCTCAAGGAACCTCTATGTTTCCCTCTTGTTGCTGTACCAAACCTTCGGACGGAAACTGCACTTGTATTCCCATCCCATCATCCTGGGCTTTCGCAAGATTCCTATGGGAGTGGGCCTCAGTCCGTTTCTCCTGGCTCAGTTTACTAGTGCCATTTGTTCAGTGGTTCGTAGGGCTTTCCCCCACTGTTTGGCTTTCAGTTATATGGATGATGTGGTATTGGGGGCCAAGTCTGTACAACATCTTGAGTCCCTTTTTACCTCTATTACCAATTTTCTTTTGTCTTTGGGTATACATTTGAACCCTAATAAAACCAAACGTTGGGGCGACTCCCTTAACTTCATGGGATATGTAATTGGTTGTTGGGGTACTTTACCGCAAGAACATATTGTACAAAAACTCAAGCAATGTTTTCGAAAACTGCCTGTAAATAGACCTATTGATTGGAAAGTATGTCAGAGAATTGTGGGTCTTTTGGGCTTTGCTGCCCCTTTTACACAATGTGGCTATCCTGCCTTAATGCCTTTATATGCGTGTATACAATCTAAGCAGGCTTTCACTTTCTCGCCAACTTACAAGGCCTTTCTGTGTAAACAATATATGAACCTTTACCCCGTTGCCCGGCAACGGTCAGGTCTCTGCCAAGTGTTTGCTGACGCAACCCCCACTGG-ATGGGGC-TTGGCTATTGGCCATCGCCGCATGCGTGGAACCTTTGTGGCTCCTCTGCCGATCCATACTGCGGAACTCCTAGCAGCTTGTTTTGCTCGCAGCCGGTCTGGAGCGAAACTTATCGGAACCGA-CAACTCTGTTGTCCTCTCTCGGAAATACACCTCCTTCCCATGGCTGCTAGGGTGTGCTGCCAACTGGATCCTGCGC-GGGACGTCCTTTGTCTACGTCCCGTCGGCGCTGAATCCCGCGGACGACCCGTCTCGGGGCCGTTTGGGACTCTACCGTCCCCTTCTTCGTCTGCCGTTCCGGCCGACCACGGGGCGCACCTCTCTTTACGCGGTCTCCCCGTCTGTGCCTTCTCATCTGCCGGACCGTGTGCACTTCGCTTCACCTCTGCA-C--GTC------GCATGGAGACCACCGTGAACGCC-CGC-----------CAG----GTC-TTGCCCAAGGTC-TTACATAAGAGGACTCTTGGACTCT------C------------A--G----CCATGTCAACGACC--------GACCT---T-GAGGCATACTTCAAAGACTGTT-TGTTTAAGGACTGGGAGGAGTTGGGGGAGGAGATTAGGTTAAAGGTCTTTGTACTAGGAGGCTGTAGGCATAAATTGGTCTGTTCACCAGCACCATGCAACTTTTTCACC-TCTGCCTAATCA-----------------T--------------------------C--------------TCATGTTCATGTCCTACTGTTCAAGCCTCCAAGCTGTGCCTTGGGTGGCTTTGGGGCATGGA----C------------A-------------T-------TGACCCGTATAAAGAATTTGGA-GCTTCTGTGGAGTTACTCTC-TTTTTT-----GCCTTCTGATTTCTTTCCTTCTATTCGAGATCTCCTCGACACCGCCTCAGCTCTGTATCGGGAGGCCTTAGAGTCTCCGGAACATTGTTCACCTCACCATACAGCACTCAGGCAAGCTAT-TCTGTGTTGGGGTGAGTTGATGAATCTGGCCACCTGGGTGGGAAGTAATTTGCAAGACCCAGCATCCAGGGAATTAGTAGTCAGCTATGTCAATGTTAATATGGGCCTAAAAATCAGACAACTACTGTGGTTTCACATTTCCTGTCTTACTTTTGGAAGAGAAACTGTTCTTGAGTATTTGGTATCTTTTGGAGTGTGGATTCGCACTCCTCCTGCTTACAGACCACCAAATGCCCCTATCTTATCAACACTTCCGGAAACTACTGTTGTTAGA----C--GAC------GAGGCAGGTCCCCTAGAAGAAGAACTCCCTCGCCTCGCAGACGAAGATCTCAATCGCCGCGTCGCAGAAGATCTCAATCTCGGGA-AT-CT--CA-ATGTTAGTATCCCTTGGACTCATAAGGTGGGAAACTTTACTGGGCTTTATTCTTCTACTGTACCTGTCTTTAATCCTGAGTGGCAAACTCCCTCCTTTCCTCACATTCATTTACAGGAGGACATTCTTAATAGATGTCAACAATATGTGGGCCCTCTTACAGTTAATGAAAAAAGGCGATTAAAATTAATTATGCCTGCTAGGTTCTATCCTAACCTTACCAAATATTTGCCCTTGGACAAAGGCATTAAACCATATTATCCTGAACATGCAGTTAATCATTACTTCAAAACTAGGCATTATTTACACACTCTGTGGAAGGCTGGCATTCTATATAAGAGAGAAACTACACGCAGCGCCTCATTTTGTGGGTCACCATATTCTTGGGAACAAGAGCTACAGCATGGG-AGGTTGGTC-TTCCAAACCTCGACAAGGCATGGGGACAAATCTTTCTGTTC--C--CAATCCTCTGGGATTCTTTCCCGATCACCAGTTGGACCCTGCGTTCGGAGCCAACTCAAACAATCCAGATTGGGACTTCAACCCCAACAAGGATCACTGGCCAGAGGC-AAATCAGGTA-GGAGC-GGGA-GCATTCGGGCCAGGGTTCACCCCACCACACGGAGGTCTTTTGGGGTGGAGCCCTCAGGCTCAGGGCATATTGACAA-CGGT----------------GC--CAG------CAGCACCTCCTCCTGCCTCCACCAATCGGCAGTCGGGAAGACAGCCTACTCCCATCTCTCCACCTCT-AAGAGA-----CAGTCATCCTCAGGCCATGCAGTGGAA
>genotype_C_gnl|hbvnuc|KX276848_FT00000_P-C_Feature
T--TCCAGCACATTCCACCAAGCTCTGCTA---GATCCCAGAGTGAGGGGTCTATATTTTCCTGCTGGTGGCTCAAGTTCCGGAACAGTAAACCCTGTTCCGACTACTGCATCTCCCATATCGTCAATCTTCTCGAGGACTGGGGACCCTGCACCGAACATGGAGAGCACCACATCAGGATTCCTAGGACCCCTGCTCGTGTTACAGGCGGGGTTTTTCTTGTTGACAAGAATCCTCACAATACCACAGAGTCTAGACTCGTGGTGGACTTCTCTCAATTTTCTAGGGGGAGCACCCGCGTGTCCTGGCCAAAATTCGCAGTCCCCAACCTCCAATCACTCACCAACCTCTTGTCCTCCAATTTGTCCTGGTTATCGCTGGATGTGTCTGCGGCGTTTTATCATCTTCCTCTTCATCCTGCTG---CTATGCCTCATCTTCTTGTTGGTTCTTCTGGACTACCAAGGTATGTTGCCCGTTTGTCCTCTACTTCCAG-GAAC-----ATCAACTAC---------CAGCACGGGACCATGCAAGACCTGCACGATTCCTGCTCAAGGAACCTCTATGTTTCCCTCTTGTTGCTGTACAAAACCTTCGGACGGAAATTGCACTTGTATTCCCATCCCATCATCTTGGGCTTTCGCAAGATTCCTATGGGAGTGGGCCTCAGTCCGTTTCTCCTGGCTCAGTTTACTAGTGCCATTTGTTCAGTGGTTCGTAGGGCTTTCCCCCACTGTTTGGCTTTCAGTTATATGGATGATGTGGTATTGGGGGCCAAGTCTGTACAACATCTTGAATCCCTTTTTACCGCTATTACCAATTTTCTTTTGTCTTTGGGTATACATTTAAACCCTAATAAAACCAAACGTTGGGGCTACTCCCTTAACTTCATGGGATATGTAATTGGAAGTTGGGGTACCTTGCCACAGGAACATATTGTACAAAAATTGAAACAGTGTTTTCGGAAACTTCCTATAAATAGACCTATTGATTGGAAAGTATGTCAAAGAATTGTGGGTCTTCTAGGCTTTGCCGCCCCTTTTACACAATGTGGTTACCCAGCATTAATGCCTTTATATGCATGTATACAAGCAAAGCAGGCTTTCACTTTCTCGCCAACTTACAAGGCCTTTCTGTGTAAACAATATCTGAACCTTTACCCCGTTGCTCGGCAACGGTCAGGTCTGTGCCAAGTGTTTGCTGACGCAACCCCCACTGG-CTGGGGC-TTGGCCATAGGCCATCAGCGCATGCGTGGAACCTTTGTGGCTCCTCTGCCGATCCATACTGCGGAACTCCTAGCAGCTTGTTTTGCTCGCAGCCGGTCTGGAGCAAAACTTATCGGCACTGA-CAACTCTGTTGTCCTCTCTCGGAAATACACCTCCTTTCCATGGCTGCTAGGCTGTGCTGCCAACTGGATCCTGCGC-GG-ACGTCCTTTGTCTACGTCCCGTCAGCGCTGAATCCCGCGGACGACCCATCTCGGGGCCGTTTGGGACTCTACCGTCCCCTTCTTCGTCTGCCGTTCCAGCCGACCACGGGGCGCACCTCTCTTTACGCGGTCTCCCCGTCTGTGCCTTCTCATCTGCCGGACCGTGTGCACTTCGCTTCACCTCTGCA-C--GTC------GCATGGAGACCACCGTGAACGCC-TGC-----------CAG----GTC-TTGCCCAAGGTC-TTACATAAGAGAACTCTTGGACTCT------C------------A--G----CAATGTCAACGACC--------GACCT---T-GAGGCATACTTCAAAGACTGTG-TATTTAAGGACTGGGAGGAGTTGGGGGAGGAG-ATAGGTTAATGATCTTTGTACTAGGAGGCTGTAGGCATAAATTGGTCTGTTCACCAGCACCATGCAACTTTTTCACC-TCTGCCTAATCA-----------------T--------------------------C--------------TCTTGTTCATGTCCTACTGTTCAAGCCTCCAAGCTGTGCCTTGGGTGGCTTTAGGGCATGGA----C------------A-------------T-------TGACCCGTATAAAGAATTTGGA-GCTTCTGTGGAGTTACTCTC-TTTTTT-----GCCTTCTGACTTCTTTCCTTCTATTCGAGATCTCCTCGACACCGCCTC-GCTTTGTATCGGGAGGCCTTAGAGTCTCCGG-ACATA-TTCA-CTCACCATACAGCA-TAAGGCAAGCTAT--CTATGTTGGGG-GAATTGATGAATCT-GCCACCTGGGTGGGAAGTAATTTGGATGACCCAGCATCCAGGGAAT-AGTAGTAAGCTATGTCAAT-TTAATATGGGCCTAAAAATCAGACAACT-TTGTGGTTTCAC-TTTCCTGTCTTACTTTTGGAAGAGAAACTGTT-TAGAGTATTTGGTGTCTTTTGGAGTGTGGATTCGCACTCCT-CCGCTTACAGACCACCAAATGCCCCTATCTTATCAACACTTCCGGAAACTACTGTT-TTAGA----C--GAC------GAGGCAGGTCCCCTAGAAGAAGAACTCCCTCGCCTCGCAGACGAAGGTCTCAATCGCCGCGTCGCAGAAGATCTCAATCTCGGGAAC--CT--CA-ATGTTAGTATCCCTTGGACTCATAAGGTGGGAAACTTTACTGG-CTTTATTCTTC-ACTGTACCTGTCTTTAATCCTGATTGGCAAACTCCCTCTTTTCCTAACATTCATTT-AAAGAGGATATTATC-ACAGATGTCAACAATATGTGGGCCC-CTTACAGTTAACGAAAAAAGGAGATTAAAATTGATTATGCCTGCTAGGTTCTATCCTAAC-TTACCAAATATTTGCCCTTAGA-AAAGGCATTAAACCTTATTATCCTGAACATACAGTTAATCATTACTTCCAAACGAGGCATTATTTACATACTCTGTGGAAGGCTGGGATTTTATACAAAAGAGAAACTACACACAGCGCCTCATTTTGTGGGTCACCATATTCTTGGGAACAAGAGCTACAGCATGGG-AGGTTGGTC-TTCCAAACCTCGACAAGGCATGGGGACGAACCTTTCTGTTC--C--CAATCCCCTGGGATTCTTTCCCAGTCACCAGTTGGACCCGGCGTTCGGAGCCAATTCAAACAATCCAGATTGGGACTTCAACCCCAACAAGGATCAATGGCCAGCAGC-AAACCAGGTA-GGAGT-GGGA-TCATTCGGGCCAGGGTTCACACCCCCACACGGCAGTCTTTTGGGATGGAGCCCTCAGGCTCAGGGCATATTGACAA-CAGT----------------GC--CAG------CAGCGCCTCCTCCTGCCTCCACCAATCGGCAGTCAGGAAGACAGCCTACGCCCATCTCTCCACCTCT-AAGAGA-----CAGTCATCCTCAGGCCATGAAGTGGAA
>genotype_C_gnl|hbvnuc|KC774238_FT00000_P-C_Feature
--CTCCACAACTTTCCACCAAGCTCTGCTA---GATCCCAGAGTGAGGGGCCTCTACTTTCCTGCTGGTGGCTCCAGTTCCGGAACAGTAAACCCTGTTCCGACTACTGCCTCTCCCATATCATCAATCTTCTCGAGGACTGGGGACCCTGCACCGAACATGGAGAGCACAACATCAGGATTCCTAGGACCCCTGCTCGTGTTACAGGCGGGGTTTTTCTTGTTGACAAGAATCCTCACAATACCACAGAGTCTAGACTCGTGGTGGACTTCTCTCAATTTTCTAGGGGGAGCACCCACGTGTCCTGGCCAAAATTCGCAGTCCCCAACCTCCAATCACTCACCAACCTCTTGTCCTCCAATTTGTCCTGGCTATCGCTGGATGTGTCTGCGGCGTTTTATCATCTTCCTCTTCATCCTGCTG---CTATGCCTCATCTTCTTGTTGGTTCTTCTGGACTATCAAGGTATGTTGCCCGTTTGTCCTCTACTTCCAG-GAAC-----ATCAACTAC---------CAGCACGGGGCCATGCAAGACCTGCACCATTCCTGCTCAAGGAACCTCTATGTTTCCCTCTTGTTGCTGTACAAAACCTTCGGACGGAAACTGCACTTGTATTCCCATCCCATCATCCTGGGCTTTCGCAAGATTCCTATGGGAGTGGGCCTCAGTCCGTTTCTCCTGGCTCAGTTTACTAGTGCCATTTGTTCAGTGGTTCGTAGGGCTTTCCCCCACTGTTTGGCTTTCAGTTATATGGATGATGTGGTATTGGGGGCCAAGTCTGTACAACATCTTGAGTCCCTTTTTACCGCTGTTACCAATTTTCTTTTGTCTTTGGGTATACATTTAAATCCCAATAAAACAAAACGTTGGGGCTACTCCCTTAACTTCATGGGATATGTAATTGGAAGTTGGGGTACCTTACCACAGGAACATATTGTACTCAAAATCAAACAATGTTTTCGAAAACTTCCTGTAAATAGGCCTATTGATTGGAAAGTATGTCAAAGAATTGTGGGTCTTTTGGGCTTTGCTGCCCCTTTTACACAATGTGGGTATCCTGCCTTAATGCCTTTGTATGCATGTATACAATCTAAGCAGGCTTTCACTTTCTCGCCAACTTACAAGGCCTTTCTATGTAAACAATATTTGAACCTTTACCCCGTTGCCCGGCAACGGTCAGGTCTCTGCCAAGTGTTTGCTGACGCAACCCCCACTGG-ATGGGGC-TTGGCCATAGGCCATCGGCGCATGCGTGGAACCTTTGTGGCTCCTCTGCCGATCCATACTGCGGAACTCCTAGCAGCTTGTTTTGCTCGCTGCCGGTCAGGTGCAAAACTTATCGCTACGCA-CAACTCCGTTGTCCTCTCTCAGAAATACACCTCCTTTCCATGGCTGCTAGGGTGTGCTGCCAACTGGATCCTGCGC-GGGACGTCCTTTGTCTACGTCCCGTCGGCGCTGAATCCCGCGGACGACCCGTCTCGCGGCCGTTTGGGACTCTACCGTCCCCTTCTCCGTCTGCCGTTCCGGCCGACCACGGGGCGCACCTCTCTTTACGCGGTCTCCCCGTCTGTGCCTTCTCATCTGCCGGTCCGTGTGCACTTCGCTTCACCTCTGCA-C--GTC------GCATGGAGACCACCGTGAACGCC-CGC-----------CAG----GTC-TTGCCCAAGGTC-TTACATAAGAGGACTCTTGGACTCT------C------------A--G----CGATGTCAACGACC--------GACCT---T-GAGGCATACTTCAAAGACTGTG-TGTTCAAAGACTGGGAGGAGTTGGGGGAGGAGATTAGGTTAAAGGTCTTTGTACTAGGAGGCTGTAGGCATAAATTGGTCTGTTCACCAGCACCATGCAACTTTTTCACC-TCTGCCTAATCA-----------------T--------------------------C--------------TCATGTTCATGTCCTACTGTTCAAGCCTCCAAGCTGTGCCTTGGGTGGCTTTGGGGCATGGA----C------------A-------------T-------TGACCCGTATAAAGAATTTGGA-GCTTCTGTGGAGTTACTCTC-TTTTTT-----GCCTTCTGACTTCTTTCCTTCTATTCGAGATCTTCTCGACACCGCCTCTGCTCTATATCGGGAGGCCTTAGAGTCTCCGGAACATTGTTCACCTCACCATACAGCACTCAGGCAAGCTAT-TCTGTGTTGGGGTGAGTTGATGAATCTGGCCACCTGGGTGGGAAGTAATTTGGAAGACCCGGCATCCAGGGAATTAGTAGTCAGCTATGTCAATGTTAATATGGGCCTAAAGATCAGACAACTATTGTGGTTTCACATTTCCTGTCTTACTTTTGGAAGAGAAACTGTTCTTGAGTATTTAGTGTCTTTTGGAGTGTGGATTCGCACTCCTCCTGCTTACAGACCACCAAATGCCCCTATCTTATCAACACTTCCGGAAACTACTGTTGTTAGA----C--GAC------GAGGCAGGTCCCCTAGAAGAAGAACTCCCTCGCCTCGCAGACGAAGATCTCAATCGCCGCGTCGCAGAAGATCTCAATCTCGGGA-AT-CT--CA-ATGTTAGTATCCCTTGGACTCATAAGGTGGGAAACTTTACTGGGCTTTATTCTTCTACTGTACCTGTTTTTAACCCTGAGTGGCAAACTCCCTCCTTTCCTCATATTCATTTGCAGGAGGACATTATCAATAGATGTCAACAATATGTGGGCCCTCTTACAGTTAATGAAAAAAGGAGATTAAAATTAATAATGCCTGCTAGGTTCTATCCTAACCTTACCAAATATTTACCATTAGATAAAGGCATTAAACCTTATTATCCTGAACATTCAGTTAATCATTACTTCAAAACTAGGCATTATTTACATACTCTGTGGAAAGGTGGCATTTTATATAAGAGAGAAACTACCCGCAGCGCTTCATTTTGTGGGTCACCATATTCTTGGGAACAAGAGCTACAGCATGGG-AGGTTGGTC-TTCCAAACCTCGACAAGGCATGGGGACGAATCTTTCTGTTC--C--CAATCCTCTGGGATTCTTTCCCGATCACCAGTTGGACCCCGCATTCGGAGCCAACTCAAACAATCCAGATTGGGACTTCAACCCCAACAAGGATCACTGGCCAGAAGC-AAATCAGGTA-GGAGT-GGGA-GCATTTGGGCCAGGGTTCACCCCTCCACACGGCAGTCTTTTGGGGTGGAGCCCTCAGGCTCAGGGCATATTGACAA-CAGT----------------GC--CAG------CAGCGCCTCCTCCTGTCTCCACCAATCGGCAGTCAGGAAGACAGCCTACTCCCATCTCTCCACCTCT-AAGAGA-----CAGTCATCCTCAGGCCATGCAGTGGAA
>genotype_C_gnl|hbvnuc|AB697502_FT00000_P-C_Feature
--CTCCACAACATTCCACCAAGCTCTGCTA---GACCCCAGAGTGAGGGGCCTATACTTTCCTGCTGGTGGCTCCAGTTCCGGAACAGTAAACCCTGTTCCGACTACTGCCTCTCCCATATCGTCAATCTTCTCGAGGACTGGGGACCCTGCACCGAACATGGAGAGCACAACATCAGGATTCCTAGGACCCCTGCTCGTGTTACAGGCGGGGTTTTTCTTGT-GACAAGAATCCTCACAATACCACAGAGTCTAGACTCGTGGTGGACTTCTCTCAATTTTCTAGGGGGAGCACCCACGTGTCCTGGCCAAAATTCGCAGTCCCCAACCTCCAATCACTCACCAACCTTTTGTCCTCCAACTTGTCCTGGCTATCGCTGGATGTGTCTGCGGCGTTTTATCATATTCCTCTTCATCCTGCTG---CTATGCCTCATCTTCTTGTTGGTTCTTCTGGACTA-CAAGGTATGTTGCCCGTTTGTCCTCTACTTCCAG-GAAC-----ATCAACTAC---------CAGCACGGGACCATGCAAGACCTGCACGATTCCTGCTCAAGGAACCTCTATGTTTCCCTCTTGTTGCTGTACAAAACCTTCGGACGGAAACTGCACTTGTATTCCCATCCCATCATCCTGGGCTTTCGCAAGATTCCTATGGGAGTGGGCCTCAGTCCGTTTCTCCTGGCTCAGTTTACTAGTGCCATTTGTTCAGTGGTTCGTAGGGCTTTCCCCCACTGTGTGGCTTTCAGTTATATGGATGATGTGGT-AT-GGGGCCAAGACTGTACACCATCTTGA-TCCCTTTTTACCGCTATTACCAATTTTCTTTTGTCTTTGGGTATACATTTGAACCCTAATAAAACCAAACGTTGGGGCTACTCCCTTAACTTCATGGGATATGTAATTGGATGTTGGGGTACTTTACCGCAAGAACATATTGTACTGAAAATTAAGCAATGTTTTCGAAAGCTGCCTGTAAATAGGCCTATTGATTGGAAAGTATGTCAGAGAATTGTGGGTCTTTTGGGCTTTGCTGCCCCTTTTACACAATGTGGCTATCCTGCCTTAATGCCTTTATATGCATGTATACAATCCAAGCAGGCTTTCACTTTCTCGCCAACTTACAAGGCCTTTCTGTGTAAACAATATCTGAACCTTTACCCCGTTGCCCGGCAACGGTCAGGTCTCTGCCAAGTGTTTGCTGACGCAACCCCCACTGG--TGGGGC-TTGGCTATTGGCCATCGCCGCGAGCGTGGAACCTTTGTGGCTCCTCTGCCGATCCATACTGCGGAACTCCTAGCAGCTTGTTTCGCTCGCAGCCGGTCTGGAGCGAAC-TTATCGGAACCGA-CAACTCTGTTGTCCTCTCTCGGAAATACACCTCCTTTCCATGGCTGCTCGGATGTGCTGCCAACTGGATCCTGCGC-GGGACGTCCTTTGTCTACGTCCCGTCGGCGCTGAATCCCGCGGACGACCCGTCTCGGGGCCGTTTGGGGCTCTACCGTCCCCTTCTTCATCTGCCGTTCCGGCCGACCACGGGGCGCACCTCTCTTTACGCGGTCTCCCCGTCTGTGCCTTCTCACCTGCCGGACCGTGTGCACTTCGCTTCACCTCTGTA-C--GTC------GCATGGAGACCACCGTGAACGCC-CAC-----------CAG----GTC-TTGCCCAAGGTC-TTATATAAGAGGACTCTTGGACTC-------C------------A--G----CAATGTCAACGACC--------GACCT---T-GAGGCATATTTCAAAGACTGTT-TGTTTAAGGACTGGGAGGAGTT-GGGGAGGAGATTAGGTTAATGATCTTTGTACTAGGAGGCTGTAGGCATAAATTGGTCTGTTCACCAACACCATGCAACTTTTTCACC-TCTGCCTAATCA-----------------T--------------------------C--------------TC-TGTTCTTGTCCTACTGTTCAAGCCTCCAAGCTGTGCCTTGGGTGGCTTTAGGACATGGA----C------------A-------------T-------TGACCCGTATAAAGAATTTGGA-GCTTCTCTGGAGTTACTCTC-TTTTTT-----GCCTCAGGACTTCTTTCCTTCTGTTCGAGATCTCCTCGACACCGCCTCCGCTCTGTATAGGGAGGCCTTAGAGTCTCCGGAACATTGTTCACCTCACCATACAGCACTCAGGCAAGCTAT-TCTATGTTGGGGTGAATTGATGAATCTGGCCACCTGGGTGGGAGGTAATTTGGACGACCCATCATCCAGGGAATTAGTAGTCGGCTATGTCAATGTTAATATGGGCCTAAAATTCAGACAACTACTGTGGTTCCACATTTCCTGTCTTACTTTTGGAAGAGAAACTGTCCTTGAGTATTTGGTGTCTTTTGGAGTGTGGATTCGCACTCCTCCTCCTTACAGACCACCAAATGCCCCTATCTTATCAACACTTCCGGAAACTACTGTTATTAGA----C--AAC------GAGGTAGGTCCACTAGAAGAAGAACTCCCTCGCCTCGCAGACGAAGGTCTCAATCGCCGCGTCGCAGAAGATCTCAATCTCGGGA----ATCCCA-ATGTTAGTATCCCTTGGACTCATAAGGTGGGAAACTTTACTGGGCTTTATTCTTCTACCGTACCTGTCTTTAATCCTGAGTGGCAAACTCCCTCCTTTCCTAACATTCATTTAAAGGAGGACATTATTAATAGATGTGAACAATATGTGGGCCCTCTTACAGTTAATGAAAAAAGGAGATTAAAATTAATTATGCCTGCTAGGTTCTATCCCAACCTTACCAAATATTTGCCCTTGGACAAAGGCATCAAACCATATTATCCTGAACATGTAGTTAATCATTACTTCAAAACCAGGCATTATTTACATACTCTGTGGAAGGCTGGCATTCTATATCAGAGAGAAACTTCCCGCAGCGCCTCATTTTGTGGGTCACCATATTCTTGGGAACAAGAGCTACAGCATGGG-AGGTTGGTC-TTCCAAACCTCGACAAGGCATGGGGACAAATCTTTCGGTTC--C--CAATCCTCTGGGATTCTTTCCCGATCACCAGTTGGACCCTGCGTTCGGAGCCAACTCAAACAATCCAGATTGGGACTTCAACCCCAACAAGGATCATTGGCCAGAGGC-AAATCAGGTA-GGAGC-GGGA-GCATTCGGGCCAGGGTTCACCCCACCACACGGCGGTCTTTTGGGGTGGAGCCCTCAGGCTCAGGGCATATTGACAA-CAGT----------------GC--CAG------TAGCACCTCCTCCTGCCTCCACCAATCGGCAGTCAGGAAGACAGCCTACTCCCATCTCTCCACCTCT-AAGAGA-----CAGTCATCCTCAGGCCATGCAGTGGAA
>genotype_C_gnl|hbvnuc|AB900109_FT00000_P-C_Feature
---TCCACAACATTCCACCAAGCTCTGCTA---GATCCCAGAGTGAGGGGCCTGTATTTTCCTGCTGGTGGCTCCAGTTCCGGAACAGTAAACCCTGTTCCGACTACTGCCTCTCCCATATCGTCAATCTTCTCGAGGACTGGGGACCCTGCACCGAACATGGAGAGCACAACATCAGGATTCCTAGGACCCCTGCTCGTGTTACAGGCGGGGTTTTTCTTGTTGACAAAAATCCTCACAATACCACAGAGTCTAGACTCGTGGTGGACTTCTCTCAATTTTCTAGGGGAAGCACCCGCGTGTCGTGGCCAAAATTCGCAGTCCCCAACCTCCAATCACTCACCAACCTCTTGTCCTCCAACTTGTCCTGGCTATCGTTGGATGTGTCTGCGGCGTTCTATCATATTCCTCTTCATCCTGCTG---CTATGCCTCATCTTCTTGTTGGTTCTTCTGGACTATCAAGGTATGTTGCCCGTTTGTCCTCTACTTCCAG-GAAC-----ATCAACTAC---------CAGTACGGGACCATGCAAGACCTGCACGATTCCTGCTCAAGGAACCTCTATGTTTCCCTCTTGTTGCTGTACAAAACCTTCGGACGGAAATTGCACTTGTATTCCCATCCCATCATCTTGGGCTTTCGCAAGATTCCTATGGGAGTGGGCCTCAGTCCGTTTCTCCTGGCTCAGTTTACTAGTGCCATTTGTTCAGTGGTTCGTAGGGCTTTCCCCCACTGTTTGGCTTTCAGTTATATGGATGATGTGGTATTGGGGGCCAAGTCTGTACAACATCTTGAGTCCCTTTA-ACCGCTATTACCAATTTTCTTTTGTCTCTGGGTATACATTTGAACCCTAATAAAACCAAACGTTGGGGTTATTCCCTTAACTTTATGGGGTATGTAATTGGAAGTTGGGGTACTTTACCACAGGAACATATTGTACTAAAACTCAAACAATGTTTTCGAAAACTTCCTGTAAATAGACCTATTGATTGGAAAGTATGTCAAAGAATTGTGGGTCTTTTGGGCTTTGCTGCCCCTTTTACACAATGTGGTTATCCCGCCTTAATGCCTTTGTATGCATGTATACAAGCTAAGCAGGCTTTCACTTTCTCGCCAACTTACAAGGCCTTTCTGTGTAAACAATATCTGAACCTTTACCCCGTTGCCCGGCAACGGTCAGGTCTCTGCCAAGTGTTTGCTGACGCAACCCCCACTGG-ATGGGGC-TTGGCCATAGGCCATCAGCGCATGCGTGGAACCTTTGTGGCTCCTCTGCCGATCCATACTGCGGAACTCCTAGCCGCTTGTTTTGCTCGCAGCCGGTCTGGAGCAAACCTCATCGGAACCGA-CAACTCTGTTGTCCTCTCTCGGAAATACACCTCATTTCCATGGCTGCTAGGCTGTGCTGCCAACTGGATCCTGCGC-GGGACGTCCTTTGTCTACGTCCCGTCGGCGCTGAATCCCGCGGACGACCCGTCTCGCGGCCGTTTGGGCATCTATCGTCCCCTTCTGCATCTGCCGTTCCGGCCGACCACGGGGCGCACCTCTCTTTACGCGGTCTCCCCGTCTGTGCCTTCTCATCCGCCGGACCGTGTGCACTTCGCTTCACCTCTGCA-C--GTC------GCATGGAGACCACCGTGAACGCC-CAC-----------CAG----GTC-TTGCCCAAGGTC-TTACATAAGCGGACTCTTGGACTCT------C------------A--G----CAATGTCAACGACC--------GACCT---T-GAGGCGTACTTCAAAGACTGTG-TGTTTAAAGACTGGGAGGAGTTGGGGGAGGAGATTAGGTTAAAGATTTTTGTATTAGGAGGCTGTAGGCATAAATTGGTCTGTTCACCAGCACCATGCAACTTTTTCACC-TCTGCCTAATCA-----------------T--------------------------C--------------TCATGTTCATGTCCTACTGTTCAAGCCTCCAAGCTGTGCCTTGGGTGGCTTTAGGGCATGGA----C------------A-------------T-------TGACCCGTATAAAGAATTTGGA-GCTTCTTCGCAGTTACTCTC-TTTTTT-----GCCTGCTGACTTTTTTCCTTCTGTTCGCGACCTACTCGACACCGCCTCTGCTCTGTATGGGGAGGCCTTAGAGTCTCC-GAACATTGTTCACCTCACCACACAGCAATCAGGCAAGCTAT-TCTATGTTGGGGTGAGTTGATGAATCTGGCCACCTGGGTGGGAAGTAATTTGGACGACCAAGGATCCAGGGAATTAGTAGTCGGCTATGTCAATGTTAATATGGGCCTAAAATTCAGACAACTACTGTGGTTTCACATTTCCTGT-TTACCTTTGGAAGAGACACTGTCCTTGAGTATTTGGTGTCATTTGGAGTGTGGATTCGCACTCCTCCCGCTTACAGACCACCAAATGCCCCTATCTTATCAACACTTCCGGAAACTACTGTTGTTAGA----C--GAC------GAGGCAGGACCCCTAGAAGAAGAACTCCCTCGCCTCGCAGACGAAGGTCTCAATCGCCGCGTCGCAGAAGATCTCAATCTCGGGA----ATCCCA-ATGTTAGTATCCCTTGGACTCATAAGGTGGGAAACTTTACTGGTCTTTATTCTTCTACTGTACCTGTCTTTAATCCTGAGTGGCAAACTCCATCCTTTCCTCACATTCATTTGCAGGAGGATATTATCAATAGATGTCAACAATATGTAGGCCCTCTTACAGTTAATGAAAAAAGGAGATTAAAATTAATTATGCCTGCCAGATTCTATCCTAACCTTACCAAATATTTGCCCTTAGACAAGGGCATTAAACCTTATTATCCGGAACATGCAATTAATCATTACTTCAAAACCAGGCATTATTTACATACTCTGTGGAAGGCTGGTATTCTATATAAGAGAGAAACTACACGCAGCGCCTCATT-TGTGGGTCACCATATTCTTGGGAACAAGAGCTACAGCATGGG-AGGTTGGTC-TTCCACACCTCGAAAAGGCATGGGGACGAATCTTTCTGTTC--C--CAATCCTCTGGGATTCTTTCCCGATCACCAGTTGGACCCGGCGTTCGGAGCCAACTCAAACAATCCAGATTGGGACTTCAACCCCACCAAGGATCAATGGCCAGAGGC-AAATCAGGTA-GGAGT-GGGA-GCATTCGGGCCAGGGTTCACCCCACCACACGGCGGTCTTTTGGGGTGGAGCCCTCAGACTCAAGGCATACTGACAA-CAGT----------------GC--CAG------CAGCACCTCCTCCTGCCACCACCAATCGGCAGTCAGGAAGACAGCCTACTCCCATCTCTCCACCTCT-AAGAGA-----CAGTCATCCTCAGGCCATGCAGTGGAA
>genotype_C_gnl|hbvnuc|KJ803818_FT00000_P-C_Feature
--CTCTCTGACATTCCACCAAGCTCTGCTA---GATCCCAGAGTGAGGGGCCTATACTTTCCTGCTGGTGGCTCAAGTTCCGGAACAGTAAACCCTGTTCCGACTACTGCCTCTCCCATATCGTCAATCTTCTCGAGGATTGGGGACCCTGCACCGAATATGGAGAGCACCACATCAGGATTCCTAGGACCCCTGCTCGTGTTACAGGCGGGGTTTTTCTTGTTGACAAGAATCCTCACAATACCACAGAGTCTAGACTCGTGGTGGACTTCTCTCAATTTTCTAGGGGGAGCACCCACGTGTCCTGGCCAAAATTTGCAGTCCCCAACCTCCAATCACTCACCAACCTCTTGTCCTCCAATTTGTCCTGGTTATCGCTGGATGTGTCTGCGGCGTTTTATCATCTTCCTCTTCATCCTGCTG---CTATGCCTCATCTTCTTGTTGGTTCTTCTGGACTACCAAGGTATGTTGCCCGTTTGTCCTCTACTTCCAG-GAAC-----ATCAACTAC---------CAGCACGGGACCATGCAAGACCTGCACGATTCCTGCTCAAGGAACCTCTATGTTTCCCTCTTGTTGCTGTACAAAACCTTCGGACGGAAATTGCACTTGTATTCCCATCCCATCATCTTGGGCTTTCGCAAGATTCCTATGGGAGTGGGCCTCAGTCCGTTTCTCCTGGCTCAGTTTACTAGTGCCATTTGTTCAGTGGTTCGTAGGGCTTTCCCCCACTGTTTGGCTTTCAGTTATATGGATGATGTGGTATTGGGGGCCAAGTCTGTACAACATCTTGAATCCCTTTTTACCTCTATTACCAATTTTCTTTTGTCTTTGGGTATACATTTAAACCCTAATAAAACCAAACGTTGGGGCTACTCCCTTAACTTCATGGGATATGTAATTGGAAGTTGGGGTACCTTGCCACAGGAACATATTGTACAAAAATTGAAACAATGTTTTCGGAAACTTCCTATAAATAGACCTATTGATTGGAAAGTATGTCAAAGAATTGCGGGTCTTCTAGGCTTTGCTGCCCCTTTTACACAATGTGGTTACCCAGCATTAATGCCTTTATATGCATGTATACAAGCTAAGCAGGCTTTCACTTTCTCGCCAACTTACAAGGCCTTTCTGTGTAAACAATATCTGAACCTTTACCCCGTTGCTCGGCAACGGTCAGGTCTTTGCCAAGTGTTTGCTGACGCAACCCCCACTGG-TTGGGGC-TTGGCCATAGGCCATCAGCGCATGCGTGGAACCTTTGTGGCTCCTCTGCCGATCCATACTGCGGAACTCCTAGCAGCTTGTTTTGCTCGCAGCCGGTCTGGAGCAAAACTTATCGGCACCGA-CAACTCTGTTGTCCTCTCTCGGAAATACACCTCCTTTCCATGGCTGCTAGGATGTGCTGCCAACTGGATCCTGCGC-GGGACGTCCTTTGTCTACGTCCCGTCGGCGCTGAATCCCGCGGACGACCCGTCTCGGGGCCGTTTGGGACTCTACCGTCCCCTTCTTCATCTGCCGTTCCGACCGACCACGGGGCGCACCTCTCTTTACGCGGTCTCCCCGTCTGTGCCTTCTCATCTGCCGGACCGTGTGCACTTCGCTTCACCTCTGCA-C--GTC------GCATGGAAACCACCGTGAACGCC-CGC-----------CAG----GTC-TTGCCCAAGGTC-TTACATAAGAGGACTCTTGGACTCT------C------------A------TCACTGTCAACGACC--------GACCT---T-GAGGCATACTTCAAAGACTGTG-TATTTAAGGACTGGGAGGAGTTGGGGGAGGAGATTAGGTTAAAGGTCTTTGTACTAGGAGGCTGTAGGCATAAATTGGTCTGTTCACCAGCACCATGCAACTTTTTCACC-TCTGCCTAATCA-----------------T--------------------------C--------------TCATGTTCATGTCCTACTGTTCAAGCCTCCAAGCTGTGCCTTGGGTGGCTTTGGGGCATGGA----C------------A-------------T-------TGACCCGTATAAAGAATTTGGA-GCTTCTGTGGAGTTACTCTC-TTTTTT-----GCCTTCTGACTTCTTTCCGTCTATTCGGGATCTCCTGGACACCGCCTCTGCTCTGTATCGGGAGGCCTTAGAGTCTCCGGAACATTGTTCACCTCACCATACAGCATTAAGGCAAGCTAT-TCTGTGTTGGGGTGAGTTGATGAATCTGGCCACCTGGGTGGGAAGTAATTTGGAAGACCCAGCATCCAGGGAATTAGTAGTAAGCTATGTCAATGTTAACATGGGCCTAAAAATCAGACAACTATTGTGGTTTCACATTTCCTGTCTTACTTTTGGAAGAGAAACTGTTCTAGAGTATTTGGTGTCTTTTGGAGTGTGGATTCGCACTCCTCCCGCTTACAGACCACCAAATGCCCCTATCTTATCAACACTTCCGGAAACTACTGTTGTTAGA----C--GAC------GAGGCAGGTCCCCTAGAAGAAGAACTCCCTCGCCTCGCAGACGAAGGTCTCAATCGCCGCGTCGCAGAAGATCTCAATCTCGGGA-AT-CT--CA-ATGTTAGTATCCCTTGGACTCATAAGGTGGGAAACTTTACTGGGCTTTATTCTTCTACTGTACCTGTCTTTAATCCTGACTGGCAAACTCCTTCTTTTCCTCACATTCATTTGAAAGAGGATATTATCAACAGATGTCAACAATATGTGGGTCCTCTTACAGTTAATGAAAAAAGGAGATTAAAATTGATTATGCCCGCTAGATTTTTTCCTAACCTTACCAAATATTTGCCATTGGATAAAGGTATCAAACCTTATTATCCTGAACATTCAGTTAATCATTACTTCAAAACTAGGCATTATTTGCATACCCTTTGGAAGGCTGGCATTCTATATAAGAGAGAAACTACACGAAGTGCATCATTTTGTGGGTCACCATATTCTTGGGAACAAGAGCTACAGCATGGG-AGGTTGGTC-TTCCAAACCTCGACAAGGCATGGGGACCAACCTTTCTGTTC--C--CCATCCTCTGGGATTCTTTCCCGGTCACCAATTGGACCCAGCGTTCGGAATCAACTCAAACAATCCCGATTGGGACTTCAACCCCAACAAGGATCAAGGGCCAGTGGC-AAACTTCGGA-GGAGT-GGGA-TCATTCGGGCCAGGGTTCACTCCGCCTCGGAGCCCTCTTTTGGGGGGGAGCCCTCAGGCTCAGGGCATATTGACTA-CTGTG-----------G-------CCG------CTGCGCCTCCTCCTGCCTCTACAAATCGGACTCCCGGAAGACCGCCTACTCCCATCTCTCCACCTCT-AAGAGA-----CAGTCGTCCTCCCGCCATGTTCTGGAA
>genotype_C_gnl|hbvnuc|KC774180_FT00000_P-C_Feature
--CTCCACAACATTCCACCAAGCTCTGCTA---GATCCCAGAGTGAGGGGCCTATATTTTCCTGCTGGTGGCTCCAGTTCCGGAACAGTAAACCCTGTTCCGACTACTGCCTCACCCATATCGTCAATCTTCTCGAGGACTGGGGACCCTGCACCGAACATGGAGAACACAGCATCAGGATTCCTAGGACCCCTGCTCGTGTTACAGGCGGGGTTTTTCTTGTTGACAAGAATCCTCACAATACCACAGAGTCTAGACTCGTGGTGGACTTCTCTCAATTTTCTAGGGGGAGCACCCACGTGTCCTGGCCAAAATTCGCAGTCCCCAACCTCCAATCACTCACCAACCTCTTGTCCTCCAACTTGTCCTGGCTATCGCTGGATGTGTCTGCGGCGTTTTATCATATTCCTCTTCATCCTGCTG---CTATGCCTCATCTTCTTGTTGGTTCTTCTGGACTATCAAGGTATGTTGCCCGTTTGTCCTCTACTTCCAG-GAAC-----ATCAACCAC---------CAGCACGGGACCATGCAAGACCTGCACGATTCCTGCTCAAGGAACCTCTATGTTTCCCTCTTGTTGCTGTACAAAACCTTCGGACGGAAACTGCACTTGTATTCCCATCCCATCATCTTGGGCTTTCGCAAGATTCCTATGGGAGTGGGCCTCAGTCCGTTTCTCCTGGCTCAGTTTACTAGTGCCATTTGTTCAGTGGTTCGTAGGGCTTTCCCCCACTGTTTGGCTTTCAGTTATATGGATGATGTGGTATTGGGGGCCAAGTCTGTACAACATCTTGAGTCCCTTTTTACCTCTATTACCAATTTTCTTTTGTCTTTGGGTATACATTTAAACCCTAATAAAACCAAACGATGGGGCTACTCCCTTAACTTCATGGGATATGTAATTGGAAGTTGGGGTACTTTACCGCAGGAACATATTGTACTAAAACTCAAGCAATGTTTTCGAAAACTGCCTGTAAATAGGCCTATTGATTGGAAAGTATGTCAACGAATTGTGGGTCTGTTGGGCTTTGCTGCCCCTTTTACACAATGTGGCTATCCTGCCTTGATGCCTTTATATGCATGTATACAATCTAAGCAGGCTTTCACTTTCTCGCCAACTTACAAGGCCTTTCTGTGTAAACAATATATGAACCTTTACCCCGTTGCCCGGCAACGGTCAGGTCTCTGCCAAGTGTTTGCTGATGCAACCCCCACTGG-ACGGGGC-TTGGCCATAGGCCATAGGCGCATGCGTGGAACCTTTGTGGCTCCTCTGCCGATCCATGCAGCGGAACTCCTAGCAGCTTGTTTTGCTCGCAGCCGGTCTGGAGGGAAGGTAATCGGCACTGA-CAACTCTGTTGTCCTTTCTCGGAAATATACTTCCTTTCCATGGTTCCTAGGGTGTGCGGCCAACTGGATCCTGCGC-GGGACGTCCGTTGTCTACGTCCCGTCGGCCCTGAATCCCGCGGACCACCCGTCTCGCGGCCGTTGGGGCCTCTATGGTCCCCTTTTTCATTTGCCGTTCCGGCCAACCGCGGGGCGCACGGCTCTCTACGCGGTCTCCCCGTTTGCCCCTTCTCGTCTGCCGGACCGTGTGCACTTCGCTTCACCTCTTCA-C--GTT------GCATGGAGACCACCGTGAACCCC-CAC-----------CAG----GTC-CTGCCCAAGGTCC-TACATAAGAGGACTCAGGGACTTT------C------------A--G----CAATGTCAACGACC--------GACCT---T-GAGGCATACTTCAAAGACTGTG-TATTTAAAGACTGGGAGGAGTTAGGGGAGGAGAGGGGGGTAAAGGTCTTTGTACTAGGAGGCTGTAGGCATAAATTGGTCTGTTCACCAGCACCATGCAACTTTTTCACC-TCTGCCTAATCA-----------------T--------------------------C--------------TCATGTTCATGTCCTACTGTTCAAGCCTCCAAGCTGTGCCTTGGGTGGCTTTGGGGCATGGA----C------------A-------------T-------TGACCCGTATAAAGAATTTGGA-GCTTCTGTGGAGTTACTCTC-TTTTTT-----GCCTTCTGACTTCTTTCCTTCTATTCGAGATCTCCTCGACACCGCCTCTGCTCTGTATCGGGAGGCCTTAGAGTCTCCGGAACATTGTTCACCTCACCATACAGCACTCAGGCAAGCTAT-TCTGTGTTGGGGTGAGTTGATGAATCTGGCCACCTGGGTGGGAAGTAATTTGGAAGACCCAGCATCCAGGGAATTAGTAGTCAGCTATGTCAATGTTAATATGGGCCTAAAAATCAGACAACTATTGTGGTTTCACATTTCCTGTCTTACTTTTGGAAGAGAAACTGTTCTTGAGTATTTGGTGTCTTTTGGAGTGTGGATTCGCACTCCTCCCGCTTACAGACCACCAAATGCCCCTATCTTATCAACACTTCCGGAAACTACTGTTGTTAGA----C--GAC------GAGGCAGGTCCCCTAGAAGAAGAACTCCCTCGCCTCGCAGACGAAGGTCTCAATCGCCGCGTCGCAGAAGATCTCAATCTCGGGA-AT-CT--CA-ATGTTAGTATCCCTTGGACTCATAAGGTGGGAAACTTTACTGGGCTTTATTCTTCTACTGTACCTGTCTTTAATTCTGAATGGCAAACTCCCTCCTTTCCTCACATTCATTTACAGGAGGACATTATTAAGAGATGTCAACAATATGTGGGCCCTCTTACAGTTAATGAAAAAAGAAGATTAAAATTAATTATGCCTGCTAGATTCTATCCTAACCTTACCAAATATTTGCCCTTGGACAAAGGCATTAAACCGTATTATCCTGAACATGCAGTTAATCATTACTTCAAAACTAGGCATTATTTACATACTCTGTGGAAGGCTGGCATTCTATATAAGAGAGAAACTACACGCAGCGCCTCATTTTGTGGGTCACCATATTCTTGGGAACAAGAGCTACAGCATGGG-AGGTTGGTC-GTCCAAACCTCGACAAGGCATGGGGACGAATCTTTCTGTTC--C--CAATCCTCTGGGATTCTTTCCCGATCACCAGTTGGACCCTGCGTTCGGAGCCAACTCAAACAATCCAGATTGGGACTTCAACCCCAACAAGGATCACTGGCCAGAGGC-AAATCAGGTA-GGAGC-GGGA-GCATTCGGGCCAGGGTTCACCCCACCACACGGCGGTCTTTTGGGGTGGAGCCCTCAGGCTCAGGGCATATTAACAA-CAGT----------------GC--CAG------CAGCACCTCCTCCTGCCTCCACCAATCGGCAGTCAGGAAGACAGCCTACTCCCATCTCTCCACCTCT-AAGAGA-----CAGTCATCCTCAGGCCATGCAGTGGAA
>genotype_C_gnl|hbvnuc|KC774226_FT00000_P-C_Feature
T--TCCACAACATTCCACCAAGCTCTGCTA---GACCCCAGAGTGAGGGGCCTATACTTTCCTGCTGGTGGCTCCAGTTCCGGAACAGTAAACCCTGTTCCGACTACTGCCTCACCCATATCGTCAATCTTCTCGAGGACTGGGGACCCTGCACCGAACATGGAGAACACAACATCAGGATTCCTAGGACCCCTGCTCGTGTTACAGGCGGGGTTTTTCTTGTTGACAAGAATCCTCACAATACCACAGAGTCTAGACTCGTGGTGGACTTCTCTCAATTTTCTAGGGGGAGCACCCACGTGTCCTGGCCAAAATTCGCAGTCCCCAACCTCCAATCACTCACCAACCTCTTGTCCTCCAATTTGTCCTGGCTATCGCTGGATGTGTCTGCGGCGTTTTATCATATTCCTCTTCATCCTGCTG---CTATGCCTCATCTTCTTGTTGGTTCTTCTGGACTACCAAGGTATGTTGCCCGTTTGTCCTCTACTTCCAG-GAAC-----ATCAACTAC---------CAGCACGGGACCATGCAAGACCTGCACGATTCCTGCTCAAGGAACCTCTATGTTTCCCTCTTGTTGCTGTACAAAACCTTCGGACGGAAACTGCACTTGTATTCCCATCCCATCATCTTGGGCTTTCGCAAGATTCCTATGGGAGTGGGCCTCAGTCCGTTTCTCCTGGCTCAGTTTACTAGTGCCATTTGTTCAGTGGTTCGTAGGGCTTTCCCCCACTGTTTGGCTTTCAGTTATATGGATGATATGGTATTGGGGGCCAAGTCTGTACAACATCTTGAGTCCCTTTTTACCTCTATTACCAATTTTCTTTTGTCTTTGGGTATACATTTGAACCCTAATAAAACCAAACGTTGGGGCTACTCCCTTAACTTCATGGGATATGTAATTGGAAGTTGGGGTACTTTACCACAAGAACATATTGTACTAAAAATCAAGCAATGTTTTCGAAAACTGCCTGTAAATAGACCTATTGATTGGAAAGTATGTCAGAGAATTGTGGGTCTTTTGGGCTTTGCTGCCCCTTTTACACAATGTGGCTATCCTGCCTTAATGCCTTTATATGCATGTATACAATCTAAGCAGGCTTTCACTTTTTCGCCAACTTACAAGGCCTTTCTGTGTAAACAATATCTGAACCTTTACCCCGTTGCCCGGCAACGGTCAGGTCTCTGCCAAGTGTTTGCTGACGCAACCCCCACTGG-ATGGGGC-TTGGCTATTGGCCATCGCCGCATGCGTGGAACATTTGTGGCTCCTCTGCCGATCCATACTGCGGAACTCCTAGCAGCTTGTTTTGCTCGCAGCCGGTCTGGAGCGAAACTTATCGGAACCGA-CAACTCTGTTGTCCTCTCTCGGAAATACACCTCCTTTCCATGGCTGCTAGGGTGTGCTGCCAACTGGATCCTACGC-GGGACGTCCTTTGTCTACGTCCCGTCGGCGCTGAATCCAGCGGACGACCCGTCTCGGGGCCGTTTGGGACTCTACCGTCCCCTTCTTCATCTGCCGTTCCGGCCGACCACGGGGCGCACCTCTCTTTACGCGGTCTCCCCATCTGTGCCTTCTCATCTGCCGGACCGTGTGCACTTCGCTTCACCTCTGCA-C--GTC------GCATGGAGACCACCGTGAACGCC-CAC-----------CAG----GTC-TTGCCCAAGGTC-TTACATAAGAGGACTCTTGGACTCT------C------------A------ACAATGTCAACGACC--------GACCT---T-GAGGCGTACTTCAAAGACTGTT-TGTTTAAGGACTGGGAGGAGTTGGGGGAGGAGATTAGGTTAATGATCTTTGTACTAGGAGGCTGTAGGCATAAATTGGTCTGCGTACCAGCACCATGCAACTTTTTCACC-TCTGCCTAATCA-----------------T--------------------------C--------------TCATGTTCATGTCCTACTGTTCAAGCCTCCAAGCTGTGCCTTGGGTGGCTTTAGGGCATGGA----C------------A-------------T-------TGACCCGTATAAAGAATTTGGA-GCTTCTGTGGAGTTACTCTC-TTTTTT-----GCCTTCTGACTTTTTTCTTTTTTTTCAAAATCTCCTCAACACCCCCTCTGCTCTGTATCGGGAGGCCTTAAAGTCTCCGGAACATTGTTCACCTCACCATACAGCACTCAGGCAAGCTAT-TCTGGGTTGGGTTGAGTTGATAAATCTGGCCCCCTGGGGGGGAAGTAATTTGAAAAACCCACCTTCCAGGGAATTATTATTCACCTTTGTCAATGTTAATATGGGCCTAAAAATCAAACAACTTCTGGGGTTTCACATTTCCGGCCTTACTTTTGAAAAAAAAACTGTTCTTGATTATTTGGGGTCTTTTGAAGTGGGGATTCCCCCTCCTCCTGCTTACGAACCACAAAATGCCCCTATCTTATCAACCCTTCCGAAAACTACTGTTGTTAAA----C--AAC------AAGGCAGGCCCCCTAAAAAAAAAACTCCCTCCCCTCCCAAACAAAGGTCTCAATCGCCGCGTCGCAGAAGATCTCAATCTCGGGGGAT--T--CA-ATGTTAGTATCCCTTGGACTCATAAGGTGGGAAACTTTACTGGGCTTTATTCTTCTACTGTACCTGTCTTTAATCCTGAGTGGCAAACTCCCTCCTTTCCTCACATTCATTTACAGGAGGACATTATTAATAGATGTCAACAATATGTGGGCCCTCTTACAGTTAATGAAAAAAGGAGATTAAAATTAATTATGCCTGCTAGGTTCTATCCTAACCTTACCAAATATTTGCCCTTGAACAAAGGCATTAAACCCTATTATTCTGAACATGCAGTTAATCATTACTTCAAAACTAGGCATTATTTACATACTCTGTGGAAGGCTGGCATTCTATATAAGAGAGAAACTACACGCAGCGCCTCATTTTGTGGGTCACCATATTCTTGGGAACAAGAGCTACAGCATGGG-AGGTTGGTC-TTCCAAACCTCGACAAGGCATGGGGACAAATCTTTCTGTTC--C--CAATCCTCTGGGATTCTTTCCCGATCACCAGTTGGACCCTGCGTTCGGAGCCAACTCAAACAATCCAGATTGGGACTTCAACCCCAACAAGGATCATTGGCCAGAGGC-AAATCAGGTA-GGAGC-GGGA-GCATTCGGGCCAGGGTTCACCCCACCACACGGCGGTCTTTTGGGGTGGAGCCCTCAGGCTCAGGGCATATTGACAA-CAGT----------------GC--CAG------TAGCACCTCCTCCTGCCTCCACCAATCGGCAGTCAGGAAGACAGCCTACTCCCATCTCTCCACCTCT-AAGAGA-----CAGTCATCCTCAGGCCATGCAGTGGAA
>genotype_C_gnl|hbvnuc|GQ377586_FT00000_P-C_Feature
--CTCCACAACATTCCACCAAGCTCTGCTA---GATCCCAGAGTGAGGGGCCTATATTTCCCTGCTGGTGGCTCCAGTTCCGGAACAGTAAACCCTGTTCCGACCACTGCCTCACCCATATCGTCAATCTTCTCGAGGACTGGGGACCCTGCACCGAACATGGAGAGCACAACATCAGGATTCCTAGGACCCCTGCTCGTGTTACAGGCGGGGTTTTTCTTGTTGACAAGAATCCTCACAATACCACAGAGGCTAGACTCGTGGTGGACTTCTCTCAATTTTCTAGGGGGAGCACCCACGTGTCCTGGCCAAAATTCGCAGTCCCCAACCTCCAATCACTCACCAACCTCTTGTCCTCCAATTTGTCCTGGCTATCGCTGGATGTGTCTGCGGCGTTTTATCATATTCCTCTTCATCCTGCTG---CTATGCCTCATCTTCTTGTGGGTTCTTCTGGACTATCAAGGTATGTTGCCCGTTTGTCCTCTACTTCCAG-GAAC-----ATCAACTAC---------CAGCACGGGACCATGCAAGACCTGCACGATTCCTGCTCAAGGAACCTCTATGTTTCCCTCTTGTTGCTGTACAAAACCTTCGGACGGAAACTGCACTTGTATTCCCATCCCATCATCCTGGGCTTTCGCAAGATTCCTATGGGAGTGGGCCTCAGTCCGTTTCTCCTGGCTCAGTTTACTAGTGCCATTTGTTCAGTGGTTCGTAGGGCTTTCCCCCACTGTTTGGCTTTCAGTTATATGGATGATGTGGTATTGGGGGCCAAGTCTGTACAACATCTTGAGTCCCTTTTTACCTCTATTACCAATTTTCTTTTGTCTTTGGGTATACATTTGAACCCTAATAAAACCAAACGTTGGGGCTACTCCCTTAACTTCATGGGATATGTAATTGGAAGTTGGGGTACTTTACCGCAGGAACATATTGTATTAAAACTCAAGCAATGTTTTCGAAAACTGCCTGTAAATAGACCTATTGATTGGAAAGTATGTCAAAGAATTGTGGGTCTTTTGGGCTTTGCCGCCCCTTTTACACAATGTGGCTATCCTGCCTTGATGCCTTTATATGCATGTATACAATCTAAACAGGCTTTCACTTTCTCGCCAACTTATAAGGCCTTTCTGTGTAAACAATATCTGAACCTTTACCCCGTTGCCCGGCAACGGTCAGGTCTCTGCCAAGTGTTTGCTGACGCAACCCCCACTGG-ATGGGGC-TTGGCCATAGGCCCTCAGCGCATGCGTGGAACCTTTGTGGCTCCTCTGCCGATCCATACTGCGGAACTCCTCGCAGCCTGTTTTGCTCGCAGCAGGTCTGGAGCGAAACTTATCGGAACCGA-CAACTCTGTTGTCCTCTCTCGGAAGTACACTTCCTTTCCATGGCTGCTAGGCTGTGCTGCCAACTGGATCCTGCGC-GGGACGTCCTTTGTCTACGTCCCGTCGGCGCTGAATCCCGCGGACGACCCGTCTCGGGGCCGTTTGGGACTCTACCGTCCTCTTCTTCGTCTGCCGTTCCGGCCGACCACGGGGCGCACCTCTCTTTACGCGGTCTCCCCGTCTGTGCCTTCTCATCTGCCGGACCGTGTGCACTTCGCTTCACCTCTGCA-C--GTC------GCATGGAGACCACCGTGAACGCC-CAC-----------CAG----GTC-TTGCCCAAGGTC-TTATATAAGAGGACTCTTGGACTCT------C------------A--G----CAATGTCAACGACC--------GACCT---T-GAGGCATACTTCAAAGACTGTG-TGTTTAAGGACTGGGAGGAGTTGGGGGAGGAGATTAGGTTAATGATCTTTGTACTGGGAGGCTGTAGGCATAAATTGGTCTGTTCACCAGCACCATGCAACTTTTTCACC-TCTGCCTAATCA-----------------T--------------------------C--------------TCTTGTTCATGTCCTACTGTTCAAGCCTCCAAGCTGTGCCTTGGGTGGCTTTAGGGCATGGA----C------------A-------------T-------TGACCCATATAAAGAATTTGGA-GCTTCTGTGGAGTTACTCTC-TTTTTT-----GCCTACTGACTTCTTTCCTTCTATTCGAGATCTCCTCGACACTGCCTCTGCTCTGTATCGGGAGGCCTTAGAGTCTCCGGAACATTGTTCACCTCACCATACAGCACTCAGGCAAGCTAT-TCTGTGTTGGGGTGAGTTGATGAATCTGGCCACCTGGGTGGGAGGTAATTTGGAAGATCCAGCATCCAGGGAATTAGTTGTCGGCTATGTCAACGTTAATATGGGCCTAAAACTTAGACAACTATTGTGGTTTCACATTTCCTGCCTTACTTTTGGAAGAGAAACTGTTCTGGAGTATTTGGTGTCTTTTGGAGTGTGGATTCGCACTCCTCCTGCTTACAGACCACCAAATGCCCCTATCTTATCAACACTTCCGGAAACTTCTGTTGTTAGA----C--GAC------GAGGCAGGTCCCCTAGAAGAAGAACTCCCTCGCCTCGCAGACGAAGATCTCAATCGCCGCGTCGCAGAAGATCTCAATCTCGGGG----ATCCCA-ATGTTAGTATCCCTTGGACTCATAAGGTGGGAAACTTTACTGGGCTTTATTCCTCTACTGTACCTATCTTTAATCCTGAGTGGCAAACTCCCTCCTTTCCTCACATTCATTTACAGGAGGACATTAGTAATAGATGTCAACAATATGTGGGCCCTCTTACAGTTAATGAAAAAAGGAGATTGAAATTAATTATGCCTGCTAGGTTCTACCCTAACCTTACCAAATATTTGCCCTTGGACAAAGGCATTAAACCGTATTATCCTGAACATGCAGTTAATCATTACTTCAAAACTAGGCATTATCTACATACTCTGTGGAAGGCTGGCATTCTATATAAGAGAGAAACTACACGCAGCGCCTCATTTTGTGGGTCACCATATTCTTGGGAACAAGAGCTACAGCATGGG-AGGTTGGTC-TTCCAAACCTCGACAAGGCATGGGGACGAATCTTTCTGTTC--C--CAACCCTCTGGGATTCTTTCCCGATCACCAGTTGGACCCGGCATTCGGAGCCAATTCAAACAATCCAGATTGGGACTTCAACCCCAACAAGGATCATTGGCCAGAGGC-AAATCAGGTA-GGAGC-GGGA-GCATTCGGGCCAGGGTTCACCCCACCACACGGCGGTCTTTTGGGGTGGAGCCCTCAGGCTCAGGGCATATTGACAA-CAGT----------------GC--CAG------CAGCTCCTCCTCCTGCCTCCACCAATCGGCAGTCAGGAAGACAGCCTACTCCCATCTCTCCACCTCT-AAGAGA-----CAGTCATCCTCAGGCCATGCAGTGGAA
>genotype_C_gnl|hbvnuc|HQ700516_FT00000_P-C_Feature
--CTCCACCACCTTCCACCAAGCTCTGCTA---GATCCCAGAGTGAGGGGCCTTTACTTTCCTGCTGGTGGCTCCAGTTCCGGAACAGTAAACCTTGTTCCGACTACTGCCTCTCCCATATCGTCAATCTTCTCGAGGACTGGGGACCCTGCACCGAACATGGAGAACACAACATCAGGATTCCTAGGACCCCTGCTCGTGTTACAGGCGGTGTTTTTCTTGTTGACAAGAATCCTCACAATACCACAGAGTCTAGACTCGTGGTGGACTTCTCTCAATTTTCTAGGGGAAGCTCCCATGTGTCCTGGCCAAAATTCGCAGTCCCCAACCTCCAATCACTCACCAACCTCTTGTCCTCCAATTTGTCCTGGCTATCGCTGGATGTGTCTGCGGCGTTTTATCATCTTCCTCTTCATCCTGCTG---CTATGCCTCATCTTCTTGTTGGTTCTTCTGGATTACCAAGGTATGTTGCCCGTTTGTCCTCTACTTCCAG-GAAC-----ATCAACTAC---------CAGCACGGGACCATGCAAGACCTGCACGACTCCTGCTCTAGGAACCTCTATGTTTCCCTCATGTTGCTGTACAAAACCTTCGGACGGAAACTGCACTTGTATTCCCATCCCATCATCCTGGGCTTTCGCAAGATTCCTATGGGAGTGGGCCTCAGTCCGTTTCTCCTGGCTCAGTTTACTAGCGCCATTTGTTCAGTGGTTCGTAGGGCTTTCCCCCACTGTTTGGCTTTCAGTTATATGGATGATGTGGTATTGGGGGCCAAGTCTGTACAACATCTTGAGTCCCTTTATACCTCTATTACCAATTTTCTTTTGTCTTTGGGTATACATTTGAACCCCAATAAAACCAAACGATGGGGTTACTCACTTAACTTCATGGGATATGTAATTGGAAGTTGGGGAACTTTACCACAGGAACATATTGTACAGAAAATCAAGCAATGTTTTCGAAAACTTCCTGTTAATAGGCCTATTGATTGGAAGGTGTGTCAACGAATTGTGGGTCTTTTGGGCTTTGCTGCCCCTTTCACACAATGTGGGTATCCTGCCTTAATGCCTTTGTATGCATGTATTCACGCTAAACAGGCTTTCACTTTCTCGCCAACTTACAAGGCCTTTTTGTGTACACAATATCTGAACCTTTACCCCGTTGCTCGGCAACGGTCTGGCCTCTGCCAAGTGTTTGCTGACGCAACCCCCACTGG-ATGGGGC-TTGGCTATAGGCCATCAGCGCATGCGCGGAACCTTTGTGGCTCCTTTGCCGATCCATACTGCGGAACTCCTAGCAGCTTGTTTTGCTCGCAGCAGGTCTGGGGCGAAACTTATAGGCACCGA-CAACTCTGTTGTCCTTTCTCGGAAATACACCTCCTTTCCATGGCTGCTAGGCTGTGCTGCCAACTGGATCCTACGC-GGGACGTCCTTTGTCTACGTCCCGTCGGCGCTGAATCCCGCGGACGACCCGTCTCGCGGCCGCTTGGGGATCTATCGTCCCCTTCTTCGTCTGCCGTTCCGACCGACCACGGGGCGCACCTCTCTTTACGCGGTCTCCCCGTCTGTGCCTTCTCATCTGCCGGACCGTGTGCACTTCGCTTCACCTCTGCA-C--GTC------GCATGGAGACCACCGTGAACGCC-CAC-----------ATG----GTA-TTGCCCAAGGTC-TTGCAAAAAAGGACTCTTGGACTCT------C------------A--G----CAATGTCAACGACC--------GACCT---T-GAGGCATACTTCAAAGACTGTG-TGTTTAAAGACTGGGAGGAGTTGGGGGAGGAGATTAGGTTAAAGGTCTTTGTACTAGGAGGCTGTAGGCATAAATTGGTCTGCTCACCAGCACCATGCAACTTTTTCACC-TCTGCCTAATCA-----------------T--------------------------C--------------TCATGTTCATGTCCTACTGTTCAAGCCTCCAAGCTGTGCCTTGGGTGGCTTTGGGGCATGGA----C------------A-------------T-------TGACCCTTATAAAGAATTTGGA-GCTTCTGTGGAGTTACTCTCATTTTT------GCCTTCTGACTTCTTTCCGTCTATTCGAGATCTCCTCGACACCGCCTCAGCTTTATATCGGGAGGCCTTAGAGTCTCCGGAACATTGTTCACCTCACCATACAGCACTCAGGCAAGCTGT-TCTGTGTTGGGGTGAGTTAATGAATCTGGCGACCTGGGTGGGCAGTAATTTAGAAGACCCAGCGTCCAGGGAATTAGTAGTCAGCTATGTCAATGTTAATATGGGCCTAAAAATTAGACAACTATTGTGGTTTCACATTTCCTGTCTTACTTTTGGAAGAGAAACTGTTCTTGAGTATTTGGTATCTTTTGGAGTGTGGATTCGCACTCCTCCCGCTTACAGACCACCAAATGCCCCTATCTTATCAACACTTCCGGAAACTACTGTTGTTAGA----C--GAC------GAGGCAGGTCCCCTAGAAGAAGAACTCCCTCGCCTCGCAGAAGAAGGTCTCAATCGCCGCGTCGCAGAAGATCTCAATCTCGGGA----ATCCCA-ATGTTAGTATTCCTTGGACTCATAAGGTGGGAAACTTTACTGGGCTTTATTCTTCTACTGTACCTGTCTTTAATCCTGAGTGGCAAACTCCTTCTTTCCCTGATATTCATTTGCAGGAGGACATTATTAATAGATGTCAACAATATGTGGGCCCTCTTACAGTTAATGAAAAGAGGAGATTAAAATTAATTATGCCTGCTAGGTTCTATCCTAACCTTACCAGATATTTGCCATTAGATAAAGGTATTAAACCTTATTATCCTGAACATGCAGTTAATCATTACTTCAAAACTAGGCATTATTTACATACTCTGTGGAAGGCTGGCATTTTATATAAGAGAGAAACTACACGCAGCGCCTCATTTTGTGGGTCACCATATTCTTGGGAACAAGAGCTACAGCATGGG-AGGTTGGTC-TTCCAAACCTCGGAAAGGCATGGGGACGAATCTTTCTGTTC--C--CAATCCTCTGGGATTCTTTCCCGATCACCAGTTGGACCCTGCGTTCGGAGCCAACTCAAACAAACCAGATTGGGACTTCAACCCCAACAAGGATCGCTGGCCAAAGGC-AAATCAGGTA-GGAGC-GGGA-GCATTCGGGCCAGGGTTCACCCCTCCACACGGAGGTCTTTTGGGGTGGAGCCCGCAGGCTCAGGGCATATTGACAC-CACT----------------GC--CAG------CAGTGCCTCCTCCTGCCTCCACCAATCGGCAGTCAGGAAGACAGCCTACTCCCATCTCTCCTCCTCT-AAGAGA-----CAGTCATCCTCAGGCCATGCAGTGGAA
>genotype_C_gnl|hbvnuc|HQ700575_FT00000_P-C_Feature
T--TCCACAACATTCCA-CAAGCTCTGCTA---GATC-CAGAGT-AGGGGCCTTTACTTTCCTGCTGGTGGCTCCAGTTCCGGAACAGTAAACCCTGTTCCGACTACTGCCTCTCCCATATCGTCAATCTTCTCGAGGACTGGGGACCCTGCACCGAACATGGAGAGCACAACATCAGGATTCCTAGGACCCCTGCTCGTGTTACAGGCGGTGTTTTTCTTGTTGACAAGAATCCTCACAATACCACAGAGTCTAGACTCGTGGTGGACTTCTCTCAGTTTTCTAGGGGAAGCACCAAGGTGTCCTGGCCAAAATTCGCAGTCCCCAACCTCCAATCACTCACCAACCTCTTGTCCTCCAATTTGTCCTGGCTATCGCTGGATGTGTCTGCGGCGTTTTATCATCTTCCTCTTCATCCTGCTG---CTATGCCTCATCTTCTTGTTGGCTCTTCTGGACTACCAAGGTATGTTGCCCGTTTGTCCTCTACTTCCAG-GAAC-----ATCCACTAC---------CAGCACGGGACCATGCAAGACCTGCACGACTCCTGCTCAAGGAACCTCTATGTTTCCCTCATGTTGCTGTACAAAACCTTCGGACGGAAACTGCACTTGTATTCCCATCCCATCATCCTGGGCTTTCGTAAGATTCCTATGGGAGTGGGCCTCAGTCCGTTTCTCCTGGCTCAGTTTACTAGCGCCATTTGTTCAGTGGTTCGTAGGGCTTTCCCCCACTGTTTGGCTTTCAGCTATATGGATGATGTGGTATTGGGGGCCAAGTCTGTACAACATCTTGAGTCCCTTTATACCTCTATTACCAATTTTCTTTTGTCTTTGGGTATACATTTGAACCCTAATAAGACCAAGAGATGGGGCTATTCCCTTAACTTCATGGGCTATGTAATTGGAAGTTGGGGTACCTTACCACAAGAACATATTAGACAAAAAATCAAAAACTGTTTTCGAAAACTTCCTGTAAATAGGCCTATTGATTGGAA-GTGTGTCAAAGAATTGTGGGTCTTTTGGGCTTTGCTGCCCCTTTTACACAATGTGGATATCCTGCCTTAATGCCTTTGTATGCATGTATTCAAGCTAAACA-GCTTTCACTTTTTCGTCAACTTACAAAACTTTTCTGTGTAAACAATAT-TGAACCTTTACCCCGTTGCCCGGCAACGGTCCGGTCTCTGCCAAGTGTTTGCTGACGCAACCCCCACTGG-CTGGGGC-TTGGC-ATTGGCCATCAGCGCATGCGTGGAACCTTTGTGGCTCCTCTGCCGATCCATACTGCGGAACTCCTTGCAGCTTGTTTTGCTCGCAGCCGGTCTGGGGCGAAACTTATCGGAACTGA-CAACTCTGTTGTCCTTTCTCGCAAATACACCTCGTTCCCATGGCTGCTCGGTTGTGCTGCCAACTGGATCCTTCGC-GGGACGTCCTTTGTCTACGTCCCGTCGGCGCTGAATCCCGCGGACGACCCGTCTCGGGGCCGCTTGGGG-TCTATCGTCCCCTTCTCCGTCTGCCGTTCCGGCCAACCACGGGGCGCACCTCTCTTTACGCGGTCTCCCCGTCTGTGCCTTCTCATCTGCCGGGCCGTGTGCACTTCGCTTCACCTCTGCA-C--GTC------GCATGGAAACCACCGTGAACGCC-CAC-----------ATG----GTA-TTGCCCAAGGTC-TTGCATAAGAGGACTCTTGGACTCT------C------------A--G----CGATGTCAACGACC--------GACCT---T-GAGGCATACTTCAAAGACTGTG-TGTTTAAAGACTGGGAGGAGTTGGGGGA-GAG--TAG-TTAATG-T-T-TGT-CTAGGAGGCTGTAGGCATAAATTGGTCTGTTCACCAGCACCATGCAACTTTTTCACC-TCTGCCTAATCA-----------------T--------------------------C--------------TC-TGTTCATGTCCTACTGTTCAAGCCTCCAAGCTGTGCCTTGGGTGGCTTT-GGACATGGA----C------------A-------------T-------TGACCCTTATAAAGAATTTGGA-GCTTCTGTGGAGTTACTCTC-TTTTTT-----GCCTTCTGATTTCTTTCCGTCTATTCGAGACCTCCTCGACACCGCCTCAGCTCTGTACCGGGAGGCCTTAGAGTCTCCGGAACATTGTTCACCTCACCATACAGCACTCAGGCAAGCTGT-TCTGTGTTGGGGTGAGTTAATGAATCTGGCTACCTGGGTGGGAGGTAATTTGGAAGACCCAGCATCCAGGGAATTAGTGGTCAATTATGTCAACATTAATATGGGCCTAAAACTCAGACAACTATTGTGGTTTCACATTTCCTGCCT-ACTTTTGGAAGAGAAACTGTTCTTGAGTATTTGGTGTCTTTTGGAGTGTGGATCCGCACTCCT-CCGCTTACAGACCACCAAATGCCCCTATCTTATCAACACTTCCGGAAACTACTGTTGTTAGA----C--GAC------GAGGCAGGTCCCCTAGAAGAAGAACTCCCTCGCCTCGCAGACGAAGGTCTCAATCGCCGCGTCGCAGAAGATCTCAATCTCGGGA-AT-CT--CA-ATGTTAGTATCCCTTGGACTCATAAGGTGGGAAACTTTACTGGGCTTTATTCTTCCACTGTACCTGTCTTTAATCCTGATTGGCAAACTCCCTCTTTTCCTGACATTCATTTGAAAGAGGACATTATCAATAGGTGTCAACAATATGTGGGCCCTCTTACAGTTAATGAAAAAAGGAGATTAAAATTAATTATGCCTGCTAGGTTTTATCCTAACCTTACCAAATATTTGCCGTTAGATAAAGGCATTAAACCCTATTATCCTGAACACGCAGTTAATCATTACTTTAAAACTAGGCATTATTTACATACTCTGTGGAAATCTGGCATTCTATATAAGAGAGAAACTACACGCAGCGCCTCATTTTGTGGGTCACCATATTCTTGGGAACAAGAGCTACAGCATGGG-AGGTTGGTC-TTCCAAACCTCGGAAAGGCATGGGGACGAATCTTTCTGTTC--C--CAATCCTCTGGGATTCTTTCCCGATCACCAGTTGGACCCGGCGTTCAGAGCCAACCCAAACAATCCAGATTGGGACTTCAACCCCAACAAGGATCAATGGCCAGAGGC-AAATCAGGTG-GGAGC-GGGA-GCATTCGGGCCAGGGTTCACCCCACCACACGGAGGTCTTTTGGGGTGGAGCCCTCAGGCTCAGGGCATATTGACAA-CAGT----------------GC--CAA------CAGC-CCTCCTCCTGCCTCCACCAATCGGCAGTCAGGGAGACAGCCTACTCCCATCTCTCCACCGCT-AAGAGA-----CAGTCATCCTCAGGCCATGCAGTGGAA
>genotype_C_gnl|hbvnuc|KX276853_FT00000_P-C_Feature
--CTCCAGCACATTCCACCAAGCTCTGCTA---GATCCCAGAGTGAGGGGCCTATACTTTCCTGCTGGTGGCTCCAGTTCCGGAACAGTAAACCCTGTTCCGACTACTGCCTCTCCCATATCGTCAATCTTCTCGAGGACTGGGGACCCTGCACCGAAGATGGAGAGCACCACATCAGGATTCCTAGGACCCCTGCTCGTGTTACAGGCGGGGTTTTTCTTGTTGACAAGAATCCTCACAATACCACAGAGTCTAGACTCGTGGTGGACTTCTCTCAATTTTCTAGGGGGAGCACCCACGTGTCCTGGCCAAAATTTGCAGTCCCCAACCTCCAATCACTCACCAACCTCTTGTCCTCCAACTTGTCCTGGTTATCGCTGGATGTGTCTGCGGCGTTTTATCATCTTCCTCTTCATCCTGCTG---CTATGCCTCATCTTCTTGTTGG-TCTTCTGGACTACCAAGGTATGTTGCCCGTTTGTCCTCTACTTCCAG-GAAC-----ATCAACTAC---------CAGCACGGGACCATGCAAGACCTGCACGACTCCTGCTCAAGGAACCTCTATGTTTCCCTCTTGTTGCTGTACAAAACCTTCGGACGGAAATTGCACTTGTATTCCCATCCCATCATCTTGGGCTTTCGCAAGATTCCTATGGGAGTGGGCCTCAGTCCGTTTCTCCTGGCTCAGTTTACTAGTGCCATTTGTTCAGTGGTTCGTAGGGCTTTCCCCCACTGTTTGGCTTTCAGTTATATGGATGAT-TGGTATTGGGGGCCAAGTCTGTACAACATCT-GAATCCCTTTTTACCGCTGTTACCAATTTTCTTTTGTCTTTGGGTATACATTTAAACCCTCATAAAACCAAACGTTGGGGCTACTCCCTTAACTTCATGGGATATGTAATTGGAAGTTGGGGTACTTTGCCTCAGCAACATATTGTACAAAAAATCAAACAATGTTTTCGGAAACTGCCT-TAAATAGACCTATTGATTGGAAAGTATGTCAAAGAATTGTAGGTCTTTTGGGTTTTGCCGCTCCCTTTACACAATGTGGTTACCCAGCATTAATGCCTTTATATGCATGTATACAAGCAAAGCAGGCTTTCACTTTCTCGCC-ACTTACAAGGCCTTTCTGTGTAAACAATATCTGCACCTTTACCCCGTTGCTCGGCAACGGTCAGGTCTTTGCCAAGTGTTTGCTGATGCAACCCCCACTGG-TTGGGGC-TTGGCCAT-GGCCATCAGCGCATGCGTGGAACCTTTGTGGCTCCTCTGCCGATCCATACTGCGGAACTCCTAGCGGCTTGTTTTGCTCGCAGCAGGTCTGGAGCAAACCTTATCGGCACTGA-CAACTCTGTTGTCCTCTCTCGGAAATACACCTCATTTCCATGGCTGCTAGGCTGTGCTGCCAACTGGATCCTGCGC-GGGACGTCCTTTGTCTACGTCCCGTCGGCGCTGAATCCCGCGGACGACCCGTCTCGGGGCCGTTTGGGACTCTACCGTCCCCTTCTTCGTCTGCCGTTCCGGCCGACCACGGGGCGCACCTCTCTTTACGCGGTCTCCCCGTCTGTGCCTTCTCATCTGCCGGACCGTGTGCACTTCGCTTCACCTCTGCA-C--GTC------GCATGGAGACCACCGTGAACGCC-CGC-----------CAG----GTC-TTGCCCAAGGTC-TTACATAAGAGGACTCTTGGACTCC------C------------A--G----CAATGTCAACGACC--------GACCT---T-GAGGCATACTTCAAAGACTGTG-TATTTAAAGACTGGGAGGAGTTGGGGGAGGAGACTAGGTTAATGATCTTTGTACTAGGAGGCTGTAGGCATAAATTGGTCTGTTCACC-GCACCATGCAACTTTTTCACC-TCTGCCTAATCA-----------------T--------------------------C--------------TCATGTTCATGTTCCACTGTTCAAGCCTCCAAGCTGTGCCTTGGGTGGCTTTGGAGCATGGA----C------------A-------------T-------TGACCCGTATAAAGAATTTGGA-GCTTCTG-G-A-TTACTCTC-TTTTTT-----GCCTTCTGACTTCTTTCCTTCTATTCGTGATCTCCTCGACACCGCCTCTGCTCT-TATCGGGAGGCCTTAGAGTCTCCGGAACATTGTTCACCTCACCATACAGCACTAAGGCAAGCTAT-TCTGTGTTGGGGTGAGTTGATGAATCTGGCCACCTGGGTGGGA-GTAATTTG-ACGACCAGGCATCCAGGGAACTAGTAGTAA-CTATGTCAA-GTTAATATGGGCCTGAAAATCAGACAACTATTGTGGTTTCATATTTCCTGTCTTACTTTTGGAAGAG-CACTGTTCTTGAGTATTTGGTGTCTTTTGGAGTGTGGATTCGCACTCCTCCCCCTTA-AGACCACCAAATGCCCCTATCTTATCAACACTTCCGGAAACTACTGTT-TTAGA------GGAC------G-GGCAGGTCCCCTAGAAGAAGAACTCCCTCGCCTCGCAGACGAAG-TCTCAATCGCCGCGTCGCAGAAGATCTC-ATCTCGGG------TC-CA-ATGTTAGTATCCCTTGGACTCATAAGGTGGGAAACTTCACTGGGCTTTATTCTTCTACTGTACCTGTCTTTAATCCTGAATGGCAAACTCCCTCTTTTCCTCACATTCATTTGAAAGAGGATATTATCAATAGATGTCAACAATATGTGGGCCCTCTTACAGTTAACGAAAAAAGGAGATTAAAATTGATTATGCCTGCTAGGTTCTATCCTAACC-TACCAAATATTTGCCCTTAGATAAAGGCATCAAACCTTATTATCCTGAACATACAGTTAATCATTACTTCCAAACTAGGCATTATTTACATACTCTGTGGAAGGCTGGT-TTTTATATAAGAGAGAATCTACTCGCAGCGCCTCATTCTGTGGGTCACCATATTCTTGGGAACAAGAGCTACAGCATGGG-AGGTTGGTC-TTCCAAACCTCGACAAGGCATGGGGACGAATCTTTCTGTTC--C--CAATCCTCTGGGATTCTTTCCCGATCACCAGTTGGACCCGGCATTCAGAGCCAATTCAAACAATCCAGATTGGGACTTAAACCCCAACAAGGATCCATGGCCAGCGGC-AAACCAGGTA-GGAGT-GGGA-TCATTCGGGCCGGGGTTCACTCCACCACACGGCAATCTTTTGGGGTGGAGCCCTCAGGCTCAGGGCATATTGACAA-CAGTT-----------C-------CAG------CAGCGCCTCCTCCTGCCTCTACCAATCGGCAGTCAGGAAGACAGCCTACTCCCATCTCTCCACCTCT-AAGAGA-----CAGTCATCCTCAGGCCATGCAGTGGAA
>genotype_C_gnl|hbvnuc|AB112472_FT00000_P-C_Feature
--CTCCAGCACATTCCACCAAGCTCTGCTA---GATCCCAGAGTGAGGGGACTGTACTTTCCTGCTGGTGGCTCCAGTTCCGGAACAGTAAACCCTGTTCCGACTACTGCCTCTCCCATATCGTCAATCTTCTCGAGGACTGGGGACCCTGCACCGAACATGGAGAGCACCACATCAGGATTCCTAGGACCCCTGCTCGTGTTACAGGCGGGGTTTTTCTTGTTGACAAGAATCCTCACAATACCACAGAGTCTAGACTCGTGGTGGACTTCTCTCAATTTTCTAGGGGGAGCACCCACGTGTCCTGGCCAAAATTTGCAGTCCCCAACCTCCAATCACTCACCAACCTCTTGTCCTCCAATTTGTCCTGGTTATCGCTGGATGTGTCTGCGGCGTTTTATCATCTTCCTCTTCATCCTGCTG---CTATGCCTCATCTTCTTGTTGGCTCTTCTGGACTACCAAGGTATGTTGCCCGTTTGTCCTCTACTTCCAG-GAAC-----ATCAACTAC---------CAGCACGGGACCATGCAAGACCTGCACGACTCCTGCTCAAGGAACCTCTATGTTTCCCTCATGTTGCTGTACAAAACCTTCGGACGGAAATTGCACTTGTATTCCCATCCCATCATCTTGGGCTTTCGCAAGATTCCTATGGGAGTGGGCCTCAGTCCGTTTCTCCTGGCTCAGTTTACTAGTGCCATTTGTTCAGTGGTTCGTAGGGCTTTCCCCCACTGTTTGGCTTTCAGTTATATGGATGATGTGGTATTGGGGGCCAAGTCTGTACAACATCTTGAATCCCTTTTTACCGCTGTTACCAATTTTCTTTTGTCTTTGGGTATACATTTAAACCCTACTAAAACTAAACGTTGGGGCTACTCCCTTAATTTCATGGGATATGTAATTGGAAGTTGGGGTTCTTTACCACAGGAACATATTGTACACAAAATCAAACAATGTTTTCGGAAACTTCCTATAAATAGACCTATTGATTGGAAAGTATGTCAACGAATTGTGGGGCTTCTGGGCTTTGCCGCTCCCTTTACACAATGGGGGTACCCAGCATTAATGCCTTTGGATGCATGTATACAAGCTAAACAGGCTTTCACTTTCTCGCCAACTTACAAGGCCTTTCTGTGTAAACAATATATGAACCTTTACCCCGTTGCTCGGCAACGGCCAGGTCTTTGCCAAGTGGTTGCTGATGCAACCCCCACTGG-TTGGGGC-TTGGCCATAGGCCATCAGCGCATGCGTGGAACCTTTGTGGCTCCTCTGCCGATCCATACTGCGGAACTCCTAGCAGCTTGTTTTGCTCGCAGCCGGTCTGGAGCAAACCTTCTCGGCACCGA-CAACTCTGTTGTCCTCTCTCGGAAATACACCTCCTTTCCATGGCTGCTAGGCTGTGCTGCCAACTGGATCCTGCGC-GGGACGTCCTTTGTCTACGTCCCGTCGGCGCTGAATCCCGCGGACGACCCGTCTCGGGGCCGTTTGGGACTCTACCGTCCCCTTCTGCGTCTGCCGTTCCGGCCGACCACGGGGCGCACCTCTCTTTACGCGGTCTCCCCGTCTGTGCCTTCTCATCTGCCGGACCGGGGGCACTTCGCTACACCTCTGCA-CGAG--------GCATGGAGACCACCGTGAACGCC-CGC-----------CAG----GTC-TTGCCCAAGGCC-TTACATAAGAGGACTCTGGGACTCT------C------------A--G----CAATGTCAACGACC--------GACCT---T-GAGGCATACTTCAAAGACTGTG-TATTTAAAGACTGGGAGGAGATGGGGGAGGAGACTAGATTAAAGATCTTTGTACTGGGAGGCTGTAGGCATAAATTGGTCTGTTCACCAGCACCATGCAACTTTTTCACC-TCTGCCTAATCA-----------------T--------------------------C--------------TCATGTTCATGTCCTACTGTTCAAGCCTCCAAGCTGTGCCTTGGGTGGCTTTGGGGCATGGA----C------------A-------------T-------TGACCCGAATAAAGAATTTGGA-GCTTCTGTGGAGTTACTCTC-TTTTTT-----GCCTTCTGACTTCTTTCCTTCTATTCGTGATCTCCTCGACACCGCATCTGCTCTGTATCGGGAGGCCTTAGAGTCTCCGGAACATTGTTCACCTCACCATACAGCACTAAGGCAAGCTAT-TCTGTGTTGGGGTGAGTTGATGAATCTGGCCACCTGGGTGGGAAGTAATTTGGAAGACCCAGCATCCAGGGAATTAGTAGTAAGCTATGTCAATGTTAATATGGGCCTGAAAATCAGACAACTATTGTGGTTTCACATTTCCTGTCTTACTTTTGGAAGAGAAACTGTTCTTGAGTATTTGGTGTCTTTTGGAGTGTGGATTCGCACTCCTCCCGCTTACAGACCACCAAATGCTCCTATCTTATCAACACTTCCGGAAACTACTGTTGTTAGA----C--GAC------GAGGCAGGACCCCTAGAAGAAGAATTCCCTCGCCTCGCCGACGAAGGTCTCAATCGCCGCGTCGCAGAAGATCTCAATCTCGGGA-AT-CT--CA-ATGTTAGTATTCCTTGGACTCATAAGGTGGGAAACTTTACTGGGCTTTATTCTTCTACTGTCCCTGTCTTTAATCCTGACTGGCAAACTCCCTCTTTTCCTCACATTCATTTGAAAGAGGATATCATCAATAGATGTCAACAATATGTAGGCCCTCTTACAGTTAACGAAAAAAGAAGATTAAAATTGATTATGCCTGCTAGGTTCTATCCTAACCGTACCAAATATTTGCCCTTAGATAAAGGCATTAAACCTTATTATCCTGAACACATAGTTAATCATTACTTCCAAGCTAGGCATTATTTACATACTCTGTGGAAGGCTGGTATCTTATATAAGAGAGAAACTACTCGCAGCGCCTCATTTTGTGGGTCACCATATTCTTGGGAACAAGAGCTACAGCATGGG-AGGTCCGTC-TTCCAAACCTCGACAAGGCATGGGGACGAACCTTTCTGTTC--C--CAATCCTCTGGGATTCTTTCCCAGTCACCAGTTGGACCCAGCGTTCGGAGCCAATTCAAACAATCCAGATTGGGACTTCAACCCCAACAAGGATCAATGGCCAGCGGC-AAACCAGGTA-GGAGT-GGGA-GCATTCGGGCCAGGGTTCACTCCACCACACGGCAGTCTTTTGGGGTGGAGCCCTCAGGCTCAGGGCATATTGACAA-CCGT----------------GC--CAG------CAGCGCCTCCTCCTGCCTCCACCAATCGGCAGTCAGGAAGACAGCCTACTCCCATCTCTCCACCTCT-AAGAGA-----CAGTCATCCGCAGGCCATGCAGTGGAA
>genotype_C_gnl|hbvnuc|DQ089768_FT00000_P-C_Feature
--CTCCAGCACATTCCACCAAGCTCTGATA---GATCCCAGAGTGAGGGGCCTATACTTTCCTGCTGGTGGCTCCAGTTCCGGAACAGTAAACCCTGTTCCGACTACTGCCTCTCCCATATCGTCAATCTTCTCGAGGACTGGGGACCCTGCACCGAATATGGAGAGCACCACATCAGGATTCCTAGGACCCCTGCTCGTGTTACAGGCGGGGTTTTTCTTGTTGACAAGAATCCTCACAATACCACAGAGTCTAGACTCGTGGTGGACTTCTCTCAATTTTCTAGGGGAAGCACCCAAGTGTCCTGGCCAAAATTTGCAGTCCCCAACCTCCAATCACTCACCAACCTTTTGTCCTCCAACTTGTCCTGGTTATCGCTGGATGTGTCTGCGGCGTT-TATCATCTTCCTCTTCATCCTGCTG---CTATGCCTCATCTTCTTGTTGGTTCTTCTGGACTACAAAGGTATGTTGCCCGTTTGTCCTCTACTTCCAG-GAAC-----ATCAACTAC---------CAGCACGGGACCATGCAAGACCTGCACGATTCCTGCTCAAGGAACCTCTATGTTTCCCTCTTGTTGCTGTACAAAACCTTCGGACGGAAATTGCACTTGTATTCCCATCCCATCATCTTGGGCTTTCGCAAGATTCCTATGGGAGTGGGCCTCAGTCCGTTTCTCCTGGCTCAGTTTACTAGTGCCATTTGTTCAGTGGTTCGTAGGGCTTTCCCCCATTGTTTGGCTTTCAGTTATATGGATGATGTGGTATTGGGGGCCAAGTCTGTACAACATCTTGAATCCCTTTTTACCGCTGTTACCAATTTTCTTTTGTCTTTGGGTATACATTTAAACCCTACTAAAACTAAACGTTGGGGCTACTCCCTTAACTTCATGGGATATGTAATTGGAAGTTGGGGTACCTTACCACAGGAACATATTGTACACAAAATCAAACAATGTTTTCGGAAACTTCCTATCAATAGACCTATTGATTGGAAAGTATGTCAACGAATTGTGGGGCTTCTGGGCTTTGCCGCCCCCTTTACACAATGTGGGTACCCAGCATTAATGCCTTTGTATGCATGTATACAAGCTAAACAGGCTTTCACTTTCTCGCCAACTTACAAGGCCTTTCTGTGTAAACAATATCTGAACCTTTACCCCGTTGCTCGGCAACGGTCAGGTCTTTGCCAAGTGTTTGCTGACGCAACCCCCACTGG-TTGGGGC-TTGGCAATAGGCCATCAGCGCGTGCGTGGAACCTTTGTGGCTCCTCTGCCGATCCATACTGCGGAACTCCTAGCAGCTTGTTTTGCTCGCAGCCGGTCTGGAGC-A-ACTTCTCGGCACCGA-CAACTCTGTTGTCCTCTCTCGGAAATACACCTCCTTTCCATGGCTGCTAGGCTGTGCTGCCAACTGGATCCTGCGC-GGGACGTCCTTTGTCTACGTCCCGTCGGCGCTGAATCCCGCGGACGACCCGTCTCGGGGCCGTTTGGGACTCTACCGTCCCCTTCTTCGTCTGCCGTTCCGGCCGACCACGGGGCGCACCTCTCTTTACGCGGTCTCCCCGTCTGTGCCTTCTCACCTGCCGGACCGTGTGCACTTCGCTTCACCTCTGCA-C--GTT------GCATGGAGACCACCGTGAACGCCCGAC-----------AAG-----TC-TTGCCCAAGGTC-TTACATAAGAGGACTCTTGGACTCT------C------------A--G----CAATGTCAACGACC--------GACCT---T-GAGGCATACTTCAAAGACTGTG-TATTTAAAGACTGGGAGGAGTTGGGGGAGGAGATTAGATTAAAGATCTTTGTACTGGGAGGCTGTAGGCATAAATTGGTCTGTTCACCAGAACCCTGCAACTTTTTCACC-TCTGCCTAATCA-----------------T--------------------------C--------------TCATGTTCATGTCCCACTGTTCAAGCCTCCAAGCTGTGCCTTGGGTGGCTTTGGGGCATGGA----C------------A-------------T-------TGACCCGTATAAAGAATTTGGA-GCTTCTTCGGAGTTACTCTC-TTTTTT-----GCCTTCTGACTTCTTTCCTTCTATTCGTGATCTCCTCGACACCGCTTCTGCTCTGTATCGGGAGGCCTTAGAATCTCCGGAACATTGTACACCTCACCATACAGCAATAAGGCAAGCTAT-TCTATGTTGGGG-GAGTTGATGAATCTGGCCACCTGGGTGGGAAGTAATTTGGAAGA-CCAGGATCCAGGGAATTAGTAGTAGGCTA-GTCAATGTCAATATGGGCCTAAAATTCAGACAACTATTGTGGTTTCACATTTCCTGCCTTACTTTTGGAAGACAAACTGTTCTGGAGTATTTGGTGTCTTTTGGAGTGTGGATTCGCACTCCTCCCGCTTACAGACCACCAAATGCCCCTATCTTATCAACACTTCCGGAAACTACTGTTATTAGA----C--GAC------GAGGCAGGTCCCCTAGAAGAAGAACTCCCTCGCCTCGCAGACGAAGGTCTCAATCGCCGCGTCGCAGAAGATCTCAATCTCGGGA-AT-CT--CA-ATGTTAGTATCCCTTGGACTCATAAGGTGGGAAACTTTACTGGGCTTTATTCTTCTACTGTACCTGTCTTTAATCCTGATTGGCAAACTCCCTCTTTTCCTCACATTCATTTGAAAGAGGATATTATCAACAGATGTCAACAATATGTAGGCCCTCTTACAGTTAACGAAAAAAGGAGATTGAAATTGATTATGCCTGCTAGGTTCTATCCTAACCGTACCAAATATTTGCCCTTAGATAAAGGCATTAAACCTTATTATCCTGAACACATAGTTAATCATTACTTCCAAACTAGGCATTATTTACATACTCTGTGGAAGGCGGGTATTTTATATAAGAGAGAAACTACTAGAAGCGCCTCATTTTGTGGGTCACCATATTCTTGGGAACAAGAGCTACAGCATGGG-AGGTTGGTC-TTCCAAACCTCGACAAGGCATGGGGACGAATCTTTCTGTTC--C--CAACCCTCTGGGATTCTTTCCCGGTCACCAGTTGGACCCGGCATTCGGAGCCAATTCAAACAATCCAGATTGGGACTTCAACCCAAACAAGGATCAATGGCCAGCGGCACA-CCAGGTA-GGAGT-GGGA-TCCTTCGGGCCAGGGTTCACTCCACCACACGGCAATCTTTTGGGGTGGAGCCCTCAGGCTCAGGGCATATTGTCAA-CAGT------------A----C--CAG------CAGCGCCTCCTCCTGCCTCTACCAATCGGCAGTCAGGAAGACAGCCTACTCCCATCTCTCCACCTCT-AAGAGA-----CAGTCATCCTCAGGCCACACAGTGGAA
>genotype_C_gnl|hbvnuc|DQ089802_FT00000_P-C_Feature
--CTCCACCACATTCCACCAAGCTTTGCTA---GATCCCAGAGTGAGGGGCCTGTAT-TTCCTGCTGGTGGCTCCAGTTCCGGAGCAGTAAACCCTGTTCCGACTACTGCCTCTCCCATATCGTCAATCTTCTCGAGGACTGGGGACCCTGCACCGAACATGGAGAACACAACATCAGGATTCCTAGGACCCCTGCTCGTGTTACAGGCGGGGTTTTTCTTGTTGACAAAAATCCTCACAATACCGCAGAGTCTAGACTCGTGGTGGACTTCTCTCAATTTTCTAGGGGGAGCACCCACGTGTCCTGGCCAAAATTCGCAGTCCCCAACCTCCAATCACTCACCAACCTCTTGTCCTCCAATTTGTCCTGGCTATCGCTGGATGTGTCTGCGGCGTTTTATCATATTCCTCTTCATCCTGCTG---CTATGCCTCATCTTCTTGTTGGTTCTTGTGGACTACCAAGGTATGTTGCCCGTTTGTCCTCTACTTCCAG-GAAC-----ATCAACTAC---------CAGTACGGGACCATGCAAGACCTGCACGAATCCTGCTCAAGGAACCTCTATGTTTCCCTCTTGTTGCTGTACAAAACCTTCGGACGGAAACTGCACTTGTATTCCCATCCCATCATCTTGGGCTTTCGCAAGATTCCTATGGGAGTGGGCCTCAGTCCGTTTCTCCTGGCTCAGTTTACTAGTGCCATTTGTTCAGTGGTTCGTAGGGCTTTCCCCCACTGTTTGGCTTTCAGTTATATGGATGATGTGGTATTGGGGGCCAAGTCTGTACAACATCTTGAGTCCCTTTTTACCGCTGTTACCAATTTTCTTTTGTCTTTGGGTATACATTTGAACCCTAACAAAACCAAACGTTGGGGCTACTCCCTTAACTTTATGGGATATGTAATTGGAAGTTGGGGTACTCTACCACAGGAACATATTGTGCTAAAAATCAAACAATGTTTTCGAAAACTTCCTGTAAATAGACCTATTGATTGGAAGGTATGTCAAAGAATTGTGGGTCTTTTGGGCTTTGCTGCCCCTTTTACACAATGTGGCTATCCCGCCTTAATGCCTCTGTATGCATGTATACAGGCTAAGCAGGCTTTCACTTTCTCGCCAACTTACAAGACTTTTCTGTGTAAACAATATCTGAACCTTTACCCCGTTGCCCGGCAACGGTCAGGTCTCTGCCAAGTGTTTGCTGACGCAACCCCCACTGG-CTGGGGC-TTGGCAATAGGCCATAAGCGCATGCGTGGAACCTTTGTGGCTCCTCTGCCGATCCATACTGCGGAACTCCTAGCAGCTTGTTTTGCTCGCAGCCGGTCTGGAGCAAAACTCATCGGAACCGA-CAACTCTGTTGTTCTCTCTCGGAAATACACCTCCTTTCCATGGCTGCTAGGGTGTGCTGCCAACTGGATCCTACGC-GGGACGTCCTTTGTCTACGTCCCGTCGGCGCTGAATCCCGCGGACGACCCGTCCCGCGGCCGTTTGGGCCTCTATCGTCCCCTTCTACATCTGCCGTTCCGGCCGACCACGGGGCGCACCTCTCTTTACGCGGTCTCCCCGTCTGTGCCTTCTCACCTGCCGGACCGTGTGCACTTCGCTTCACCTCTGCA-C--GTC------GCATGGAGACCACCGTGAACGCC-CGC-----------CAG----GTC-TTGCCCAAGGTC-TTACATAAGCGGACTCTTGGACTCT------C------------A--G----CAATGTCAACGACC--------GACCT---T-GAGGCATACTTCAAAGACTGTG-TGTTTAAAGACTGGGAGGAGTTGGGGGAGGAGATTAGGTTAAAGGTCTTTGTACTAGGAGGCTGTAGGCATAAATTGGTCTGTTCACCAGCACCATGCAACTTTTTCACC-TCTGCCTAATCA-----------------T--------------------------C--------------TCATGTTCATGTCCTACTGTTCAAGCCTCCAAGCTGTGCCTTGGGTGGCTTTAGGGCATGGA----C------------A-------------T-------TGACCCATATAAAGAATTTGGA-GCTTCTGTGGAGTTACTCTC-TTTTTT-----GCCGTCTGACTTCTTTCCTTCTATTCGAGATCTCCTCGACACCGCCTCTGCTCTGTATCGGGAGGCCTTAGAGTCTCCGGAACATTGTTCACCTCACCATACAGCACTCAGGCAAGCTAT-TCTGTGTTGGGGTGAGTTGATGAATCTGGCCACCTGGGTGGGAAGTAATTTGGAAGATCCAGCATCCAGGGAATTAATAGTCAGCTATGTCAATGTTAATATGGGCCT-AAAATCAGACAATTATTGTGGTTTCACATTTCCTG-CTTACTTTTGGAAGAGAAACTGTCCTTGAGTATTTGGTGTCTTTTGGAGTGTGGATTCGCACTCCTCCCGCATACAGACCACCAAATGCCCCTATCTTATCAACACTTCCGGAAACTACTGTTGTTAGA----C--GAC------GAGGCAGGACCCCTAGAAGAAGAACTCCCTCGCCTCGCAGACGAAGGTCTCAATCACCGCGTCGCAGAAGATCTCAATCTCGGGA-AT-CT--CA-ATGTTAGTATCCCTTGGACTCATAAGGTGGGAAACTTTACTGGCCTTTATTCTTCTACTGTACCTATCTTTAATCCTGAGTGGCAAACTCCCTCCTTTCCTCACATTCACTTGCAGGAGGACATTATCAATAGATGTCAACAATATGTAGGCCCTCTTACAGTTAATGAAAAAAGGAGATTAAAATTAATTATGCCTGCTAGGTTCTATCCTAACCTTACCAAATATTTGCCCTTAGACAAAGGCATTAAACCCTATTATCCGGAACATGCAGTTAATCATTACTTCAAAACCAGGCATTATTTACATACTCTGTGGAAGGCTGGCATTCTATATAAGAGAGAAACTACACGCAGCGCCTCATTTTGTGGGTCACCATATTCTTGGGAACAAGAGCTACAGCATGGG-AGGTTGGTC-TTCCAAACCTCGAAAAGGCATGGGGACGAATCTTTCTGTTC--C--CAATCCTCTGGGATTCTTTCCCGATCACCAGTTGGACCC-GCGTTCGGAGCCAACTCAAACAATCCAGATTGGGACTTCAACCCCAACAAGGATCAATGGCCAGAGGC-AAATCAGGTA-GGAGT-GGGA-GCATTCGGGCCAGGATTCACCCCACCACACGGCGGTCTTTTGGGGTGGAGCCCTCAGACTCAGGGCATATTGACAA-CAGT----------------GC--CAG------CAGCGCCTCCTCCTGCCTCCACCAATCGGCAGTCAGGAAGACAGCCTACTCCCATCTCTCCACCTCT-AAGAGA-----CAGTCATCCTCAGGCCATGCAGTGGAA
>genotype_C_gnl|hbvnuc|JN827415_FT00000_P-C_Feature
--CTCCACAACATTTCATCAAGCTCTGCTA---GATCCCAGAGTAAGGGGCCTATACTTTCCTGCTGGTGGCTCCAGTTCCGGAACAGCAAACCCTGTTCCGACTACTGCCTCTCCCATATCGTCAATCTTCTCGAGGACTGGGGACCCTGCACCGAATATGGAGAACACAACATCAGGATTCCTAGGACCCCTGCTCGTGTTACAGGCGGGGTTTTTCTTGTTGACAAGAATCCTCACAATACCACAGAGTCTAGACTCGTGGTGGACTTCTCTCAATTTTCTAGGGGGAGCACCCGCGTGTCCTGGCCAAAATTCGCAGTCCCCAACCTCCAATCACTCACCAACCTCTTGTCCTCCAATTTGTCCTGGCTATCGCTGGATGTGTCTGCGGCGTTTTATCATATTCCTCTTCATCCTGCTG---CTATGCCTCATCTTCTTGTTGGTTCTTCTGGACTACCAAGGTATGTTGCCCGTTTGTCCTCTAATTCCAG-GAAC-----ATCAACAAC---------AAGCACGGGACCATGCAAGACCTGCACGACTCCTGCTCAAGGCACCTCTATGTTTCCCTCTTGTTGCTGTACAAAACCTTCGGACGGAAATTGCACCTGTATTCCCATCCCATCATCCTGGGCTTTCGCAAAATTCCTATGGGAGTGGGCCTCAGTCCGTTTCTCCTGGCTCAGTTTACTAGCGCCATTTGTTCAGTGGTTCGTAGGGCTTTCCCCCACTGTTTGGCTTTCAGTTATATGGATGATGTGGTATTGGGGGCCAAGTCTGTACAACATCTTGAGTCCCTTTTTACCTCTGTTACCAATTTTCTTCTGTCTTTGGGTATACATTTGAACCCTAATAAAACCAAGCGTTGGGGATACTCCCTAAATTTCATGGGATATGTAATTGGAAGTTGGGGTACTTTACCACAGGAACATATTGTGCAAAAAATCAGGCAGTGTTTTCGGAAACTTCCTGTAAATAGACCCATTGATTGGAAAGTATGTCAGAGAATTGTGGGTCTTTTGGGCTTCGCTGCCCCTTTTACACAATGTGGTTATCCTGCCTTATTACCTTTGTATGCATGTATACAAGCTAAGCAGGCTTTTTCTTTCTCGCCAACTTATAAGGCTTTTCTGTGTAAACAATACCTGACCCTTTACCCCGTTGCCAGGCAACGGCCCGGTCTGTGCCAAGTGTTTGCTGACGCAACCCCCACTGG-TTGGGGC-TTGGCTATGGGCCATCAGCGCATGCGTGGAACCTTTGTGGCTCCTCTGCCGATCCATACTGCGGAACTCCTTGCAGCTTGTTTTGCTCGCAGCCGGTCTGGAGCGAAACTCATCGGAACCGA-CAACTCTGTTGTCCTCTCTCGGAAGTACACCTCGTTTCCATGGCTGCTCGGTTGTGCTGCCAACTGGATCCTGCGC-GGGACGTCCTTTGTCTACGTCCCGTCGGCGCTGAATCCCGCGGACGACCCGTCTCGGGGGCGCTTGGGGCTCTACCGTCCCCTTCTCCGTCTGCCGTTCCAGCCGACCACGGGGCGCACCTCTCTTTACGCGGTCTCCCCGTCTGTGCCTTCTCATCTGCCGGTCCGTGTGCACTTCGCTTCACCTCTGCA-C--GTC------GCATGGAGACCACCTTGAACGCC-AAC-----------CAA----GTC-TTGCCCAAGGTC-TTACATAAGAGGACTCTTGGACTCT------C------------A--G----CAATGTCAACGACC--------GACCT---T-GAGGCGTACTTCAAAGACTGTG-TGTTTAAAGACTGGGAGGAGTTGGGGGAGGAGATTAGGTTAAAGGTCTTTGTACTAGGAGGCTGTAGGCATAAATTGGTCTGCGTACCAGCACCATGCAACTTTTTCACC-TCTGCCTAATCA-----------------T--------------------------C--------------TCATGTTCATGTCCTACTGTTCAAGCCTCCAAGCTGTGCCTTGGGTGGCTTTGGGGCATGGA----C------------A-------------T-------TGACCCGTATAAAGAATTTGGA-GCTTCTGTGGAGTTACTCTC-TTTTTT-----GCCTTCGGACTTCTTTCCTTCTATTCGAGATCTCCTCGACACCGCCTCTGCTCTCTATCGGGAGGCCTTAGAGTCTCCGGAACATTGTTCACCTCACCATACAGCACTAAGGCAAGCTAT-TCTGTGTTGGGGTGAATTGATGAATCTGGCCACCTGGGTGGGAAGTAATTTGGAAGACCCAGCATCCAGGGAATTAGTAGTCAGCTATGTTAATGTTAATATGGGCCTAAAGATCAGACAACTATTGTGGTTTCACATTTCTTGTCTTACTTTTGGAAGAGAAACGGTTCTTGAATATTTGGTGTCCTTCGGAGTGTGGATTCGCACTCCTCCCGCTTACAGACCACCAAATGCCCCTATCTTATCAACACTTCCGGAAACTACTGTTGTTAGA----C--GAC------GAGGCAGGTCCCCTAGAAGAAGAACTCCCTCGCCTCGCAGACGAAGGTCTCAATCGCCGCGTCGCAGAAGATCTCAATCTCGGGA-AT-CT--CA-ATGTTAGTATCCCTTGGACTCATAAGGTGGGAAACTTTACTGGGCTTTATTCTTCTACTGTTCCTGTCTTTAATCCTGAATGGCAAACTCCCTCTTTTCCTGATATACATTTGCAGGAGGACATTATTAATAGATGTCAACAATTTGTGGGCCCTCTTAATGTAAATGAAAAAAGGAGATTAAAGTTAATTATGCCTGCTAGATTTTTTCCCAACCTTACCAAATATTTGCCCTTAGAGAAAGGTATTAAACCTTATTATCCTGAACATACAGTTAATCATTACTTCAAAACTAGGCATTATTTGCATACCCTTTGGAAGGCTGGCATACTATATAAGAGAGAAACTACACGCAGCGCCTCATTTTGTGGGTCACCATATTCTTGGGAACAAGAGCTACAGCATGGG-AGGTTATTC-TGCAAAACCTCGCAAAGGCATGGGGACGAATCTTTCTGTTC--C--CAATCCTCTGGGATTCTTGCCCGACCATCAGTTGGACCCTGCTTTCGGAGCCAATTCAAACAATCCAGATTGGGACTTCAACCCCAACAAGGACCCTTGGCCGGGGGC-CTGGCAGGTA-GGAGC-TGGA-GCATTCGGGCCAGGGTTCACCCCACCACACGGCGGTCTTTTGGGGTGGAGCCCTCAGGCTCAGGGCATATTGACAA-CAGT----------------GC--CAG------CAGCTCCTCCTCCTGCCTCCACCAATCGGCAGTCAGGGAGGCAGCCTACTCCCATCTCTCCACCTCT-AAGAGA-----CAGTCATCCTCAGGCCATGCAGTGGAA
>genotype_C_gnl|hbvnuc|KC774214_FT00000_P-C_Feature
--CTCCACAACATTCCACCAAGCTCTGTTA---GATCCCAGAGTAAGGGGCCTATATTTTCCTGCTGGTGGCTCCAGTTCCGAAACAGTAAACCGGGTTCCGACTACTGCCTTACCCACATCGTCAATCTTCTCGAGGACTGGGGACCCTGCACCGAACATGGAGAGCACAACATCAGGATTCCTAGGACCCCTGCTCGTGTTACAGGCGGGGTTTTTCTTGTTGACAAGAATCCTCACAATACCACAGAGTCTAGACTCGTGGTGGACTTCTCTCAATTTTCTAGGGGGAGCACCCACGTGTCCTGGCCAAAATTCGCAGTCCCCAACCTCCAATCACTCACCAACCTCTTGTCCTCCAATTTGTCCTGGCTATCGCTGGATGTGTCTGCGGCGTTTTATCATATTCCTCTTCATCCTGCTG---CTATGCCTCATCTTCTTGTTGGTTCTTCTGGACTACCAAGGTATGTTGCCCGTTTGTCCTCTACTTCCAG-GAAC-----AACAACTAC---------CAGTACGGGACCATGCAAGACCTGCACGATTCCTGCTCACGGACCCTCTATGTTTCCCTCTTGTTGCTGTACAAAACCTTCGGACGGAAACTGCACTTGTATTCCCATCCCATCATCCTGGGCTTTCGCAAGATTCCTATGGGAGTGGGCCTCAGTCCGTTTCTCCTGGCTCAGTTTACTAGTGCCATTTGTTCAGTGGTTCGTAGGGCTTTCCCCCACTGTTTGGCTTTCAGTTATATGGATGATGTGGTATTGGGGGCCAAGTCTGTACAACATCTTGAGTCCCTTTTTACCTCTGTTACCAATTTTCTTTTGTCTTTGGGTATACATTTGAACCCTAATAAAACCAAAAGTTGGGGATACTCCCTTAACTTCATGGGATATGTAATTGGAAGTTGGGGTACATTACCGCAGGAACATATTGTACTAAAAATCAAGCAATGTTTTCGAAAACTGCCTGTAAATCGACCTATTGATTGGAAAGTATGTCAAAGAATTGTGGGTCTTTTGGGTTTTGCTGCCCCTTTTACACAATGTGGATATCCTGCCTTGATGCCTTTATATGCATGTATACAATCTAAGCAGGCTTTCACTTTCTCGCCAACTTACAAGGCCTTTATGTGTAAACAATATCTGAACCTTTACCCCGTTGCCCGGCAACGGTCAGGTCTTTGGCAAGTATTTGGTTACGCAACCCCCAAAGG-ATGGGGC-TTAAAAATAGGCCATCAAAGCATGCGAGGAACCTTTGTGGCTCCTCTGCCGATCCATACTGCGGAACTACAAGCAGCTTGTTTCGCTCGCAGCAGGTCTGGAGCGACACTTATCGGAACCGA-CAACTCTGTTGTCCTCTCTCGGAAATACACCTCCTTTCCATGGATGCTAGGGTGTGCTGCCAACTGGATCCTGCGC-GGGACGTCCTTTGTTTACGTCCCGTCGGCGCTGAATCCCGCGGACGACCCGTCTCGGGGCCGTTTGGGGCTCTACCGTCCCCTTCTTCGTCTGCCGTTCCGGCCGACCACGGGGCGCACCTCTCTTTACGCGGTCTCCCCGTATGTGCCTTCTCATCTGCCGGACCGTGTGCACTTCGCTTCACCTCTGCA-C--GTC------GCATGGAGACCACCGTGAACGCCACCC------------AG----GTC-TTGCCCAAGGTC-TTACATAAGAGGACTCTTGGACTCT------C------------A--G----CAATGTCAACGACC--------GACCT---T-GAGGCATATTTCAAAGACTGTG-TGTTTAAAGACTGGGAGGAGTTGGGGGAGGAGATTAGGTTAAAGGTCTTTGTACTAGGAGGCTGTAGGCATAAATTGGTGTGTTCACCAGCACCATGCAACTTTTTCACC-TCTGCCTAATCA-----------------T--------------------------C--------------TCATGTTCATGTCCCACTGTTCAAGCCTCCAAGCTGTGCCTTGGGTGGCTTTGGGGCATGGA----C------------A-------------T-------TGACCCGTATAAAGAATTTGGA-GCTTCTGTGGAGTTACTCTC-TTTTTT-----GCCTTCTGACTTCTTTCCTTCTATTCGAGATCTCCTCGACACCGCCTCTGCTCTATATCGGGAGGCCTTAGAGTCTCCGGAACATTGTTCACCTCACCATACAGCACTCAGGCAAGCTAT-TCTCTGTTGGGGTGAGTTGATGAATCTGGCCACTTGGGTGGGAAGTAATTTGGAAGACCCAGCATCCAGGGAATTAGTAGTCAGCTATGTCAATGTTAATATGGGCCTAAAAATCAGACAACTATTGTGGTTTCACATTTCCTGTCTTACTTTTGGAAGAGAAACTGTTCTTGAGTATTTGGTGTCTTTTGGAGTGTGGATTCGCACACCTCCCGCTTACAGACCACCAAATGCCCCTATCTTATCAACACTTCCGGAAACTACTGTTGTTAGA----C--GAC------GAGGCAGGTCCCCTAGAAGAAGAACTCCCTCGCCTCGCAGACGAAGATCTCAATCGCCGCGTCGCAGAAGATCTCAATCTCGGGA-AT-CT--CA-ATGTTAGTATCCCTTGGACTCATAAGGTGGGAAACTTTACTGGGCTTTATTCTTCTACTGTACCCGTCTTTAATCCTGAGTGGCAGACTCCCTCCTTTCCTCACATTCATTTACAGGAGGACATTATCAATAGATGTCAACAATTTGTGGGCCCTCTTACAGTTAATGAAAAAAGGAGATTAAAATTAATTATGCCTGCTAGGTTTTATCCTAACCTTACCAAATATTTGCCCTTGGACAAAGGCATTAAACCGTATTATCCTGAACATGCAGTTAATCATTACTTCCAAACTAGGCATTATTTACATACTCTGTGGAAAGCTGGCATTCTATATAAGAGAGAAAATACACGCAGCGCCTCATTTTGTGGGTCACCATATTCTTGGGAACAAGAGCTACAGCATGGG-AGGTTGGTC-TTCCAAACCTCGACAAGGCATGGGGACAAATCTTTCTGTTC--C--CAATCCTCTGGGATTCTTTCCCGATCACCAGTTGGACCCTGCGTTTGGAGCCAACTCAAACAATCCAGATTGGGACTTCAACCCCAACAAGGATCACTGGCCAGAGGC-AAATCAGGTA-GGAGC-GGGA-GCATTCGGGCCAGGGTTCACCCCACCACACGGCGGTCTTTTGGGGTGGAGCCCTCAGGCTCAGGGCATATTGACAA-CAGT----------------GC--CAG------CAGCACCTCCTTCTGCCTCCACCAATCGGCAGTCAGGAAGACAGCCTACTCCCATCTCTCCACCTCT-AAGAGA-----CAGTCATCCTCAGGCCATGCAGTGGAA
>genotype_C_gnl|hbvnuc|KR013859_FT00000_P-C_Feature
--CTCTACAACATTCCACCAAGCACTGCTA---GACCCCAGAGTGAGGGGCCTATACCTTCCTGCTGGTGGCTCCAGTTCCGGAACAGTAAACCCTGTTCCGACTACTGCCTCACCCATATCGTCAATCTTCTCGAGGACTGGGGACCCTGCACCGAACATGGAGAACACAACATCAGGATTCCTAGGACCCCTGCTCGTGTTACAGGCGGGGTTTTTCTCGTTGACAAGAATCCTCACAATACCACAGAGTCTAGACTCGTGGCGGACTTCTCTCAATTTTCTAGGGGGAGCACCCACGTGTCCTGGCCAAAATTCGCAGTCCCCAACCTCCAATCACTCACCAACCTCTCGTCCTCCAATTTGTCCTGGCTATCGCTGGATGTGTCTGCGGCGTTTTATCATATTCCTCTTCATCCTGCTG---CTATGCCTCATCTTCTTGTTGGTTCTTCTGGACTACCAAGGTATGTTGCCCGTTTGTCCTCTACTTCCAG-GAAC-----ATCAACTAC---------CAGCACGGGACCATGCAAGACCTGCACGATTCCTGCTCAAGGAACCTCTATGTTTCCCTCTTGTTGCTGTACAAAACCTTCGGACGGAAACTGCACTTGTATTCCCATCCCATCATCTTGGGCTTTCGCAAGATTCCTATGGGAGTGGGCCTCAGTCCGTTTCTCCTGGCTCAGTTTACTAGTGCCATTTGTTCAGTGGTTCGTAGGGCTTTCCCCCACTGTTTGGCTTTCAGTTATATGGATGATGTGGTATTGGGGGCCAAGTCTGTACAACATCTTGAGTCCCTTTTTACCTCTATTACCAATTTTCTTTTGTCTTTGGGTATACATTTGAACCCTAATAAAACCAAACGTTGGGGCTACTCCCTTAATTTCATGGGATATGTAATTGGAAGTTGGGGTACTTTACCGCAAGAACATATTGTACTAAAAATCAAACAATGTTTTCGAAAACTGCCTGTAAATAGACCTATTGATTGGAAAGTATGTCGGAGAATTGTGGGTCTGTTGGGCTTTGCTGCCCCTTTTACACAATGTGGCTATCCTGCCTTAATGCCTTTATATGCATGTATACAATCTAAGCAGGCTTTCACTTTCTCGCCAACTTACAAGGCCTTTCTGTGTAAACAATATCTGAACCTTTACCCCGTTGCTCGGCAACGGTCAGGCCTCTGCCAAGTGTTTGCTGATGCAACCCCCACTGG-ATGGGGC-TTGGCTATTGGCCATCGCCGCATGCGTGGAACCTTTGTGGCTCCTCTGCCGATCCATACTGCGGAACTCCTAGCAGCCTGTTTTGCTCGCAGCCGGTCTGGAGCGAAACTTATCGGGACCGA-TAACTCTGTTGTCCTCTCTCGGAAATACACCTCCTTTCCATGGCTGCTCGGGTGTGCTGCCAACTGGATCCTGCGC-GGGACGTCCTTTGTCTACGTCCCGTCGGCGCTGAATCCCGCGGACGACCCGTCTCGGGGCCGTTTGGGACTCTACCGTCCCCTTCTTCATCTGCCGTTCCGGCCGACCACGGGGCGCACCTCTCTTTACGCGGTCTCCCCGTCTGTGCCTTCTCATCTGCCGGACCGTGTGCACTTCGCTTCACCTCTGCA-C--GTC------GCATGGAAACCACCGTGAACGCC-CAC-----------CAG-----GCCTTGCCCAAGGTC-TTACATAAGAGGACTCTTGGACTCG------C------------A--G----CAATGTCAACGACC--------GACCT---T-GAGGCATACTTCAAAGACTGTT-TGTTTAAGGACTGGGAGGAGTTGGGGGAGGAGATTAGGTTAATGATCTTTGTACTAGGAGGCTGTAGGCATAAATTGGTCTGTTCACCAGCACCATGCAACTTTTTCACC-TCTGCCTAATCA-----------------T--------------------------C--------------TCATGTTCATGTCCTACTGTTCAAGCCTCCAAGCTGTGCCTTGGGTGGCTTTGGGACATGGA----C------------A-------------T-------TGACCCGTATAAAGAATTTGGA-GCTTCTGCGGAGTTACTCTC-TTTTTT-----GCCTTCTGACTTCTTTCCTTCTATTCGAGATCTCCTCGACACCGCCTCAGCTCTGTATCGGGAGGCCTTAGAGTCTCCGGAACATTGTTCACCTCACCATACAGCACTCAGGCAAGCTAT-CCTGTGTTGGGGTGAGTTGATGAATCTGGCCACCTGGGTGGGAAGTAATTTGGAAGATCCAGCATCCAGGGAATTAGTAGTCAGCTATGTCAATGTTAATATGGGCCTAAAACTCAGACAAATACTGTGGTTTCACATTTCTTGTCTTACTTTTGGAAGAGAAACTGTTCTTGAGTATTTGGTGTCTTTTGGAGTGTGGATTCGCACTCCTACTGCTTACAGACCACCAAATGCCCCTATCTTATCAACACTTCCGGAAACTACTGTTGTTAGA----C--GAC------GAGGCAGGTCCCCTAGAAGAAGAACTCCCTCGCCTCGCAGACGAAGGTCTCAATCGCCGCGTCGCAGAAGATCTCAATCTCGGGA-AT-CT--CA-ATGTTAGTATCCCTTGGACTCATAAGGTGGGAAACTTTACTGGGCTTTATTCTTCTACTGTACCTGTCTTTAATCCTGAGTGGCAAACTCCCTCCTTTCCTCACATTCATTTACAGGAGGACATTATTAATAGATGCCAACAATATGTGGGCCCTCTTACAGTTAATGAAAAAAGGAGATTAAAATTAATTATGCCTGCTAGGTTCTATCCTAACCCTACCAAATATTTGCCCTTGGACAAAGGCATTAAACCATATTATCCTGAACATGCAGTTAATCATTACTTCAAAACTAGGCATTATTTACATACTCTGTGGAAGGCGGGCATTCTATATAAGAGAGAAACTACACGCAGCGCCTCATTTTGTGGGTCACCATATTCTTGGGAACAAGAGCTACAGCATGGG-AGGTTGGTC-TTCCAAACCTCGACAAGGCATGGGGACGAATCTTTCTGTTC--C--CAATCCTCTGGGATTCTTTCCCGATCACCAGTTGGACCCTGCGTTCGGAGCCAACTCAAACAATCCAGATTGGGACTTCAACCCCAACAAGGATCACTGGCCAGAGGC-AAATCAGGTA-GGAGC-GGGA-GCATTCGGGCCAGGGTTCACCCCACCACACGGCGGTCTTTTGGGGTGGAGCCCTCAGGCTCAGGGCCTATTGACAA-CAGT----------------GC--CAG------TAGCACCTCCTCCTGCCTCCACCAATCGGCAGACAGGAAGACAGCCTACTCCCATCTCTCCACCTCT-AAGAGA-----CAGTCATCCTCAGGCCGTGCAGTGGAA
>genotype_F_gnl|hbvnuc|AB116654_FT00000_P-F_Feature
--CTCCACTCAGTTCCACCAGGCTCTGTTA---GATCCGAGGGTAAGGGCTCTGTATTTTCCTGCTGGGGGCTCCAGTTCAGAGACACAGAACCCTGCTCCGACTATTGCCTCTCTCACATCATCAATCTTCTTGAAGACTGGGGGCCCTGCTACGAACATGGACAACATCACATCAGGACTCCTAGGACCCCTGCTCGTGTTACAGGCGGTGTTTTCCTTGTTGACAAAAATCCTCACAATACCACAGAGTCTAGACTCGTGGTGGACTTCTCTCAATTTTCTAGGGGGAACAACCGGGTGTCCTGGCCAAAATTCGCTGTCCCCAACCTCCAATCACTTACCAACCTCTTGTCCTCCAACTTGTCCTGGCTATCGCTCGATGTGTCTGCGGCGTTTTATCATCTTCCTCTTCATCCTGCTG---CTATGCCTCATCTTCTTGTTGGTTCTTCTGGACTATCAAGGTATGTTGCCCGTTTGTCCTCTACTTCCAG-G-AT----CCACGACCAC---------CAGCACGGGACCATGCAAAACCTGCACAACTCTTGCTCAAGGAACCTCTATGTTTCCCTCTTGCTGCTGTTCAAAACCCTCGGACGGAAACTGCACTTGTATTCCCATCCCATCATCCTGGGCTTTAGGAAAATACCTATGGGAGTGGGCCTCAGCCCGTTTCTCCTGGCTCAGTTTACTAGTGCAATTTGTTCAGTGGTGCGTAGGGCTTTCCCCCACTGTCTGGCTTTTAGTTATATGGATGATCTGGTATTGGGGGCCAAATCTGTGCAGCATCTTGAGTCCCTTTACACTGCTGTTACTAATTTTCTGTTATCTGTGGGTATCCAGTTAAATACCTCTAAAACAAAAAGATGGGGTTATACCTTGAATTTCATGGGTTATGTTATTGGCAGTTGGGGATCATTACCACAAGATCACATTGTACAAAAGATCAAAGATTGTTTTCGTAAACTTCCTGTAAATCGCCCTATTGATTGGAAAGTTTGTCAACGCATTGTGGGTCTTTTGGGCTTTGCCGCCCCCTTTACTCAATGTGGTTATCCTGCTCTCATGCCTATCCATGCCTGTATAACTGCTAAACAGGCTTTTGTCTTTTCGCCAACTTACAAGGCCTTTCTATGTCAACAATACATGAACCTTTACCCCGTTGCTCGGCAACGGCCAGGCCTGTGCCAAGTGTTTGCTGACGCAACCCCCACTGG-TTGGGGC-TTGGCCATTGGCCATCAGCGCATGCGTGGAACCTTTGTGGCTCCTCTGCCGATCCATACTGCGGAACTCCTTGCAGCCTGTTTCGCTCGCAGCCGGTCTGGAGCGAAACTCATCGGCACGGA-CAACTCTGTGGTCCTCTCTAGGAAGTACACCTCCTTCCCATGGCTGCTCGGCTGTGCTGCCAACTGGATCCTACGC-GGGACGTCCTTTGTTTACGTCCCGTCGGCGCTGAATCCCGCGGACGATCCCTCTCGGGGTCGCTTGGGGCTGTATCGCCCTCTTCTCCGTCTGCCGTTCCAGCCGACGACGGGTCGTACCTCTCTTTACGCGGCCTCCCCGTCTGTTCCTTCTCATCTGCCGGACCGTGTGCACTTCGCTTCACCTCTGCA-C--GTC------GCATGGAGACCACCGTGAACGCCCCTC-----------GA-----AGC-TTGCCAACAGTC-TTACATAAGCGGACTCTTGGACTTT------C------------A--G----GAAGGTCAATGACCTG------GATC------GAAGAATACATCAAAGACTGTG-TATTTAAGGACTGGGAGGAGCTGGGGGAGGAGACTAGGTTAATGATTTTTGTATTAGGAGGCTGTAGGCATAAATTGGTCTGTTCACCAGCACCATGCAACTTTTTCACC-TCTGCCTAATCA-----------------T--------------------------C--------------TTTTGTTCATGTCCTACTGTTCAAGCCTCCAAGCTGTGCCTTGGGTGGCTTTAGGGCATGGA----C------------A-------------T-------TGACCCTTATAAAGAATTTGGA-GCTTCTGTGGAATTACTCTC-TTTTTT-----GCCTACTGATTTCTTCCCGTCAGTTCGGGACCTTCTCGACACCGCTTCAGCCCTTTACCGGGATGCTTTAGAATCACCAGAACACTGCACAGCTCACCATACCGCTATCAGGCAAATTGTAT-TGTGCTGGGGTGAGTTGATGACTTTGGCTTCCTGGGTGGGCAATAATTTGGACGATCCTGCTGCTAGGGACCTAGTGGTTAACTATGTCAATACTCACATGGGCCTAAAAATTAGACAATTACTGTGGTTTCACATTTCCTGCCTTACTTTTGGAAGACAAACAGTTCTGGAGTATTTGGTGTCTTTTGGAGTGTGGATTCGCACTCCTATTGCTTATAGACCACCAAATGCCCCTATCTTATCCACACTTCCGGAGACTACTGTTGTTAGA------GGAC------GACGCAGGTCCCCTCGAAGAAGAACTCCCTCGCCTCGCAGACGAAGGTCTCAATCGCCGCGTCGCAGAAGATCTCAATCTCCAG-----CTTCCCGATGTTAGTATTCCTTGGACTCATAAGGTGGGAAACTTTACGGGACTCTATTCCTCTACTGTTCCTACTTTTAATCCTGACTGGTTAACTCCTTCTTTTCCTGACATTCATTTACATCAAGATTTGATACACAAATGTGAACAATTTGTAGGCCCTCTCACAAAAAATGAATTGAGAAGATTAAAATTGGTTATGCCATCCAGATTTTTTCCTAAGGTTACTAAATATTTTCCTATGGAAAAGGGAATTAAACCCTATTATCCTGATAACGTGGTTAATCATTATTTTAAGACCAGACACTATTTGCATACTTTATGGAAAGCAGGAATTCTATATAAGAGAGAATCCACACGTAGCGCCTCATTTTGTGGGTCACCATATTCTTGGGAACAAGAGCTACAGCATGGG--AGCACCTCTATCAACGACTCGAAGAGGCATGGGACAGAATCTCTCTGTAC--C--CAATCCTCTGGGATTCTTTCCAGACCATCAGCTGGATCCTCTATTCAGGGCAAATTCCAGCAGTCCCGACTGGGACTTCAACAAAAACAAGGACAATTGGCCAATGGC-AAACAAGGTA-GGAGT-GGGA-GGATACGGTCCTGGGTTCACACCCCCACACGGTGGCCTGTTGGGGTGGAGCCCACAGGCACAGGGTGTGCTTACAA-CATT----------------GC--CAG------CAGATCCGCCTCCTGCTTCCACCAATCGGAGGTCCGGGAGAAAACCAACCCCAGTCTCTCCACCTCT-AAGAGA-----CACTCATCCACAGGCCATGCAGTGGAA
>genotype_F_gnl|hbvnuc|AB214516_FT00000_P-F_Feature
--CTCAACCCAGTTCCACCAGGCCCTGTTG---GATCCGAGGGTAAGGGCTCTGTCTCCTCCTGCTGGTGGCTCCAGTTCAGAGACACAGAACCCTGCTCCGACTATTGCCTCTCTCACATCATCAATCTTCTCGAAGACTGGGGGCCCTGCTATGAACATGGACAACATCACATCAGGACTCCTAGGACCCCTGCTCGTGTTACAGGCGGTGTGTTTCTTGTTGACAAAAATCCTCACAATACCACAGAGTCTAGACTCGTGGTGGACTTCTCTCAATTTTCTAGGGGGACTACCCGGGTGTCCTGGCCAAAATTCGCAGTCCCCAACCTCCAATCACTTACCAACCTCCTGTCCTCCAACTTGTCCTGGTTATCGTTGGATGTGTCTGCGGCGTTTTATCATCTTCCTCTTCATCCTGCTG---CTATGCCTCATCTTCTTGTTGGTTCTTCTGGACTATCAAGGTATGTTGCCCGTTTGTCCTCTAATTCCAG-G-AT----CTACGACCAC---------CAGCACGGGACCATGCAAAACCTGCACAACTCTTGCTCAAGGAACCTCTATGTTTCCCTCCTGTTGCTGTTCCAAACCCTCGGACGGAAACTGCACCTGTATTCCCATCCCATCATCTTGGGCTTTAGGAAAATACCTATGGGAGTGGGCCTCAGCCCGTTTCTCCTGGCTCAGTTTACTAGTGCAATTTGTTCAGTGGTGCGTAGGGCTTTCCCCCACTGTCTGGCTTTTAATTATATGGATGATCTGGTATTGGGGGCCAAATCTGTGCAGCATCTTGAGTCCCTTTATACCGCTGTTACCAATTTTCTGTTATCTGTGGGTATCCATTTGAATACCTCTAAAACAAAAAGATGGGGTTATAATTTACATTTCATGGGTTATGTCATTGGCAGTTGGGGAGCATTGCCCCAAGATCATATTGTACACAAAATCAAAGAATGTTTTAGAAAACTTCCTGTAAATCGTCCAATTGACTGGAAAGTTTGTCAACGTATTGTGGGACTTTTGGGCTTTGCGGCCCCTTTCACCCAATGTGGTTATCCTGCTCTCATGCCTCTGTATAATTGTATCAGTGCGAAACAGGCTTTTGTCTTTTCGCCAACTTACAAGGCCTTTCTCTGTAAACAGTACATGAACCTTTACCCCGTTGCTCGGCAACGGCCAGGCCTGTGCCAAGTGTTTGCTGACGCAACCCCCACTGG-TTGGGGCATTGGCC-TTGGCCATCAGCGCATGCGTGGAACCTTTGTGGCTCCTCTGCCGATCCATACTGCGGAACTCCTTGCAGCTTGTTTCGCTCGCAGCCGGTCTGGAGCGAATCTCATCGGCACAGA-CAACTCTGTTGTCCTCTCTAGGAAGTACACCTCCTTCCCATGGCTGCTCGGATGTGCTGCCAACTGGATCCTGCGC-GGGACGTCCTTTGTTTACGTCCCGTCGGCGCTGAATCCCGCGGACGACCCCTCCCGGGGCCGCTTGGGGCTCTACCGCCCTCTTCTGCGTCTGCCGTTCCAGCCGACCACGGGTCGCACCTCTCTTTACGCGGTCTCGCCTGCTGTTCCTTCTCATGTGCCGCATCGTGTGCACTTCGCTTCACCTCTGCA-C--GTC------GCATGGAGACCACCGTGAACGCC-CGC-----------CAA----ATC-TTGCCCAAGGTC-TTACATAAGAGGACTCTTGGACTCT------C------------A--G----CAATGTCAACGACC--------GACCT---T-GAGGCATACTTCAAAGACTGTG-TATTTAAAGACTGGGAGGAGTTGGGGGAGGAGATTAGGTTAAAGGTCTTTGTACTGGGAGGCTGTAGGCATAAATTGGTCTGTTCACCAGCACCATGCAACTTTTTCACC-TCTGCCTAATCA-----------------T--------------------------C--------------TTTTGTTCATGTCCTACTGTTCAAGCCTCCAAGCTGTGCCTTGGGTGGCTTTAGGGCATGGA----C------------A-------------T-------TGACCCTTATAAAGAATTTGGC-GCTTCTGCGGAATTGCTCTC-TTTTTT-----GCCTTCTGATTTCTTTCCGTCGGTTCGGGATCTACTCGACACCGCTTCAGCCCTCTACAGGGATGCTTTAGAGTCACCGGAACATTGCACTCCCAATCATACCGCTCTCAGGCAAGCTAT-TTTGTGTTGGGGTGAATTAATGACTTTGGCTTCCTGGGTGGGCAATAATTTGGAGGACCCTGCAGCCAGGGATTTAGTAGTTAACTATGTTAACACTAACATGGGCTTAAAAATTAGACAACTATTGGGGTTTCACATTTCTTGCCTTACTTTTGGAAGAGAAACAGTTCTTGAGTATTTGGTGTCCTTTGGAGTGTGGATTCGCACTCCTCCAGCTTATAGACCACCAAATGCCCCTATCCTATCCACACTTCCGGAAACTACTGTTGTTAGA----C--GAC------GAGGCAGGTCCCCTAGAAGAAGAACTCCCTCGCCTCGCAGACGAAGGTCTCAATCGCCGCGTCGCAGAAGATCTCAATCTCCAG-----CTTCCCAATGTTAGTATTCCTTGGACTCATAAGGTGGGAAATTTTACGGGGCTCTACTCTTCTACTGTACCTGCTTTCAATCCTCACTGGTTAACTCCTTCTTTTCCTGATATTCATTTGCATCAAGACCTGATATCTAAATGTGAACAATTTGTAGGCCCACTTACCAAAAATGAATTGAGAAGGTTGAAATTGATTATGCCAGCCAGAATCTTTCCTAAACTTACTAAATATTTTCCGCTGGAGAAAGGCATTAAACCCTATTATCCTGAGCATGCAGTTAATCATTACTTTAAAACCAGACATTATTTGCATACTTTATGGAAGGCGGGAATTTTATATAAGAGAGAATCCACACGTAGCGCCTCATTTTGTGGGTCACCATATTCCTGGGAACAAGAGCTACAGCATGGG--AGCACCTCTCTCAACGACAAGAAGGGGCATGGGACAGAATCTCTCTGTGC--C--CAATCCACTGGGATTCTTTCCAGACCATCAGCTGGATCCTCTTTTCAAAGCAAATTCCAGCAGTCCCGATTGGGACTTCAACAAAAACAAGGACACTTGGCCAATGGC-AAACAAGGTA-GGAGT-GGGA-GCATACGGTCCAGGGTTCACACCCCCACACGGTGGCCTGTTGGGGTGGAGCCCTCAGGCACAAGGTGTTCTAACAA-CCTT----------------GC--CAG------CAGATCCGCCTCCTGCCTCCACCAATCGGCGGTCCGGGAGGAAGCCAACCCCAGTCTCTCCACCTCT-AAGAGA-----CACACATCCACAGGCAATGCAGTGGAA
>genotype_F_gnl|hbvnuc|AY090458_FT00000_C-F_Feature
--CTCAACTCAGTTCCACCAGGCTCTGTTA---GATCCGAGGGTAAGGGCTCTGTATTTTCCTGCTGGTGGCTCCAGTTCAGAGACACAGAACCCTGCTCCGACTATTGCCTCTCTCACATCATCAATCTTCTTGAAGACTGGGGGCCCTGCTATGAACATGGACAACATCACATCAGGACTCCTAGGACCCCTGCTCGTGTTACAGGCGGTGTGTTTCTTGTTGACAAAAATCCTCACAATACCACAGAGTCTAGACTCGTGGTGGACTTCTCTCAATTTTCTAGGGGGAACACCAGGGTGTCCTGGCCAAAATTCGCAGTCCCCAACCTCCAATCACTTACCAACCTCCTGTCCTCCAACTTGTCCTGGCTATCGCTGGATGTGTCTGCGGCGTTTTATCATATTCCTCTTCATCCTGCTG---CTATGCCTCATCTTCTTGTTGGTTCTTCTGGACTATCAAGGTATGTTGCCCGTCTGTCCTCTACTTCCAG-G-AT----CCACGACCAC---------CAGCACGGGACCATGCAAAACCTGCACAACTCTTGCTCAAGGAACCTCTATGTTTCCCTCCTGCTGCTGTTCCAAACCTTCGGACGGAAACTGCACTTGTATTCCCATCCCATCATCCTGGGCTTTAGGAAAATACCTATGGGAGTGGGCCTCAGCCCGTTTCTCCTGGCTCAGTTTACTAGTGCAATTTGTTCAGTGGTGCGTAGGGCTTTCCCCCACTGTTTGGCTTTTAGTTATATGGATGATCTGGTATTGGGGGCCAAATCTGTGCAGCATCTTGAGTCCCTTTATACCGCTGTTACCAATTTTCTGTTATCTGTGGGTATCCATTTAAATACCTCTAAAACGAAAAGATGGGGCTATACTCTAAATTTCATGGGATATGTTATTGGAAGTTGGGGATCATTACCACAAGATCACATTGTACAAAAAATCAAAGACTGTTTTCGTAAACTTCCTGTAAATCGCCCTATTGATTGGAAAGTTTGTCAACGCATTGTGGGTCTTTTGGGCTTTGCCGCCCCCTTTACACAATGTGGTTATCCTGCTCTCATGCCTCTGTATGCCTGTATAACTGCTAAACAGGCCTTTGTCTTTTCGCCAACTTACAAGGCCTTTCTATGTCAACAATACATGAACCTTTACCCCGTTGCTCGGCAACGGCCAGGCCTGTGCCAAGTGTTTGCTGACGCAACCCCCACTGG-TTGGGGC-TTGGCCATTGGCCATCAGCGCATGCGTGGAACCTTTGTGGCTCCTCTGCCGATCCATACTGCAGAACTCCTTGCAGCTTGTTTCGCTCGCAGCCGGTCTGGAGCGAAACTCATCGGCACAGA-CAACTCTGTTGTCCTCTCTAGGAAGTACACCTCCTTCCCATGGCTGCTCGGTTGTGCTGCCAACTGGATCCTACGC-GGGACGTCCTTTGTCTACGTCCCGTCGGCGCTGAATCCCGCGGACGATCCCTCTCGGGGTCGCTTGGGGCTGTACCGCCCCCTTCTCCGTCTGCCGTTCCAGCCAACGACGGGTCGCACCTCTCTTTACGCGGCCTCCCCGTCTGTTCCTTCTCATCTGCCGGACCGTGTGCACTTCGCTTCACCTCTGCA-C--GTC------GCATGGAGACCACCGTGAACGCCCCTC-----------GA-----AGC-CTGCCAACAGTC-TTACATAAGCGGACTCTTGGACTCT------C------------A--G----GACGGTCAATGACCTG------GATC------GAAGACTACATCAAAGACTGTG-TATTTAAGGACTGGGAGGAGCTGGGGGAGGAGATCAGGTTAAAGGTCTTTGTATTAGGAGGCTGTAGGCATAAATTGGTCTGTTCACCAGCACCATGCAACTTTTTCACC-TCTGCCTAATCA-----------------T--------------------------C--------------TTTTGTTCATGTCCTACTGTTCAAGCCTCCAAGCTGTGCCTTGGGTGGCTTTGGGGCATGGA----C------------A-------------T-------TGACCCTTATAAAGAATTTGGA-GCTTCTGTGGAATTACTCTC-TTTTTT-----GCCTTCTGATTTCTTCCCGTCAGTTCGGGACCTACTCGACACCGCTTCAGCCCTTTACCGGGATGCTTTAGAATCACCAGAACATTGCACACCTAACCATACCGCTCTCAGGCAAGCTATCT-TGTGCTGGGGTGAGTTAATGACTTTGGCTTCCTGGGTGGGGAATAATTTGGAAGATCCTGCAGCTAGGGACCTAGTGGTTAACTATGTTAATACTAATATGGGCCTAAAAATTAGACAATTACTGTGGTTTCACATTTCCTGCCTTACTTTTGGAAGAGAAACAGTTCTTGAGTATTTGGTGTCTTTTGGAGTGTGGATTCGCACTCCTCCTGCTTATAGACCACCAAATGCCCCTATCTTATCCACACTTCCGGAAACTACTGTTGTTAGA----C--GAA------GAGGCAGGTCTCCTCGAAGAAGAACTCCCTCGCCTCGCAGACGAAGGTCTCAATCGCCGCGTCGCAGAAGATCTCAATCTCCAG-----CTTCCCAATGTTAGTATTCCTTGGACTCATAAGGTGGGAAACTTTACGGGACTTTATTCCTCTACTGTTCCTACTTTTAATCCTGACTGGTTAACTCCTTCTTTTCCTAATATTCATTTACATCAAGATTTGATAAACAAATGTGAACAATTTGTAGGCCCTCTAACAAAAAATGAATTGAGAAGATTAAAATTGGTTATGCCATCCAGATTTTTTCCTAAGGTTACCAAATATTTTCCTATGGAAAAGGGAATTAAACCCTATTATCCTGATAACGTGGTTAATCATTATTTTAAGACTAGACACTATTTGCATACTTTATGGAAGGCAGGCATTCTATATAAGAGAGAATCCACCCGTAGCGCCTCATTTTGTGGGTCACCATATTCTTGGGAACAAGAGCTACAGCATGGG--AGCACCTCTATCAACGACACGAAGGGGCATGGGACAGAATCTCTCTGTAC--C--CAATCCTCTGGGATTCTTGCCAGACCATCAGCTGGATCCTCTATTCAGGGCAAATTCCAGCAGTCCCGACTGGGACTTCAACAAAAGCAAGGACAATTGGCCAATGGC-AAACAAGGTA-GGAGT-GGGA-GGATACGGTCCTGGTTTCACACCCCCACACGGTGGCCTGCTGGGGTGGAGCCCACAGGCACAGGGTGTGCTTACAA-CATT----------------GC--CAG------CAGATCCGCCTCCTGCTTCCACCAATCGGCGGTCCGGGAGAAAACCAACCCCAGTCTCTCCACCTCT-AAGGGA-----CACTCATCCCCAGGCCATGCAGTGGAA
>genotype_F_gnl|hbvnuc|DQ899142_FT00000_P-F_Feature
[truncated: 2,545,194 more chars]
