# Supplementary material for: Neolithic and medieval virus genomes reveal complex evolution of hepatitis B
Source: eLife. 2018 May 10;7:e36666. doi: 10.7554/eLife.36666 (PMC6008052; doi:10.7554/eLife.36666)
Supplement: Figure 2—source data 2. — The multiple sequence alignment was stripped of any sites that had gaps in more than 95%. [file elife-36666-fig2-data2.fasta]

>gnl|hbvnuc|EU306725_FT00000_P-C_Feature_FT:source_EU306725_FT00000_P-C_of_[Viruses]_Hepatitis_B_Virus_genotype_C._Complete_genome._[Retro-transcribing_viruses]_(length=3254_residues).
TCCACAACATTCCACCAAGCTCTGCTAGATCCCAGAGTGAGGGGCCTATATTTTCCTGCT
GGTGGCTCCAGTTCCGGAACAGTAAACCCTGTTCCGACTACTGTCTCACCCATATCGTCA
ATCTTCTCGAGGACTGGGGACCCTGCACCGAACATGGAGAGCACAACATCAGGATTCCTA
GGACCCCTGCTCGTGTTACCGGCGGGGTTTTTCTTGTTGACAAGAATCCTCACAATACCA
CAGAGTCTAGACTCGTGGTGGACTTCTCTCAATTTTCTAGGGGGAGCACCCACGTGTCCT
GGCCAAAATTCGCAGTCCCCAACCTCCAATCACTCACCAACCTCCTGTCCTCCAATTTGT
CCTGGCTATCGCTGGATGTGTCTGCGGCGTTTTATCATATTCCTCTTCATCCTGCTGCTA
TGCCTCATCTTCTTGTTGGTTCTTCTGGACTACCAAGGTATGTTGCCCGTTTGTCCTCTA
CTTCCAGGA-ATCAACTACCAGCACGGGACCATGCAAGACCTGCACGATTCCTGCTCAAG
GAACCTCTATGTTTCCCTCTTGTTGCTGTACAAAACCTTCGGACGGAAACTGCACTTGTA
TTCCCATCCCATCATCCTGGGCTTTCGCAAGATTCCTATGGGAGTGGGCCTCAGTCCGTT
TCTCCTGGCTCAGTTTACTAGTGCCATTTGTTCAGTGGTTCGTAGGGCTTTCCCCCACTG
TTTGGCTTTCAGTTATATGGATGATGTGGTATTGGGGGCCAAGTCTGTACAACATCTTGA
GTCCCTTTTTACCTCTATTACCAATTTTCTTTTGTCTTTGGGTATACATTTAAACCCTAA
TAAAACCAAACGCTGGGGTTACTCCCTTAACTTCATGGGATATGTAATTGGAAGTTGGGG
TACTTTACCGCAGGAGCATATTGTACTGAAAATCAAGCAATGTTTTCGTAAACTGCCTGT
AAATAGACCTATTGATTGGAAAGTATGTCAAAGAATTGTGGGTCTTTTGGGCTTTGCTGC
CCCTTTTACACAATGTGGCTATCCTGCCTTGATGCCTTTATATGCATGTATACAATCTAA
GCAGGCTTTCACTTTCTCGCCAACTTATAAGGCCTTTCTGTGTAAACAATATCTGAACCT
TTACCCCGTTGCCCGGCAACGGTCAGGTCTCTGCCAAGTGTTTGCTGACGCAACCCCCAC
TGGATGGGGCTTGGCCATAGGCCATCGGCGCATGCGTGGAACCTTTGTGGCTCCTCTGCC
GATCCATACTGCGGAACTCCTAGCAGCTTGTTTTGCTCGCAGCCGGTCTGGAGCAAAACT
TATCGGCACCGACAACTCCGTTGTCCTCTCTCGGAAATACACCTCCTTTCCATGGCTGCT
CGGGTGTGCTGCCAACTGGATCCTGCGCGGGACGTCCTTTGTCTACGTCCCGTCGGCGCT
GAATCCCGCGGACGACCCGTCTCGGGGCCGTTTGGGACTCTACCGTCCCCTTCTTCATCT
GCCGTTCCGGCCGACCACGGGGCGCACCTCTCTTTACGCGGTCTCCCCGTCTGTGCCTTC
TCATCTGCCGGACCGTGTGCACTTCGCTTCACCTCTGCAGTCCATGGAGACCACCGTGAA
CGCCCATCTGCCAAGGTCTTACATAAGAGGACTCTTGGACTCTATGTCAACGACCAGGGG
CATACTTCAAAGACTGTGTGTTTAAAGACTGGGAGGAGTTGGGGGAGGAGATTAGGTTAA
TGATCTTTGTACTAGGAGGCTGTAGGCATAAATTGGTCTGTTCACCAGCACCATGCAACT
TTTTCACCTCTGCCTAATCATCATGTTCATGTCCTACTGTTCAAGCCTCCAAGCTGTGCC
TTGGGTGGCTTTGGGGCATGGAACCCATATAAAGAATTTGGAGCTTCCGTGGAGTTACTC
TCTTTTTGCCTTCTGACTTCTTCCCTTCTATTCGAGATCTCCTCGACACCGCCTCTGCTC
TGTATCGGGAGGCCTTAGAGTCTCCGGAACATTGTTCACCTCACCATACAGCACTCAGGC
AAGCTATTTGTGTTGGGGTGAGTTGATGAATCTTGCCACCTGGGTGGGAAGTAATTTGGA
AGACCCAGCATCCAGGGAATTAGTAGTCAGCTATGTCAATGTTAATATGGGCCTAAAAAT
CAGACAACTATTGTGGTTTCACATCTCCTGTCTTACTTTTGGAAGAGAAACTGTCCTTGA
GTATTTGGTGTCTTTTGGAGTGTGGATTCGCACTCCTCCCGCTTACAGACCACCAAATGC
CCCTATCTTATCAACACTTCCGGAAACTACTGTTGTTAGAACGAGGCAGGTCCCCTAGAA
GAAGAACTCCCTCGCCTCGCAGACGAAGGTCTCAATCGCCGCGTCGCAGAAGATCTCAAT
CTCGGGCTCAATGTTAGTATCCCTTGGACTCATAAGGTGGGAAATTTTACTGGGCTTTAT
TCTTCTACTGTACCTGTCTTTAATCCTGACTGGCAAACTCCCTCCTTTCCTCACATTCAT
TTACAGGAGGACATTATTAATAGATGTCAACAATATGTGGGCCCTCTTACAGTTAATGAA
AAAAGGAGATTAAAATTAATTATGCCTGCTAGGTTCTATCCTAACCTTACCAAATATTTG
CCCTTGGACAAAGGCATTAAACCGTATTATCCTGAACATGCAGTTAATCATTACTTCAAA
ACTAGGCATTATTTACATACTCTGTGGAAGGCTGGCATTCTATATAAGAGAGAAACTACA
CGCAGCGCCTCATTTTGTGGGTCACCATATTCTTGGGAACAAGAGCTACAGCA-ATCCTC
TGGGATTCTTTCCCGATCACCAGTTGGACCCTGCGTTCGGAGCCAACTCAAACAATCCAG
ATTGGGACTTCAACCCCAACAAGGATCACTGGCCAGAGGCAATCAGGTAGGAGCGGGAGC
TTCGGGCCAGGGTTCACCCCACCACACGGCGGTCTTTTGGGGTGGAGCCCTCAGGCTCAG
GGCATATTCAAAGTCAGCAGCACCTCCTCCTGCCTCCACCAATCGGCAGTCAGGAAGACA
GCCTACTCCCATCTCTCCACCTCTAAGAGACAGTCATCCTCAGGCCATGCAGTGGAA
>gnl|hbvnuc|HE981175_FT00000_P-G_Feature_FT:source_HE981175_FT00000_P-G_of_[Viruses]_Hepatitis_B_Virus_genotype_G._Complete_genome._[Retro-transcribing_viruses]_(length=3248_residues).
TCTACAGCATTCCACCAAGCTCTACAAAATCCCAAAGTCAGGGGCCTGTATTTTCCTGCT
GGTGGCTCCAGTTCAGGGATAGTGAACCCTGTTCCGACTATTGCCTCTCACATCTCGTCA
ATCTTCTCCAGGATTGGGGACCCTGCACCGAACATGGAGAACATCACATCAGGATTCCTA
GGACCCCTGCTCGTGTTACAGGCGGGGTTTTTCTTGTTGACAAGAATCCTCACAATACCG
CAGAGTCTAGACTCGTGGTGGACTTCTCTCAATTTTCTAGGGGGAGTGCCCGTGTGTCCT
GGCCTAAATTCGCAGTCCCCAACCTCCAATCACTCACCAATCTCCTGTCCTCCAACTTGT
CCTGGCTATCGCTGGATGTGTCTGCGGCGTTTTATCATATTCCTCTTCATCCTGCTGCTA
TGCCTCATCTTCTTGTTGGTTCTTCTGGACTATCAAGGTATGTTGCCCGTTTGTCCTCTG
ATTCCAGGATCTCGACCACCAGCACGGGACCCTGCAAAACCTGCACGACTCCTGCTCAAG
GCAACTCTATGTATCCCTCATGTTGCTGTACAAAACCTTCGGACGGAAATTGCACCTGTA
TTCCCATCCCATCATCTTGGGCTTTCGCAAAATACCTATGGGAGTGGGCCTCAGTCCGTT
TCTCTTGGCTCAGTTTACTAGTGCCATTTGTTCAGTGGTTCGTAGGGCTTTCCCCCACTG
TCTGGCTTTCAGCTATATGGATGATGTGGTATTGGGGGCCAAATCTGTACAACATCTTGA
GTCCCTTTATACCGCTGTTACCAATTTTCTTTTGTCTTTGGGTATACATCTAAACCCTAA
CAAAACAAAAAGATGGGGTTATTCCTTAAATTTTATGGGATATGTAATTGGAAGTTGGGG
TACTTTGCCACAAGAACACATCACACAGAAAATTAAGCAATGTTTTCGGAAACTCCCTGT
TAACAGGCCAATTGATTGGAAAGTCTGTCAACGAATAACTGGTCTGTTGGGTTTCGCTGC
TCCTTTTACCCAATGTGGTTACCCTGCCTTAATGCCTTTATATGCATGTATACAAGCTAA
GCAGGCTTTTACTTTCTCGCCAACTTATAAGGCCTTTCTCTGTAAACAATACATGAACCT
TTACCCCGTTGCTAGGCAACGGCCCGGTCTGTGCCAAGTGTTTGCTGACGCAACCCCCAC
TGGTTGGGGCTTGGCCATCGGCCATCAGCGCATGCGTGGAACCTTTGTGGCTCCTCTGCC
GATCCATACTGCGGAACTCCTAGCTGCTTGTTTTGCTCGCAGCCGGTCTGGAGCAAAACT
CATTGGGACTGACAATTCTGTCGTCCTTTCTCGGAAATATACATCCTTTCCATGGCTGCT
AGGCTGTGCTGCCAACTGGATCCTTCGCGGGACGTCCTTTGTTTACGTCCCGTCAGCGCT
GAATCCAGCGGACGACCCCTCCCGGGGCCGTTTGGGGCTCTGTCGCCCCCTTCTCCGTCT
GCCGTTCCTGCCGACCACGGGGCGCACCTCTCTTTACGCGGTCTCCCCGTCTGTTCCTTC
TCATCTGCCGGACCGTGTGCACTTCGCTTCACCTCTGCAGTTCATGGAAACCGCCATGAA
CACCC-TCCTACAAGGCATTATATAAGAGGACTCTTGGACTGTATGTCAACAACCGGAGA
AATACTTCAAGGACTGTGTTTTTGCTGAGTGGGAAGAATTAGGCAATGAGTCCAGGTTAA
TGACCTTTGTATTAGGAGGCTGTAGGCATAAATTGGTCTGCGCACCAGCACCATGTAACT
TTTTCACCTCTGCCTAATCATCTTGTTCATGTCCTACTGTTCAAGCCTCCAAGCTGTGCC
TTGGGTGGCTTTAGGGCATGGAACCCTTATAAAGAATTTGGAGCTACTGTGGAGTTGCTC
TCGTTTTGCCTTCTGACTTTTTCCCGTCTGTTCGTGATCTTCTCGACACCGCTTCAGCTT
TGTACCGGGAATCCTTAGAGTCCTCTGATCATTGTTCGCCTCACCATACAGCACTCAGGC
AAGCAATTTGTGCTGGGGTGAGTTGATGACTCTAGCTACCTGGGTGGGTAATAATTTGGA
AGATCCAGCATCCAGAGATTTGGTGGTCAATTATGTTAATACTAATATGGGTTTAAAAAT
CAGGCAACTATTGTGGTTTCACATTTCCTGTCTTACTTTTGGGAGAGAAACCGTTCTTGA
GTATTTGGTGTCTTTTGGAGTGTGGATTCGCACTCCTCCTGCTTATAGACCACCAAATGC
CCCTATCCTATCAACACTTCCGGAGACTACTGTTGTTAGAAAGAGGCAGGTCCCCTCGAA
GAAGAACTCCCTCGCCTCGCAGACGAAGATCTCAATCGCCGCGTCGCAGAAGATCTGCAT
CTCCAGCTCCATGTTAGTATTCCTTGGACTCACAAGGTGGGAAACTTTACGGGGCTGTAT
TCTTCTACTATACCTGTCTTTAATCCTGATTGGCAAACTCCTTCTTTTCCAAATATCCAT
TTGCATCAAGACATTATAACTAAATGTGAACAATTTGTGGGCCCTCTCACAGTAAATGAG
AAACGAAGATTAAAACTAGTTATGCCTGCCAGATTTTTCCCAAACTCTACTAAATATTTA
CCATTAGACAAAGGTATCAAACCGTATTATCCAGAAAATGTAGTTAATCATTACTTCCAG
ACCAGACATTATTTACATACCCTTTGGAAGGCGGGTATTCTATATAAGAGAGAAACATCC
CGTAGCGCTTCATTTTGTGGGTCACCATATACTTGGGAACAAGATCTACAGCATATCCTC
TAGGATTCCTTCCCGATCACCAGTTGGACCCAGCATTCAGAGCAAATACCAACAATCCAG
ATTGGGACTTCAATCCCAAAAAGGACCCTTGGCCAGAGGCCACAAGGTAGGAGTTGGAGC
TATGGACCCGGGTTCACCCCTCCACACGGAGGCCTTTTGGGGTGGAGCCTTCAGTCTCAG
GGCACACT-CAACTCAGCAGATCCGCCTCCTGCCTCCACCAATCGTCAGTCAGGGAGGCA
GCCTACTCCCATCTCTCCACCACTAAGAGACAGTCATCCTCAGGCCATGCAGTGGAA
>gnl|hbvnuc|JQ027312_FT00000_P-B_Feature_FT:source_JQ027312_FT00000_P-B_of_[Viruses]_Hepatitis_B_Virus_genotype_B._Complete_genome._[Retro-transcribing_viruses]_(length=3239_residues).
WCCACCACTTTCCACCAAACTCTTCAAGATCCCAGAGTCAGGGCCCTGTACCTTCCTGCT
GGTGGCTCCAGTTCAGRAACAGTGAGCCCTGCTCAGAATACTGTCTCTGCCATATCGTCA
ATCTTATCGAAGACTGGGGACCCTGCACCGAACATGGAGAACATCGCATCAGGACTCCTA
GGACCCCTGCTCGTGTTACAGGCGGGGTTTTTCTCGTTGACAAAAATCCTCACAATACCA
CAGAGTCTAGACTCGTGGTGGACTTCTCTCAATTTTCTAGGGGGAACTCCCGTGTGTCTT
GGCCAAAATTCGCAGTCCCAAACCTCCAGTCACTCACCAACCTGTTGTCCTCCAACTTGT
CCTGGTTATCGCTGGATGTGTCTGCGGCGTTTTATCATCTTCCTCTGCATCCTGCTGCTA
TGCCTCATCTTCTTGTTGGTTCTTCTGGACTATCAAGGTATGTTGCCCGTTTGTCCTCTA
ATTCCAGGATATCAACAACCAGCACCGGACCATGCAARACCTGCACAACTCCTGCTCAAG
GAACCTCTATGTTTCCCTCATGTTGCTGTACAAAACCTACGGACGGAAACTGCACCTGTA
TTCCCATCCCATCATCTTGGGCTTTCGCAAAATACCTATGGGAGTGGGCCTCAGTCCGTT
TCTCTTGGCTCAGTTTACTAGTGCCATTTGTTCAGTGGTTCGTAGGGCTTTCCCCCACTG
TCTGGCTTTYAGTTATATGGATGATGTGGTTTTGGGGGCCAAGTCTGTACAMCACCTTGA
GTCCCTTTATGCCGCTGTTACCAATTTTCTTTTGTCTTTGGGTATACATTTAAACCCTCA
CAAAACAAAAAGATGGGGATATTCCCTTAACTTCATGGGATATGTAATTGGGAGTTGGGG
CACATTGCCACAGGAGCATATTGTACAAAAACTCAAAATGTGTTTTAGAAAACTTCCTGT
AAACAGGCCTATTGATTGGAAGGTATGTCAACGAATTGTGGGTCTTTTGGGGTTTGCCGC
CCCTTTCACGCAATGTGGATATCCTGCTTTAATGCCTTTATATGCATGTATACAAGCGAA
ACAGGCTTTTACTTTCTCGCCAACTTACAAGGCCTTTCTACGTCAACAGTATCTGAACCT
TTACCCCGTTGCTCGGCAACGGCCTGGTCTGTGCCAAGTGTTTGCTGACGCAACCCCCAC
TGGTTGGGGCTTGGCCATAGGCCATCAGCGCATGCGTGGAACCTTTGTGTCTCCTCTGCC
GATCCATACTGCGGAACTCCTAGCCGCTTGTTTTGCTCGCAGCAGGTCTGGAGCRAAACT
YATCGGGACTGACAATTCTGTCGTACTCTCCCGCAAGTATACATCATTTCCATGGCTGCT
AGGCTGTGCTGCCAACTGGATCCTGCGCGGGACGTCCTTTGTTTACGTCCCGTCGGCGCT
GAATCCCGCGGACGACCCCTCCCGGGGCCGCTTGGGGCTCTACCGCCCGCTTCTCCGCCT
CTTGTACCGACCGACCACGGGGCGCACCTCTCTTTACGCGGACTCCCCGTCTGTGCCTTC
TCATCTGCCGGACCGTGTGCACTTCGCTTCACCTCTGCAGTCCATGGAGACCACCGTGAA
CACCCGACTGCCAAGGTCTTGCATAAGAGGACTCTTGGACTCTATGTYAACGACCAGAGG
CATACTTCAAAGACTGTGTGTTTACTGAGTGGGAGGAGTTGGRGGAGGAGATCAGGTTAA
AGGTCTTTGTACTGGGAGGCTGTAGGCATAAATTGGTGTGTTCACCAGCACCATGCAACT
TTTTCACCTCTGCCTAATCATCTTGTTCATGTCCTACTTTTCAAGCCTCCAAGCTGTGCC
TTGGGTGGCTTTAGGGCATGGAAYCCGTATAAAGAATTTGGAGCTTCTGTGGAGTTAMTC
TCTTTTTGCCTACTGACTTCTTTCCTARTGTTCGAGATCTTCTCGACACCGCCTCTGCTC
TATATCGGGAGGCCTTAGAGTCTCCGGAACATTGTACACCTCACCACACGGCACTCAGGC
AAGTTATTTGTGTTGGGGTGAGTTAATGAATTTAGCCACCTGGGTGGGAAGCAATTTGGA
CGATCMAACATCCAGGGAAGCAGTAGTCAACTATGTCAACGTTAATATGGGCCTAAAAAC
CAGACAACTRTTATGGTTTCACATTTCCTGTCTTACTTTTGGGAGAGAAACTGTTCTTGA
ATATTTRGTGTCTTTTGGAGTGTGGATTCGCACTCCTCCYGSATATAGACCACMAAATGC
CCCTATCTTATCAACACTTCCGGAAACTGCTGTTGTTAGAAAGAKGCAGGTCCYCTAGAA
GAAGAACTCCCTCGCCTCGCAGACGAAGGTCTCAATCGCCGCGTCGCAGAAGATCTCAAT
CTCGGGCTCAATGTTAGTATTCCYTGGACACATAAGGTGGGAAACTTTACGGGGCTTTAT
TCTTCTACGGTACCTTGCTTTAATCCTAACTGGCAAACTCCTTCTTTTCCTGACATTCAT
TTGMAGGAGGACATTGTTGATAGATGTSAGCAATTTGTGGGGCCCCTTACAGTAAATGAA
AACAGGAGACTWAAATTAATTATGCCTGCTAGGTTTTATCCCAATGTTACTAAATAYTTG
CCCTTAGATAAAGGGATCAAACCGTATTATCCAGAGHATRTAGTTAATCATTACTTCCAG
ACGCGACATTATTTACACACTCTTTGGAAGGCKGGGATCTTATATAAAAGAGAGTCCACA
CGTAGCGCCTCATTTTKCGGGWCACCATATTCTTGGGAACAAGATCTACAGCATATCCCC
TGGGATTCTTCCCCGATCATCAGTTGGACCCYGCATTCAAAGCCAACTCAGAAAATCCAG
ATTGGGACYTCAACCCGCACAAGGACRGCTGGCCGGACGCCRCAAGGTGGGAGTGGGAGC
TTCGGGCCAGGGTTCACCCCTCCMCATGGGGGACTGTTGGGGTGGAGCCCTCAGGCGCAG
GGCCTACT-CAACTCAGCGGCTCCTCCTCCTGCCTCCACCAATCGGCAGTCAGGAAGGCA
GCCTACTCCCTTATCTCCACCTCTAAGGGACACTCATCCTCAGGCCATGCAGTGGAA
>gnl|hbvnuc|JQ429078_FT00000_P-C_Feature_FT:source_JQ429078_FT00000_P-C_of_[Viruses]_Hepatitis_B_Virus_genotype_C_(isolate_08.40.117)._Complete_genome._[Retro-transcribing_viruses]_(length=3239_residues).
TCCAGCACATTCCACCAAGCTCTGCTAGATCCCAGAGTGAGGGGCCTATACTTTCCTGCT
GGTGGCTCAAGTTCCGGAACAGTAAGCCCTGTTCCGACTACTGCCTCTCCCATATCGTCA
ATCTTCTCGAGGACTGGGGACCCTGCACCGAATATGGAGAGCACCACATCAGGATTCCTA
GGACCCCTGCTCGTGTTACAGGCGGGGTTTTTCTTGTTGACAAGAATCCTCACAATACCA
CAGAGTCTAGACTCGTGGTGGACTTCTCTCAATTTTCTAGGGGGAGCACCCACGTGTCCT
GGCCAAAATTTGCAGTCCCCAACCTCCAATCACTCACCAACCTCTTGTCCTCCAATTTGT
CCTGGTTATCGCTGGATGTGTCTGCGGCGTTTTATCATCTTCCTCTTCATCCTGCTGCTA
TGCCTCATCTTCTTGTTGGTTCTTCTGGACTGCCAAGGTATGTTGCCCGTTTGTCCTCTA
CTTCCAGGA-ATCAACTACCAGCACGGGACCATGCAAGACCTGCACGAATCCTGCTCAAG
GAACCTCTATGTTTCCCTCTTGTTGCTGTACAAAACCTTCGGACGGAAATTGCACTTGTA
TTCCCATCCCATCATCTTGGGCTTTCGCAAGATTCCTATGGGAGTGGGCCTCAGTCCGTT
TCTCCTGGCTCAGTTTACTAGTGCCATTTGTTCAGTGGTTCGTAGGGCTTTCCCCCACTG
TTTGGCTTTCAGTTATATGGATGATGAGGTATTGGGGGCCAAGTCTGTACAACATCTTGA
ATCCCTTTTTACCGCTATTACCAATTTTCTTTTGTCTTTGGGTATACATTTAAACCCTAA
TAAAACCAAACGTTGGGGCTACTCCCTTAACTTCATGGGATATGTAATTGGAAGTTGGGG
TACCTTGCCACAGGAACATATTGTACAAAAATTGAAACAATGTTTTCGGAAACTTCCTAT
AAATAGACCTATTGATTGGAAAGTATGTCAAAGAATTGTGGGTCTTCTGGGCTTTGCCGC
CCCTTTTACACAATGTGGGTATCCAGCATTAATGCCCTTATATGCATGTATACAAGCTAA
GCAGGCTTTCACTTTCTCGTCAACTTACAAAACCTTTCTCTGTAAACAATATCTGAACCT
TTACCCCGTTGCTCGGCAACGGTCAGGTCTTTGCCAAGTGTTTGCTGACGCAACCCCCAC
TGGTTGGGGCTTGGCCATAGGCCATCAGCGCATGCGTGGAACCTTTGTGGCTCCTCTGCC
GATCCATACTGCGGAACTCCTAGCAGCTTGTTTTGCTCGCAGCAGGTCTGGAGCAAAACT
TATCGGCACCGACAACTCTGTTGTCCTCTCTCGGAAATACACCTCCTTTCCATGGCTGCT
AGGCTGTGCTGCCAACTGGATCCTGCGCGGGACGTCCTTTGTCTACGTCCCGTCAGCGCT
GAATCCCGCGGACGACCCCTCTCGGGGCCGTTTGGGACTCTACCGTCCCCTTCTTCGTCT
GCCGTTCCGACCGACCACGGGGCGCACCTCTCTTTACGCGGTCTCCCCGTCTGTGCCTTC
TCATCTGCCGGACCGTGTGCACTTCGCTTCACCTCTGCAGTCCATGGAGACCACCGTGAA
CGCCCATCTGCCAAGGTCTTACATAAGAGGACTCTTGGACTCTATGTCAACGACCAGAGG
CATACTTCAAAGACTGTGTATTTAAAGACTGGGAGGAGTTGGGGGAGGAGACTAGGTTAA
TGATCTTTGTACTGGGAGGCTGTAGGCATAAATTGGTCTGTTCACCAGCACCATGCAACT
TTTTCACCTCTGCCTAATCATCTTGTTCATGTCCTACTGTTCAAGCCTCCAAGCTGTGCC
TTGGGTGGCTTTGGGACATGGAACCCGTATAAAGAATTTGGAGCTTCTGTGGAGTTACTC
CC-TTTTGCCTTCTGACTTCTTTCCGTCTATTCGGGATCTCCTCGACACCGCCTCTGCTC
TGTATCGGGAGGCCTTAGAGTCTCCGGAACATTGTTCACCTCACCATACAGCAATAAGGC
AGGTTATTTGTGTTGGGGTGAGTTGATGAATCTGGCCACCTGGGTGGGAAGTAATTTGGA
AGACCCAGCATCCAGGGAATTAGTAGTAAGCTATGTCAACGTTAACATGGGCCTAAAAAT
CAGACAATTATTGTGGTTTCACATTTCCTGTCTTACTTTTGGAAGAGAAACTGTTCTAGA
GTATTTGGTGTCTTTTGGAGTGTGGATTCGCACTCCTCCACCTTACAGACCACCAAATGC
CCCTATCCTATCAACACTTCCGGAAACTACTGTTGTTAGACCGGGGCAGGACCCCTAGAA
GAAGAACTCCCTCGCCTCGCAGACGAAGGTCTCAATCGCCGCGTCGCAGAAGATCTCAAT
CTCGGGCTCAATGTTAGTATCCCTTGGACTCATAAGGTGGGAAACTTTACTGGGCTTTAT
TCTTCTACTGTTCCTGTCTTTAATCCTGACTGGCAAACTCCCTCTTTTCCTCACATTCAT
TTGAAAGAGGATATTATCAACAGATGTCAACAATTTGTAGGCCCTCTTACAGTTAATGAA
AAAAGGAGATTAAAATTGATTATGCCTGCTAGGTTCTATCCTAACCTTACCAAATATTTG
CCCTTAGATAAAGGTATCAAACCTTATTATCCTGAACATACAGTTAATCATTACTTCCAA
ACTAGACATTATTTACATACTCTGTGGAAGGCTGGTATTTTATATAAGAGAGAAACTACA
CGCAGTGCCTCATTTTGTGGGTCACCATATTCTTGGGAACAAGAGCTACAGCATATCCTC
TGGGATTCTTTCCCGATCACCAGTTGGACCTAGCGTTCAGAGCCAATTCAAACAATCCAG
ATTGGGACTTCAACCCCAACAAGGATCCATGGCCAGCGGCAACCAGGTAGGAGTGGGAGC
TTCGGGCCAGGGTTCACTCCACCACACGGCGGTCTTTTGGGGTGGAGCCCTCAGGCTCAG
GGCATATTCAAAGTCAGCAGCGCCTCCTCCTGCCTCCACCAATCGGCAGTCAGGAAGACA
GCCTACTCCCATCTCTCCACCTCTAAGAGACAGTCATCCTCAGGCCATGCAGTGGAA
>gnl|hbvnuc|AY167091_FT00000_P-C_Feature_FT:source_AY167091_FT00000_P-C_of_[Viruses]_Hepatitis_B_Virus_genotype_C_(isolate_Ic)._Complete_genome._[Retro-transcribing_viruses]_(length=3230_residues).
TCCACAACATTCCACCAAGCTCTGCTAGATCCCAGAGTGAGGGGTCTGTATTTTCCTGCT
GGTGGCTCCAGTTCCGGAACAGTAAACCCTGTTCCGACTACTGCCTCTCCCATATCGTCA
ATCTTCTCGAGGACTGGGGACCCTGCACCGAACATGGAGAACACAACATCAGGATTCCTA
GGACCCCTGCTCGTGTTACAGGCGGGGTTTTTCTTGTTGACAAGAATCCTCACAATACCA
CAGAGTCTAGACTCGTGGTGGACTTCTCTCAATTTTCTAGGGGGAGCACCCACGTGTCCT
GGCCAAAATTCGCAGTCCCCAACCTCCAATCACTCACCAACCTCTTGTCCTCCAATTTGT
CCTGGCTATCGTTGGATGTGTCTGCGGCGTTTTATCATATTCCTCTTCATCCTGCTGCTA
TGCCTCATCTTCTTGTTGGTTCTTCTGGACTATCAAGGTATGTTGCCCGTTTGTCCTCTA
CTTCCAGGACATCAACTACCAGTACGGGACCATGCAAGACCTGCACGATTCCTGCTCAAG
GAACCTCTATGTTTCCCTCTTGTTGCTGTACAAAACCTTCGGACGGAAATTGCACTTGTA
TTCCCATCCCATCATCTTGGGCTTTCGCAAGATTCCTATGGGAGTGGGCCTCAGTCCGTT
TCTCCTGGCTCAGTTTACTAGTGCCATTTGTTCAGTGGTTCGTAGGGCTTTCCCCCACTG
TTTGGCTTTCAGTTATATGGATGATGTGGTATTGGGGGCGAAGTCTGTACAACATCTTGA
GTCCCTTTTTACCGCTGTTACCAATTTTCTTTTGTCTTTGGGTATACATTTGAACCCTAA
TAAAACCAAACGTTGGGGCTACTCCCTTAACTTTATGGGATATGTAATTGGAAGTTGGGG
TACTTTACCACAGGAACATATTGTATTAAAACTCAAGCAATGTTTTCGAAAACTTCCTGT
AAATAGGCCTATTGATTGGAAAGTATGTCAGAGAATTGTGGGTCTTTTGGGCTTTGCTGC
CCCTTTTACACAATGTGGCTATCCTGCCTTAATGCCTTTGTATGCATGTATACAAGCTAA
GCAGGCTTTCACTTTCTCGCCAACTTACAAGGCCTTTCTGTCTAAACAATATCTGAACCT
TTACCCCGTTGCCCGGCAACGGTCAGGTCTCTGCCAAGTGTTTGCTGACGCAACCCCCAC
TGGTTGGGGCTTGGCCATAGGCCATCAGCGCATGCGTGGAACTTTTGTGGCTCCTCTGCC
GATCCATACTGCGGAACTCCTAGCCGCTTGTTTTGCTCGCAGCCGGTCTGGAGCGAAACT
CATTGGAACCGACAACTCTGTTGTCCTCTCTCGGAAATACACCTCCTTTCCATGGCTGCT
AGGATGTGCTGCCAACTGGATCCTGCGCGGGACGTCCTTTGTCTACGTCCCGTCGGCGCT
GAATCCCGCGGACGACCCGTCCCGCGGCCGTTTGGGCCTCTATCGTCCCCTTCTGCATCT
GCCGTTCCGGCCGACCACGGGGCGCACCTCTCTTTACGCGGTCTCCCCGTCTGTGCCTTC
TCATCTGCCGGACCGTGTGCACTTCGCTTCACCTCTGCAGTCCATGGAGACCACCGTGAA
CGCCCATCTGCCAAGGTCTTATATAAGCGGACTCTTGGACTCTATGTCAACGACCAGAGG
AGTACTTCAAAGACTGTTTGTTTAAAGACTGGGAGGAGTTGGGGGAGGAGACTAGGTTAA
TGATCTTTGTACTAGGAGGCTGTAGGCATAAATTGGTCTGTTCACCAGCACCATGCAACT
TTTTCACCTCTGCCTAATCATCATGTTCATGTCCTACTGTTCAAGCCTCCAAGCTGTGCC
TTGGGTGGCTTTGGGGCATGGAACCCGTATAAAGAATTTGGAGCTTCTGTGGAGTTAATC
TCTTTTTGCCTTCTGACTTTTTTCCTTCTATTCGAGATCTCCTCGACACCGCCTCTGCTC
TGTATCGGGAGGCCTTAGAGTCTCCGGAACATTGTTCACCCCACCATACAGCACTCAGGC
AAGCTATTTGTGTTGGGGTGAGTTGATGAATCTGGCCACCTGGGTGGGAGGTAATTTGGA
CGACCCAGCATCCAGGGAACTAGTAGTCGGCTATGTCAATGTTAATATGGGCCTGAAACT
CAGACAACTATTGTGGTTTCACATTTCCTGTCTTACTTTTGGAAGAGACACTGTCCTTGA
GTATTTGGTGTCTTTTGGAGTGTGGATTCGCACTCCTACCGCTTACAGACCAGCAAATGC
CCCTATCTTATCAACACTTCCGGAAACTACTGTTATTAGAACGAAGCAGGGCCCCTAGAA
GAAGAACTCCCTCGCCTCGCAGACGAAGGTCTCAATCGCCGCGTCGCAGAAGATCTCAAT
CTCGGGATCAATGTTAGTATTCCTTGGACTCATAAGGTGGGAAACTTTACTGGGCTTTAT
TCCTCTACTATCCCTGTCTTTAATCCTGAGTGGCAAACTCCCTCCTTTCCTCACATTCAT
TTGCAGGAGGATATTATCAATAGATGTCAACAATATGTAGGCCCTCTTACAGTTAATGAA
AAAAGGAGACTAAAATTAATTATGCCTGCTAGGTTCTATCCTAACCTTACCAAATATTTG
CCCTTAGATAAAGGCATTAAACCTTACTATCCGGAACATGCAGTTAATCATTACTTCAAA
ACTAGGCATTATTTACATACTCTGTGGAAGGCTGGTATTCTATATAAGAGAGAAACTACA
CGCAGCGCCTCATTTTGTGGGTCACCATATTCTTGGGAACAAGAGCTACAGCATATCCTC
TGGGATTCTTTCCCGATCACCAGTTGGACCCTGCGTTCGGAGCCAACTCAAACAATCCAG
ATTGGGACTTCAACCCCAACAAGGATCAATGGCCAGAGGCAATCAGGTAGGAGTGGGAGC
TTCGGGCCAGGGTTCACCCCACCACACGGCGGTCTTTTGGGGTGGAGCCCTCAGACTCAG
GGCACACTCAAAGTCAGCAGCGCCTCCTCCTGCCTCCACCAATCGGCAGTCAGGAAGACA
GCCTACTCCCATCTCTCCACCTCTAAGAGACAGTCATCCTCAGGCCATGCAGTGGAA
>gnl|hbvnuc|AB300371_FT00000_P-B_Feature_FT:source_AB300371_FT00000_P-B_of_[Viruses]_Hepatitis_B_Virus_genotype_B_(isolate_patient13)._Complete_genome._[Retro-transcribing_viruses]_(length=3227_residues).
TCTACCACTTTCCACCAAACTCTTCAAGATCCCAGAGTCAGGGCTCTGTACTTTCCTGCT
GGTGGCTCCAGTTCAGGAACAGTAAACCCTGCTCAGAATACTGTCTCTACCACATCGTCA
ATCTTATCGACGACTGGGGACCCTGTGCCGAACATGGAGAACATCGCATCAGGACTCCTA
GGACCCCTGCTCGTGTTACAGGCGGGATTTTTCTTGTTGACAAAAATCCTCACAATACCA
CAGAGTCTAGACTCGTGGTGGACTTCTCTCAATTTTCTAGGGGGAACACCCGTGTGTCTT
GGCCAAAATTCGCAGTCCCAAATCTCCAGTCACTCACCAACCTGTTGTCCTCCAATTTGT
CCTGGTTATCGCTGGATGTGTCTGCGGCGTTTTATCATCTTCCTCTGCATCCTGCTGCTA
TGCCTCATCTTCTTGTTGGTTCTTCTGGACTATCAAGGTATGTTACCCGTTTGTCCTATG
ATACCCGGATATCAACAACCAGCACGGGACCATGCAAGACCTGCACAACTCCTGCTCAAG
GAACCTCTATGTTTCCCTCATGTTGCTGTACAAAACCTACGGACGGAAACTGCACCTGTA
TTCCCATCCCGTCATCTTGGGCTTTCGCAAAATACCTATGGGAGTGGGCCTCAGTCCGTT
TCTCTTGGCTCAGTTTACTAGTGCCATTTGTTCAGTGGTTCGTAGGGCTTTCCCCCACTG
TCTGGCTTTCAGTTATATGGACGATGTGGTTTTGGGGGCCAAGTCTGTACAACACCTTGA
GTCCCTTTATGCCGCTGTTACCAATTTTCTTTTGTCTTTGGGTATACATTTGAACCCTCA
CAAAACAAAAAGATGGGGATATTCCCTTAACTTCATGGGATATGTCATTGGGAGTTGGGG
CACATTGCCACAGGAACATATTGTACAAAAAATCAAAATATGTTTTAGGAAACTTCCTGT
AAACAGGCCTATTGATTGGAAAGTTTGTCAACGAATTGTGGGTCTTTTGGGGTTTGCTGC
CCCTTTTACGCAATGTGGATATCCTGCTTTAATGCCTTTATATGCATGTATACAAGCAAA
ACAGGCTTTTACCTTCTCGCCAACTTACAAGGCCTTTTTACGTAACCAATATCTGAACCT
TTACCCCGTTGCTCGGCAACGGCCTGGTCTGTGCCAAGTGTTTGCTGACGCAACCCCCAC
GGGTTGGGGCTTGGCCATCGGCCATCAGCGCATGCGTGGGACCTTTGTGTCTCCTCTGCC
GATCCATACTGCGGAACTCCTAGCCGCTTGTTTTGCTCGCAGCAGGTCTGGAGCGAAACT
CATCGGGACTGACAATTCTGTCGTGCTCTCCCGCAAGTATACATCATTTCCATGGCTGCT
AGGTTGTGCTGCCAACTGGATCCTGCGCGGGACGTCCTTTGTTTACGTCCCGTCGGCGCT
GAATCCCGCGGACGACCCCTCACGGGGCCGCTTGGGGCTCTACCGCCCGCTTCTCCGTCT
GCCGTACCGTCCGACCACGGGGCGCACCTCTCTTTACGCGGACTCCCCGTCTGTGCCTTC
TCGTCTGCCGGACCGTGTGCACTTCGCTTCACCTCTGCAGTCCATGGAAACCACCGTGAA
CGCCCATCTGCCAAGGTCTTGCATAAGAGGACTCTTGGACTTTATGTCAACGACCAGAGG
CATACTTCAAAGACTGTGTGTTTACTGAGTGGGAGGAGCTGGGGGAGGAGAATAGGTTAA
TGATCTTTGTACTCGGAGGCTGTAGGCATAAATTGGTCTGTTCACCAGCACCATGCAACT
TTTTCACCTCTGCCTAATCATCTTGTTCATGTCCTACTTTTCAAGCCTCCAAGCTGTGCC
TTGGGTGGCTTTAGGGCATGGAACCCTTATAAAGAATTTGGAGCTTCTGTGGAGTTACTC
TCTTTTTGCCTCCTGACTTCTTTCCGAACATACGAGACCTCCTAGATACTGCTGCTGCTT
TGTATCGGGATGCCTTAGAATCTCCTGAGCACTGCTCACCTCACCACACAGCACTCAGGC
AAGCTATTTGTGCTGGGGGGATGTAATGAATCTAGCCACCTGGGTGGGCACTAATTTACA
AGATTCAGGGTCCAGGGATCTAGTAGTCAATTATGTTAACACTAACATGGGCCTAAAGAT
GAGGCAATTATTGTGGTTTCACATTTCCTGTCTTACTTTTGGAAGAGAAACCGTTCTTGA
ATATTTGGGGTCTTTTGGAGTGTGGATTCGCACTCCTCCTGCCTACAGACCACAAAATGC
CCCTATCTTATCAACTCTTCCGGAAACTACTGTTGTTAGAACGAGGCAGGTCCTCTAGAA
GAAGAACTCCCTCGCCTCGCAGACGAAGGTCTCAATCACCGCGTCGCAGAAGATCTCAAT
CTCGGGATCAATGCTAGTATCCCTTGGACTCATAAGGTGGGAAACTTTACTGGGCTTTAT
TCTTCTACAGTTCCTGTCTTTAATCCTGAATGGCAAACTCCTTCTTTTCCAGACATTCAT
TTGCAGGAGGACATTGTTGATAGATGTAAGCAATTTGTGGGGCCCCTTACAGTTAATGAA
AACAGGAGACTAAAATTAATAATGCCTGCTAGATTTTATCCTAATGTTACCAAATATTTG
CCCTTAGATAAGGGAATCAAACCTTATTATCCAGAGCATGTAGTTAATCATTACTTCCAG
ACAAGACATTATTTGCATACTCTTTGGAAGGCGGGTATCTTATATAAAAGAGAGTCAACA
CATAGCGCCTCATTTTGCGGGTCACCATATTCTTGGGAACAAGATCTACAGCATATCCCC
TGGGATTCTTCCCCGATCATCAGTTGGACCCTGCATTCAAAGCCAACTCAGAAAATCCAG
ATTGGGACCTCAACCCACACAAGGACAACTGGCCGGACGCCCCAAGGTGGGAGTGGGAGC
TTCGGGCCAGGGTTCACCCCTCCCCATGGGGGACTGTTGGGGTGGAGCCCTCAGGCTCAG
GGCATACT-CATCTCAGCAGCTCCTCCTCCTGCCTCCACCAATCGGCAGTCAGGACGGCA
GCCTACTCCCCTATCTCCACCTCTAAGGGACACTCATCCTCAGGCCATGCAGTGGAA
>gnl|hbvnuc|KU605533_FT00000_P-A_Feature_FT:source_KU605533_FT00000_P-A_of_[Viruses]_Hepatitis_B_Virus_genotype_A_(isolate_ZADGM8787Baseline)._Complete_genome._[Retro-transcribing_viruses]_(length=3227_residues).
TCCACAGCTTTCCACCAAACTCTGCAAGATCCCAGAGTCAGGGGCCTGTATTTTCCTGCT
GGTGGCTCCAGTTCAGGAACACTCAACCCTGTTCCAAATACTGCCTCTCACATCTCGTCA
ATCTCCTCGAAGACTGGGGACCCTGCGTTGAACATGGAGAACATCACATCAGGACTCCTA
GGACCCCTGCTCGTGTTACAGGCGGGGTTTTTCTTGTTGACAAGAATCCTCACAATACCG
CAGAGTCTAGACTCGTGGTGGACTTCTCTCAATTTTCTAGGGGGCTCACCCGTGTGTCTT
GGCCAAAATTCGCAGTCCCCAACCTCCAATCACTCACCAACCTCCTGTCCTCCAATTTGT
CCTGGTTATCGCTGGATGTGTCTGCGGCGTTTTATCATATTCCTCTTCATCCTGCTGCTA
TGCCTCATCTTCTTATTGGTTCTTCTGGATTGCCAAGGTATGTTGCCCGTTTGTCCTCTA
ATTCCAGGATCACAACAACCAGTACGGGACCCTGCAGAACCTGCACGACTCCTGCTCAAG
GCAACTCTATGTTTCCCTCATGTTGCTGTACAAAACCTACGGACGGAAATTGCACCTGTA
TTCCCATCCCATCATCTTGGGCTTTCGCAAAATACCTATGGGAGTGGGCCTCAGTCCGTT
TCTCTTGGCTCAGTTTACTAGTGCCATTTGTTCAGTGGTTCGTAGGGCTTTCCCCCACTG
TTTGGCTTTCAGTTATATGGATGATGTGGTATTGGGGGCCAAGTCTGTACAACATCTTGA
GTCCCTTTATACCGCTGTTACCAATTTTCTTTTGTCTTTGGGTATACATTTAAACCCTAA
CAAAACAAAAAGATGGGGTTATTCCCTAAACTTCATGGGATATGTAATTGGAAGTTGGGG
GACATTGCCACAGGATCATATTATACAAAAAATCAAACACTGTTTTAGGAAACTTCCTGT
CAATCGACCTATTGATTGGAAAGTATGTCAAAGAATTGTGGGTCTTTTGGGCTTTGCCGC
TCCATTTACACAATGTGGTTACCCTGCATTAATGCCTTTATATGCATGTATACAAGCAAA
ACAGGCTTTTACTTTCTCGCCAACTTACAAGGCCTTTCTAAATCAACAGTATATGAACCT
TTACCCCGTTGCCCGGCAACGGTCTGGTCTGTGCCAAGTGTTTGCTGACGCAACTCCCAC
TGGCTGGGGCTTGGCTATAGGCCATCAGCGCATGCGCGGAACCTTTGTGGCTCCTCTGCC
GATCCATACTGCGGAACTCCTAGCTGCTTGTTTTGCTCGCAGCCGGTCTGGAGCGAAACT
CATCGGAACTGACAATTCTGTCGTCCTTTCTCGGAAATATACATCATTTCCATGGCTGCT
AGGTTGTACTGCCAACTGGATTCTTCGCGGGACGTCCTTTGTTTACGTCCCGTCGGCGCT
GAATCCCGCGGACGACCCCTCGCGGGGCCGCTTGGGACTCTATCGTCCCCTTCTCCGTCT
GCCGTATCGTCCGACCACGGGGCGCACCTCTCTTTACGCGGTCTCCCCGTCTGTGCCTTC
TCATCTGCCGGTCCGTGTGCACTTCGCTTCACCTCTGCAGTTCATGGAGACCACCGTGAA
CGCCCATCTGCCAAGGTCTTACATAAGAGGACTCTTGGACTCCATGTCAACGACCAGAGG
CCTACTTCAAAGACTGTGTGTTTAAAGACTGGGAGGAGTTGGGGGAGGAGATTAGGTCAA
AGGTCTTTGTATTAGGAGGCTGTAGGCATAAATTGGTCTGCGCACCATCATCATGCAAAT
TTTTCACCTCTGCATAATCATCTTATTCATGTCCCACTGTTCAAGCCTCCAAGCTGTGCC
TTGGATGGCTTTGGGGCATGGAACCCTTATAAAGAATTTGGAGCTACTGTGGAGTTACTC
TCGTTTTGCCTTCTGACTTCTTTCCTTCAGTCCGGGATCTACTTGATACAGCCTCAGCTC
TGTATCGGGAAGCCTTAGAGTCTCCTGAGCATTGCTCACCTCACCATACAGCACTCAGGC
AAGCCATTTCTGCTGGGGGGAATTAATGACTCTAGCTACCTGGGTGGGTAATAATTTGGA
AGATCCTGCATCCAGGGATCTAGTAGTCAATTATGTTAATACTAACATGGGCCTAAAAAT
CAGACAACTATTGTGGTTTCATATTTCTTGCCTTACTTTTGGAAGAGAAACTGTCCTTGA
GTATTTGGTCTCTTTTGGAGTGTGGATTCGCACACCTCCAGCTTATAGACCACCAAATGC
CCCTATCTTATCAACACTTCCGGAAACTACTGTTGTTAGAACGAGGCAGGTCCCCTAGAA
GAAGAACTCCCTCGCCTCGCAGACGAAGATCTCAATCGCCGCGTCGCAGAAGATCTCAAT
CTCGGGCTCAATGTTAGTATTCCTTGGACTCATAAGGTGGGAAATTTTACTGGGCTCTAC
TCTTCTACTGTCCCTGTCTTTAATCCTGAATGGCAAACTCCTTCCTTTCCTAAAATTCAT
TTACAGGAGGACATTATTAATAGGTGTCAGCAATTTGTAGGCCCTCTCACTGTAAATGAA
AAGAGAAGATTGAAATTAATTATGCCTGCTAGATTTTATCCTAACAGCACTAAATATTTG
CCTCTAGACAAAGGGATTAAACCTTATTATCCTGATCAAGTAGTTAATCATTACTTCCAG
ACCAGACATTATTTACATACTCTTTGGAAGGCTGGGATTCTATATAAGAGGGAAACTACA
CGTAGCGCCTCATTTTGCGGGTCACCATATTCTTGGGAACAAGAGCTACATCATACCCTC
TGGGATTCTTTCCCGATCATCAGTTGGACCCTGCATTCGGAGCCAATTCAAACAATCCAG
ACTGGGACTTCAACCCCATCAAGGACCACTGGCCACAGGCCACCAGGTAGGAGTGGGAGC
TTCGGCCCAGGGTTCACTCCCCCACACGGAGGTGTTTTGGGGTGGAGCCCTCAGGCTCAG
GGCATATTCTAAGTCAGCAGTTCCTCCCACTGCCTCCACCAATCGGCAGTTAGGAAGGCA
GCCTACTCCCATCTCTCCACCTCTAAGAGACAGTCATCCTCAGGCCATGCAGTGGAA
>gnl|hbvnuc|AB014366_FT00000_P-B_Feature_FT:source_AB014366_FT00000_P-B_of_[Viruses]_Hepatitis_B_Virus_genotype_B_(isolate_07D07HCC)._Complete_genome._[Retro-transcribing_viruses]_(length=3227_residues).
TCCACCACTTTCCACCAAACTCTTCAAGATCCCAGAGTCAGGGCTCTGTACCTTCCTGCT
GGTGGCTCCAGTTCAGGAATAGTAAGCCCTGCTCAGAATACTGTCTCTGCCATATCGTCA
ATCTTATCGACGACTGGGGACCCTGTGCCGAACATGGAGAACATCGCATCAGGACTCCTA
GGACCCCTGCTCGTGTTACAGGCGGGGTTTTTCTCGTTGACAAAAATCCTCACAATACCA
CAGAGTCTAGACTCGTGGTGGACTTCTCTCAGTTTTCTAGGGGGAACACCCGTGTGTCTT
GGCCAAAATTCGCAGTCCCAAATCTCCAGTCACTCACCAACCTGTTGTCCTCCAATTTGT
CCTGGTTATCGCTGGATGTATCTGCGGCGTTTTATCATCTGCCTCTGCATCCTGCTGCTA
TGCCTCATCTTCTTGTTGGTTCTTCTGGACTATCAAGGTATGTTGCCCGTTTGTCCTCTA
ATTCCAGGATATCAACCACCAGCACGGGACCATGCAAGACCTGCACAACTCCTGCTCAAG
GAACCTCTATGTTTCCCTCATGTTGCTGTACAAAACCTACGGACGGAAACTGCACCTGTA
TTCCCATCCCATCATCTTGGGCTTTCGCAAAATTCCTATGGGAGTGGGCCTCAGTCCGTT
TCTCTTGGCTCAGTTTACTAGTGCCATTTGTTCAGTGGTTCGTAGGGCTTTCCCCCACTG
TCTGGCTTTCAGTTATATGGATGATGTGGTATTGGGGGCCAAGTCTGTACAACATCTTGA
GTCCCTTTATGCCGCTGTTACCAATTTTCTTTTGTCTTTGGGTATACATTTAAACCCTCA
CAAAACAAAAAGATGGGGATATTCCCTTAATTTCATGGGATATGTAATTGGGAGTTGGGG
CACATTGCCACAGGAACATATTGTACAAAAAATCAAACTATGTTTTAGAAAACTTCCTGT
AAACAGGCCTATTGATTGGAAAGTATGTCAACGAATTGTGGGTCTTTTGGGGTTTGCTGC
CCCTTTTACGCAATGTGGATATCCTGCTTTAATGCCTTTATATGCATGTATCCAAGCGAA
ACAGGCTTTTACTTTCTCGCCAACTTACAAGGCCTTTCTGAGTAAACAATATCTGAACCT
TTACCCCGTTGCTCGGCAACGGCCTGGTCTGTGCCAAGTGTTTGCTGACGCAACCCCCAC
TGGTTGGGGCTTGGCCATAGGCCATCAGCGCATGCGTGGAACCTTTGTGTCTCCTCTGCC
GATCCATACTGCGGAACTCCTAGCCGCTTGTTTTGCTCGCAGCAGGTCTGGAGCGAAACT
CATCGGGACTGACAATTCTGTCGTGCTCTCCCGCAAGTATACATCATTTCCATGGCTGCT
AGGCTGTGCTGCCAACTGGATCCTGCGCGGGACGTCCTTTGTTTACGTCCCGTCGGCGCT
GAATCCCGCGGACGACCCCTCCCGGGGCCGCTTGGGGCTCTACCGCCCGCTTCTCCGTCT
GCCGTACCGACCGACCACGGGGCGCACCTCTCTTTACGCGGACTCCCCGTCTGTGCCTTC
TCATCTGCCGGACCGTGTGCACTTCGCTTCACCTCTGCAGTCCATGGAGACCACCGTGAA
CGCCCATCTGCCAAGGTCTTGCATAAGAGGACTCTTGGACTTTATGTCAACGACCAGAGG
CATACTTCAAAGACTGTGTGTTTACTGAGTGGGAGGAGTTGGGGGAGGAGATTAGGTTAA
AGGTCTTTGTACTAGGAGGCTGTAGGCATAAATTGGTCTGTTCACCAGCACCATGCAACT
TTTTCACCTCTGCCTAGTCATCTTGTTCATGTCCTACTGTTCAAGCCTCCAAGCTGTGCC
TTGGGTGGCTTTAGGGCATGGAACCCTTATAAAGAATTTGGAGCTACTGTGGAGTTACTC
TCTTTTTGCCTTCTGACTTCTTTCCGTCGGTGCGAGATCTCCTAGATACTGCTGCTGCTC
TGTATCGGGAAGCCTTAGAATCTCCTGAACATTGCTCACCTCACCACACAGCAATCAGGC
AAGCTATTTGTGCTGGGGGGAATTAATGACTCTAGCTTCCTGGGTGGGTAATAATTTACA
AGATCCAGCGTCCAGGGATCTAGTAGTCAATTATGTTAACACTAACATGGGCCTAAAGAT
CAGACAATTATTGTGGTTCCATATTTCCTGTCTTACTTTTGGAAGAACCACTGTTCTGGA
ATATTTGGTGTCTTTTGGAGTGTGGATTCGCACTCCTCCTCCCTACAGACCACCAAATGC
CCCTATCTTATCAACACTTCCGGAAACTACTGTTGTTAGAACGAGGCAGGTCCCCTAGAA
GAAGAACTCCCTCGCCTCGCAGACGAAGGTCTCAATCACCGCGTCGCAGAAGATCTCAAT
CTCGGGCCCCATGTTAGTATCCCTTGGACTCATAAGGTGGGGAACTTTACGGGGCTTTAT
TCTTCTACAGTACCTGTCTTTAATCCCGAATGGCAAACTCCTTCTTTTCCAGACATTCAT
TTGCAGGAGGACATTGTTGATAGATGTAAGCAATTTGTGGGACCCCTTACAATAAATGAA
AACAGGAGACTAAAATTAATAATGCCTGCTAGATTTTATCCTAAAGTTACCAAATATTTG
CCCTTAGATAAAGGGATCAAACCTTATTATCCAGAGCATGTAGTTAATCATTACTTCCAG
ACGAGGCATTATTTGCATACTCTTTGGAAGGCGGGTATCTTATATAAAAGAGAGTCTACA
CATAGCGCCTCATTTTGCGGGTCACCATATTCTTGGGAACAAGATCTACAGCATATCCCC
TGGGATTCTTCCCCGATCATCAGTTGGACCCTGCATTCAAAGCCAACTCAGAAAATCCAG
ATTGGGACCTCAACCCACACAAGGACAACTGGCCGGACGCCCCAAGGTGGGAGTGGGAGC
TTCGGGCCAGGGTTCACCCCTCCCCATGGGGGACTGTTGGGGTGGAGCCCTCAGGCTCAG
GGCATACT-CATCTCAGCAGCTCCTCCTCCTGCCTCCACCAATCGGCAGTCAGGAAGGCA
GCCTACTCCCTTATCTCCACCTCTAAGGGACACTCATCCTCAGATCATGCAGTGGAA
>gnl|hbvnuc|EU859930_FT00000_P-A_Feature_FT:source_EU859930_FT00000_P-A_of_[Viruses]_Hepatitis_B_Virus_genotype_A_(isolate_C126)._Complete_genome._[Retro-transcribing_viruses]_(length=3227_residues).
TCCACTGCCTTCCACCAAGCTCTGCAGGATCCCAGAGTCAGGGGTCTGTATTTTCCTGCT
GGTGGCTCCAGTTCAGGAACAGTAAACCCTGCTCCGAATATTGCCTCTCACATCTCGTCA
ATCTCCGCGAGGACTGGGGACCCTGTGACGAACATGGAGAACATCACATCAGGATTCCTA
GGACCCCTGCTCGTGTTACAGGCGGGGTTTTTCTTGTTGACAAGAATCCTCACAATACCG
CAGAGTCTAGACTCGTGGTGGACTTCTCTCAATTTTCTAGGGGGATCACCCGTGTGTCTT
GGCCAAAATTCGCAGTCCCCAACCTCCAATCACTCACCAACCTCCTGTCCTCCAATTTGT
CCTGGTTATCGCTGGATGTGTCTGCGGCGTTTTATCATATTCCTCTTCATCCTGCTGCTA
TGCCTCATCTTCTTATTGGTTCTTCTGGATTATCAAGGTATGTTGCCCGTTTGTCCTCTA
ATTCCAGGATAACAACAACCAGTACGGGACCATGCAAAACCTGCACGACTCCTGCTCAAG
GCAACTCTATGTTTCCCTCATGTTGCTGTACAAAACCTACGGATGGAAATTGCACCTGTA
TTCCCATCCCATCGTCCTGGGCTTTCGCAAAATACCTATGGGAGTGGGCCTCAGTCCGTT
TCTCTTGGCTCAGTTTACTAGTGCCATTTGTTCAGTGGTTCGTAGGGCTTTCCCCCACTG
TTTGGCTTTCAGCTATATGGATGATGTGGTATTGGGGGCCAAGTCTGTACAGCATCGTGA
GTCCCTTTATACCGCTGTTACCAATTTTCTTTTGTCTCTGGGTATACATTTAAACCCTAA
CAAAACAAAAAGATGGGGTTATTCCCTAAACTTCATGGGTTACATAATTGGAAGTTGGGG
AACTTTGCCACAGGATCATATTGTACAAAAGATCAAACACTGTTTTAGAAAACTTCCTGT
TAACAGGCCTATTGATTGGAAAGTATGTCAAAGAATTGTGGGTCTTTTGGGCTTTGCTGC
TCCATTTACACAATGTGGATATCCTGCCTTAATGCCTTTGTATGCATGTATACAAGCTAA
ACAGGCTTTCACTTTCTCGCCAACTTACAAGGCCTTTCTAAGTAAACAGTACATGAACCT
TTACCCCGTTGCTCGGCAACGGCCTGGTCTGTGCCAAGTGTTTGCTGACGCAACCCCCAC
TGGCTGGGGCTTGGCCATAGGCCATCAGCGCATGCGTGGAACCTTTGTGGCTCCTCTGCC
GATCCATACTGCGGAACTCCTAGCCGCTTGTTTTGCTCGCAGCCGGTCTGGAGCAAAGCT
CATCGGAACTGACAATTCTGTCGTCCTCTCGCGGAAATATACATCGTTTCCATGGCTGCT
AGGCTGTACTGCCAACTGGATCCTTCGCGGGACGTCCTTTGTTTACGTCCCGTCGGCGCT
GAATCCCGCGGACGACCCCTCTCGGGGCCGCTTGGGACTCTCTCGTCCCCTTCTCCGTCT
GCCGTTCCAGCCGACCACGGGGCGCACCTCTCTTTACGCGGTCTCCCCGTCTGTGCCTTC
TCATCTGCCGGTCCGTGTGCACTTCGCTTCACCTCTGCAGTTCATGGAGACCACCGTGAA
CGCCCATCTGCCAAGGTCTTACATAAGAGGACTCTTGGACTTCATGTCAACGACCAGAGG
CCTACTTCAAAGACTGTGTGTTTAAGGACTGGGAGGAGCTGGGGGAGGAGATTAGGTTAA
AGGTCTTTGTATTAGGAGGCTGTAGGCATAAATTGGTCTGCGCACCAGCACCATGCAACT
TTTTCACCTCTGCCTAATCATCTTGTACATGTCCCACTGTTCAAGCCTCCAAGCTGTGCC
TTGGGTGGCTTTGGGGCATGGAACCCTTATAAAGAATTTGGAGCTACTGTGGAGTTACTC
TCGTTTTGCCTTCTGACTTCTTTCCTTCCGTCAGAGATCTCCTAGACACCGCCTCAGCTC
TGTATCGAGAAGCCTTAGAGTCTCCTGAGCATTGCTCACCTCACCATACTGCACTCAGGC
AAGCCATTTCTGCTGGGGGGAATTGATGACTCTAGCTACCTGGGTGGGTAATAATTTGGA
AGATCCAGCATCCAGGGATCTAGTAGTCAATTATGTTAATACTAACATGGGTTTAAAGAT
CAGGCAACTATTGTGGTTTCATATATCTTGCCTTACTTTTGGAAGAGAGACTGTACTTGA
ATATTTGGTCTCTTTCGGAGTGTGGATTCGCACTCCTCCAGCCTATAGACCACCAAATGC
CCCTATCTTATCAACACTTCCGGAAACTACTGTTGTTAGAACGAGGCAGGTCCCCTAGAA
GAAGAACTCCCTCGCCTCGCAGACGCAGATCTCAATCGCCGCGTCGCAGAAGATCTCAAT
CTCGGGCTCAATGTTAGTATTCCTTGGACTCATAAGGTGGGAAACTTTACGGGGCTTTAT
TCCTCTACAGTACCTATCTTTAATCCTGAATGGCAAACTCCTTCCTTTCCTAAGATTCAT
TTACAAGAGGACATTATTAATAGGTGTCAACAATTTGTGGGCCCTCTCACTGTAAATGAA
AAGAGAAGATTGAAATTAATTATGCCTGCTAGATTCTATCCTACCCACACTAAATATTTG
CCCTTAGACAAAGGAATTAAACCTTATTATCCAGATCAGGTAGTTAATCATTACTTCCAA
ACCAGACATTATTTACATACTCTTTGGAAGGCTGGTATTCTATATAAGAGGGAAACCACA
CGTAGCGCATCATTTTGCGGGTCACCATATTCTTGGGAACAAGAGCTACAGCATACCCTC
TGGGATTCTTTCCCGATCATCAGTTGGACCCTGCATTCGGAGCCAACTCAAACAATCCAG
ATTGGGACTTCAACCCCATCAAGGACCACTGGCCAGCAGCCACCAGGTAGGAGTGGGAGC
TTCGGGCCAGGGCTCACCCCTCCACACGGCGGTATTTTGGGGTGGAGCCCTCAGGCTCAG
GGCATATTCCAAGTCAACAATTCCTCCTCCTGCCTCCACCAATCGGCAGTCAGGAAGGCA
GCCTACTCCCATCTCTCCACCTCTAAGAGACAGTCATCCTCAGGCCATGCAGTGGAA
>gnl|hbvnuc|AB365453_FT00000_P-F_Feature_FT:source_AB365453_FT00000_P-F_of_[Viruses]_Hepatitis_B_Virus_genotype_F_(isolate_BOL584)._Complete_genome._[Retro-transcribing_viruses]_(length=3227_residues).
TCATCCCAGTTCCATCAGGCCTTGTTGGATCCGAGGGTAAGGGCTCTGTATCTTCCTGCT
GGTGGCTCCAGTTCAGAGACGCAGAACCCTGCTCCGACTATTGCCTCTCTCACATCATCA
ATCTTCTCGACGACTGGGGGCCCTGCTATGAACATGGACAACATCACATCAGGACTCCTA
GGACCCCTGCTCGTGTTACAGGCGGTGTGTTTCTTGTTGACAAAAATCCTCACAATACCA
CAGAGTCTAGACTCGTGGTGGACTTCTCTCAATTTTCTAGGGGGACTACCCGGGTGTCCT
GGCCAAAATTCGCAGTCCCCAACCTCCAATCACTTACCAACCTCCTGTCCTCCAACTTGT
CCTGGCTATCGTTGGATGTGTCTGCGGCGTTTTATCATCTTCCTCTTCATCCTGCTGCTA
TGCCTCATCTTCTTGTTGGTTCTTCTGGACTATCAAGGTATGTTGCCCGTTTGTCCTCTA
ATTCCAGGATCACAACCACCAGCACGGGACAATGCAAAACCTGCACAACTCTTGCTCAAG
GAACCTCTATGTTTCCCTCCTGTTGCTGTTCAAAACCCTCGGACGGAAACTGCACCTGTA
TTCCCATCCCATCATCTTGGGCTTTCGGAAAATACCTATGGGAGTGGGCCTCAGCCCGTT
TCTCCTGGCTCAGTTTACTAGTGCAATTTGTTCAGTGGTGCGTAGGGCTTTCCCCCACTG
TCTGGCTTTTAGTTATATGGATGATCTGGTATTGGGGGCCAAATCTGTGCAACATCTTGA
GTCCCTTTATACCGCTGTTACCAATTTTCTGTTATCTGTGGGTATCCATTTGAATACCTC
TAAAACAAAAAGATGGGGTTACAATTTACATTTCATGGGTTATGTAATTGGCAGTTGGGG
AGCATTACCCCAAGATCATATTGTACACAAAATCAAAGAATGTTTTAGGAAACTTCCTGT
AAATCGTCCAATTGACTGGAAAGTTTGTCAACGTATTGTGGGACTTTTGGGCTTTGCTGC
TCCTTTTACCCAATGTGGTTATCCTGCTCTCATGCCTCTGTATACCTGTATCACTGCGAA
ACAGGCTTTTGTCTTTTCGCCAACTTACAAGGCCTTTCTCTGTAAACAGTACATGAACCT
TTACCCCGTTGCTCGGCAACGGCCAGGCCTGTGCCAAGTGTTTGCTGACGCAACCCCCAC
TGGTTGGGGCTTGGCCATTGGCCATCAGCGCATGCGTGGAACCTTTGTGGCTCCTCTGCC
GATCCATACTGCGGAACTCCTTGCAGCTTGCTTCGCTCGCAGCCGGTCTGGAGCGAATAT
CATCGGAACAGACAACTCTGTTGTCCTCTCTCGGAAGTACACCTCCTTCCCATGGCTGCT
CGGATGTGCTGCCAACTGGATCCTGCGCGGAACGTCCTTTGTTTACGTCCCGTCGGCGCT
GAATCCCGCGGACGACCCCTCCCGGGGCCGCTTGGGGCTCTACCGCCCTCTTCTGCGTCT
GCCGTTCCGGCCGACCACGGGTCGCACCTCTCTTTACGCGGACTCCCCGTCTGTTCCTTC
TCATCTGCCGGTCCGTGTGCACTTCGCTTCACCTCTGCAGTCCATGGAGACCACCGTGAA
CGCCCTAGTGCCACAGTCTTACATAATAGGACTATTGGACTTTCGGTCAATGACCAGAAG
AATACATCAAAGACTGTGTATTTAAAGACTGGGAGGAGTTGGGGGAGGAGATTAGGTTAA
TGATCTTTGTACTAGGAGGCTGTAGGCATAAATTGGTCTGTTCACCAGCACCATGCAACT
TTTTCACCTCTGCCTAATCATCTTGTTCATGTCCTACTTTTCAAGCCTCCAAGCTGTGCC
TTGGGTGGCTTTAGGGCATGGAACCCTTATAAAGAATTTGGAGCGTCTGTGGAATTGCTC
TCTTTTTGCCTTCTGATTTCTTCCCGTCGGTTAGGGACCTAATCGACACCGCTACAGCTC
TCTACAGGGATGACTTAGAGTCACCGGAACATTGCACCGCCCATCATACCGCTCTCAGGC
AAGCTATTTGTGTTGGGGTGAAGTAATGACTTTGGCTTCCTGGGTGGGCAATAATTTGGA
CGACCCTGGAGCCAGGGATTTAGTAGTTAACTATGTTAACACTCACATGGGCCTAAAGAT
TAGACAATTATTGTGGTTTCACATTTCCTGTCTTATGTTTGGAAGACAAACAGTTCTTGA
GTATTTGGTGTCCTTTGGAGTGTGGATTCGCACTCCTCCTGCTTATAGACCACAAAATGC
CCCTATCCTATCCACACTTCCTGAAACTACTGTTGTTAGAACGAGGCAGGACCCCTAGAA
GAAGAACTCCCTCGCCTCGCAGACGAAGATCTCAATCGCCGCGTCGCAGAAGATCTCAAT
CTCCAG-TCCATGTTAGTATTCCTTGGACTCATAAGGTGGGAAACTTTACGGGGCTCTAC
TCTTCTACTGTACCTGCTTTCAATCCTCACTGGTTAACTCCTTCTTTTCCTGATATTCAT
TTGCATCAAGACCTGATATCTAAATGTGAACAATTTGTAGGCCCACTTACCAAAAATGAA
TTGAGAAGGTTGAAATTGATTATGCCAGCCAGATTCTTTCCTAAACTTACTAAATATTTT
CCTCTGGAGAAAGGCATTAAACCTTATTATCCTGAGCATGCAGTTAATCATTATTTTAAG
ACCAGACATTATTTGCATACGTTATGGAAGGCGGGAATTTTATATAAGAGAGAATCCACA
CGTAGCGCCTCATTTTGTGGGTCACCATATTCCTGGGAACAAGAGCTACAGCATATCCAC
TGGGATTCTTTCCAGAACATCAGCTGGATCCTCTTTTCAGAGCAAATTCCAGCAGTCCCG
ATTGGGACTTCAACAAAAACAAGGACACTTGGCCAATGGCAACAAGGTAGGAGTGGGAGG
TACGGTCCAGGGTTCACACCCCCACACGGGGGCCTGTTGGGGTGGAGCCCTCAGGCACAA
GGTGTTCT-CACCTCAGCAGATCCGCCTCCTGCTTCCACCAATCGGCGGTCCGGGAGGAA
GCCCACCCCAGTCTCTCCACCTCTAAGAGACACACATCCACAGGCAATGCAATGGAA
>gnl|hbvnuc|AY161138_FT00000_P-A_Feature_FT:source_AY161138_FT00000_P-A_of_[Viruses]_Hepatitis_B_Virus_genotype_A._Complete_genome._[Retro-transcribing_viruses]_(length=3224_residues).
TCCACAACTTTCCACCAAGCTCTACAAGATCCCAGAGTCAGGGGCCTGTATTTTCCTGCT
GGTGGCTCCAGTTCAGGAACACTCAACCCTGTTCCAAATATTGCCTCTCACATCTCGTCA
ATCTCCTCGAGGACTGGGGACCCTGCGCCGAACATGGAGAACATCACATCAGGATTCCTA
GGACCCCTGCTCGTGTTACAGGCGGGGTTTTTCTTGTTGACAAGAATCCTCACAATACCG
CAGAGTCTAGACTCGTGGTGGACTTCTCTCAATTTTCTAGGGGGACCACCCGTGTGTCTT
GGCCAAAATTCGCAGTCCCCAACCTCCAATCACTCACCAACCTCCTGTCCTCCAATTTGT
CCTGGTTATCGCTGGATGTGTCTGCGGCGTTTTATCATATTCCTCTTCATCCTGCTGCTA
TGCCTCATCTTCTTATTGGTTCTTCTGGATTATCAAGGTATGTTGCTCGTTTGTCCTCTA
ATTCCAGGATCACAACAAC-AGCACGGGACCCTGCAAAACCTGCACGACTCCTGCTCAAG
GCAACTCTATGTTTCCCTCATGTTGCTGTACAAAACCTACGGATGGAAATTGCACCTGTA
TTCCCATCCCATCATCTTGGGCTTTCGCAAAATACCTATGGGAGTGGGCCTCAGTCCGTT
TCTCTTGGCTCAGTTTACTAGTGCCATTTGTTCAGTGGTTCGTAGGGCTTTCCCCCACTG
TTTGGCTTTCAGCTATGTGGATGATCTGGTACTGGGGGCCAAGTCTGTACAACATCTTGA
GTCCCTTTATACCGCTGTTACCAATTTTCTTTTGTCTTTGGGTATACATTTAAACCCTAA
CAAAACAAAGAGATGGGGTTATTCCCTGAATTTCATGGGATATGTAATTGGAAGTTGGGG
TACATTGCCACAGGATCATATTGTACAAAAAATCAAAAATTGTTTTAGAAAACTTCCTGT
CAATCGACCTATTGATTGGAAAGTATGTCAGAGAATTGTGGGTCTTTTGGGCTTTGCCGC
TCCATTTACACAATGTGGTTATCCTGCATTAATGCCTTTATATGCATGCATACAAGCGAA
ACAGGCTTTTACTTTCTCGCCAACTTACAAGGCCTTTCTAAGTAAACAGTATATGAACCT
TTACCCCGTTGCCCGGCAACGGCCTGGTCTGTGCCAAGTGTTTGCTGACGCAACCCCCAC
TGGCTGGGGCTTGGCCATCGGCCATCAGCGCATGCGTGGAACCTTTGTGGCTCCTCTGCC
GATCCATACTGCGGAACTCCTAGCCGCTTGTTTTGCTCGCAGCCGGTCTGGAGCAAAACT
CATCGGGACTGATAATTCTGTCGTCCTTTCTCGGAAATATACATCCTTTCCATGGCTGCT
AGGTTGTACTGCCAACTGGATTCTTCGCGGGACGTCCTTTGTTTACGTCCCGTCGGCGCT
GAATCCCGCGGACGACCCCTCGCGAGGCCGCTTGGGACTGTATCGTCCCCTTCTCCGTCT
GCCGTACCGTCCGACCACGGGGCGCACCTCTCTTTACGCGGTCTCCCCGTCTGTGCCTTC
TCATCTGCCGGTCCGTGTGCACTTCGCTTCACCTCTGCAGTTCATGGAGACCACCGTGAA
CGCCCATCTGCCAAGGTCTTACATAAGAGGACTCTTGGACTCCATGTCAACGACCAGAGG
CCTACTTCAAAGACTGTGTGTTTAAGGACTGGGAGGAGCTGGGGGAGGAGATTAGGTTAA
AGGTCTTTGTATTAGGAGGCTGTAGGCATAAATTGGTCTGCGCACCAGCACCATGCAACT
TTTTCACCTCTGCCTAATCATCTTGTACATGTCCCACTGTTCAAGCCTCCAAGCTGTGCC
TTGGGTGGCTTTGGGGCATGGAACCCTTATAAAGAATTTGGAGCTACTGTGGAGTTACTC
TCGTTTTGCCTTCTGACTTCTTTCCTTCCGTCAGAGATCTTCTAGACACCGCCTCAGCTC
TGTATCGAGAAGCCTTAGAGTCTCCTGAGCATTGCTCACCTCACCATACTGCACTCAGGC
AAGCCATTTCTGCTGGGGGGAATTGATGACTCTAGCTACCTGGGTGGGTAATAATTTGGA
AGATCCAGCATCCAGGGATCTAGTAGTCAATTATGTTAATACTAACATGGGTTTAAAGAT
CAGGCAACTATTGTGGTTTCATATATCTTGCCTTACTTTTGGAAGAGAGACTGTACTTGA
ATATTTGGTCTCTTTCGGAGTGTGGATTCGCACTCCTCCAGCCTATAGACCACCAAATGC
CCCTATCTTATCAACACTTCCGGAAACTACTGTTGTTAGAACGAGGCAGGTCCCCTAGAA
GAAGAACTCCCTCGCCTCGCAGACGCAGATCTCAATCGCCGCGTCGCAGAAGATCTCAAT
CTCGGGCTCAATGTTAGTATTCCTTGGACTCATAAGGTGGGAAATTTTACTGGGCTTTAT
TCTTCTACTGTCCCTATCTTTAATCCTGAATGGCAAACCCCTTCTTTTCCTAAAATTCAT
TTACATGAAGATATTACTAATAGGTGTCAACAATTTGTAGGCCCTCTCACTGTAAATGAA
AAGAGAAGACTAAAATTAATTATGCCTGCTAGGTTTTACCCTAACAGCACAAAATATTTG
CCTCTAGACAAAGGGATTAAACCTTATTATCCTGATCAGGTAGTTAATCATTACTTTCAA
ACCCGACATTATTTACATACTCTTTGGAAGGCTGGGATTCTATATAAGAGGGAAACTACA
CGTAGCGCTTCATTTTGCGGGTCACCATATTCTTGGGAACAAGAGCTACATCATACCCTC
TGGGATTCTTTCCCGATCATCAGTTGGACCCTGCATTCGGAGCCAATTCAAACAATCCAG
ATTGGGACTTCAACCCCATCAAGGACCACTGGCCACAAGCCACCAGGTAGGAGTGGGAGC
TTTGGGCCAGGGTTCACTCCCCCACACGGAGGTGTTTTGGGGTGGAGCCCTCAGGCTCAG
GGCATATTCCAAGTCAGCAGTGCCTCCTTCTGCCTCCACCAATCGGCAGTCAGGAAGGCA
GCCTACTCCCATCTCTCCACCTCTAAGAGACAGTCATCCTCAGGCCATGCAGTGGAA
>gnl|hbvnuc|FN545828_FT00000_P-A_Feature_FT:source_FN545828_FT00000_P-A_of_[Viruses]_Hepatitis_B_Virus_genotype_A._Complete_genome._[Retro-transcribing_viruses]_(length=3221_residues).
TCCACAACTTTCCACCAAGCTCTACAAGATCCCAGGGTCAGGGGCCTGTATTTCCCTGCT
GGTGGCTCCAATTCAGGAACAGTAAACCCTGTTCCGAATACTGCCTCTCACATCTCGTCA
ATCTCCTCGAGGACTGGGGACCCTGCACCGACCATGGAGAACATCACATCAGGATTCCTA
GGACCCCTGCTCGTGTTACAGGCGGGGTTTTTCTTGTTGACAAGAATCCTCACAATACCA
CAGAGTCTAGACTCGTGGTGGACTTCTCTCAATTTTCTAGGGGGRTCACCCGTGTGTCTT
GGCCAAAATTCGCAGTCCCCAACCTCCAATCACTCACCAACCTCCTGTCCTCCAATTTGT
CCTGGTTATCGCTGGATGTGTCTGCGGCGTTTTATCATATTCCTCTTCATCCTGCTGCTA
TGCCTCATCTTCTTATTGGTTCTGCTGGATTGTCAAGGTATGTTGCCCGTTTGTCCTCTA
ATTCCAGGATCACAACCACCAGTACGGGACCCTGCAGAACCTGCACGACTCCTGCTCAAG
GCAACTCTATGTTTCCCTCATGTTGTTGTACAAAACCTACGGACGGAAATTGCACCTGTA
TTCCCATCCCATCATCATGGGCTTTCGCAAAATACCTATGGGAGTGGGCCTCAGTCCGTT
TCTCYTGGCTCAGTTTACTAGTGCCATTTGTTCAGTGGTTCGTAGGGCTTTCCCCCACTG
TTTGGCTTTCAGTTATATGGATGATGTGGTATTGGGGGCCAAGTCTGTACAGCATCTTGA
CTCCCTTTTTACCGCTGTTACCAATTTTCTTTTGTCTTTGGGCATACATTTAAACCCTAA
CAAAACCAAAAGATGGGGTTATTCCCTAAACTTCATGGGATACATAATTGGAAGTTGGGG
ATCACTGCCACAGGCTCATATTGTACAAAAAATCAAACATTGTTTTAGAAAACTTCCTGT
TAACAGGCCTATTGATTGGAAAGTATGTCAAAGAATTGTGGGTCTTTTGGGCTTTGCTGC
TCCATTTACACAATGTGGATACCCGGCCTTAATGCCTTTGTATGCATGTATACAAGCTAA
ACAGGCTTTTACTTTCTCGCCAACTTACAAGGCCTTTCTACGTAACCAGTATATGAACCT
TTACCCCGTTGCCCGGCAACGGCCTGGTCTGTGCCAAGTGTTTGCTGACGCAACCCCCAC
TGGTTGGGGCTTGGCCATAGGCCATCAGCGCATGCGTGGAACCTTTGTGGCTCCTCTGCC
GATCCATACTGCGGAACTCCTAGCAGCTTGTTTTGCTCGCAGCCGGTCTGGAGCAAACCT
CATCGGGACTGATAATTCTGTCGTCCTTTCGCGGAAATATACATCCTTTCCATGGCTGCT
AGGCTGTACTGCCAACTGGATTCTTCGCGGGACGTCCTTTGTTTACGTCCCGTCGGCGCT
GAATCCCGCGGACGACCCTTCTCGGGGCCGCTTGGGCCTCTATCGTCCCCTTCTCCGTCT
GCCGTACCGACCGACCACGGGGCGCACCTCTCTTTACGCGGTCTCCCCGTCTGTGCCTTC
TCATCTGCCGGACCGTGTGCACTTCGCTTCACCTCTGCAGTTCATGGAGACCACCGTGAA
CGCCCAYCTGCCAAGGTCTTACATAAGAGGACTCTTGGACTCCATGTCAACGACCAGAGG
CATACTTCAAAGACTGTGTGTTTAAAGACTGGGAGGAGTTGGGGGAGGAGATTAGGTTAA
AGGTCTTTGTATTAGGAGGCTGTAGGCATAAATTGGTCTGCGCACCACCATCATGCAACT
TTTTCACCTCTGCCTAATCATCTTGTTCATGTCCCACTCTTCAAGCCTCCAAGCTGTGCC
TTGGGKGGCTTTGGGGCATGGAACCCTTATAAAGAATTTGGCGCTACTGTAGAGTTACTC
TCTTTTTGCCTTCTGACTTCTTTCCTTCCGTCCGAGATCTCCTAGATACCGCCTCAGCTC
TGTTTCGGGAAGCATTGGAATCACCTGAGCATTGTACACCTCACCATACAGCACTCAGGC
AAGCCATTTTTGCTGGGGGGAATTAATGACTCTAGCTTCCTGGGTGGGTAATAATTTGCA
AGATCCAGCATCCAGGGATCAAGTAGTCGATTATGTTAACACTAACATGGGCCTAAAAAT
CAGGCAACTATTGTGGTTTCATATTTCTTGTCTCACTTTTGGAAGACAAACTGTACTTGA
GTATTTGGTATCTTTTGGAGTGTGGATTCGTACTCCTCCACCCTACAGACCACTAAATGC
CCCTATCTTATCAACACTTCCGGAAACTACTGTTGTTAGAAACAGGCCGGTCCCCTAGAA
GAAGAACTCCCTCGCCTCGCAGACGAAGATCTCAATCGCCGCGTCGCAGAAGATCTCAAT
CTCGGGCTCAATGTTAGTATTCCTTGGACTCATAAGGTGGGAAATCTTACTGGGCTTTAT
TCTTCTACTGTACCTATCTTTAATCCTGAATGGCAAACTCCTTCTTTTCCAAAGATTCAT
TTACACGAGGACATTATTAATAGATGTCAACAATTCGTGGGCCCTCTCACCGTAAATGAA
AAGAGAAGATTAAAATTAATTATGCCTGCTAGATTTTATCCTAATAGCACCAAATATTTG
CCCCTAGACAAAGGGATTAAACCTTATTATCCTGAACATATAGTTAATCATTACTTTCAG
GCCCAACATTATTTGCATACTCTTTGGAAGGCTGGTATTCTATATAAGAGGGAAACTACA
CGTAGCGCATCATTTTGCGGGTCACCATATTCTTGGGAACAAGTGCTACCTCATATCCTC
TGGGATTCTTTCCCGATCATCAGTTGGACCCTGCATTCGGAGCCAACTCAAACAATCCAG
ATTGGGACTTCAACCCCATCAAGGACCACTGGCCACAAGCCATCAGGTAGGAGTGGGAGC
TTTGGGCCAGGRTTCACCCCTCCACACGGCGGTGTTCTGGGGTGGAGCCCTCAGGCTCAG
GGCATACTCAAAGTCAGCAGTTCCTCCTCCTGCCTCCACCAATCGGCAGTCAGGAAGGCA
GCCTACTCCCATCTCTCCACCTCTAAGAGACAGTCATCCTCAGGCCATGCAGTGGAA
>gnl|hbvnuc|FM199978_FT00000_P-A_Feature_FT:source_FM199978_FT00000_P-A_of_[Viruses]_Hepatitis_B_Virus_genotype_A._Complete_genome._[Retro-transcribing_viruses]_(length=3221_residues).
TCCACAGCTTTCCACCAAGCTCTGCAAGATCCCAGAGTCAGGGGCCTGTATTTTCCTGCT
GGTGGCTCCAGTTCAGGAACACTCAACCCTGTTCCAAATATTGCCTCTCACATCTCGTCA
ATCTCCTCGAGGACTGGGGACCCTGCTTCGAACATGGAGAACATCACATCAGGATTCCTA
GGACCCCTGCTCGTGTTACAGGCGGGGTTTTTCTTGTTGACAAGAATCCTCACAATACCG
CAGAGTCTAGACTCGTGGTGGACTTCTCTCAATTTTCTAGGGGGCTCACCCGTGTGTCTT
GGCCAAAATTCGCAGTCCCCAACCTCCAATCACTCACCAACCTCCTGTCCTCCAATTTGT
CCTGGTTATCGCTGGATGTGTCTGCGGCGTTTTATCATATTCCTCTTCATCCTGCTGCTA
TGCCTCATCTTCTTATTGGTTCTTCTGGATTATCAAGGTATGTTGCCCGTTTGTCCTCTA
ATTCCAGGATCACAACAACCAGTACGGGACCCTGCAAAACCTGCACGACTCCTGCTCAAG
GCAACTCTATGTTTCCCTCATGTTGCTGTACAAAACCTACGGATGGAAATTGCACCTGTA
TTCCCATCCCATCATCTTGGGCTTTCGCAAAATACCTATGGGAGTGGGCCTCAGTCCGTT
TCTCTTGGCTCAGTTTACTAGTGCCATTTGTTCAGTGGTTCGTAGGGCTTTCCCCCACTG
TTTGGCTTTCAGCTATATGGATGATGTGGTATTGGGGGCCAAGTCTGTACAACATCTTGA
GTCCCTTTATACCGCTGTTACCMATTTTCTTTTGTCTTTGGGTATACATTTAAACCCTAA
CAAAACAAAGAGATGGGGTTATTCCCTAAACTTCATGGGATATGTAATTGGAAGTTGGGG
TACATTACCACAGGATCATATTGTACAAAAAATCAAACACTGTTTTAGAAAACTTCCTGT
TAATCGACCTATTGATTGGAAAGTATGTCAAAGAATTGTGGGTCTTTTGGGCTTTGCCGC
TCCATTTACACAATGTGGTTATCCTGCCTTAATGCCTTTGTATGCATGTATACAAGCGAA
ACAGGCTTTTACTTTCTCGCCAACTTACAAGGCCTTTCTAAATACACAGTATATGAACCT
TTACCCCGTTGCTCGGCAACGGCCTGGTCTGTGCCAAGTGTTTGCTGACGCAACTCCCAC
TGGCTGGGGCTTGGCTATAGGCCATCAGCGCATGCGTGGAACCTTTGTGGCTCCTCTGCC
GATCCATACTGCGGAACTCCTAGCTGCTTGTTTTGCTCGCAGCCGGTCTGGAGCAAACCT
CATCGGGACTGATAATTCTGTCGTCCTTTCTCGGAAATATACATCATTTCCATGGCTGCT
AGGTTGTACTGCCAACTGGATTCTTCGCGGAACGTCCTTTGTTTACGTCCCGTCGGCGCT
GAATCCCGCGGACGACCCCTCCAGGGGCCGCTTGGGACTCTATCGTCCCCTTCTCCGTCT
ACCGTACCGTCCGACCACGGGGCGCACCTCTCTTTACGCGGACTCCCCGTCTGTGCCTTC
TCATCTGCCGGTCCGTGTGCACTTCGCTTCACCTCTGCAGTTCATGGAGACCACCGTGAA
CGCCCGTCTGCCAAGGTCTTACATAAGAGGACTCTTNNNNNNNNNNNNNNNNNCCAGAGG
CCTACTTCAAAGACTGTGTGTTTAAAGACTGGGAGGAGTTGGGGGAGGAGATTAGGTTAA
AGGTCTTTGTATTAGGAGGCTGTAGGCATAAATTGGTCTGCGCACCATCATCATGCAACT
TTTTCACCTCTGCCTAATCATCTTGTACATGTCCCACTGTTCAAGCCTCCAAGCTGTGCC
TTGGATGGCTTTGGGGCATGGAACCCTTATAAAGAATTTGGAGCTACTGTGGAGTTACTC
TCGTTTTGCCTTCTGACTTCTTTCCTTCAGTCCGGGATCTACTTGATACAGCCTCAGCTC
TGTATCGGGAAGCCTTAGAGTCACCTGAGCATTGCTCACCTCACCATACAGCACTCAGGC
AAGCCATTTCTGCTGGGGGGAATTAATGACTCTAGCTACCTGGGTGGGTAATAATTTAGA
AGATCCAGCATCCAGGGATCTAGTAGTCAATTATGTTAATACTAACATGGGCCTAAAGAT
TAGACAACTATTGTGGTTTCATATTTCTTGCCTTACTTTTGGGAGAGAAACTGTCCTTGA
GTATTTGGTCTCCTTTGGAGTGTGGATTCGCACTCCTCCAGCCTATAGACCACCAAATGC
CCCTATCTTATCAACACTTCCGGAAACTACTGTTGTTAGAACGAGGCAGGTCCCCTAGAA
GAAGAACTCCCTCGCCTCGCAGACGAAGATCTCAATCGCCGCGTCGCAGAAGATCTCAAT
CTCGGGCTCAATGTTAGTATTCCTTGGACTCATAAGGTGGGAAATTTTACTGGGCTTTAT
TCCTCTACTGTCCCTATCTTTAATCCTGAATGGCAAACTCCTTCCTTTCCTAAAATCCAT
TTACATGAGGACATTATTAATAGGTGTCAGCAATTTGTAGGCCCTCTCACTGTAAATGAA
AAGAGAAGATTGAAATTAATTATGCCTGCTAGATTTTATCCTAACAGTACTAAATATTTG
CCTCTAGACAAAGGGATTAAACCTTATTATCCAGATCAAGTAGTTAATCATTACTTCCAG
ACCCGACATTATTTACATACTCTCTGGAAGGCTGGGATTCTATATAAGAGGGAAACTACA
CGTAGCGCCTCATTTTGCGGGTCACCATATTCTTGGGAACAAGAGCTACATCATACCCTC
TGGGATTCTTTCCCGATCATCAGTTGGACCCTGCATTCGGAGCCAATTCAAACAATCCAG
ACTGGGACTTCAACCCCACCAAGGACCACTGGCCACAAGCCACCAGGTAGGAGTGGGAGC
TTCGGCCCAGGGTTCACTCCCCCACACGGAGGTGTTTTGGGGTGGAGCCCTCAGGCTCAG
GGCATATTCTATTTCAGCAGTTCCTCCTCCTGCCTCCACCAATCGGCAGTCAGGAAGGCA
GCCTACTCCCATCTCTCCACCTCTAAGAGACAGTCATCCTCAGGCCATGCAGTGGAA
>gnl|hbvnuc|FJ692596_FT00000_P-A_Feature_FT:source_FJ692596_FT00000_P-A_of_[Viruses]_Hepatitis_B_Virus_genotype_A_(isolate_A5_48103)._Complete_genome._[Retro-transcribing_viruses]_(length=3221_residues).
TCCACWGCTTTCCACCAAGCTCTGCAAGATCCCAGAGTCAGGGGCCTGTATTTTCCTGCT
GGTGGCTCCAGTTCAGGAACAGTAAACCCTGCTCCGAATATTGCCTCTCACATCTCGTCA
ATCTCCTCGAGGACTGGGGACCCTGCACCGACCATGGAGAACATCACATCAGGATTCCTA
GGACCCCTGCTCGTGTTACAGGCGGGGTTTTTCTTGTTGACAAGAATCCTCACAATACCG
CAGAGTCTAGACTCGTGGTGGACTTCTCTCAATTTTCTAGGGGGATCTCCCGTGTGTCTT
GGCCAAAATTCGCAGTCCCCAACCTCCAATCACTCACCAACCTCCTGTCCTCCAATTTGT
CCTGGTTATCGCTGGATGTGTCTGCGGCGTTTTATCATATTCCTCTTCATCCTGCTGCTA
TGCCTCATCTTCTTATTGGTTCTTCTGGATTATCAGGGTATGTTGCCCGTTTGTCCTCTA
ATTCCAGGATCACAACCACCAGTACGGGACCCTGCAGAACCTGCACGACTCCTGCTCAAG
GCAACTCTATGTTTCCCTCATGTTGCTGTACCAAACCTACGGACGGAAATTGCACCTGTA
TTCCCATCCCATCATCCTGGGCTTTCGCAAAATACCTATGGGAGTGGGCCTCAGTCCGTT
TCTCTTGGCTCAGTTTACTAGTGCCATTTGTTCAGTGGTTCGTAGGGCTTTCCCCCACTG
TTTGGCTTTCAGTTATATGGATGATGTGGTATTGGGGGCCAAGTCTGTACAACATCTTGA
GTCCCTTTATACCGCTGTTACCAATTTTCTTTTGTCTCTGGGTATACATTTAAACCCTAA
CAAAACAAAAAGATGGGGTTATTCCCTAAACTTCATGGGATATGTAATTGGAAGTTGGGG
ATCATTGCCACAGGATCATATTGTCCAAAAAATCAAACACTGTTTTAGAAAACTTCCTGT
TAACAGGCCTATTGATTGGAAAGTATGTCAAAGAATTGTGGGTCTTTTGGGCTTTGCTGC
CCCATTTACACAATGTGGATATCCTGCCTTAATGCCTTTGTATGCATGTATACAAGCTAG
ACAGGCTTTTACTTTCTCGCCAACTTACAAGGCCTTTCTAAGTACACAATATATGAACCT
TTACCCCGTTGCCCGGCAACGGCCTGGTCTGTGCCAAGTGTTTGCTGACGCAACCCCCAC
TGGCTGGGGCTTGGCTATAGGCCATCAGCGCATGCGTGGAACCTTTGTGGCTCCTCTGCC
AATCCATACTGCGGAACTCCTAGCCGCTTGTTTTGCTCGCAGCCGGTCTGGAGCAAAACT
CATTGGGACTGATAATTCTGTCGTCCTTTCTCGGAAATATACATCCTTTCCATGGCTGCT
AGGCTGTACTGCCAACTGGATTCTTCGCGGGACGTCCTTTGTTTACGTCCCGTCGGCGCT
GAATCCCGCGGACGACCCCTCTCGGGGCCGCTTGGGACTCTATCGTCCCCTTCTCCGTCT
GCCGTACCGACCGACCACGGGGCGCACCTCTCTTTACGCGGTCTCCCCGTCTGTGCCTTC
TCATCTGCCGGACCGTGTGCACTTCGCTTCACCTCTGCAGTTCATGGAGACCACCGTGAA
CGCCCATCTGCCAAGGTCTTACATAAGAGGACTCTTGGACTCCATGTCAACGACCAGAGG
CCTACTTCAAAGACTGTGTGTTTAAAGACTGGGAGGAGTTGGGGGAGGAGATTAGGTTAA
AGGTCTTTGTATTAGGAGGCTGTAGGCATAAATTGGTCTGCGCACCATCATCCTGCAACT
TTTTCACCTCTGCCTAATCATCTTGTACATGTCCCACTTTTCAAGCCTCCAAGCTGTGCC
TTGGGTGGCTTTGGGGCATGGAACCCTTATAAAGAATTTGGAGCTACTGTTGAGTTACTC
TCTTTTTGCCTKCTGACTTCTTTCCTTCCGTCCGAGATCTACTAGATACCGCCTCAGCTC
TGTATCGGGAAGCATTAGAGTCTCCTGAGCATTGCTCTCCTCACCATACAGCACTCAGGC
AAGCCATTTCTGCTGGGGGGAATTAATGACTCTAGCTACCTGGGTGGGTAATAATTTGGA
AGATCCAGCATCCAGGGATCTAGTAGTCAATTATGTTAATACTAACATGGGCCTAAAGAT
CAGGCAATTATTGTGGTTTCATACTTCTTCCATTACTTTTGGAAGAGAAMTTGTACTTGA
ATATTTGGTCTCTTTCGGAGTGTGGATTCGCACTCCTCCAGCCTATAGACCACCAAATGC
CCCTATCTTATCAACACTTCCGGAAACTACTGTTGTTAGAACGAGGCAGGTCCCCTAGAA
GACGAACTCCCTCGCCTCGCAGACGAAGATCTCAATCACCGCGTCGCAGAAGATCTCAAT
CTCGGGCTCAATGTTAGTATTCCTTGGACTCATAAGGTGGGAAATTTTACCGGGCTTTAT
TCCTCTACTGTGCCTAGCTTTAATCCTGMATGGCAAACTCCTTCTTTTCCTAAAATTCAT
TTACATGAGGACATTATTAATAGATGTCAACAATTTGTGGGCCCTCTCACTGTAAATGAA
AAGAGAAGATTGAAATTGATTATGCCTGCTAGATTTTATCCTAACAGCACCAAATATTTG
CCCCTACACAAAGGGATTAAACCTTATTATCCTGATCAGATAGTTAATCATTACTTCCAG
GCTCGACATTATTTACATACTCTTTGGAAGGCTGGTATTCTATATAAGAGGGAAACCACT
CGTAGCGCCTCATTTTGCGGGTCACCATATTCTTGGGAACAAGAGCTACATCATACCCTC
TGGGATTCTTTCCCGATCATCAGTTGGACCCTGCATTCGGAGCCAACTCAAACAATCCAG
ATTGGGACTTCAACCACATCAAGGACCACTGGCCACAAGCCATCAGGTAGGAGTGGGAGC
TTTGGGCCAGGGTTCACCCCTCCACACGGAGGTGTTCTGGGGTGGAGCCCTCAGGCTCAG
GGCATATTCTAAGTCAGCAGTTCCTCCTCCTGCCTCCACCAATCGGCAGTCAGGAAGGCA
GCCTACACCCATCTCTCCACCTCTAAGAGACAGTCATCCTCAGRCCATGCAGTGGAA
>gnl|hbvnuc|AB116092_FT00000_P-A_Feature_FT:source_AB116092_FT00000_P-A_of_[Viruses]_Hepatitis_B_Virus_genotype_A_(isolate_HBV-PH20)._Complete_genome._[Retro-transcribing_viruses]_(length=3221_residues).
TCCACAGCTTTCCACCAAGCTCTGCAAGATCCCAGAGTCAGGGGCCTGTATTTTCCTGCT
GGTGGCTCCAGTTCAGGAACACTCAACCCTGTTCCAACTATTGCCTCTCACATCTCGTCA
ATCTCCTCGAGGATTGGGGACCCTGCACCGAACATGGAGAACATCACATCAGGATTCCTA
GGACCCCTGCTCGTGTTACAGGCGGGGTTTTTCTTGTTGACAAGAATCCTCACAATACCG
CAGAGTCTAGACTCGTGGTGGACTTCTCTCAATTTTCTAGGGGGAGCACCCGTGTGTCTT
GGCCAAAATTCGCAGTCCCCAACCTCCAATCACTCACCAACCTCCTGTCCTCCAATTTGT
CCTGGTTATCGCTGGATGTGTCTGCGGCGTTTTATCATATTCCTCTTCATCCTGCTGCTA
TGCCTCATCTTCTTATTGGTTCTTCTGGATTATCAAGGTATGTTGCCCGTTTGTCCTCTA
ATTCCAGGATAACAACAACCAGCACGGGACCCTGCAAAACCTGCACGACTCCTGCTCAAG
GGAACTCTATGTTTCCCTCATGTTGCTGTACAAAACCTACGGATGGAAATTGCACCTGTA
TTCCCATCCCATCATCTTGGGGTTTCGCAAAATTCCTATGGGAGTGGGCCTCAGTCCGTT
TCTCTTGTCTCAGTTTACTAGTGCCATTTGTTCAGTGGTTCGTAGGGCTTTCCCCCACTG
TTTGGCTTTTAGCTATATGGATGATGTGGTACTGGGGGCCAAGTCTGTACAACATCTTGA
GTCCCTTTACACCGCTGTTACCAATTTTCTTTTGTCTTTGGGTATACATTTAAACCCTAA
CAAAACAAAGAGATGGGGTTATTCCCTGAATTTCATGGGTTATGTAATTGGAAGTTGGGG
TACATTGCCACAGGATCATATTGTACAAAAAATCAAACACTGTTTTAGAAAACTTCCTGT
AAATCGACCTATTGATTGGAAAGTATGTCAGAGAATTGTGGGTCTTTTGGGCTTTGCAGC
TCCATTTACACAATGTGGTTACCCTGCATTAATGCCTTTGTATGCATGTATACAGGCGAA
ACAGGCTTTTACTTTCTCGCCAACTTACAAGGCCTTTCTAAGTAAACAGTATATGAACCT
TTACCCCGTTGCCCGGCAACGGCCTGGTCTGTGCCAAGTGTTTGCTGACGCAACCCCCAC
TGGCTGGGGCTTGGCCATCGGCCATCAGCGCATGCGTGGAACCTTTGTGGCTCCTCTGCC
GATCCATACTGCGGAACTCCTAGCCGCTTGTTTTGCTCGCAGCAGGTCTGGAGCAAAACT
CATCGGAACTGATAATTCTGTCGTCCTTTCTCGGAAGTATACATCCTTTCCATGGCTGCT
AGGTTGTACTGCCAACTGGATTCTTCGCGGGACGTCCTTTGTCTACGTCCCGTCGGCGCT
GAATCCCGCGGACGACCCTTCGCGAGGCCGCTTGGGGCTGTATCGTCCCCTTCTCCGTCT
GCCGTACCGTCCGACCACGGGGCGCACCTCTCTTTACGCGGTCTCCCCGTCTGTGCCTTC
TCATCTGCCGGTCCGTGTGCACTTCGCTTCACCTCTGCAGTTCATGGAGACCACCGTGAA
CGCCCATCTGCCAAGGTCTTATATAAGAGGACTCTTGGACTCTATGTCAACGACCAGAGG
CCTACTTCAAAGACTGTGTGTTTAAAGACTGGGAGGAGTTGGGGGAGGAGATTAGGTTAA
TGATCTTTGTATTAGGAGGCTGTAGGCATAAATTGGTCTGCGCACCATCATCATGCAACT
TTTTCACCTCTGCCTAATCATCTTGTACATGTCCCACTTTTCAAGCCTCCAAGCTGTGCC
TTGGATGGCTTTGGGGCATGGAACCCTTATAAAGAATTTGGAGCTACTGTGGAGTTACTT
TCATTTTGCCTTCTGACTTCTTTCCTTCCGTCCGGGATCTACTAGATACAGTCGCAGCTC
TATTTCGGGATGCCTTAGAGTCTCCTGAGCATTGCTCAGCTCACCACACAGCACTAAGGC
AAGTCATTTCTGCTGGGGGGAATTAATGACTCTAGCTACCTGGGTGGGTACTAATTTGCA
AGATCCAGCATCCAGGGATCTAGTAGTCAGTTATGTTAATGATAACATGGGCCTAAAGAT
CAGGCAATTATTATGGTTTCATACTTCTTGCATTACTTTTGGAAGAGAAACTGTCCTTGA
GTATTTGGTCTCTTTCGGAGTGTGGATTCGCACTCCTCCAGCCTATAGACCACCAAATGC
CCCTATCTTATCAACACTTCCGGAAACTACTGTTGTTAGAACGAGGCAGGTCCCCTAGAA
GAAGAACTCCCTCGCCTCGCAGACGAAGATCTCAATCGCCGCGTCGCAGAAGATCTCAAT
CTCGGGCTCAATGTTAGTATTCCTTGGACTCATAAGGTGGGAAATTTTACTGGACTTTAT
TCTTCTACTGTCCCTATCTTTAATCCTGAATGGCAAACACCGTCTTTTCCTAAAATTCAT
TTACATGAAGACATTGCTAATAGGTGTCAGCAATTTGTAGGCCCTCTCACTGTAAATGAA
AAAAGAAGACTGAAATTAATTATGCCTGCTAGGTTTTATCCTAACAGCACAAAATATTTG
CCTTTAGACAAAGGGATTAAAACTTATTATCCTGATCAGGTAGTTAATCATTACTTTCAA
ACCCGACATTATTTACATACTCTTTGGAAGGCTGGGATTCTATATAAGAGGGAAACTACA
CGTAGCGCCTCATATTGCGGGTCACCATATTCTTGGGAACAAGAGCTACATCATACCCGC
TGGGATTCTTTCCCGATCATCAGTTGGACCCTGCATTCGGAGCCAATGCAAACAATCCAG
ATTGGGACCTCAACCCCATCAAGGACCACTGGCCACAAGCCACCAGGTAGGAGTGGGAGC
TTTGGACCAGGGCTCACTCCCCCACACGGAGGTGTTTTGGGGTGGAGCCCTCAGGCTCAA
GGCATATTCCACGTCAACAGTGCCTCCTCCTGCCTCCACCAATCGGCAGTCGGGAAGGCA
GCCTACTCCCATTTCTCCACCTCTAAGAGACAGTCATCCTCAGGCCATGCAGTGGAA
>gnl|hbvnuc|AB194951_FT00000_P-A_Feature_FT:source_AB194951_FT00000_P-A_of_[Viruses]_Hepatitis_B_Virus_genotype_A_(isolate_CMR82)._Complete_genome._[Retro-transcribing_viruses]_(length=3221_residues).
TCCACAAATTTCCACCAAGCTCTGCAAGATCCCAGAGTCAGGGGCCTGTATCTTCCTGCT
GGTGGCTCCAGTTCAGGAACAGTCAACCCTGCTCCGAATATTGCCTCTCACATCTCGTCA
ATCTCCTCGAGGATTGGGGACCCTGCGCCGAACATGGAGAACATCACATCAGGATTCCTA
GGACCCCTGCTCGTGTTACAGGCGGGGTTTTTCTCGTTGACAAAAATCCTCACAATACCG
CAGAGTCTAGACTCGTGGTGGACTTCTCTCAATTTTCTAGGGGGAGCACCCGTGTGTCTT
GGCCAAAATTCGCAGTCCCCAACCTCCAATCACTCACCAACCTCCTGTCCTCCAATTTGT
CCTGGTTATCGCTGGATGTGTCTGCGGCGTTTTATCATATTCCTCTTCATCCTGCTGCTA
TGCCTCATCTTCTTATTGGTTCTTCTGGATTGTCAAGGTATGTTGCCCGTTTGTCCTCTA
ATTCCAGGATCACAACCACCAGTACGGGACCCTGCAGAACCTGCACGACTCCTGCTCAAG
GCAACTCTATGTTTCCCTCATGTTGCTGTACAAAACCTACGGACGGAAATTGCACCTGTA
TTCCCATCCCATCATCCTGGGCTTTCGCAAAATACCTATGGGGGTGGGCCTCAGTCCGTT
TCTCCTGGCTCAGTTTACTAGTGCCATTTGTTCAGTGGTTCGTAGGGCTTTCCCCCATTG
TTTGGCTTTCAGCTATATGGATGATGTGGTATTGGGGGCCAAGTCTGTACAACATCTTGA
GTCCCTTTATACCGCTGTTACCAATTTTCTTTTGGCTTTGGGCATACATTTAAACCCTAA
CAAAACAAAAAGATGGGGTTATTCCCTTAACTTCATGGGATACATAATTGGAAGTTGGGG
ATCATTGCCACAGGATCATATTGTACAAAAACTTAAACACTGTTTTAGAAAACTTCCTGT
TAACAGACCTATTGATTGGAAAGTATGTCAAAGAATTGTGGGTCTTTTGGGCTTTGCCGC
TCCATTTACACAATGTGGATACCCTGCTTTAATGCCTTTGTATGCATGTATACAAGCTAG
ACAGGCTTTTACTTTCTCGCCAACTTACAAGGCCTTTCTAAGTAAACAGTATATGAACCT
TTACCCCGTTGCTCGGCAACGGCCTGGTCTATGCCAAGTGTTTGCTGACGCAACCCCCAC
TGGCTGGGGCTTGGCCATAGGCCATCAGCGCATGCGTGGAACCTTTGTGGCTCCTCTGCC
GATCCATACTGCGGAACTCCTAGCCGCTTGTTTTGCTCGCAGCCGGTCTGGAGCGAAACT
CATTGGGACTGATAATTCTGTCGTCCTTTCTCGGAAATATACATCTTTTCCATGGCTGCT
AGGTTGTACTGCCAACTGGATTCTTCGCGGGACGTCCTTTGTTTACGTCCCGTCGGCGCT
GAATCCTGCGGACGACCCCTCTCGGGGCCGGTTGGGACTCTATCGTCCCCTTCTCCGTCT
GCCGTACCGACCGACCACGGGGCGCACCTCTCTTTACGCGGTCTCCCCGTCTGTGCCTTC
TCATCTGCCGGACCGTGTGCACTTCGCTTCACCTCTGCAGTTCATGGAGACCACCGTGAA
CGCCCAGCTGCCAAGGTCTTACATAAGAGGACTCTTGGACTCCATGTCAACGACCAGAGG
CTTACTTCAAAGACTGTGTGTTTAAAGACTGGGAGGAGTTGGGGGAGGAGATTAGGTTAA
TGATCTTTGTATTAGGAGGCTGTAGGCATAAATTGGTCTGCGCACCATCCTCATGCAACT
TTTTCACCTCTGCCTAATCATCTTGTACATGTCCCACTTTTCAAGCCTCCAAGCTGTGCC
TTGGGTGGCTTTGGGGCATGGAACCCTTATAAAGAATTTGGAGCTACTGTAGAGTTACTC
TCGTTTTGCCTTCTGACTTCTTTCCTTCCGTCCGAGATCTCCTAGATACCGCCTCAGCTC
TATATCGGGAAGCCCTTGAGTCTCCTGAGCATTGCTCACCTCACCATACAGCACTCAGGC
AAGCCATTTCTGCTGGGGGGATGTAACGAATCTAGCCACCTGGGTGGGTACTAATTTGGA
AGATCCGGCATCCAGGGATCTAGTAGTCAATTATGTTAATACTAACATGGGCCTAAAGAT
CAGGCAACTATTGTGGTTTCATATTTCTTGCCTTACTTTTGGAAGAGAAACAGTACTTGA
ATATTTGGTTTCTTTCGGAGTGTGGATTCGCACTCCTCCAGCCTATAGACCACCAAATGC
CCCTATCTTATCAACACTTCCGGAAACTACTGTTGTTAGAACGAGGCAGGTCCCCTAGAA
GAAGAACTCCCTCGCCTCGCAGACGAAGATCTCAATCGCCGCGTCGCAGAAGATCTCAAT
CTCGGGCTCAATGTTAGTATTCCTTGGACTCATAAGGTGGGAAATTTTACTGGGCTTTAT
TCCTCTACTGTTCCTATCTTTAATCAGGAATGGCAAACTCCTTCTTTTCCTAAGATTCAT
CTACATGAGGACATTATTAATAGATGTCAACAATTTGTGGGCCCTCTCAATGTAAATGAA
AAAAGAAGATTGAAGTTAATTATGCCTGCTAGATTTTATCCTAATAGTACCAAATATTTG
CCCCTAGACAAAGGGATTAAACCTTATTACCCTGATCATGTAGTTAATCATTACTTTCAG
GCAAGACATTATTTACATACTCTTTGGAAGGCTGGTATTCTATATAAGAGGGAAACTACA
CGTAGCGCCTCATTTTGCGGGTCACCATATTCTTGGGAACAAGAGCTACATCATACCCTC
TGGGATTCTTTCCCGATCATCAGTTGGACCCTGCATTCGGAGCCAACTCAAACAACCCAG
ATTGGGACTTCAACCCCATCAAGGACCACTGGCCACAAGCCATCAGGTAGGAGTGGGAGC
TTTGGGCCAGGGTTCACCCCTCCACATGGAGGCGTTCTGGGGTGGAGCCCTCAGGCTCAG
GGCACATTCTAAGTCAGCAGTTCCTCCTCCTGCCTCCACCAATCGGCAGTCAAGAAGACA
GCCTACTCCCATCTCTCCACCTCTAAGAGACAGTCATCCTCAGGCCATGCAGTGGAA
>gnl|hbvnuc|KJ854685_FT00000_P-A_Feature_FT:source_KJ854685_FT00000_P-A_of_[Viruses]_Hepatitis_B_Virus_genotype_A_(isolate_116-SE-BRA)._Complete_genome._[Retro-transcribing_viruses]_(length=3221_residues).
TCCACAGCTTTCCACCAAGCTCTGCAAGATCCCAGAGTCAGGGGCCTGTATTCTCCTGCT
GGTGGCTCCAGTTCAGGAACACTCAACCCTGTTCCAAATATTGCCTCTCACATCTCGTCA
ATCTCCTCGAGGACTGGGGACCCTGCGACGAACATGGAGAACATCACATCAGGATTCCTA
GGACCCCTGCTCGTGTTACAGGCGGGGTTTTTCTTGTTGACAAGAATCCTCACAATACCG
CAGAGTCTAGACTCGTGGTGGACTTCTCTCAATTTTCTAGGGGGATCACCCGTGTGTCTT
GGCCAAAATTCGCAGTCCCCAACCTCCAATCACTCACCAACCTCCTGTCCTCAAATTTGT
CCTGGTTATCGCTGGATGTGTCTGCGGCGTTTTATCATATTCCTCTTCATCCTGCTGCTA
TGCCTCATCTTCTTATTGGTTCTTCTGGATTATCAAGGTATGTTGCCCGTTTGTCCTCTA
ATTCCAGGATCACAACAACCAGTACGGGACCCTGCAAAACCTGCACGACTCCTGCTCAAG
GCAACTCTATGTTTCCCTCATGTTGCTGTACAAAACCTACGGACGGAAATTGCACCTGTA
TTCCCATCCCATCATCCTGGGCTTTCGCAAAATACCTATGGGAGTGGGCCTCAGTCCGTT
TCTCTTGGCTCAGTTTACTAGTGCCATTTGTTCAGTGGTTCGTAGGGCTTTCCCCCACTG
TTTGGCTTTCAGCTATATGGATGATGTGGTACTGGGGGCCAAATCTGTACAACATCTTGA
GTCCCTTTATACCGCTGTTACCAATTTTCTTTTGTCTTTGGGTATACATTTAAACCCTAA
CAAAACAAAGCGATGGGGTTATTCCCTTAATTTCATGGGGTATGTAATTGGAAGTTGGGG
TACATTGCCACAGGATCATATTGTACAAAAAATCAAACACTGTTTTAGAAAACTTCCTGT
CAATCGGCCTATTGATTGGAAAGTATGTCAGAGAATTGTGGGTCTTTTGGGCTTTGCTGC
CCCATTTACACAATGTGGTTACCCTGCATTAATGCCTTTGTATGCATGTATACAAGCGAA
ACAGGCTTTCACTTTCTCGCCAACTTACAAGGCCTTTCTAAGTAAACAGTATCTGAACCT
TTACCCCGTTGCCCGGCAACGGCCTGGTCTGTGCCAAGTGTTTGCTGACGCAACCCCCAC
TGGTTGGGGCTTGGCCATAGGCCATCAGCGCATGCGTGGAACCTTTGTGGCTCCTCTGCC
GATCCATACTGCGGAACTCCTAGCCGCTTGTTTTGCTCGCAGCAGGTCTGGAGCAAAACT
CATCGGGACTGATAATTCTGTCGTCCTTTCTCGGAAATATACATCATTTCCATGGCTGCT
AGGTTGTACTGCCAACTGGATTCTTCGCGGGACGTCCTTTGTTTACGTCCCGTCGGCGCT
GAATCCCGCGGACGACCCCTCGCGAGGCCGCTTGGGGCTCTATCGTCCCCTTCTCCGTCT
GCCGTACCGTCCGACCACGGGGCGCACCTCTCTTTACGCGGTCTCCCCGTCTGTGCCTTC
TCATCCGCCGGACCGTGTGCACTTCGCTTCACCTCTGCAGTTCATGGAGACCACCGTGAA
CGCCCATCTGCCAAGGTCTTACATAAGAGGACTCTTGGACTCCATGTCAACGACCAGAGG
CCTACTTCAAAGACTGTGTGTTTAAAGACTGGGAGGAGTTGGGGGAGGAGATTAGGTTAA
TGATCTTTGTATTAGGAGGCTGTAGGCATAAATTGGTCTGCGCACCAGCACCATGCAACT
TTTTCACCTCTGCCTAATCATCTTGTACATGTCCCACTTTTCAAGCCTCCAAGCTGTGCC
TTGGCTGGCTTTGGGGCATGGCACCCTTATAAAGAATTTGGAGCTACTGTGGAGTTACTC
TCGTTTTGCCTTCTGACTTCTTTCCTTCCGTCCGGGATCTACTGGACACAGCCTCAGCTC
TGTATCGGGAAGCCTTAGAGTCTCCTGAGCATTGCTCACCTCACCATACAGCACTCAGGC
AAGCCATTTCTGCTGGGGGGAATTATCGACTCTAGGTACCTGGGTGGGTAATAATTTGCA
AGATCAAGCATCCAGGGATCTAGTAGTCAATTATGTTAATACTAACATGGGCCTAAAGAT
CAGGCAACTCTTGTGGTTTCATACTTCTTGCCTTACTTTTGGAAGAGAAACTGTCCTTGA
GTATTTGGTCTCTTTCGGAGTGTGGATTCGCACTCCTCCAGCCTATAGACCACCAAATGC
CCCTATCTTATCAACACTTCCGGAAACTACTGTTGTTAGAACGAGGCAGGTCCCCTAGAA
GAAGAACTCCCTCGCCTCGCAGACGAAGATCTCAATCGCCGCGTCGCAGAAGATCTCAAT
CTCGGGCTCAATGTTAGTATTCCTTGGACTCATAAGGTGGGAAATTTTACTGGGCTTTAT
TCTTCTACTGTCCCTACCTTTAATCCTGAATGGCAAACTCCCTCTTTTCCTAAAATTCAT
TTACATGAAGACATTGCTAATAGGTGTCAGCAATTTGTAGGCCCTCTTACTGTAAATGAA
AAGAGGAGACTGAGGGTGTTTATGCCTGCGGGGTTTTGTCCGGGCAGGACBAARTATTTG
GCTCTGKACAAWRGGATTAAACCTKAKTAYMCTGATCATGTAGTTAATCATTACTTTCAA
ACCCGACATTATTTACATACTCTTTGGAAGGCTGGGATTCTATATAAGAGGGAAACTACA
CGTAGCGCTTCATTTTGCGGGTCACCATATTCTTGGGAACAAGAGCTACATCATACCCTC
TGGGATTCTTTCCCGATCATCAGTTGGACCCTGCATTCGGAGCCAATTCAAACAATCCAG
ATTGGGACTTCAACCCCATCAAGGACCACTGGCCACAAGCCACCAGGTAGGAGTGGGAGC
TTCGGGCCAGGATTCACTCCCCCACACGGAGGTGTTTTGGGGTGGAGCCCTCAGGCTCAG
GGCATATTCTAAGTCAGCAGTTCCTCCTCCTGCCTCCACCAATCGGCAGTCAGGAAGGCA
GCCTACTCCCATCTCTCCACCTCTAAGAGACAGTCATCCTCAGGCCATRCAGTGGAA
>gnl|hbvnuc|KM606737_FT00000_P-A_Feature_FT:source_KM606737_FT00000_P-A_of_[Viruses]_Hepatitis_B_Virus_genotype_A_(isolate_Cuba13a)._Complete_genome._[Retro-transcribing_viruses]_(length=3221_residues).
TCCACAGCTTTCCACCAAGCTCTGCAAGATCCCAGAGTCAGGGGCCTGTATCTTCCTGCT
GGTGGCTCCAGTTCAGGAACAGTAAGCCCTGTTCCGAATACTGCCTCTCACATCTCGTCA
ATCTCCTCGAGGACTGGGGACCCTGCACCAACCATGGAGAACATCACATCAGGATTCCTA
GGACCCCTGCTCGTGTTACAGGCGGGGTTTTTCTTGTTGACAAGAATCCTCACAATACCG
CAGAGTCTAGACTCGTGGTGGACTTCTCTCAATTTTCTAGGGGGATCACCCGTGTGTCTT
GGCCAAAATTCGCAGTCCCCAACCTCCAATCACTCACCAACCTCCTGTCCTCCAATTTGT
CCTGGTTATCGCTGGATGTGTCTGCGGCGTTTTATCATATTCCTCTTCATCCTGCTGCTA
TGCCTCATCTTCTTATTGGTTCTTCTGGATTATCAAGGTATGTTGCCCGTTTGTCCTCTA
ATTCCAGGATCACAACAACCAGCACGGGACCCTGCAGAACCTGCACGACTCCTGCTCAAG
GCAACTCTATGTTTCCCTCATGTTGTTGTACAAAACCTACGGACGGAAATTGCACCTGTA
TTCCCATCCCATCATCCTGGGCTTTCGCAAAATACCTATGGGAGTGGGCCTCAGTCCGTT
TCTCCTGGCTCAGTTTACTAGTGCCATTTGTTCAGTGGTTCGTAGGGCTTTCCCCCACTG
TTTGGCTTTCAGTTATATGGATGATGTGGTATTGGGGGCCAAGTCTGTACAACATCTTGA
GTCCCTTTATACCGCTGTTACCAATTTTCTTTTGTCTTTGGGTATACATTTAAACCCTAA
CAAAACAAAAAGATGGGGTTATTCCCTAAACTTCATGGGTTACATAATTGGAAGTTGGGG
ATCATTGCCACAGGATCATATTGTACAAAAAATCAAACACTGTTTTAGAAAACTTCCTGT
TAATAGGCCTATTGATTGGAAAGTGTGTCAAAGAATTGTGGGTCTTTTGGGCTTTGCCGC
TCCCTTTACACAGTGTGGATACCCTGCCTTAATGCCTTTGTATGCATGTATACAAGCTAA
ACAGGCTTTTACTTTCTCGCCAACTTACAAGGCCTTTCTAAGTAAACAGTATATGAACCT
TTACCCCGTTGCCCGGCAACGGCCTGGTCTGTGCCAAGTGTTTGCTGACGCAACCCCCAC
TGGCTGGGGCTTGGCCATTGGCCATCAGCGCATGCGCGGAACCTTTGTGGCTCCTCTGCC
GATCCATACTGCGGAACTCCTAGCAGCTTGTTTTGCTCGCAGCCGGTCTGGAGCAAAACT
CATCGGGACTGATAATTCTGTCGTCCTCTCTCGGAAATATACCTCCTTTCCATGGCTGCT
AGGCTGTACTGCCAACTGGATTCTTCGCGGGACGTCCTTTGTTTACGTCCCGTCGGCGCT
GAATCCCGCGGACGACCCCTCTCGGGGCCGCTTGGGACTCTATCGTCCCCTTCTCCGTCT
GCCGTACCGACCGACCACGGGGCGCACCTCTCTTTACGCGGTCTCCCCGTCTGTGCCTTC
TCGTCTGCCGGACCGTGTGCACTTCGCTTCACCTCTGCAGTTCATGGAGACCACCGTGAA
CGCCCATCTGCCAAGGTCTTACATAAGAGGACTCTTGGACTCCATGTCAACGACCAGAGG
CCTACTTCAAAGACTGTGTGTTTAAGGACTGGGAGGAGTTGGGGGAGGAGATTAGGTTAA
AGGTCTTTGTATTAGGAGGCTGTAGGCATAAATTGGTCTGCGCACCAACATCATGCAACT
TTTTCACCTCTGCCTAATCATCTTGTACATGTCCCACTCTTCAAGCCTCCAAGCTGTGCC
TTGGGTGGCTTTGGGGCATGGAACCCTTATAAAGAATTTGGAGCTACTGCGGAGTTACTC
TCATTTTGCCTTCTGACTTCTTTCCTTCCGTCCGAGATCTCCTAGATACCGCCTCAGCTC
TCTATCGGGAAGCATTAGAATCTCCTGAGCATTGCTCACCTCACCATACAGCACTCAGGC
AAGCCATTTCTGCTGGGGGGAATTAATGACTCTAGCTACCTGGGTGGGTAATAATTTGCA
AGATCCAGCATCCAGAGATCTAGTAGTCAATTATGTTAATACTAACATGGGCCTAAAGAT
CAGGCAACTATTGTGGTTTCATATTTCCTGCCTTACTTTTGGAAGAGAAACTGTACTTGA
GTATTTGGTTTCTTTCGGAGTGTGGATTCGCACTCCTCCAGCCTATAGACCACCAAATGC
CCCTATCTTATCAACACTTCCGGAAACTACTGTTGTTAGAACGAGGCAGGTCCCCTAGAA
GAAGAACTCCCTCGCCTCGCAGACGAAGATCTCAATCGCCGCGTCGCAGAAGATCTCAAT
CTCGGGCTCAATGTTAGTATTCCATGGACTCATAAGGTGGGAAATTTTACTGGGCTTTAT
TCTTCTACTGTCCCTATCTTTAATCCCGAATGGCAAACTCCTTCTTTTCCTAAGATTCAT
TTAAAGGAGGATATTGTTAATAGGTGTCAACAATTTGTGGGCCCTCTCACCGTAAATGAA
AAAAGGAGACTGAAATTAATTATGCCTGCTAGATTTTATCCTAACAGCACAAAATATTTG
CCCCTAGACAAAGGGATTAAACCTTATTATCCTGATCACGTAGTTAATCATTACTTCCAG
ACTCGACATTATTTACATACTCTTTGGAAGGCTGGTATTCTATATAAGAGGGAAACTACA
CGTAGCGCCTCATTCTGCGGGTCACCATATTCTTGGGAACAAGAGCTACATCATACCCTC
TGGGATTCTTTCCCGATCATCAGTTGGACCCTGCATTCGGAGCCAATTCAAACAATCCAG
ATTGGGACTTCAACCCCATCAAGGATCACTGGCCACAAGCCATCAGGTAGGAGTGGGAGC
TTTGGGCCAGGGTTCACCCCTCCACACGGAGGTGTTTTGGGGTGGAGCCCTCAGGCTCAG
GGCATATTCCAAGTCAGCAGTTCCTCCTCCTGCCTCCACCAATCGGCAGTCAGGAAGGCA
GCCTACTCCCATCTCTCCACCTCTAAGAGACAGTCATCCTCAGGCCGTGCAGTGGAA
>gnl|hbvnuc|KU605537_FT00000_P-A_Feature_FT:source_KU605537_FT00000_P-A_of_[Viruses]_Hepatitis_B_Virus_genotype_A_(isolate_ZADGM4643F1)._Complete_genome._[Retro-transcribing_viruses]_(length=3221_residues).
TCCACAGCTTTCCACAGAGCTCTGCAAGATCCCAGAGTCAGGGGCCTGTATTTTCCTGCT
GGTGGCTCCAGTTCAGGAACACTCAACCCTGTTCCAAATATTGTCTCTCACATCTCGTCA
ATCTCCTCGACGACTGGGGACCCTGTGCCGAACATGGAGAACATCACATCAGGATTCCTA
GGACCCCTGCTCGTGTTACAGGCGGGGTTTTTCTTGTTGACAAGAATCCTCACAATACCT
CAGAGTCTAGACTCGTGGTGGACTTCTCTCAATTTTCTAGGGGGATCACCCGTGTGTCTT
GGCCAAAATTCGCAGTCCCCAACCTCCAATCACTCACCAACCTCCTGTCCTCCAATTTGT
CCTGGTTATCGCTGGATGTGTCTGCGGCGTTTTATCATATTCCTCTTCATCCTGCTGCTA
TGCCTCATCTTCTTATTGGTACTTCTGGATTATCAAGGTATGTTGCCCGTTTGTCCTCTA
ATTCCAGGATAACCACAACCAGTACGGGACCCTGCAAAACCTGCACGACTCCTGCTCAAG
GCAACTCTATGTTTCCCTCATGTTGCTGTACAAAACCTACGGATGGAAATTGCACCTGTA
TTCCCATCCCATCATCTTGGGCTTTCGCAAAATACCTATGGGAGTGGGCCTCAGTCCGTT
TCTCTTGGCTCAGTTTACTAGTGCCATTTGTTCAGTGGTTCGTAGGGCTTTCCCCCACTG
TTTGGCTTTCAGCTATATGGATGATGTGGTATTGGGGGCCAAGTCTGTACAACATCTTGA
GTCCCTTTATACCGCTGTTACCAATTTTCTTTTGTCTTTGGGTATACATTTAAACCCTAA
CAAAACTAAGAGATGGGGTTATTCCCTAAACTTTATGGGCTATGTAATTGGAAGTTGGGG
TACATTACCACAGGACCATATTGTACAAAAAATCAAATGCTGTTTTAGAAAACTTCCTGT
CAATAGACCTATCGATTGGAAAGTATGTCAAAGAATTGTGGGTCTTTTGGGCTTTGCCGC
TCCATTTACACAATGTGGTTACCCTGCCTTAATGCCTTTGTATGCATGTATACAAGCAAA
ACAGGCTTTTACTTTCTCGCCAACTTACAAGGCCTTTCTAAGTAAACAGTATATGAACCT
TTACCCCGTTGCCCGGCAACGGCCTGGTCTGTGCCAAGTGTTTGCTGACGCAACCCCCAC
TGGCTGGGGCTTGGCTATCGGCCATCAGCGCATGCGTGGAACCTTTGTGGCTCCTCTGCC
GATCCATACTGCGGAACTCCTAGCTGCTTGTTTTGCTCGCAGCCGGTCTGGAGCAAAACT
CATCGGGACTGATAATTCTGTCGTCCTTTCGCGGAAATATACATCGTTTCCATGGCTGCT
AGGTTGTACTGCCAACTGGATTCTTCGCGGGACGTCCTTTGTCTACGTCCCGTCGGCGCT
GAATCCCGCGGACGACCCCTCGCGGGGCCGCTTGGGGCTCTATCGTCCCCTTCTCCGTCT
GCCGTACCGTCCGACCACGGGGCGCACCTCTCTTTACGCGGTCTCCCCGTCTGTGCCTTC
TCATCTGCCGGTCCGTGTGCACTTCGCTTCACCTCTGCAGTTCATGGCGACCACCGTGAA
CGCCCATCTGCCAAGGTCTTACATAAGAGGACTCTTGGACTCCATGTCAACGACCAGAGG
CCTACTTCAAAGACTGTGTGTTTAAAGACTGGGAGGAGTTGGGGGAGGAGATTAGGTTAA
AGGTCTTTGTATTAGGAGGCTGTAGGCATAAATTGGTCTGCGCACCAGCACCATGCAACT
TTTTCACCTCTGCCTAATCATCTTGTACATGTCCCACTGTTCAAGCCTCCAAGCTGTGCC
TTGGATGGCTTTGGGGCATGGAACCCTTATAAAGAATTTGGAGCTACTGTGGAGTTACTC
TCGTTTTGCCTTCTGACTTCTTTCCTTCAGTACGGGATCTACTTGATACAGCATCAGCTC
TGTATCGGGAAGCCTTAGAATCTCCGGAGCATTGCTCCCCTCACCATACAGCACTCAGGC
AAGCCATTTATGCTGGGGGGAATTAATGACTCTAGCTACCTGGGTGGGTAATAATTTGGA
AGATCCAGCATCCAGGGATTTAGTAGTCAATTATGTTAATACTAACATGGGCCTAAAGAT
TAGACAACTATTGTGGTTTCATATTTCTTGCCTTACTTTTGGAAGAGAAACTGTCCTTGA
GTATTTAGTCTCTTTCGGAGTGTGGATACGCACTCCTCCAGCCTATAGACCACCAAATGC
CCCTATCTTATCAACACTTCCGGAAACTACTGTTGTTAGAACGAGGCAGGTCCCCTAGAA
GAAGAACTCCCTCGCCTCGCAGACGAAGATCTCAATCGCCGCGTCGCAGAAGATCTCAAT
CTCGGGCTCAATGTTAGTATTCCTTGGACTCATAAGGTGGGGAATTTTACTGGGCTTTAT
TCCTCTACTGTCCCTAATTTTAATCCTCAATGGCAAACTCCTTCCTTTCCTAAAATTCAT
TTACATGAGGACATTATTAATAGGTGTCAGCAATTTGTAGGCCCTCTCACTGTAAATGAA
AAAAGAAGATTAAAATTAATTATGCCCGCTAGATTTTATCCTAACAGCACTAAATACTTG
CCTCTAGACAAAGGAATTAAACCTTATTATCCTGATCAAGTAGTTAATCATTACTTCCAG
ACCAGACATTATTTACATACTCTTTGGAAGGCTGGGATTCTATATAAGAGGGAAACTACA
CGTAGCGCCTCATTTTGCGGGTCACCATATTCTTGGGAACAAGAGCTACATCATACCCTC
TGGGATTCCTTCCCGATCATCAACTGGACCCTGCATTCGGAGCCAATTCAAACAATCCAG
ATTGGGACTTCAACCCCATCAAGGACCACTGGCCACAAGCCATCAGGTAGGAGTGGGAGC
TTCGGGCCAGGGTTCACTCCCCCACACGGAGGTGTTTTGGGGTGGAGCCCTCAGGCTCAG
GGCATATTCCAATTCAACAGTTCCTCCTCCTGCCTCCACCAATCGGCAGTCAGGAAGGCA
GCCTACTCCCATCTCTCCACCTCTAAGAGACAGTCATCCTCAGGCCATGCAGTGGAA
>gnl|hbvnuc|FJ692558_FT00000_P-A_Feature_FT:source_FJ692558_FT00000_P-A_of_[Viruses]_Hepatitis_B_Virus_genotype_A_(isolate_A1_48008)._Complete_genome._[Retro-transcribing_viruses]_(length=3221_residues).
TCCACAGCTTTACACMAAACTCAGCAAGATCCCAGAGTCAGGGGCCTRTATTTCCCTGCT
GGTGGCTCCAGTTCAGGAACACTCAACCCTGTTCCGAATATTGCCTCTCACATCTCGTCA
ATCTCCGCGAGGACTGGGGACCCTGCGCTGAACATGGAGAACATCACATCAGGATTCCTA
GGACCCCTGCTCGTGTTACAGGCGGTGTTTTTCTTGTTGACAAGAATCCTCACAATACCG
CAGAGTCTAGACTCGTGGTGGACTTCTCTCAATTTTCTAGGGGGGTCACCCGTGTGTCTT
GGCCAAAATTCGCAGTCCCCAACCTCCAATCACTCACCAACCTCCTGTCCTCCAACTTGT
CCTGGTTATCGCTGGATGTGTCTGCGGCGTTTTATCATATTCCTCTTCATCCTGCTGCTA
TGCCTCATCTTCTTATTGGTTCTTCTGGATTATCAAGGTATGTTGCCCGTTTGTCCTCTA
ATTCCAGGATCACAACAACCAGTACGGGACCCTGCAAAACCTGCACGACTCCTGCTCAAG
GCAACTCTATGTTTCCCTCCTGTTGCTGTACAAAACCTACGGATGGAAATTGCACCTGTA
TTCCCATCCCATCATCTTGGGCTTTCGCAAAATACCTATGGGAGTGGGCCTCAGTCCGTT
TCTCTTGGCTCAGTTTACTAGTGCCCTTTGTTCAGTGGTTCGTAGGGCTTTCCCCCACTG
TTTGGCTTTCAGTTATATGGATGATGTGGTTCTGGGGGCCAAGTCTGTACAACATCTTGA
GTCCCTTTATACCGCTGTTASCAATTTTCTTTTRTCTTTGGGTATACATTTAAACCCTAA
CAAAACAAAGAGATGGGGTTATTCCCTAAATTTCATGGGTTATGTAATTGGAAGTTGGGG
TACATTGCCACAGGATCATATTGTACAAAAAATCAAACACTGTTTTAGAAAACTTCCTGT
CAATCGGCCTATTGATTGGAAAGTATGTCAAAGAATTGTGGGTCTTTTGGGCTTTGCCGC
TCCATTTACACAATGTGGTTACCCTGCATTAATGCCTTTGTATGCATGTATACAAGCGAA
ACAGGCTTTTACTTTCTCGCCAACTTACAAGGCCTTTCTAAGTAAACAATATATGAACCT
TTACCCCGTTGCCCGGCAACGGCCTGGTCTGTGCCAAGTGTTTGCTGACGCAACCCCCAC
TGGCTGGGGCTTGGCCATTGGCCATCAGCGCATGCGTGGAACCTTTGTGGCTCCTCTGCC
GATCCATACTGCGGAACTCCTAGCCGCTTGTTTTGCTCGCAGCCGGTCTGGAGCAAACCT
CATCGGGACTGATAATTCTGTCGTCCTTTCTCGGAAATATACATCCTTTCCATGGCTGCT
AGGTTGTACTGCCAACTGGATTCTTCGCGGGACGTCCTTTGTTTACGTCCCGTCAGCGCT
GAATCCCGCGGACGACCCTTCGCGGGGTCGCTTGGGACTCTATCGTCCCCTTCTCCGTCT
GCCGTACCGTCCGACCACGGGGCGCACCTCTCTTTACGCGGTCTCCCCGTCTGTGCCTTC
TCATCTGCCGGTCCGTGTGCACTTCGCTTCACCTCTGCAGTTCATGGAGACCACCGTGAA
CGCCCATCTGCCAAGGTCTTATATAAGAGGACTCTTGGACTCCATGTCAACGACCAGAGG
CCTACTTCAAAGACTGTGTGTTTAAAGACTGGGAGGAGTTGGGGGAGGAGATTAGGTTAA
TGATCTTTGTATTAGGAGGCTGTAGGCATAAATTGGTCTGCGCACCAACCTCATGCAACT
TTTTCACCTCTGCCTAATCATCTTGTACATGTCCCACTTTTCAAGCCTCCAAGCTGTGCC
TTGGATGGCTTTGGGGCATGGAACCCTTATAAAGAATTTGGAGCTACTGTGGAGTTACTT
TCGTTTTGCCTTATGACTTCTTTCCTTCCGTCCGGGATCTACTAGATACAGCCTCAGCTC
TGTATCGAGAAGCCTTAGAGTCTCCTGAGCATTGCTCACCTCACCATACAGCACTCAGGC
AAGCCATTTCTGCTGGGGGGAATTAATGACTCTAGCTACCTGGGTGGGTAATAATTTGGA
AGATGCAGCATCCAGGGATCTAGTAGTCAATTATGTTAATACTAACATGGGCCTAAAGAT
CAGGCAACTATTGTGGTTTCACATTTCTTGCATTACTTTTGGAAGAGAAGTTGTCCTTGA
GTATTTGGTCTCTTTCGGAGTGTGGATTCGCACTCCTCCAGCCTACAGACCACCAAATGC
CCCTATCTTATCAACACTTCCGGAAACTACTGTTGTTAGAACGTGGCAGGTCCCCTAGAA
GAAGAACTCCCTCGCCTCGCAGACGAAGATCTCAATCGCCGCGTCGCAGAAGATCTCAAT
CTCGGGCTCAATGTTAGTATTCCTTGGACTCATAAGGTGGGAAATTTTACTGGGCTTTAT
TCTTCTACTGTCCCTATCTTTAATCCTGAGTGGCAAACTCCGTCTTTTCCTAAAATTCAT
TTACATGAAGACATTTCTAATAGGTGTCAGCAATTTGTAGGCCCTCTCACTGTAAATGAA
AAGAGAAGACTAAACTTAATTATGCCTGCTAGGTTTTATCCTAACAGCACCAAATATTTG
CCTCTAGACAAAGGGATTAAACCTTATTATCCTGATCATGTAGTTAATCATTACTTTCAA
ACCCGACATTATTTACATACTCTGTGGAAGGCTGGGATCCTATATAAAAGGGAAACTACA
CGTAGCGCCTCATTTTGCGGGTCACCATATTCTTGGGAACAAGAGCTACATCATACCCTC
TGGGATTCTTTCCCGATCATCAGTTGGACCCTGCATTCGGGGCCAATTCAAACAATCCAG
ATTGGGACTTCAACCCMGTCAARGACCACTGGCCACAAGCCACCAGGTAGGAGTGGGAGC
TTCGGGCCAGGGTTCACTCCCCCACACGGAGGTGTTTTGGGGTGGAGCCCTCAGGCTCAG
GGCATATTCCAAGTCGGTAGTTCCTCCTCCTGCCTCTACCAATCGGCAGTCAGGAAGGCA
GCCTACTCCCATCTCTCCACCTCTAAGAGACAGTCATCCTCAGGCCCTGMAGTGGAA
>gnl|hbvnuc|JN182327_FT00000_P-A_Feature_FT:source_JN182327_FT00000_P-A_of_[Viruses]_Hepatitis_B_Virus_genotype_A._Complete_genome._[Retro-transcribing_viruses]_(length=3221_residues).
TCCACAGCTTTTCACCAAGCTCTGCAAGATCCCAGAGTCAGGGGCCTGTATTTTCCTGCT
GGTGGCTCCAGTTCAGGAACATTCAACCCTGTTCCAAATATTGCCTCTCACATCTCGTCA
ACCTCCTCGAGGACTGGGGACCCTGCGTCGAACATGGAGAACATCACATCAGGATTCCTA
GGACCCCTGCTCGTGTTACAGGCGGGGTTTTTCTTGTTGACAAGAATCCTCACAATACCG
CAGAGTCTAGACTCGTGGTGGACTTCTCTCAATTTTCTAGGGGGCTCACCCGTGTGTCTT
GGCCAAAATTCGCAGTCCCCAACCTCCAATCACTCACCAACCTCCTGTCCTCCAATTTGT
CCTGGTTATCGCTGGATGTGTCTGCGGCGTTTTATCATATTCCTCTTCATCCTGCTGCTA
TGCCTCATCTTCTTATTGGTTCTTCTGGATTACCAAGGTATGTTGCCCGTTTGTCCTCTA
ATTCCAGGATCACAACCACCAGCACGGGACCCTGCAAGACCTGCACGACTCCTGCTCAAG
GCAACTCTATGTTTCCCTCATGTTGCTGTACAAAACCTACGGATGGAAATTGCACTTGTA
TTCCCATCCCATCATCTTGGGCTTTCGCAAAATACCTATGGGAGTGGGCCTCAGTCCGTT
TCTCTTGGCTCAGTTTACTAGTGCCATTTGTTCAGTGGTTCGTAGGGCTTTCCCCCACTG
TTTGGCTTTCAGTTATATGGATGATGTGGTATTGGGGGCCAAGTCTGTACAACATCTTGA
GTCCCTTTATACCGCTGTTACCAATTTTCTTTTGTCTTTGGGTATACATCTAAACCCTAA
CAAAACAAAAAGATGGGGTTATTCCCTAAACTTCATGGGATATGTAATTGGAAGTTGGGG
TTCATTGCCACAGGATCATATTGTACAAAAAATCAAACACTGTTTTAGAAAACTGCCTGT
CAATCGACCTGTTGATTGGAAAGTATGTCAAAGAATTGTGGGTCTTTTGGGCTTTGCCGC
TCCATTTACACAATGTGGTTACCCTGCCTTAATGCCTTTGTATGCATGTATACAAGCTAA
ACAGGCTTTTACTTTCTCGCCAACTTACAAGGCCTTTCTAAGTAAACAGTATATGAACCT
TTACCCCGTTGCCCGGCAACGGCCTGGTCTGTGCCAAGTGTTTGCTGACGCAACCCCCAC
TGGCTGGGGCTTGGCCATAGGACATCAGCGCATGCGTGGAACCTTTGTGGCTCCTCTGCC
GATCCATACTGCGGAACTCCTAGCTGCTTGTTTTGCTCGCAGCCGGTCTGGAGCAAAACT
CATCGGGACTGATAATTCTGTCGTCCTTTCTCGGAAATATACATCCTTTCCATGGCTGCT
AGGGTGTACTGCCAACTGGATTCTTCGCGGGACGTCCTTTGTTTACGTCCCGTCGGCGCT
GAATCCCGCGGACGACCCCTCACGGGGCCGCTTGGGACTCTATCGTCCCCTTCTCCGTCT
GCCGTACCGTCCGACCACGGGGCGCACCTCTCTTTACGCGGTCTCCCCGTCTGTGCCTTC
TCATCTGCCGGTCCGTGTGCACTTCGCTTCACCTCTGCAGTTCATGGAGACCACCGTGAA
CGCCCATCTGCCAAGGTCTTACATAAGAGGACTCTTGGACTCCATGTCAACGACCAGAGG
CCTACTTCAAAGACTGTGTGTTTAAAGACTGGGAGGAGTTGGGGGAGGAGATTAGGTTAA
AGGTCTTTGTATTAGGAGGCTGTAGGCATAAATTGGTCTGCGCACCAGCACCATGCAACT
TTTNNNNNNNNNNNNNNN--NNNNNNNNATGTCCCACTGTTCAAGCCTCCAAGCTGTGCC
TTGGATGGCTTTGGGGCATGGAACCCTTATAAAGAATTTGGAGCTACTGTGGAGTTACTC
TCGTTTTGCCTTCTGACTTCTTTCCTTCCGTCCGGGATCTACTTGATACCGCCTCAGCTC
TGTATCGGGAAGCCTTAGAGTCTCCTGAGCATTGCTCACCTCACCATACAGCACTCAGGC
AAGCCATTTCTGCTGGGGGGAACTAATGACTCTAGCTACCTGGGTGGGTAATAATTTGGA
AGATCCAGCGTCCAGGGATCTAGTAGTCAATTATGTTAATACTAACATGGGCCTAAAGAT
CAGACAACTATTGTGGTTTCATATTTCTTGCCTTACTTTTGGAAGAGAAACTGTCCTTGA
GTATTTGGTCTCCTTCGGAGTGTGGATTCGCACTCCTCCAGCCTATAGACCACCAAATGC
CCCTATCTTATCAACACTTCCGGAAACTACTGTTGTTAGAACGAGGCCGGTCCCCTAGAA
GAAGAACTCCCTCGCCTCGCAGACGAAGATCTCAATCGCCGCGTCGCAGAAGATCTCAAT
CTCGGGCTCAATGTTAGTATTCCTTGGACTCATAAGGTGGGAAATTTTACTGGGCTTTAT
TCCTCTACTGTCCCTATCTTTAATCCTGAATGGCAAACTCCTTCTTTTCCGAAAATCCAT
TTACACGAGGACATTATTAATAGGTGTCAGCAATTTGTAGGCCCTCTCACTGTAAATGAA
AAGAGAAGATTGAAATTAATTATGCCTGCTAGATTTTATCCTAACAGCACTAAATATTTG
CCTCTAGACAAAGGGATTAAACCTTATTATCCTGATCAAGTAGTTAATCACTATTTCCAG
ACCCGACATTATTTGCATACTCTTTGGAAGGCTGGGATTCTATATAAGAGGGAAACTACA
CGTAGCGCTTCATTTTGCGGGTCACCATATTCTTGGGAACAAGAGCTACATCATACCCTC
TGGGATTCTTTCCCGATCACCAGTTGGACCCTGCATTCGGAGCCAATTCAAACAATCCAG
ACTGGGACTTCAACCCCATCAAGGACCACTGGCCACAAGCCACCAGGTAGGAGTGGGAGC
TTCGGGCCAGGGTTCACTCCCCCCCACGGAGGTGTTTTGGGGTGGGGCCCTCAGGCTCAG
GGCATATTCTAAGTCAGCAGTGCCTCCTCCTGCCTCCACCAATCGGCAGTCAGGAAGGCA
GCCTACTCCCATCTCTCCACCTCTAAGAGACAGCCATCCTCAGGCAATGCAGTGGAA
>gnl|hbvnuc|AM184125_FT00000_P-A_Feature_FT:source_AM184125_FT00000_P-A_of_[Viruses]_Hepatitis_B_Virus_genotype_A_(isolate_O64)._Complete_genome._[Retro-transcribing_viruses]_(length=3221_residues).
TCCACAGCTTTCCACCAAGCTCTGCAAGATCCCAGAGTCAGGGGCCTGTATTTTCCTGCT
GGTGGCTCCAGTTCAAGAACAGTAAGCCCTGTTCAGAATATTGCCTCTCACATCTCGTCA
ATCTCCTCGAGGACTGGGGACCCTGCACCGACCATGGAGAACATCACATCAGGATTCCTA
GGACCCCTGCTCGTGTTACAGGCGGGGTTTTTCTTGTTGACAAGAATCCTCACAATACCA
CAGAGTCTAGACTCGTGGTGGACTTCTCTCAATTTTCTAGGGGGATCACCCGTGTGTCTT
GGCCAAAATTCGCAGTCCCCAACCTCCAATCACTCACCAACCTCCTGTCCTCCAATTTGT
CCTGGTTATCGCTGGATGTGTCTGCGGCGTTTTATCATATTCCTCTTCATCCTGCTGCTA
TGCCTCATCTTCTTATTGGTTCTTCTGGATTATCAAGGTATGTTGCCCGTTTGTCCTCTA
ATTCCAGGATCACAACCACCAGTACGGGACCCTGCAGAACCTGCACGACTCCTGCACAAG
GCAACTCTATGTTTCCCTCATGTTGCTGTACAAAACCTACGGACGGAAATTGCACTTGTA
TTCCCATCCCATCATCCTGGGCTTTCGCAAAATACCTATGGGAGTGGGCCTCAGTCCGTT
TCTCCTGGCTCAGTTTACTAGTGCCATTTGTTCAGTGGTTCGTAGGGCTTTCCCCCACTG
TTTGGCTTTCAGCTATATGGATGATGTGGTATTGGGGGCCAAGTCTGTACAACATCTTGA
GTCCCTTTATACCGCTGTTACCAATTTTCTTTTGTCTTTGGGTATACATTTAAACCCTAA
CAAAACAAAAAGATGGGGTTATTCCCTAAACTTCATGGGCTACATAATTGGATGTTGGGG
ATCATTGCCACAAGATCATATTGTTCAGAAAATCAAAGATTGTTTTCGAAAACTCCCTGT
TAACAGACCTATTGATTGGAAAGTATGTCAACGCATTGTGGGTCTTTTGGGCTTTGCCGC
TTCATTCACACAATGTGGTTACCCTGCTTTAATGCCTCTGTACGCATGTATACAAGCTAA
ACAGGCTTTTACTTTCTCGCCAACTTACAAGGCCTTTCTAAGTAAACAGTATATGAACCT
TTACCCCGTTGCCCGGCAACGGCCTGGTCTATGCCAAGTGTTTGCTGACGCAACCCCCAC
TGGCTGGGGCTTGGCCATGGGCCATCAGCGCATGCGTGGAACCTTTGTGGCTCCTCTGCC
GATCCATACTGCGGAACTCCTAGCCGCTTGTTTTGCTCGCAACCGGTCTGGAGCAAAACT
CATCGGGACGGATAATTCTGTCGTCCTTTCTCGGAAATATACATCATTTCCATGGCTGCT
AGGCTGTACTGCCAACTGGATTCTTCGCGGGACATCCTTTGTTTACGTCCCGTCGGCGCT
GAATCCCGCGGACGACCCCTCTCGGGGCCGCTTGGGACTCTATCGTCCCCTTCTCCGTCT
GCCGTTCCGACCGACCACGGGGCGCACCTCTCTTTACGCGGTCTCCCCGTCTGTGCCTTC
TCATCTGCCGGACCGTGTGCACTTCGCTTCACCTCTGCAGTTCATGGCGACCACCGTGAA
CGCCCATCTGCCAAGGTCTTACATAAGAGGACTCTTGGACTCCATGTCAACGACCAGAGG
CTTACTTCAAAGACTGTGTGTTTAAAGACTGGGAGGAGTTGGGGGAGGAGATTAGGCTAA
AGGTCTTTGTATTAGGAGGCTGTAGGCATAAATTGGTCTGCGCACCATCATCATGCAACT
TTTTCACCTCTGCCTAATCATCTTGTACATGTCCCACTATTCAAGCCTCCAAACTGTGCC
TTGGGTGGCTTTGGGGCATGGAACCCTTATAAAGAATTTGGAGCTACTGTGGAGTTACTC
TCATTTTGCCTTCTGACTTCTTTCCTTCCGTCCGGGATCTCCTAGATACCGCCTCAGCTC
TATATCGGGAAGCACTAGAGTCTCCTGAACATTGCTCTCCTCACCATACAGCACTCAGGC
AAGCCATTTCTGCTGGGGGGAGTTAATGACTCTAGCTACCTGGGTGGGTAATAATTTGGA
AGATCCAGCATCCAGGGATCTAGTAGTCAATTATGTTAATACTAATATGGGCCTAAAGAT
CAGACAACTGTTGTGGTTTCATATTTCTTGCCTTACTTTTGGAAGAGAAACTGTACTTGA
GTATTTGGTCTCTTTTGGAGTGTGGATTCGCACTCCTCCAGCCTATAGACCACCAAATGC
CCCTATCTTATCAACACTTCCGGAAACTACTGTTGTTAGAACGAGGCAGGTCCCCTAGAA
GAAGAACTCCCTCGCCTCGCAGACGCAGATCTCAATCGCCGCGTCGCAGAAGATCTCAAT
CTCGGGCTCAATGTTAGTATTCCTTGGACTCACAAGGTGGGGAATTTTACTGGGCTTTAT
TCTTCCACTGTACCTATCTTTAATCCTGAATGGCAAACTCCTTCCTTTCCCAGGATTCAT
TTACATGAGGACATTATTAATAAATGTCAACAATTTGTAGGCCCTCTCACTGTAAATGAA
AAGAGAAGATTGAAATTAATTATGCCTGCTAGATTCTACCCCAACAGCACCAAATATTTG
CCACTAGACAAAGGGATTAAACCTTATTATCCTGATCATGTGGTTAATCATTACTTCCAG
GCCCGACATTATTTACATACTCTTTGGAAGGCTGGTATTCTATATAAGAGGGAAACTACA
CGTAGCGCTTCATTTTGCGGGTCACCATATTCTTGGGAACAAGAGCTACATCATATCCTC
TGGGATTCTTTCCCGATCATCAGTTGGACCCTGCATTCGGAGCCAACTCAAACAATCCAG
ATTGGGACTTCAACCCCATCAAGGACCACTGGCCACAAGCCATCAGGTAGGAGTGGGAGC
TTTGGGCCAGGGTTCACCCCTCCACACGGAGGTGTTCTGGGGTGGAGCCCTCAGGCTCAG
GGCATATTCTACTTCAGCAGTTCCTCCTCCTGCCTCCACCAATCGGCAGTCAGGAAGACA
GCCTACTCCCATCTCTCCACCTCTAAGAGACAGTCATCCTCAGGCCATGCAGTGGAA
>gnl|hbvnuc|AY233275_FT00000_P-A_Feature_FT:source_AY233275_FT00000_P-A_of_[Viruses]_Hepatitis_B_Virus_genotype_A_(isolate_163)._Complete_genome._[Retro-transcribing_viruses]_(length=3221_residues).
TCCACAGCTTTCCACCAAGCTCTGCAAGATCCCAGAGTCAGGGGCCTGTATCTTCCTGCT
GGTGGCTCCAGTTCAGGAACACACAACCCTGTTCCAAATATTGCCTCTCACATCTCGTCA
ATCTCCTCGAAGACTGGGGACCCTGCGTTGAACATGGAGAACATCACATCAGGATTCCTA
GGACCCCTGCTCGTGTTACAGGCGGGGTTTTTCTTGTTGACAAGAATCCTCACAATACCG
CAGAGTCTAGACTCGTGGTGGACTTCTCTCAATTTTCTAGGGGGCTCACCCGTGTGTCTT
GGCCAAAATTCGCAGTCCCCAACCTCCAATCACTCACCAACCTCCTGTCCTCCAATTTGT
CCTGGTTATCGCTGGATGTGTCTGCGGCGTTTTATCATATTCCTCTTCATCCTGCTGCTA
TGCCTCATCTTCTTATTGGTTCTTCTGGATTACCAAGGTATGTTGCCCGTTTGTCCTCTA
ATTCCAGGATTACAACAACGAGTACGGGACCTTGCAAGACCTGCACGACTCCTGCTCAAG
GCAACTCTATGTTTCCCTCATGTTGCTGTACAAAACCTACGGATGGAAATTGCACCTGTA
TTCCCATCCCATCATCTTGGGCTTTCGCAAAATACCTATGGGAGTGGGCCTCAGTCCGTT
TCTCTTGGCTCAGTTTACTAGTGCCCTTTGTTCAGTGGTTCGTAGGGCTTTCCCCCACTG
TTTGGCTTTCAGTTATATGGATGATGTGGTATTGGGGGCCAAGTCTGTACAACATCTTGA
GTCCCTTTATACCGCTGTTACCAATTTTCTTTTGTCTTTGGGTATACATTTAAACCCTAA
CAAAACAAAGAGATGGGGTTATTCCCTAAATTTCATGGGATATGTAATTGGAAGTTGGGG
TACATTGCCACAGGATCATATTGTACAAAAAATCAAACACTGTTTCAGAAAACTTCCTGT
CAATCGCCCTATTGATTGGAAAGTATGTCAAAGAATTGTGGGTCTTTTGGGCTTTGCAGC
TCCCTTTACACAATGTGGTTACCCTGCCTTAATGCCTTTATATGCATGTATACAAGCGAA
ACAGGCTTTTACTTTCTCGCCAACTTACAAGGCCTTTCTGAGTAAACAGTATATGGACCT
TTACCCCGTTGCCCGGCAACGGCCTGGTCTGTGCCAAGTGTTTGCTGACGCAACCCCCAC
TGGCTGGGGCTTGGCTATCGGCCATCAGCGCATGCGTGGAACCTTTGTGGCTCCTCTGCC
GATCCATACTGCGGAACTCCTAGCTGCTTGTTTTGCTCGCAGCCGGTCTGGAGCGAAACT
CATCGGGACTGATAATTCTGTCGTCCTTTCTCGGAAATATACTTCATTTCCATGGCTGCT
AGGTTGTACTGCCAACTGGATTCTTCGCGGGACGTCCTTTGTTTACGTCCCGTCGGCGCT
GAATCCCGCGGACGACCCCTCGCGAGGCCGCTTGGGGCTCTATCGTCCCCTTCTCCGTCT
GCCGTACCGTCCGACCACGGGGCGCACCTCTCTTTACGCGGTCTCCCCGTCTGTGCCTTC
TCATCTGCCGGTCCGTGTGCACTTCGCTTCACCTCTGCAGTTCATGGAGACCACCGTGAA
CGCCCATCTGCCAAGGTCTTACATAAGAGGACTCTTGGACTCCATGTCAACGACCAGAGG
CCTACTTCAAAGACTGTGTGTTTAAAGACTGGGAGGAGTTGGGGGAGGAGATTAGGTTAA
TGATCTTTGTATTAGGAGGCTGTAGGCATAAATTGGTCTGCGCACCATCAGCATGCAACT
TTTTCACCTCTGCCTAATCATCTTGTACATGTCCCACTGTTCAAGCCTCCAAGCTGTGCC
TTGGCTGGCTTTGGGGCATGGAACCCTTATAAAGAATTTGGAGCTACTGTGGAGTTACTC
TCCTTTTGCCTTCTGACTTCTTTCCTTCCGTCCGGGATCTACTTGATACAGCCTCAGCAC
TGTATCGGGAAGCCTTAGAGTCTCCTGAGCATTGCTCACCTCACCATACAGCACTCAGGC
AAGCCATTTCTGCTGGGGGGAATTAATGACTCTAGCTACCTGGGTGGGTAATAATTTGCA
AGATCCAGCATCCAGGGATCTAGTAGTCAATTATGTTAATACTAATATGGGCCTAAAAAT
CAGACAACTATTGTGGTTTCATATTTCTTGCCTTACTTTTGGAAGAGAAACTGTCCTTGA
GTATTTGGTCTCCTTCGGGGTGTGGATTCGCACTCCTCCAGCCTATAGACCACCAAATGC
CCCTATCTTATCAACACTTCCGGAAACTACTGTTGTTAGAACGAGGCAGGTCCCCTAGAA
GAAGAACTCCCTCGCCTCGCAGACGAAGATCTCAATCGCCGCGTCGCAGAAGATCTCAAT
CTCGGGCTCAATGTTAGTATTCCTTGGACTCATAAGGTGGGAAATTTTACTGGGCTTTAT
TCCTCTACTGCCCCTATCTTTAATCCTGAATGGCAAACTCCTTCCTTTCCTAAAATCCAT
TTACATGAGGACATTATTAATAGGTGTCAGCAATTTGTAGGCCCTCTCACTGTAAATGAA
AAGAGAAGATTGAAGTTAATTATGCCTGCTAGATTTTATCCTAACAGCACGAAATATTTG
CCTCTAGACAAAGGGATTAAACCTTATTATCCTGATCAAGTAGTTAATCATTACTTCCAA
ACCAGACATTATTTACATACTCTTTGGAAGGCTGGGATTCTATATAAGAGGGAAACTACA
CGTAGCGCCTCATTTTGCGGGTCACCATATTCTTGGGAACAAGAGCTACATCATACCCTC
TGGGATTCTTTCCCGATCATCAGTTGGACCCTGCATTCGGAGCCAATTCAAACAATCCAG
ACTGGAACTTCAACCCCATCAAGGACCACTGGCCACAAGCCACCAGGTAGGAGTGGGAGC
TACGGCCCAGGGCTCACTCCCCCACACGGAGGTGTTTTGGGGTGGAGCCCTCAGGCTCAG
GGCATATTCTAAGCCAGTAGTTCCTCCTCCTGCCTCCACCAATCGGCAGTCAGGAAGGCA
GCCTACTCCCATCTCTCCACCTCTAAGAGACAGTCATCCTCAGGCCATGCAGTGGAA
>gnl|hbvnuc|KF214660_FT00000_P-A_Feature_FT:source_KF214660_FT00000_P-A_of_[Viruses]_Hepatitis_B_Virus_genotype_A_(isolate_IND-2008-9)._Complete_genome._[Retro-transcribing_viruses]_(length=3221_residues).
TCCACAGCTTTCCACCAAGCTCTGCAAGATCCCAGAGTCAGGGGCCTGTATCTTCCTGCT
GGTGGCTCCAGTTCAGGAACACACAACCCTGTTCCAACTATTGCCTCTCACATCTCGTCA
ATCTCCTCGAGGATTGGGGACCCTGCGCCGAACATGGAGAACATCACATCAGGATTCCTA
GGACCCCTGCTCGTGTTACAGGCGGGGTTTTTCTTGTTGACAAGAATCCTCACAATACCG
CAGAGTCTAGACTCGTGGTGGACTTCTCTCAATTTTCTAGGGGGATCACCCGTGTGTCTT
GGCCAAAATTCGCAGTCCCCAACCTCCAATCACTCACCAACCTCCTGTCCTCCAATTTGT
CCTGGTTATCGCTGGATGTGTCTGCGGCGTTTTATCATATTCCTCTTCATCCTGCTGCTA
TGCCTCATCTTCTTATTGGTTCTTCTGGATTATCAAGGTATGTTGCCCGTTTGTCCTCTA
ATTCCAGGATAACAACAACCAGCACGGGACCCTGCAAAACCTGCACGACTCCTGCTCAAG
GCAACTCTATGTTTCCCTCATGTTGCTGTACAAAACCTACGGATGGAAATTGCACTTGTA
TTCCCATCCCATCATCTTGGGCTTTCGCAAAATACCTATGGGAGTGGGCCTCAGTCCGTT
TCTCTTGGCTCAGTTTACTAGTGCCATTTGTTCAGTGGTTCGTAGGGCTTTCCCCCACTG
TTTGGCTTTCAGCTATATGGATGATGTGGTACTGGGGGCCAAGTCTGTACAACATCTTGA
GTCCCTTTATACCGCTGTTACCAATTTTCTTTTGTCTTTGGGTATACATTTAAACCCTAA
CAAAACAAAGAGATGGGGTTATTCCCTGAATTTCATGGGTTATGTAATTGGAAGTTGGGG
TACATTGCCACAGGATCATATTGTACAAAAAATCAAACACTGTTTTAGAAAACTTCCTGT
CAATCGACCTATTGATTGGAAAGTATGTCAGAGAATTGTGGGTCTTTTGGGCTTTGCCGC
TCCATTTACACAATGTGGTTACCCTGCATTAATGCCGTTGTATGCATGTATACAAGCGAA
ACAGGCTTTCACTTTCTCGCCAACTTATAAGGCCTTTCTGTGTAAACAATATCTGAATCT
TTACCCCGTTGCCCGGCAACGGTCAGGTCTCTGCCAAGTGTTTGCTGACGCAACCCCCAC
TGGATGGGGCTTGGCCATAGGCCATCGGCGCATGCGAGGAACCTTTGTGGCTCCTCTGCC
GATCCATACTGCGGAACTCCTAGCCGCTTGTTTTGCTCGCAGCCGGTCTGGAGCGAAACT
CATCGGGACTGATAATTCTGTCGTCCTTTCTCGGAAATATACATCATTTCCATGGCTGCT
AGGTTGTACTGCCAACTGGATTCTTCGCGGGACGTCCTTTGTTTACGTCCCGTCGGCGCT
GAATCCCGCGGACGACCCCTCGCGAGGCCGCTTGGGGCTGTATCGTCCCCTTCTGCGTCT
GCCGTACCGTCCGACCACGGGGCGCACCTCTCTTTACGCGGTCTCCCCGTCTGTGCCTTC
TCATCTGCCGGTCCGTGTGCACTTCGCTTCACCTCTGCAGTTCATGGAGACCACCGTGAA
CGCCCATCTGCCAAGGTCTTACATAAGAGGACTCTTGGACTCCATGTCAACGACCAGAGG
CCTACTTCAAAGACTGTGTGTTTAAAGACTGGGAGGAGTTGGGGGAGGAGACTAGGTTAA
TGATCTTTGTATTAGGAGGCTGTAGGCATAAATTGGTCTGCGCACCATCCTCATGCAACT
TTTTCACCTCTGCCTAATCATCTTGTACATGTCCCACTTTTCAAGCCTCCAAGCTGTGCC
TTGGATGGCTTTGGGGCATGGAACCCTTATAAAGAATTTGGCGCTACTGTGGAGTTACTC
TCATTTTGCCTTCTGACTTCTTTCCTTCCGTCCGGGATCTACAAGATACAGCCTCAGCTC
TATATCGGGAAGCCTTAGAGTCTCCTGAGCATTGCTCACATCACCATACAGCACTCAGGC
AAGCCATTTCTGCTGGGGGGAATTAATGACTCTAGCTACCTGGGTGGGTAATAATTTGCA
AGATCCAGCATCCAGGGACTTAGTAGTCAATTATGTTAATACTAATATGGGCCTAAAGAT
CAGGCAATTATTGTGGTTTCATATTTCTTGCCTTACTTTTGGAAGAGAAACTGTCCTTGA
GTATTTGGTCTCTTTCGGAGTGTGGATTCGCACTCCTCCAGCCTATAGACCACCAAATGC
CCCTATCTTATCAACACTTCCGGAAACTACTGTTGTTAGAACGAGGTAGGTCCCCTAGAA
GAAGAACTCCCTCGCCTCGCAGACGAAGATCTCAATCGCCGCGTCGCAGAAGATCTCAAT
CTCGGGCTCAATGTTAGTATTCCTTGGACTCATAAGGTGGGAAATTTTACGGGGCTTTAT
TCTTCTACTGTCCCTATCTTTAATCCTGAATGGCAAACCCCTTCTTTTCCTAAAATTCAT
CTACATGAAGATATTGCTAATAGATGTCAGCAATTTGTAGGCCCTCTCACTGTAAATGAA
AAAAGAAGACTGAAATTAATTATGCCTGCTAGGTTTTATCCTAACAGCACAAAATATTTG
CCTTTAGACAAAGGGATCAAACCTTATTATCCTGATCATGTAGTTAATCATTACTTTCAA
ACCCGACATTATTTACATACTCTTTGGAAGGCTGGGATTCTATATAAGAGGGAAACTACA
CGTAGCGCCTCATTTTGCGGGTCACCATATTCTTGGGAACAAGAGCTACATCATACCCTC
TGGGATTCTTTCCCGATCATCAGTTGGACCCTGCATTCGGAGCCAATTCAAACAATCCAG
ATTGGGACTTCAACCCCATCAAGGATCACTGGCCACAAGCCACCAGGTAGGAGTGGGAGC
TTCGGGCCAGGGTTCACTCCCCCACACGGAGGTGTTTTGGGGTGGAGCCCTCAGGCTCAG
GGCATATTCCAAGTCAGCAGTGCCTCCTCCTGCCTCCACCAATCGGCAGTCAGGAAGGCA
GCCTACTCCCATCTCTCCACCTCTAAGAGACAGTCATCCTCAGGCCATACAGTGGAA
>gnl|hbvnuc|KJ854693_FT00000_P-A_Feature_FT:source_KJ854693_FT00000_P-A_of_[Viruses]_Hepatitis_B_Virus_genotype_A_(isolate_17545-NE-BRA)._Complete_genome._[Retro-transcribing_viruses]_(length=3221_residues).
TCCACAGCTTTTCACCAAGCTCTGCAAGATCCCAGAGTCAGGGGCCTGTATTTTCCTGCT
GGTGGCTCCAGTTCAGGAACACTCAACCCTGTTCCAAATATTGCCTCTCACATCTCGTCA
ATCTCCTCGAGGACTGGGGACCCTGCGCCGAACATGGAGAACATCACATCAGGATTCCTA
GGACCCCTGCTCGTGTTACAGGCGGGGTTTTTCTTGTTGACAAGAATCCTCACAATACCG
CAGAGTCTAGACTCGTGGTGGACTTCTCTCAATTTTCTAGGGGGATCACCCGTGTGTCTT
GGCCAAAATTCGCAGTCCCCAACCTCCAATCACTCACCAACCTCCTGTCCTCCAATTTGT
CCTGGTTATCGCTGGATGTGTCTGCGGCGTTTTATCATATTCCTCTTCATCCTGCTGCTA
TGCCTCATCTTCTTATTGGTTCTTCTGGATTATCAAGGTATGTTGCCCGTTTGTCCTCTA
ATTCCAGGATCACAACAACCAGTACGGGACCCTGCAAAACCTGCACGACTCCTGCTCAAG
GCAACTCTATGTTTCCCTCATGTTGCTGTACAAAACCTACGGATGGAAATTGCACCTGTA
TTCCCATCCCATCATCTTGGGCTTTCGCAAAATACCTATGGGAGTGGGCCTCAGTCCGTT
TCTCTTGGCTCAGTTTACTAGTGCCATTTGTTCAGTGGTTCGCAGGGCTTTCCCCCACTG
TTTGGCTTTCAGCTATATGGATGATGTGGTACTGGGGGCCAAGTCTGTACAACATCTTGA
GTCCCTTTATACCGCTGTTACCAATTTTCTTTTGTCTTTGGGTATACATTTAAACCCTAA
CAAAACAAAGAGATGGGGCTATTCCCTAAATTTCATGGGTTATGTAATTGGAAGTTGGGG
CACCTTGCCACAGGATCATATTGTACAAAAAATCAAACACTGTTTTAGAAAACTTCCTGT
TAATCGGCCTATTGATTGGAAAGTGTGTCAGCGAATTGTGGGTCTTTTGGGATTTGCCGC
TCCATTTACACAATGTGGTTATCCTGCATTAATGCCTTTGTATGCATGTATACAAGCGAA
ACAGGCTTTTACTTTCTCGCCAACTTACAAGGCCTTTCTAAGTAAACTGTATATGAACCT
TTACCCCGTTGCCCGGCAACGGCCTGGTCTGTGCCAAGTGTTTGCTGACGCAACCCCCAC
TGGCTGGGGCTTGGCCATCGGCCATCAGCGCATGCGCGGAACCTTTGTGGCTCCTCTGCC
GATCCATACTGCGGAACTCCTAGCCGCTTGTTTTGCTCGCAGCCGGTCTGGAGCAAAACT
CATCGGGACTGATAATTCTGTCGTCCTTTCTCGGAAATATACATCATTTCCATGGCTGCT
AGGTTGTACTGCCAACTGGATTCTTCGCGGGACGTCCTTTGTCTACGTCCCGTCGGCGCT
GAATCCCGCGGACGACCCCTCGCGGGGCCGCTTGGGACTCTATCGTCCCCTTCTCCGTCT
GCCGTACCGTCCGACCACGGGGCGCACCTCTCTTTACGCGGTCTCCCCGTCTGTGCCTTC
TCATCCGCCGGTCCGTGTGCACTTCGCTTCACCTCTGCAGTTCATGGAGACCACCGTGAA
CGCCCATCTGCCAAGGTCTTACATAAGAGGACTCTTGGACTCCATGTCAACGACCAGAGG
CCTACTTCAAAGACTGTGTNTTTAAAGACTGGGAGGAGCTGGGGGAGGAGATTAGGTTAA
NGNTCTTTGTATTAGGAGNCTGTAGNCATAANNNNNNNNNNNNNNNNNNNNNNNNNNNCT
TTTTCACCTCTGCCTAATCATCTTGTACATGTCCCACTTTTCAAGCCTCCAAGCTGTGCC
TTGGATGGCTTTGGGGCATGGAACCCTTATAAAGAATTTGGAGCTACTGTGGAGTTACTC
TCATTTTGCCTTCTGATTTCTTTCCTTCCGTCCGGGATCTACTTGATACAGCCTCAGCTC
TGTATCGGGAAGCCTTAGAGTCTCCTGAGCATTGCTCACCGCACCATACAGCACTCAGGC
AAGCCATTTCTGCTGGGGGGAATTAATGACTCTAGCTACCTGGGTGGGTAATAATTTGGA
AGATCCAGCATCCAGGGATCTAGTAGTCAATTATGTTAATACTAACATGGGCCTAAAGAT
CAGGCAACTATTGTGGTTTCATATTTCTTGCCTTACTTTTGGAAGAGAAACTGTCCTTGA
GTATTTGGTCTCTTTCGGAGTGTGGATTCGCACTCCTCCAGCCTATAGACCACCAAATGC
CCCTATCTTATCAACACTTCCGGAAACTACTGTTGTTAGAACGAGGCAGGTCCCCTAGAA
GAAGAACTCCCTCGCCTCGCAGACGAAGATCTCAATCGCCGCGTCGCAGAAGATCTCAAT
CTCGGGCTCAATGTTAGTATTCCTTGGACTCATAAGGTGGGAAATTTTACTGGGCTTTAT
TCTTCTACTGTTCCTATCTTTAACCCTGAATGGCAAACTCCTTCTTTTCCTAAAATTCAT
TTACATGAAGATGTTGCTAATAGGTGTCAACAATTTGTAGGCCCTCTTACTGTAAATGAA
AAGAGAAGACTGAAATTAATTATGCCTGCTAGGTTCTATCCTAACAGCACTAAATATTTG
CCTCTAGACAAAGGGATTAAACCTTATTATCCTGATCATGTAGTTAATCATTACTTTCAA
ACCAGACATTATTTACATACTCTTTGGAAGGCTGGGATTCTATATAAGAGGGAAACTACA
CGTAGCGCCTCATTTTGCGGGTCACCATATTCTTGGGAACAAGAGCTACATCATACCCTC
TGGGATTCTTCCCCGATCATCAGTTGGATCCAGCATTCGGAGCCAATTCAAACAATCCAG
ATTGGGACTTCAACCCCATCAAGGATCACTGGCCACAAGCCACCAGGTAGGAGTGGGAGC
TTCGGGCCAGGGTTTACTCCCCCACACGGAGGTGTTTTGGGGTGGAGCCCTCAGGCTCAG
GGCATATTCCAAGTCAGCAGTTCCTCCTCCTGCCTCCACCAATCGGCAGTCAGGAAGGCA
GCCTACTCCCATCTCTCCACCTCTAAGAGACAGTCATCCTCAGGCCATGCAGTGGAA
>gnl|hbvnuc|KP168428_FT00000_P-A_Feature_FT:source_KP168428_FT00000_P-A_of_[Viruses]_Hepatitis_B_Virus_genotype_A_(isolate_KN195)._Complete_genome._[Retro-transcribing_viruses]_(length=3221_residues).
TCCACAGCTTTCCACCAAGCTCTGCAAGATCCCAGAGTCAGGGGCCTGTATTTTCCTGCT
GGTGGCTCCAGTTCAGGAACACTCAACCCTGTTCCAAATATTGCCTCTCACATCTCGTCA
ATCTCCTCGAGGACTGGGGACCCTGCGCCGAACATGGAGAACATCACATCAGGATTCCTA
GGACCCCTGCTCGTGTTACAGGCGGGGTTTTTCTTGTTGACAAGAATCCTCACAATACCG
CAGAGTCTAGACTCGTGGTGGACTTCTCTCAATTTTCTAGGGGGATCACCCGTGTGTCTT
GGCCAAAATTCGCAGTCCCCAACCTCCAATCACTCACCAACCTCCTGTCCTCCAATTTGT
CCTGGTTATCGCTGGATGTGTCTGCGGCGTTTTATCATATTCCTCTTCATCCTGCTGCTA
TGCCTCATCTTCTTATTGGTTCTTCTGGATTATCAAGGTATGTTGCCCGTTTGTCCTCTA
ATTCCAGGATCACAACAACCAGCACGGGACCCTGCAAAACCTGCACGACTCCTGCTCAAG
GCAACTCTATGTTTCCCTCATGCTGCTGTACAAAACCTACGGATGGAAATTGCACCTGTA
TTCCCATCCCATCATCTTGGGCTTTCGCAAAATACCTATGGGAGTGGGCCTCAGTCCGTT
TCTCTTGGCTCAGTTTACTAGTGCCATTTGTTCAGTGGTTCGTAGGGCTTTCCCCCACTG
TTTGGCTTTCAGCTATATGGATGATGTGGTACTGGGGGCCAARTCTGTACAACACCTTGA
GTCCCTTTATACCGCTGTTACCAATTTTCTTTTGTCTTTGGGTATACATTTAAACCCTAA
CAAAACAAAGAGGTGGGGGTATTCCCTGAATTTCATGGGGTATGTAATTGGAAGTTGGGG
TACTTTGCCACAGGATCATATTGTACAAAAAATCAAACAATGTTTTAGAAAACTTCCTGT
CAATCGTCCTATTGATTGGAAAGTATGTCAAAGAATTGTGGGTCTTTTGGGCTTTGCCGC
TCCATTTACACAATGTGGTTACCCTGCATTAATGCCTTTGTATGCATGTATACAAGCGAA
ACAGGCTTTTACTTTCTCGCCAACTTACAAGGCCTTTCTGAGTAAACAGTACATGAACCT
TTACCCCGTTGCCCGGCAACGGCCTGGTCTGTGCCAAGTGTTTGCTGACGCAACCCCCAC
TGGCTGGGGCTTGGCCATCGGCCATCAGCGCATGCGTGGAACCTTTGTGGCTCCTCTGCC
GATCCATACTGCGGAACTCCTAGCCGCTTGTTTTGCTCGCAGCCGGACTGGAGCAAAACT
CATCGGGACTGATAACTCTGTCGTCTTGTCTCGGAAATATACATCATTTCCATGGCTGCT
AGGTTGTACTGCCAACTGGATTCTTCGCGGGACGTCCTTTGTTTACGTCCCGTCAGCGCT
GAATCCCGCGGACGACCCCTCGCGCGGCCGCTTGGGGCTCTATCGTCCCCTTCTCCGTCT
GCCGTACCGTCCGACCACGGGGCGCACCTCTCTTTACGCGGTCTCCCCGTCTGTGCCTTC
TCATCTGCCGGTCCGTGTGCACTTCGCTTCACCTCTGCAGTTCATGGAGACCACCGTGAA
CGCCCATCTGCCAAGGTCTTACATAAGAGGACTCTTGGACTCCATGTCAACGACCAGAGG
CCTACTTCAAAGACTGTGTGTTTAAAGACTGGGAGGAGTTGGGGGAGGAGAATAGGTTAA
TGATCTTTGTATTAGGAGGCTGTAGGCATAAATTGGTCTGCGCACCATCACCATGCAACT
TTTTCACCTCTGCCTAATCATCTTGTACATGTCCCACTTTTCAAGCCTCCAAGCTGTGCC
TTGGGTGGCTTTGGGGCATGGAACCCTTATAAAGAATTTGGAGCTTCTGTGGAGTTACTC
TCATTTTGCCTTCCGACTTCTTTCCTTCCGTCCGGGATCTACTAGATACAGCCTCAGCTC
TGTATCGGGAAGCCTTAGAGTCTCCTGAGCATTGCACACCTCACCATACTGCACTCAGGC
AAGCCGTTTATGCTGGGGGGAATTAATGACTCTAGCTACCTGGGTGGGTAATAATTTGGA
CGATCMAGCATCCAGGGATCTAGTAGTCAATTATGTTAATACTCACATGGGCCTAAAGAT
CAGGCAACTGTTGTGGTTTCATATTTCTTGCCTTACTTTTGGAAGARAAACTGTCCTTGA
GTATTTAGTCTCTTTCGGAGTGTGGATTCGCACTCCTCCAGCCTATAGACCACCAAATGC
CCCTATCTTATCAACACTTCCGGAAACTACTGTTGTTAGAACGAGGYAGGTCCCCTAGAA
GAAGAACTCCCTCGCCTCGCAGACGAAGATCTCAATCGCCGCGTCGCAGAAGATCTCAAT
CTCGGGCTCAATGTTAGTATTCCTTGGACTCATAAGGTGGGAAATTTTACTGGGCTTTAT
TCTTCTACTGTCCCTATCTTTAATCCTGAATGGCAAACTCCTTCTTTTCCAAAAATTCAT
TTACATGAAGACATTATTAATAGGTGTCAGCAATTCGTAGGCCCTCTCACTGTAAATGAA
AAGAGAAGATTGAAATTAATTATGCCTGCTAGATTTTATCCTAACAGCACTAAATATTTG
CCTCTAGACAAAGGAATTAAACCTTATTATCCTGATCAGGTAGTTAATCATTACTTTCAA
ACCCGACATTATTTACATACTCTTTGGAAGGCTGGGATTCTATATAAGAGAGAAACTACC
CGTAGCGCCTCATTTTGCGGGTCACCATACTCTTGGGAACAAGAGCTACATCATATCCTC
TGGGATTCTTTCCCGATCATCAGTTGGACCCGGCATTCGGAGCCAATTCAAACAATCCAG
ATTGGGACTTCAACCCCATCAAGGACCACTGGCCACAAGCCACCAGGTAGGAGTGGGAGC
TTCGGGCCAGGGTTCACTCCCCCACACGGAGGTGTTTTGGGGTGGAGCCCTCAGGCTCAG
GGCATATTCCTAGTCAGCAGTTCCTCCTCCTGCCTCATCCAATCGGCAGGCAGGAAGGCA
GCCTACTCCCATCTCTCCACCTCTAAGAGACAGCCATCCTCAGGCCATGCAGTGGAA
>gnl|hbvnuc|FN545833_FT00000_P-A_Feature_FT:source_FN545833_FT00000_P-A_of_[Viruses]_Hepatitis_B_Virus_genotype_A._Complete_genome._[Retro-transcribing_viruses]_(length=3221_residues).
TCCACAACTTTCCACCAAGCTCTGCAAGATCCCAGGGTCAGGGGCCTGTATCTCCCTGCT
GGTGGCTCCAATTCAGGAACAGTAAACCCTGTTCCGAATACTGCCTCTCACATCTCGTCA
ATCTCCTCGAGGACTGGGGACCCTGCACCGACCATGGAGAACATCACATCAGGATTCCTA
GGACCCCTRCTCGTGTTACAGGCGGGGTTTTTCTTGTTGACAAGAATCCTCACAATACCR
CAGAGTCTAGACTCGTGGTGGACTTCTCTCAATTTTCTAGGGGGATCACCCGTGTGTCTT
GGCCAAAATTCGCAGTCCCCAACCTCCAATCACTCACCAACCTCCTGTCCTCCAATTTGT
CCTGGTTATCGCTGGATGTGTCTGCGGCGTTTTATCATATTCCTCTTCATCCTGCTGCTA
TGCCTCATCTTCTTATTGGTTCTGCTGGATTGTCAAGGTATGTTGCCCGTTTGTCCTCTA
ATTCCAGGATCACAACCACCAGTACGGGACCCTGCAGAACCTGCACGACTCCTGCTCAAG
GCAACTCTATGTTTCCCTCCTGTTGTTGTACAAAACCTACGGACGGAAATTGCACCTGTA
TTCCCATCCCATCRTCCTGGGCTTTCGCAAAATACCTATGGGAGTGGGCCTCAGTCCGTT
TCTCCTGGCTCAGTTTACTAGTGCCATTTGTTCAGTGGTTCGTAGGGCTTTCCCCCACTG
TTTGGCTTTCAGTTATATGGATGATGTGGTATTGGGGGCCAAGTCTGTACAGCACCTTGA
GTCCCTTTATACCGCTGTTACCAATTTTCTTTTGTCTTTGGGCATACATTTAAACCCTAG
CAAAACCAAAAGATGGGGTTATTCCCTAAACTTCATGGGATACATAATTGGCAGTTGGGG
ATCACTACCACAGGATCATATTGTACATAAAATCAAACATTGTTTTAGAAAACTTCCTGT
TAACAGGCCTATTGATTGGAAAGTCTGTCAAAGAATTGTGGGTCTTTTGGGCTTCGCTGC
TCCATTTACACAATGTGGATACCCAGCCTTAATGCCTTTGTATGCATGTATACAAGCTAA
ACAGGCTTTTACTTTCTCGCCAACTTACAAGGCCTTTCTACGTAACCAGTATATGAACCT
TTACCCCGTTGCCCGGCAACGGTCTGGTCTGTGCCAAGTATTTGCTGACGCAACACCCAC
TGGTTGGGGCTTGGCCATAGGCCATCAGCGCATGCGTGGAACCTTTGTGGCTCCTCTGCC
GATCCATACTGCGGAACTCCTAGCCGCTTGTTTTGCTCGCAGCCGGTCTGGGGCAAAACT
CATCGGGACTGACAATTCTGTCGTCCTTTCCCGGAAATATACATCATTTCCATGGCTGCT
AGGCTGTACTGCCAACTGGATTCTTCGCGGGACGTCCTTTGTTTACGTCCCGTCGGCGCT
GAATCCCGCGGACGACCCCTCTCGGGGCCGCTTGGGCCTCTATCGTCCCCTTCTCCGTCT
GCCGTACCGACCGACCACGGGGCGCACCTCTCTTTACGCGGTCTCCCCGTCTGTGCCTTC
TCACCTGCCGGACCGTGTGCACTTCGCTTCACCTCTGCAGTTCATGGAGACCACCGTGAA
CGCCCATCTGCCAAGGTCTTATATAAGAGGACTCTTGGACTCCATGTCAACGACCAGAGG
CCTACTTCAAAGACTGTGTGTTTAAAGACTGGGAGGAGTTGGGGGAGGAGATTAGGTTAA
TGATCTTTGTATTAGGAGGCTGTAGGCATAAATTGGTCTGCGCACCATCCTCATGCAACT
TTTTCACCTCTGCCTAATCATCTTGTACATGTCCCACTCTTCAAGCCTCCAAGCTGTGCC
TTGGGTGGCTTTGGGGCATGGAACCCGTATAAAGAATTTGGAGCTACTGTGGAGTTACTC
TCTTTTTGCCTTCTGACTTCTTTCCTTCCGTCCGAGATCTCCTAGATACCGCCTCAGCTC
TGTTTCGGGAAGCATTAGAGTCACCTGAGCATTGTTCACCTCACCATACAGCACTCAGGC
AAGCCATTTCTGCTGGGGGGAATTAATGACTCTAGCTACCTGGGTGGGTAATAATTTGCA
AGATCCAGCATCCAGGGATCTAGTAGTCAACTATGTTAATACTAACATGGGCCTAAAGAT
CAGGCAAATATTGTGGTTTCATATTTCTTGTCTCACTTTTGGAAGAGAAGTTGTGCTTGA
GTATTTGGTATCTTTTGGAGTGTGGATTCGCACTCCTCCAGCCTACAGACCACCAAATGC
CCCTATCTTATCAACACTTCCGGAAACTACTGTTGTTAGAACGAGGCCGGTCCCCTAGAA
GAAGAACTCCCTCGCCTCGCAGACGAAGATCTCAATCGCCGCGTCGCAGAAGATCTCAAT
CTCGGGCTCAATGTTAGTATTCCTTGGACTCACAAGGTGGGAAATTTTRCGGGGCTTTAT
TCTTCTACTGTACCTATCTTTAATCCTGAATGGCAAACTCCTTCTTTTCCAAAGATTCAT
TTACATGAGGACATTATTAATAGATGTGAACAATTCGTGGGCCCTCTCACTGTAAATGAA
AAGAGAAGATTGAAATTAATTATGCCTGCTAGATTTTATCCTAACAGCACCAAATATTTG
CCCCTAGACAAAGGGATCAAACCTTATTATCCTGAACATGTAGTTAATCATTACTTTCAG
GCCCGACATTATTTGCATACTCTGTGGAAGGCTGGTATTTTATATAAGAGGGAAACTACA
CGTAGCGCATCATTTTGCGGGTCACCATATTCTTGGGAACAAGAGCTACATCATACCCTC
TGGGATTTTTTCCCGATCATCAGTTGGACCCTGCATTCGGAGCCAACTCAAACAATCCAG
ATTGGGACGTCAACCCCTTCAAGGATCACTGGCCACAAGCCATCAGGTAGGAGTGGGAGC
TTTGGGCCAGGGTTCACCCCTCCACACGGAGGTGTTCTGGGGTGGAGCCCTCAGGCTCAG
GGCACATTCTAAGTCAGCAGTTCCTCCTCCTGCCTCCACCAATCGGCAGTCAGGAAGGCA
GCCTACTCCCATCTCTCCACCTCTAAGAGACACTCATCCTCAGGCCATTCAGTGGAA
>gnl|hbvnuc|KU964274_FT00000_P-B_Feature_FT:source_KU964274_FT00000_P-B_of_[Viruses]_Hepatitis_B_Virus_genotype_B_(isolate_34_3)._Complete_genome._[Retro-transcribing_viruses]_(length=3221_residues).
TCCACCAAGTTCCACCAAACGCTTCAAGATCCCAGAGTCAGGGCCCTGTACCTTCCTGCT
GGTGGCTCCAGTTCAGGAACAGTGAGCCCTGCTCAGAATACTGTCTCTGCCATATCGTCA
ATCTTATCGAAGACTGGGGACCCTGTACCGAACATGGAGAACATCGCATCAGGACTCCTA
GGACCCCTGCTCGTGTTACAGGCGGGGTTTTTCTCGTTGACAAAAATCCTCACAATACCA
CAGAGTCTAGACTCGTGGTGGACTTCTCTCAATTTTCTAGGGGAAACACCCGTGTGTCTT
GGCCAAAATTCGCAGTCCCAAATCTCCAGTCACTCACCAACCTGTTGTCCTCCAATTTGT
CCTGGTTATCGCTGGATGTGTCTGCGGCGTTTTATCATCTTCCTCTGCATCCTGCTGCTA
TGCCTCATCTTCTTGTTGGTTCTTCTGGACTATCAAGGTATGTTGCCCGTTTGTCCTCTA
ATTCCAGGATATCAACAACCAGCACCGGACCATGCAAAACCTGCACAACTCCTGCTCAAG
GAACCTCTATGTTTCCCTCATGTTGCTGTACAAAACCTACGGACGGAAACTGCACCTGTA
TTCCCATCCCATCATCTTGGGCTTTCGCAAAATTCCTATGGGAGTGGGCCTCAGTCCGTT
TCTCTTGGCTCAGTTTACTAGTGCCATTTGTTCAGTGGTTCGTAGGGCTTTCCCCCACTG
TCTGGCTTTCAGTTATATGGATGATGTGGTTTTGGGGGCCAAGACTGTACAACATCTTGA
GTCCCTTTATGCCGCTGTTACCAATTTTCTTTTGTCTTTGGGTATACATTTAAACCCTCA
CAAAACAAAAAGATGGGGATATTCCCTTAACTTCATGGGATATGTAATTGGGAGTTGGGG
CACATTGCCACAGGAACATATTGTACAAAAAATCCGAATGTGTTTTAGAAAACTTCCTGT
AAACAGGCCTATTGATTGGAAAGTATGTCAACGAATTGTGGGTCTTTTGGGGTTTGCCGC
CCCTTTCACGCAATGTGGATATCCTGCTTTAATGCCTTTATATGCATGTATACAAGCAAA
ACAGGCTTTTACTTTCTCGCCAACTTACAAGGCCTTTCTACGTAAACAATATCTGGACCT
TTACCCCGTTGCTCGGCAACGGCCTGGTCTGTGCCAAGTGTTTGCTGACGCAACCCCCAC
TGGTTGGGGCTTGGCCATTGGCCATCAGCGCATGCGTGGGACCTTTGTGTCTCCTCTGCC
GATCCATACTGCGGAACTCCTAGCCGCTTGTTTTGCTCGCAGCAGGTCTGGGGCGAAACT
CATCGGGACTGACAATTCTGTCGTGCTCTCCCGCAAGTATACATCATTTCCATGGCTGCT
AGGCTGTGCTGCCAACTGGATCCTGCGCGGGACGTCCTTTGTTTACGTCCCGTCGGCGCT
GAATCCCGCGGACGACCCCTCCCGGGGCCGCTTGGGGCTCTACCGCCCGCTTCTCCGCCT
GTTGTACCGACCGACCACGGGGCGCACCTCTCTTTACGCGGACTCCCCGTCTGTGCCTTC
TCATCTGCCGGACCGTGTGCACTTCGCTTCACCTCTGCAGTCCATGGGAACCACCGTGAA
CGCCCGACTGCCAAGGTCTTGCATAAGAGGACTCTTGGACTTTATGTCAACGACCAGAGG
CATACTTCAAAGACTGTGTGTTTACTGAGTGGGAGGAGTTGGGGGAGGAGTCTAGGTTAA
TGATCTTTGTACTAGGAGGCTGTAGGCATAAATTGGTGTGCTCACCAATACCATGCAACT
TTTTCACCTCTGCCTAATCATCTTGTTCATGTCCTACTTTTCAAGCCTCCAAGCTGTGCC
TTGGGTGGCTTTAGGACATGGAACCCGTATAAAGAATTTGGAGCTTCTGTGGAGTTACTC
TCTTTTTGCCTTCTGACTTCTTTCCTTCTATTCGAGATCTCCTCGACACCGCCTCTGCTC
TGTATCGGGAGGCCTTAGAGTCTCCGGAACATTGTTCACCTCACCATACGGCAATCAGGC
AAGCTATTTGTGTTGGGGTGATTTGATGAATCTAGCCACCTGGGTGGGAAGTAATGTGGA
TGATCCAGCATCCAGGGATTCAATAGTCGGCTATGTCAACATGAATATGGGACTAAAATT
CAGACAACTATTATGGTTTCACATTTCCTGTCTTACTTTTGGGAGAGACGTTGTTCTTGA
ATATTTGGTGTCTTTTGGAGTGTGGATTCGCACTCCTGCTCCATATAGACCACAAAATGC
CCCTATCTTATCAACACTTCCGGAAACTACTGTTGTTAGAAAGAGGCAGGTCCCCTAGAA
GAAGAACTCCCTCGCCTCGCAGACGAAGGTCTCAATCGCCGCGTCGCAGAAGATCTCAAT
CTCGGGCTCAATGTTAGTATTCCTTGGACACATAAGGTGGGAAACTTTACGGGGCTTTAT
TCTTCTACGGTACCTTGCTTTAATCCTAAATGGCAAACTCCTTCTTTTCCTGACATTCAT
TTGCAGGAGGACATTGTTGATAGATGTGAGCAATTTGTGGGGCCCCTTACAGTAAATGAA
AAAAGGAGACTAAAATTAATTATGCCTGCTAGGTTTTATCCCCATGTTACTAAATATTTG
CCCTTAGATAAAGGGATCAAACCGTATTATCCAGAATATGTAGTTAATCATTACTTCCAG
ACGCGACATTATTTACACACTCTTTGGAAGGCGGGGATCTTATATAAAAGAGAGTCCACA
CATAGCGCCTCATTTTGCGGGTCACCATATTCTTGGGAACAAGATCTACAGCATATCCCC
TGGGATTCTTCCCCGATCATCAGTTGGACCCTGCATTCAAAGCCAACTCAGAAAATCCAG
ATTGGGACCTCAACCCGCACAAGGACAACTGGCCGGACGCCACAAGGTGGGAGTGGGAGC
TTCGGGCCAGGGTCCACCCCTCCCCATGGGGGACTGTTGGGGTGGAGCCCTCAGGCTCAG
GGCCTACTCAATGTCAGCAGCTCCTCCTCCTGCCTCCACCAATCGGCAGTCAGGAAGGCA
GCCTACTCCTCTATCTCCACCTCTAAGGGACACTCATCCTCAGGCNNNGCAGTGGAA
>gnl|hbvnuc|KX276846_FT00000_P-C_Feature_FT:source_KX276846_FT00000_P-C_of_[Viruses]_Hepatitis_B_Virus_genotype_C._Complete_genome._[Retro-transcribing_viruses]_(length=3221_residues).
TCAAGCACATTCCACCAAGCTCTGTTAGATCCCAGAGKGAGGGGCCWAKACTTTCCTGCT
GGTGGCTCCAGTTCMGGAACAGTAAACCCTGTTCCGACTACTGYCTCTCCCATATCGTCA
ATCTTCTCGAGGACTGGGGACCCTGCACCGAATATGGAGAGCACCACATCAGGAYYCCTA
GGACCCCTGCTCGTGTTACAGGCGGGGTTTTTCTTGTTGACAAAAATSCTCACAATACCA
CAGAGTCTAGACTCGTGGTGGACTTCTCTCAGTTTTCTAGGGGAAGCACCTCAGTGTCGT
GGCCAAAATTCGCAGTCCCCAACCTCCAATCACTCACCAACCTGTTGTCCTCCAATTTGT
CCTGGTTATCGCTGGATGTGTCTGCGGCGTTCTATCATCTTCCWYTGCATCCTGCTGCTA
TGCCTCATCTTCTTGTTGGYTCTTCTGGACTACCAAGGTATGTTGCCCGTTTGTCCTCTA
CTTCCAGGACATCAACSACCAGCACGGGACCATGCAAGACCTGCACGATTCCTGCTCAAG
GAACCTCTATRTTTCCCTCTTGTTGCTGTACAAAACCTTCGRACGGAAATTGCACTTGTA
TTCCCATCCCATCATCTTGGGCTTTCGCAAGATTCCTATGGGAGTGGGCCTCAGTCCGTT
TCTCCTGGCTCAGTTTWCTAGTGCCATTTGYTCAGTGGTTCGTAGGGCTTTCCCCCACTG
TTTGGCTTTCAGTTATATGGACGATATTGTATTGGGGGCCAGAKCTGTACAACATCTCGA
AGCCCTTTTTACCRCTGTTACCAATTTTCTTTTGTCTTTGGGTATACATWTAAACCCAGC
TAAAACTAAACGTTGGGGCTACTCCCTTAACTTCATGGGATATGTAATTGGAAGTTGGGG
CACCTTACCACAGGAACATATTGTACACAAAATCAAACAATGTTTTMGGAAACTTCCTGT
AAATAGACCTATTGATTGGAAAGTGTGTCAACGWATTGTGGGGCTTCTGGGCTTTGCTGC
TCCCTTTACACAATGTGGTTACCCAGCATTAATGCCYTTGTATGCATGTATACAAGCTAA
GCAKGCTTTCACTTTCTCGCCAACTTACAAGGCCTTTCTGTGTCAACAATATCTGAACCT
TTACCCCGTTGCTAGGCAACGGYCMGGTCTTTGCCAAGTGTTTGCTGACGCAACCCCCAC
TGGTTGGGGCTTGGCCATAGGCCATCAGCGCATGCGTGGAACCTTTGTGGCTCCTCTGCC
GATCCATACTGCGGAACTCCTAGCAGCTTGTTTTGCTCGCAGCCGGTCTGGAGCAAAACT
TATCGGCACCGACAACTCTGTTGTCCTCTCTCGGAAATACACCTCCTTTCCATGGCTGCT
CGGCTGTGCTGCCAACTGGATCCTGCGCGGGACGTCCTTTGTCTACGTCCCGTCGGCGCT
GAATCCCGCGGACGACCCGTCTCGCGGCCGTTTGGGACTCTACCGTCCCCTTCTTCGTCT
GCCGTTCCGGCCGACCACGGGGCGCACCTCTCTTTACGCGGTCTCCCCGTCTGTGCCTTC
TCATCTGCCGGACCGTGTGCACTTCGATTCACCTCTGCAGTCCATGGAAACCACCGTGAA
CGCCGATCTGCCAAGGTCTTACATAAGAGGACTCTTGGACTCTATGTCAACGACCAGAGG
CATACTTCAAAGACTGTGTATTTAAAGACTGGGAGGARTTGGGGGAGGAGACTAGGTTAA
TGATTTTTGTACTRGGAGGCTGTAGGCATAAATTGGTCTGTTCACCATCACCATGCAACT
TTTTCACCTCTGCCTAATCATCATGTTCATGTTCCACTGTTCAAGCCTCCAAGCTGTGCC
TTGGGTGGCTTTGGAACATGGAACCCATATAAAGAATTTGGAGCTTCTGTGGAGTTACTC
TCTTTTTGCCTTCTGACTTCTTTCCTTCTATTCGTGATCTCCTCGACACCGCCTCTGCTC
TGTTTCGGGAGGCCTTAGAGTCTCCGGAACATTGTACACCTCACCATACAGCACTAAGGC
AAGCTATTTGTGTTGGGGTGAGTTGATGAATCTGGCCACCTGGGTGGGAAGTAATTTGGA
AGACCCAGCATCCAGGGAATTAGTAGTAAGCTATGTCAATGTTAATATGGGCCTAAAACT
CAGACAAATATTGTGGTTTCACATATCCTGCCTTACTTTTGGAAGAGAAACTGTTCTTGA
GTATTTGGTGTCTTTTGGAGTGTGGATTCGCACTCCTGCCGCTTACAGACCAGCAAATGC
CCCTATCTTATCRACACTTCCGGAGACTACTGTTGTTAGAACGAGGCAGGTCCCCTAGAA
GAAGAACTCCCTCGCCTCGCAGACGAAGGTCTCAATCGCCGCGTCGCAGAAGATCTCAAT
CTCGGGCTCAATGTTAGTATCCCTTGGACTCATAAGGTGGGAAACTTTACTGGTCTTTAT
TCTTCTACTGTACCTGTCTTTAATCCCGACTGGCAAACTCCCTCTTTTCCTCACATTCAT
TTAAAAGAGGACATTATCAACAGATGTCAACAATATGTAGGCCCTCTTACAGTTAACGAA
AAAAGGAGATTAAAATTGATYATGCCHGCTAGGTTCTATCCTAACCGTACCAAATATTTG
CCCTTAGATAAAGGCATTAAACCTTATTATCCTGAACATATAGTTAATCATTACTTCCAA
ACTAGGCATTATTTACATACTYTGTGGAAGGCTGGTATTTTATATAAGAGAGAAACTACC
CGCAGCGCCTCATTTTGTGGGTCACCATATTCTTGGGAACAAGAGCTACAGCATATCCTC
TGGGATTCTTTCCCGGTCACCAGTTGGACCCAGCATTCRGAGCCAATTCAAACAMWCCAG
ATTGGGACTTCAACMCCAACAAGGATCAATGGCCAGCGGCCACCAGGTAGGAGTGGGATC
TTCGGCCCAGGGTTCACTCCACCACATGGCAATCTTTTGGGGTGGAGCCMBCAGGCTCAG
GGCATATTCAAAGTCAGCAGCGCCTCCTCCTGCCTCCACCAATCGGCAGTCAGGAAGACA
GCCTACWCCCATCTCTCCACCTCTAAGAGACASKCATCCTCAGGCCATGCAGTGGAA
>gnl|hbvnuc|JX026879_FT00000_P-B_Feature_FT:source_JX026879_FT00000_P-B_of_[Viruses]_Hepatitis_B_Virus_genotype_B_(isolate_WY-NJ-17)._Complete_genome._[Retro-transcribing_viruses]_(length=3221_residues).
TCCACCACTTTCCACCAAACTCTTCAAGACCCCAGAGTCAGGGCCCTGTACTTTCCTGCT
GGTGGCTCCAGTTCAGGAACAGTGAGCCCTGCTCAGAATACTGTCTCTGCCATATCGTCA
ATCTTATCGAAGACTGGGGACCCTGTATCGAACATGGAGAACATCTCATCAGGACTCCTA
GGACCCCTGCTCGTGTTACAGGCGGGGTTTTTCTCGTTGACAAAAATCCTCACAATACCA
CAGAGTCTAGACTCGTGGTGGACTTCTCTCAATTTTCTAGGGGAAACACCCGTGTGTCTT
GGCCAAAATTCGCAGTCCCAAATCTCCAGTCACTCACCAACCTGTTGTCCTCCAATTTGT
CCTGGTTATCGCTGGATGTGTCTGCGGCGTTTTATCATCTTCCTCTGCATCCTGCTGCTA
TGCCTCATCTTCTTGTTGGTTCTTCTGGACTATCAAGGTATGTTGCCCGTTTGTCCTCTA
ATTCCAGGATATCAACAACCAGCACCGGACCATGCAAAACCTGCACGACTCCTGCTCAAG
GAACCTCTATGTTTCCCTCATGTTGCTGTACAAAACCTACGGACGGACACTGCACCTGTA
TTCCCATCCCATCATCTTGGGCTTTCGCAAAATTCCTATGGGAGTGGGCCTCAGTCCGTT
TCTCTTGGCTCAGTTTACTAGTGCCATTTGTTCAGTGGTTCGTAGGGCTTTCCCCCACTG
TCTGGCTTTCAGTTATATGGATGATGTGGTTTTGGGGGCGAAGTCTGTACAACATCTTGA
GTCCCTTTATGCCGCTGTTACCAATTTTCTTTTGTCTTTGGGTATACATTTAAACCCTCA
CAAAACAAAAAGATGGGGATATTCCCTTAACTTCATGGGATATGTAATTGGGAGTTGGGG
CACATTGCCACAAGAACATATTGTACAAAAACTCAAAATGTGTTTTAGGAAACTTCCTGT
AAACAGACCCATTGATTGGAAAGTATGTCAACGAATTGTGGGCCTTTTGGGGTTTGCCGC
CCCTTTCACGCAATGTGGATATCCCGCTTTAATGCCTTTATATGCATGTATACAAGCAAA
ACAGGCTTTTACTTTCTCGCCAACTTACAAGGCCTTTCTAAGTAAACAGTATCTGAACCT
TTACCCCGTTGCTCGGCAACGGCCTGGTCTGTGCCAAGTGTTTGCTGACGCAACCCCCAC
TGGTTGGGGTTTGGCCATAGGCTATCAGCGCATGCGAGGAACCTTTGTGTCTCCTCTGCC
GATCCATACTGCGGAACTCCTAGCCGCTTGTTTTGCTCGCAGCAGGTCTGGGGCAAAACT
CATCGGGACTGACAATTCTGTCGTGCTCTCCCGCAAGTATACATCCTTTCCATGGCTGCT
AGGCTGTGCTGCCAACTGGATCCTGCGCGGGACGTCCTTTGTTTACGTCCCGTCGGAGCT
GAATCCCGCGGACGACCCCTCCCGGGGCCGCTTAGGGCTCTACCGCCCGCTTCTCCGCCT
TTTGTACCGACCGACCACGGGGCGCACCTCTCTTTACGCGGACTCCCCGTCTGTGCCTTC
TCATCTGCCGGACCGTGTGCACTTCGCTTCACCTCTGCAGTCCATGGAGACCACCGTGAA
CGCCCGACTGCCAAGGTCTTGCATAAGAGGACTCTTGGACTTGATGTCAACGACCAGAGG
CATACTTCAAAGACTGTGTGTTTACTGAGTGGGAGGAGTTGGGGGAGGAGGTTAGGTTAA
AGGTCTTTGTACTAGGAGGCTGTAGGCATAAATTGGTGTGTGCACCAGCACCATGCAACT
TTTTCACCTCTGCCTAATCATCATGTTCATGTCCTACTGTTCAAGCCTCCAAGCTGTGCC
TTGGGTGGCTTTGGGACATGGAACCCGTATAAAGAATTTGGAGCTTCTGTGGAGTTACTC
TCTTTTTGCCTTCTGACTTCTTTCCTTCTATTCGAGACCTCCTCGACACCGCTTCTGCTC
TGTATCAGGAGGCCTTAGAGTCTCCGGAACATTGTTCACCTCACCATACGGCACTCAGGC
AAGCTATTTGTGTTGGGGTGAGTTGATGAATCTTGCCACCTGGGTGGGAAGTAATTTGGA
AGATCCAGCATCCAGGGAATTAGTAGTCAGCTATGTCAACGTTAATATGGGCCTAAAAAT
CAGACAACTATCGTGGTTTCACATTTCCTGTCTTACTTTTGGGAGAGAAACTGTTCTTGA
ATATTTGGTGTCTTTTGGAGTGTGGATTCGCACTCCTCCTGCATATAGACCACAAAATGC
CCCTATCTTATCAACACTTCCGGAAACTACTGTTGTTAGAAAGATGCAGGTCCCCTAGAA
GAAGAACTCCCTCGCCTCGCAGACGAAGGTCTCAATCGCCGCGTCGCAGAAGATCTCAAT
CTCGGGCTCAATGTTAGTATTCCTTGGACACATAAGGTGGGAAACTTTACGGGGCTTTAT
TCTTCTACGGTACCTTGCTTTAATCCTAAATGGCAAACTCCTTCTTTTCCTGACATTCAT
TTGCAGGAGGACATTGTTGATAGATGTAAGCAATTTGTGGGGCCCCTTACAGTAAATGAA
CACAGGAGACTAAAATTAATTATGCCTGCTAGGTTTTATCCAAAGGTTACTAAATATTTG
CCCTTAGATAAAGGGATCAAACCGTATTATCCAGAGTATGTAGTTAATCATTACTTCCAG
ACGCGACATTATTTACACACTCTTTGGAAGGCGGGGATCTTATATAAAAGAGAGTCCACA
CGTAGCGCCTCATTTTGCGGGTCACCATATTCTTGGGAACAAGATCTACAGCATATCCCC
TGGGATTCTTCCCCGATCATCAGTTGGACCCTGCATTCAAAGCCAACTCAGAAAATCCAG
ATTGGGACCTCAACCCACACAAGGACAACTGGCCGGACGCCACAAGGTGGGAGTGGGAGC
TTCGGGCCAGGGTTCACCCCTCCCCATGGGGGACTGTTGGGGTGGAGCCCTCAGGCTCAG
GGCCTACTCAATGTCAGCAGCTTCTCCTCCTGCCTCCACCAATCGGCAGTCAGGAAGGCA
GCCTACTCCCTTATCTCCACCTCTAAGGGACACTCATCCTCAGGCCATGCAGTGGAA
>gnl|hbvnuc|AB014371_FT00000_P-C_Feature_FT:source_AB014371_FT00000_P-C_of_[Viruses]_Hepatitis_B_Virus_genotype_C_(isolate_12D12HCC)._Complete_genome._[Retro-transcribing_viruses]_(length=3221_residues).
TCCACAACATTCCACCAAGCTCTGCTAGACCCCAGAGTGAGGGGCCTATACCTTCCTGCT
GGTGGCTCCAGTTCCGGAACAGCAAACCCTGTTCCGACTACTGCCTCACCCATATCGTCA
ATCTTCTCGAGGACTGGGGACCCTGCACCGAACATGGAGAACACAGCATCAGGATTCCTA
GGACCCCTGCTCGTGTTACAGGCGGGGTTTTTCTTGTTGACAAGAATCCTCACAATACCA
CAGAGTCTAGACTCGTGGTGGACTTCTCTCAATTTTCTAGGGGGAGCACCCGCGTGTCCT
GGCCAAAATTCGCAGTCCCCAACCTCCAATCACTCACCAACCTCTTGTCCTCCGATTTGT
CCTGGCTATCGCTTGATGTGTCTGCGGCGTTTTATCATATTCCTCTTCATCCTGCTGCTA
TGCCTCATCTTCTTGTTGGTTCTTCTGGACTACCAAGGTATGTTGCCCGTTTGTCCTCTA
MTTCCAGGACATCAACAACCAGCACGGGACCATGCAAGACCTGCACGATTCCTGCTCAAG
GAACCTCTATGTTTCCCTCTTGTTGCTGTACAAAACCTTCGGACGGAAACTGCACTTGTA
TTCCCATCCCATCATCCTGGGCTTTCGCAAGATTCCTATGGGAGTGGGCCTCAGTCCGTT
TCTCCTGGCTCAGTTTACTAGTGCCATTTGTTCAGTGGTTCGTAGGGCTTTCCCCCACTG
TTTGGCTTTCAGTTATATGGATGATGTGGTATTGGGGGCCAAGTCTGTACAACATCTTGA
GTCCCTTTTTACCTCTATTACCAATTTTCTTTTGTCTTTGGGTATACATTTGAACCCTAA
TAAAACCAAACGTTGGGGCTACTCCCTTAACTTCATGGGATATGTAATTGGAAGTTGGGG
TACTTTGCCACAAGAACATATTGTACTAAAAATCAAGCAATGTTTTAGAAAACTGCCTGT
AAATAGACCTATTGATTGGAAAGTATGTCAGAGAATTGTGGGTCTTTTGGGCTTTGCTGC
CCCTTTTACACAATGTGGATATCCTGCCTTAATGCCTTTATATGCATGTATACAATCTAA
GCAGGCTTTCACTTTCTCGTCAACTTACAAGGCCTTTCTGTGTAAACAATATCTGAACCT
TTACCCCGTTGCCCGGCAACGGTCAGGTCTCTGCCAAGTGTTTGCTGACGCAACCCCCAC
TGGATGGGGCTTGGCTATTGGCCATCGCCGCATGCGTGGAACCTTTGTGGCTCCTCTGCC
GATCCATACTGCGGAACTCCTAGCCGCTTGTTTTGCTCGCAGCCGGTCTGGAGCGAAACT
TATCGGAACCGACAACTCTGTTGTCCTCTCTCGAAAATACACCTCCTTTCCATGGCTGCT
AGGGTGTGCTGCCAACTGGATCCTGCGCGGGACGTCCTTTGTCTACGTCCCGTCGGCGCT
GAATCCCGCGGACGACCCGTCTCGGGGCCGTTTGGGACTCTACCGTCCCCTTCTGCATCT
GCCGTTCCGGCCAACCACGGGGCGCACCTCTCTTTACGCGGTCTCCCCGTCTGTGCCTTC
TCATCTGCCGGTCCGTGTGCACTTCGCTTCACCTCTGCAGTCCATGGAGACCACCGTGAA
CGCCCATCTGCCAAGGTCTTATATAAGAGGACTCTTGGACTCTATGTCAACGACCAGAGG
CATACTTCAAAGACTGTTTGTTTAAGGACTGGGAGGAGTTGGGGGAGGAGTCTAGGTTAA
TGATCTTTGTACTAGGAGGCTGTAGGCATAAATTGGTCTGTTCACCAGCACCATGCAACT
TTTTCACCTCTGCCTAATCATCTTGTTCATGTCCTACTGTTCAAGCCTCCAAGCTGTGCC
TTGGGTGGCTTTAGGGCATGGAACCCGTATAAAGAATTTGGAGCTTCTGTGGAGTTACTC
TCTTTTTGCCTCATGACTTCTTTCCTTCCATTCGAGATCTCCTCGACACCGCTTCAGCTC
TGTATCGGGAGGCCTTGGAGTCTCCGGAACATTGTTCACCTCACCAYACAGCACTCAGGC
AAGCCATTTGTGTTGGGGTGAGTTGATGAATCTGGCCACCTGGGTGGGAGGTAATTTAGA
AGACCCAACATCCAGGGAAGCAGTAGTCGGCTATGTCAACGTTAATATGGGCTTAAAACT
CAGGCAACTACTGTGGTTTCACATTTCCTGTCTTACTTTTGGAAGAGAAACTGTTCTTGA
GTATTTGGTGTCTTTTGGAGTGTGGATTCGCACTCCTCAGGCTTACAGACCACCAAATGC
CCCTATCTTATCAACACTTCCGGAAACTACTGTTGTTAGAACGAGGCAGGTCCCCTAGAA
GAAGAACTCCCTCGCCTCGCAGACGAAGGTCTCAATCGCCGCGTCGCAGAAGATCTCAAT
CTCGGGCTCAATGTTAGTATCCCTTGGACGCATAAGGTGGGAAACTTTACTGGCCTTTAT
TCTTCTACTGTACCTGTCTTCAATCCTGAGTGGCAAACTCCCTCCTTTCCTCACATTCAT
TTACAGGAGGACATTATTAATAGATGTCAACAATATGTGGGCCCTCTTACAGTTAATGAA
AAAAGGAGATTGAAATTAATTATGCCTGCTAGGTTCTATCCTAACCTTACCAAATATTTG
CCCTTGGACAAAGGCATTAAACCATATTATCCTGAACATGCAGTTAATCATTACTTCAAA
ACTAGGCATTATTTACATACTCTGTGGAAGGCTGGCATTCTATATAAGAGAGAAACTACA
CGCAGCGCCTCATTTTGTGGGTCACCATATTCTTGGGAACAAGAGCTACAGCATATCCTC
TGGGATTCTTTCCCGATCACCAGTTGGACCCAGCGTTCGGAGCCAACTCAAACAATCCAG
ATTGGGACTTCAACCCCAACAAGGATCACTGGCCAGAGGCCATCAGGTAGGAGCGGGAGC
TTCGGGCCAGGGTTCACCCCACCACACGGCGGTCTTTTGGGGTGGAGCCCTCAGGCTCAG
GGCACATTCAAAGTCAGTAGCACCTCCTCCTGCATCCACCAATCGGCAGTCAGGAAGACA
GCCTACTCCCATCTCTCCACCTCTAAGAGACAGTCATCCTCAGGCCATGCAGTGGAA
>gnl|hbvnuc|JQ801498_FT00000_P-C_Feature_FT:source_JQ801498_FT00000_P-C_of_[Viruses]_Hepatitis_B_Virus_genotype_C_(isolate_CONTROL5)._Complete_genome._[Retro-transcribing_viruses]_(length=3221_residues).
TCCAGCACATTCCACCAAGCTCTGCTAGATCCCAGAGTGAGGGGCCTATACCTTCCTGCT
GGTGGCTCCAGTTCCGGAACAGTAAACCCTGTTCCGACTACTGCCTCTCCCATATCGTCA
ATCTTCTCGAGGACTGGGGACCCTGCACCGAATATGGAGAGCACCACATCAGGATTCCTA
GGACCCCTGCTCGTGTTACAGGCGGGGTTTTTCTTGTTGACAAGAATCCTCACAATACCA
CAGAGTCTAGACTCGTGGTGGACTTCTCTCAATTTTCTAGGGGGAGCACCCACGTGTCCT
GGCCAAAATTTGCAGTCCCCAACCTCCAATCACTCACCAACCTCTTGTCCTCCAATTTGT
CCTGGTTATCGCTGGATGTGTCTGCGGCGTTTTATCATCTTCCTCTTCATCCTGCTGCTA
TGCCTCATCTTCTTGTTGGTTCTTCTGGACTACCAAGGTATGTTGCCCGTTTGTCCTCTA
CTTCCAGGACATCAACTACCAGCACGGGACCATGCAAGACCTGCACGATTCCTGCTCAAG
GAACCTCTATGTTTCCCTCTTGCTGCTGTACAAAACCTTCGGACGGAAATTGCACTTGTA
TTCCCATCCCATCATCTTGGGCTTTCGCAAGATTCCTATGGGAGTGGGCCTCAGTCCGTT
TCTCCTGGCTCAGTTTACTAGTGCCATTTGTTCAGTGGTTCGTAGGGCTTTCCCCCACTG
TTTGGCTTTCAGTTATATGGATGATGTGGTATTGGGGGCCAAGTCTGTACAACACCTTGA
ATCCCTTTTTACCTCTATTACCAATTTTCTTTTGTCTTTGGGTATACATCTAAACCCTAA
TAAAACCAAACGTTGGGGTTACTCCCTGAACTTCATGGGATATGTAATTGGAAGTTGGGG
TACCTTGCCACAGGAACATATTGTACAAAAAATCAAACAATGTTTTCGGAAAATTCCTTT
AAATAGACCTATTGATTGGAAAGTATGTCAAAGAATTGTGGGTCTTCTGGGCTTTGCCGC
TCCTTTTACACAATGTGGTTACCCAGCCTTAATGCCGTTGTATGCATGTATACAAGCTAA
GCAGGCTTTCACTTTCTCGCCAACTTACAAGGCCTTTCTGTGTAAACAATATCTGAACCT
TTACCCCGTTGCTCGGCAACGGCCAGGTCTGTGCCAAGTGTTTGCGGACGCAACCCCCAC
TGGCTGGGGCTTGGCTATAGGCCATCAGCGCATGCGTGGAACCTTTGTGGCTCCTCTGCC
GATCCATACTGCGGAACTCCTAGCGGCTTGTTTTGCTCGCAGCCGGTCTGGAGCAAGACT
TATCGGCACCGACAACTCTGTCGTGCTCTCTCGGAAATACACCTCCTTTCCATGGCTGCT
AGGCTGTGCTGCCAACTGGATCCTGCGCGGGACGTCCTTTGTCTACGTCCCGTCAGCGCT
GAATCCCGCGGACGACCCGTCTCGGGGCCGCTTGGGACTCTACCGTCCACTTCTTCGTCT
GCCGTTCCGGCCGACCACGGGGCGCACCTCTCTTTACGCGGTCTCCCCGTCTGTGCCTTC
TCATCTGCCGGCCCGTGTGCACTTCGCTTCACCTCTGCAGTCCATGGAGACCACCGTGAA
CGCCCATCTGCCAAGGTCTTACATAAGAGGACTCTTGGACTCTATGTCAACGACCAGAGG
CATACTTCAAAGACTGTGTATTTAAAGACTGGGAGGAGTTGGGGGAGGAGACTAGGTTAA
TGATCTTTGTACTGGGAGGCTGTAGGCATAAATTGGTCTGTTCACCAGCACCATGCAACT
TTTTCACCTCTGCCTAATCATCTTGTTCATGTCCTACTGTTCAAGCCTCCAAGCTGTGCC
TTGGGTGGCTTTAGGGCATGGAACCCGTATAAAGAATTTGGAGCTTCTGTGGAGTTACTC
TCTTTTTGCCTTCTGACTTCTTTCCTAATATTCGAGATCTACTCGACACCGCCTCTGCTT
TATATCGGGAGGCCTTAGAGTCTCCGGAACATTGTTCACCTCACCATACAGCAATAAGGC
AAGCTATTTGTGTTGGGGTGAGTTGATGAATCTGGCCACCTGGGTGGGAAGTAATTTGGA
TGATCCAACATCCAGGGAAGCAGTAGTAAGCTATGTCAATGTTAATATGGGCATAAAGAT
CAGACAACTATTGTGGTTTCACATTTCCTGTCTTACTTTTGGAAGAGACACTGTTCTTGA
GTATTTGGTGTCTTTTGGAGTGTGGATTCGCACTCCTCCACCTTACAGACCACCAAATGC
CCCTATCTTATCAACACTTCCGGAAACTACTGTTATTAGAAGGAGGCAGGTCCCCTAGAA
GAAGAACTCCCTCGCCTCGCAGACGAAGGTCTCAATCGCCGCGTCGCAGAAGATCTCAAT
CTCGGGATCAATGTTAGTATCCCTTGGACTCATAAGGTGGGAAACTTTACTGGGCTTTAT
TCTTCTACTGTACCTGTCTTTAATCCTGACTGGCAAACTCCCTCTTTTCCTCACATTCAT
TTGAAGGAGGATATCATTGATAGATGTCAACAATATGTGGGCCCTCTTACAGTTAATGAA
AAAAGGAGATTAAAATTAGTTATGCCTGCTAGGTTCTATCCTAATCTGACCAAATATTTG
CCCTTAGATAAAGGCATTAAACCTTATTATCCGGAACATACAGTTAATCATTACTTCCTA
ACTAGGCATTATTTACATACTCTGTGGAAGGCTGGTATTTTATATAAGAGAGAGACCACA
CGCAGCGCCTCATTTTGTGGGTCACCATATTCTTGGGAACAAGAGCTACAGCATATCCTC
TGGGATTCTTTCCCGATCACCAGTTGGACCCTGCATTCGGAGCCAATACAAACAATCCAG
ATTGGGACTTCAATCCCAACAAGGATCAATGGCCAGCGGCAATCAGGTAGGAGCGGGAGC
TTCGGGCCAGGGTTCACTCCACCACACGGCGGTCTTTTGGGGTGGAGCCCTCAGGCTCAG
GGTGCATTCAAAGTCAGCAGCGCCTCCTCCTGCCTCCACCAATCGGCAGTCAGGAAGACA
GCCTACGCCCATCTCTCCACCTCTAAGAGACAGTCATCCTCAGGCCATACAGTGGAA
>gnl|hbvnuc|KF922430_FT00000_P-A_Feature_FT:source_KF922430_FT00000_P-A_of_[Viruses]_Hepatitis_B_Virus_genotype_A_(isolate_3274v2)._Complete_genome._[Retro-transcribing_viruses]_(length=3221_residues).
TCCACAGCTTTCCACCAAGCTCTGCAAGATCCCAGAGTCAGGGGCCTGTATCTTCCTGCT
GGTGGCTCCAGTTCAGGAACACTCAACCCTGTTCAGAATATTGCCTCTCACATCTCGTCA
ATCTCCTCGAGGACTGGGGACCCTGCACCGAACATGGAGAACATCACATCAGGATTCCTA
GGACCCCTGCTCGTGTTACAGGCGGGGTTTTTCTTGTTGACAAGAATCCTCACAATACCG
CAGAGTCTAGACTCGTGGTGGACTTCTCTCAATTTTCTAGGGGGATCAACCGTGTGTCTT
GGCCAAAATTCGCAGTCCCCAACCTCCAATCACTCACCAACCTCCTGTCCTCCAATTTGT
CCTGGTTATCGTTGGATGTGTCTGCGGCGTTTTATCATATTCCTCTTCATCCTGCTGCTA
TGCCTCATCTTCTTATTGGTTCTTCTGGATTATCAAGGTATGTTGCCCGTTTGTCCTCTA
ATTCCAGGATCACAACAACCAGTACGGGACCCTGCAAAACCTGCACGACTCCTGCTCAAG
GCAACTCTATGTTTCCCTCATGTTGCTGTACAAAACCTACGGATGGAAATTGCACCTGTA
TTCCCATCCCATCATCTTGGGCTTTCGCAAAATACCTATGGGAGTGGGCCTCAGTCCGTT
TCTCTTGGCTCAGTTTACTAGCGCCATTTGTTCAGTGGTTCGTAGGGCTTTCCCCCACTG
TTTGGCTTTCAGTTATATGGATGATGTGGTATTGGGGGCCAAGTCTGTACAACATCTTGA
GTCCCTTTATACCGCTGTTACCAATTTTCTTTTGTCTTTGGGTATACATTTGAACCCTAA
CAAAACAAAGAGATGGGGTTATTCCCTAAACTTCATGGGATATGTAATTGGAGGTTGGGG
TACATTGCCGCAGGATCATATTGTACAAAAAATCAAATGCTGTTTTAGAAAACTTCCTGT
CAATCGACCTATTGATTGGAAAGTCTGTCAAAGAATTGTGGGTCTTTTGGGCTTTGCCGC
TCCATTTACACAATGTGGTTACCCTGCCTTAATGCCTTTGTATGCATGTATACAAGCGAA
GCAGGCTTTTACTTTCTCGCCCACTTACAAGGCCTTTCTAAGTAAACAGTATATGAACCT
TTACCCCGTTGCCCGGCAACGGCCTGGTCTGTGCCAAGTGTTTGCTGACGCAACCCCCAC
TGGCTGGGGCTTGGCTATAGGCCATCAGCGCATGCGTGGAACCTTTGTGGCTCCTTTGCC
GATCCATACTGCGGAACTCCTAGCTGCTTGTTTTGCTCGCAGCCGGTCTGGAGCAAAACT
CATCGGGACTGATAATTCTGTCGTCCTTTCTCGGAAATATACATCATTTCCATGGCTGCT
AGGTTGTACTGCCAACTGGATTCTTCGCGGGACGTCCTTTGTTTACGTCCCGTCGGCGCT
GAATCCCGCGGACGACCCCTCGCGCGGTCGCTTGGGGCTCTATCGTCCCCTTCTCCGTCT
GCCGTACCGTCCGACCACGGGGCGCACCTCTCTTTACGCGGTCTCCCCGTCTGTGCCTTC
TCATCTGCCGGTCCGTGTGCACTTCGCTTCACCTCTGCAGTTCATGGAGACCACCGTGAA
CGCCCATCTGCCAAGGTATTACATAAAAGGACTCTTGGACTCCATGTCAACGACCAGAGG
CATACTTCAAAGACTGTGTGTTTAAAGACTGGGAGGAGTTGGGGGAGGAGACTAGGTTAA
TGATCTTTGTATTAGGAGGCTGTAGGCATAAATTGGTCTGCGCACCAGCACCATGCAACT
TTTTCACCTCTGCCTAATCATCTTGTACATGTCCCACTGTTCAAGCCTCCAAGCTGTGCC
TTGGGTGGCTTTGGGGCATGGAACCCTTATAAAGAATTTGGAGCTTCTGTGGAGTTACTC
TCGTTTTGCCTTCTGACTTCTTTCCTTCAGTCCGGGATCTACTTGATACAGCCTTAGCTC
TGTATCGGGAAGCCTTAGAGTCTCCAGAGCATTGCTCCCCTCACCATACAGCAATCAGGC
AAGCCATTTATGCTGGGGGGAATTAATGATTTTTGCTACCTGGGTGGGTAATAATTTGGA
GGATCCAGCATCCAGGGATCTAGTAGTCAATTATGTCAATACTAACATGGGCCTAAAAAT
AAGACAACTATTGTGGTTTCATATTTCTTGCCTTACTTTTGGAAGAGAAACTGTCCTTGA
GTATTTGGTCTCTTTCGGAGTGTGGATTCGCACTCCTCCAGCTTATAGACCGCAAAATGC
CCCTATCTTATCAACTCTTCCGGAGACTACTGTTGTTAGAACGAGGCAGGTCCCCTAGAA
GAAGAACTCCCTCGCCTCGCAGACGAAGATCTCAATCGCCGCGTCGCAGAAGATCTCAAT
CTCGGGCTCAATGTTAGTATTCCTTGGACTCATAAGGTGGGAAATTTTACTGGGCTGTAT
TCCTCTACTGTCCCTATCTTTAATCCTGAATGGCAAACTCCTTCCTTTCCTAAGATTCAT
TTACATGAGGACATTATTAATAGATGTCAGCAATTTGTAGGCCCTCTTACTGTAAATGAA
AAGAGAAGATTAAAATTAATTATGCCTGCTAGATTTTATCCTAACAACACTAAATATTTG
CCACTAGACAAAGGGATTAAACCTTATTATCCTGATCAAGTAGTTAATCATTACTTTCAG
ACCAGACATTATTTACATACTCTTTGGAAGGCTGGGATTCTATATAAGAGAGAAACTACA
CGTAGCGCCTCATTTTGCGGGTCACCATATTCTTGGGAACAAGAGCTACATCATACCCCC
TGGGGTTCTTTCCCGATCATCAGTTGGACCCTGCATTCGGAGCCAATTCAAACAATCCAG
ATTGGGACTTCAACCCCATCAAGGACCACTGGCCACAAGCCACCAGGTAGGAGTGGGAGC
TTCGGGCCAGGGTTCACTCCCCCACACGGAGGTGTTTTGGGGTGGAGCCCTCAGGCTCAG
GGCACATTCTAAGTCAGCAGTTCCTCCTCCTGCCTCCACCAATCGGCAGTCAGGAAGGAA
GCCTACTCCCATCTCTCCACCTCTAAGAGACAGTCATCCTCAGGCCATGCAGTGGAA
>gnl|hbvnuc|JQ023661_FT00000_P-A_Feature_FT:source_JQ023661_FT00000_P-A_of_[Viruses]_Hepatitis_B_Virus_genotype_A_(isolate_1158)._Complete_genome._[Retro-transcribing_viruses]_(length=3221_residues).
TCCACAGCTTTCCACCAAGCTCTGCAAGATCCCAGAGTCAGGGGCCTGTATCTTCCTGCT
GGTGGCTCCAGTTCAGGAACACTCAACCCTGTTCCAAATATTGTCTCTCACATCTCGTCA
ATCTCCTCGAGGACTGGGGACCCTGCCCCGAACATGGAGAACATCACATCAGGATTCCTA
GGACCCCTGCTCGTGTTACAGGCGGGGTGTTTCTTGTTGACAAAAATCCTCACAATACCG
CAGAGTCTAGACTCGTGGTGGACTTCTCTCAATTTTCTAGGGGGAGCACCCGGGTGTCTT
GGCCAAAATTCGCAGTCCCCAACCTCCAATCACTCACCAACCTCCTGTCCTCCAATTTGT
CCTGGTTATCGCTGGATGTGTCTGCGGCGTTTTATCATATTCCTCTTCATCCTGCTGCTA
TGCCTCATCTTCTTATTGGTTCTTCTGGACTATCAAGGTATGTTGCCCGTTTGTCCTCTA
ATTCCAGGATCACAACAACCAGTACGGGACCCTGCAAAACCTGCACGACTCCTGCTCAAG
GCAACTCTATGTTTCCCTCATGTTGCTGTACAAAACCTACGGATGGAAATTGCACCTGTA
TTCCCATCCCATCATCTTGGGCTTTCGCAAAATACCTATGGGAGTGGGCCTCAGTCCGTT
TCTCTTGGCTCAGTTTACTAGTGCCATTTGTTCAGTGGTTCGTAGGGCTAACCCCCACTG
TTTGGCTTTCAGCTATATGGATGATGTGGTACTGGGGGCCAAGTCTGTACAACATCTTGA
GTCCCTTTATACCGCTGTTACCAATTTTCTTTTGTCTTTGGGTATACATTTAAACCCTAA
CAAAACAAAGAGATGGGGTTACTCCCTTAATTTCATGGGGTATGTAATTGGAAGTTGGGG
TACATTGCCACAGGATCATATTATACAAAAAATCAAACACTGTTTTAGAAAACTTCCTAT
CAATCGGCCTGTTGATTGGAAAGTATGTCAAAGAATTGTGGGTCTTTTGGGCTTTGCCGC
TCCATTTACACAATGTGGTTACCCTGCATTAATGCCTTTGTATGCATGTATACAAGCGAA
ACAGGCTTTTACTTTCTCGCCAACTTACAAGGCCTTTCTAAGTAAACAGTATATGAACCT
TTACCCCGTTGCCCGGCAACGGCCCGGTCTGTGCCAAGTGTTTGCTGACGCAACCCCCAC
TGGCTGGGGCTTGGCCATCGGCCATCAGCGCATGCGTGGAACCTTTGTGGCTCCTCTGCC
GATCCATACTGCGGAACTCCTAGCTGCTTGTTTTGCTCGCAGCCGGTCTGGAGCGAAACT
CATTGGGACTGATAATTCTGTCGTCCTTTCTCGGAAATATACATCATTTCCATGGCTGCT
AGGTTGTGCTGCCAACTGGATTCTTCGCGGAACGTCCTTTGTTTACGTCCCGTCGGCGCT
GAATCCCGCGGACGACCCCTCCCGGGGCCGCTTGGGACTCTATCGTCCCCTTCTCCGTCT
GCCGTACCGTCCGACCACGGGGCGCACCTCTCTTTACGCGGTCTCCCCGTCTGTGCCTTC
TCATCTGCCGGTCCGTGTGCACTTCGCTTCACCTCTGCAGTTCATGGAGACCACCGTGAA
CGCCCAGCTGCCAAGGTCTTACATAAGAGGACTCTTGGACTCCATGTCAACGACCAGAGG
CCTACTTCAAAGACTGTGTGTTTAAAGACTGGGAGGAGTTGGGGGAGGAGATTAGGTTAA
TGATCTTTGTATTAGGAGGCTGTAGGCATAAATTGGTCTGCGCACCATCATCATGCAACT
TTTTCACCTCTGCCTAATCATCTTGTACATGTCCCACTTTTCAAGCCTCCAAGCTGTGCC
TTGGATGGCTTTGGGGCATGGAACCCTTATAAAGAATTTGGAGCTACTGTGGAGTTACTC
TCTTTTTGCCTTCTGACTTCTTTCCTTCCGTCCGGGATCTACTAGATACAGCCTCAGCTC
TGTATCGGGAAGACTTAGAGTCTCCTGAGCATTGCTCACCTCACCATACAGCACTCAGGC
AAGCCATTTCTGCTGGGGGGAATTAATGACTCTAGCTACCTGGGTGGGTAATAATTTGGA
AGATCCAGCATCCAGGGATCTAGTAGTCAATTATGTTAATACTAACATGGGCCTAAAGAT
CAGGCAACTATTGTGGTTTCATATTTCTTGCCTTACTTTTGGAAGAGAAACTGTCCTTGA
ATATTTGGTCTCTTTCGGAGTGTGGATTCGCACTCCTCCAGCCTATAGACCACCAAAGGC
CCCTATCTTATCAACACTTCCGGAAACTACTGTTGTTAGAACGAGGCAGGTCCCCTAGAA
GAAGAACTCCCTCGCCTCGCAGACGAAGATCTCAATCGCCGCGTCGCAAAAGATCTCAAT
CTCGGGCTCAATGTTAGTATTCCTTGGACTCATAAGGTGGGAAATTTTACTGGGCTTTAT
TCTTCTACAGTCCCTATCTTTAATCCTGAATGGGAAACTCCCTCTTTTCCTAAAATTCAT
CTACATGAAGACATTGCTAATAGGTGTCAGCAATTTGTAGGCCCTCTCCCTGTAAATGAA
AAGAGAAGACTGAAATTAATCAAGCCCGCTAGGTTTTTCCCTAACAGCACTAAATATTTG
CCTTTAGACAAAGGAATTAAACCTTATTATCCTGATCATGTAGTTAATCATTACTTTCAA
ACCCGACATTATTTACATACTCTTTGGAAGGCTGGGATTCTTTTTAAGAGGGAAACTACC
CGTAGCGCCTCATTTTGCGGGTCACCTTATTCCTGGGAACAAGAGCTACAGCATACCCTC
TGGGATTCTTTCCCGATCATCAGTTGGACCCTGCATTCGGAGCCAATTCAAACAATCCAG
ATTGGGACTTCAACCCCATCAAGGACCACTGGCCACAAGCCACCAGGTAGGAGTGGGAGC
TTCGGGCCAGGGTTCACTCCCCCACACGGAGGTGTTTTGGGGTGGAGCCCTCATGCTCAG
GGCATATTCCAGGTCAGCAGTTCCTCCTCCTGCCTCCACCAATCGGCAGTCAGGAAGGCA
GCCTACTCCCATCTCTCCACCTCTAA-AGACAGTCATCCTCAGGCCATGCAGTGGAA
>gnl|hbvnuc|EU366129_FT00000_P-A_Feature_FT:source_EU366129_FT00000_P-A_of_[Viruses]_Hepatitis_B_Virus_genotype_A_(isolate_BA92)._Complete_genome._[Retro-transcribing_viruses]_(length=3221_residues).
TCCACAGCTTTCCACCAAGCCCTGCAAGATCCCAGAGTAAGGGGCCTGTATTTTCCTGCT
GGTGGCTCCAGTTCAGGAACACTCAACCCTGTTCCAAATATTGCCTCTCACATCTCGTCA
ATCTCCTCGAGGACTGGGGACCCTGCGACGAACATGGAGAACATCACATCAGGATTCCTA
GGACCCCTGCTCGTGTTACAGGCGGGGTTTTTCTTGTTGACAAGAATCCTCACAATACCG
CAGAGTCTAGACTCGTGGTGGACTTCTCTCAATTTTCTAGGGGGATCACCCGTGTGTCTT
GGCCAAAATTCGCAGTCCCCAACCTCCAATCACTCACCAACCTCCTGTCCTCCAATTTGT
CCTGGTTATCGCTKGATGTGTCTGCGGCGTTTTATCATATTCCTCTTCATCCTGCTGCTA
TGCCTCATCTTCTTGTTGGTTCTTCTGGATTATCAAGGTATGTTGCCCGTTTGTCCTCTA
ATTCCAGGATCACAACAACCAGTACGGGACCCTGCAAAACCTGCACGACTCCTGCTCAAG
GCAACTCTATGTTTCCCTCATGTTGCTGTACAAAACCTACGGACGGAAATTGCACCTGTA
TTCCCATCCCATCATCTTGGGCTTTCGCAAAATACCTATGGGAGTGGGCCTCAGTCCGTT
TCTCTTGGCTCAGTTTACTAGCGCCATTTGTTCAGTGGTTCGTAGGGCTTTCCCCCACTG
TTTGGCTTTCAGTTATATGGATGATGTGGTACTGGGGGCCAAATCTGCTCAACACCTTGA
AGCCCTTTATACCGCTGTTACCAATTTTCTTTTGTCTTTGGGTATACATTTAAACCCTAA
CAAAACAAAGAGATGGGGTTACTCCCTTAATTTCATGGGGTATGTAATTGGAAGTTGGGG
TACGTTGCCACAGGATCATATTGTACAAAAAATCAAACACTGTTTTAGAAAACTTCCTAT
CAATCGGCCTATTGATTGGAAAGTATGTCAGAGAATTGTGGGTCTTTTGGGCTTTGCCGC
TCCATTTACGCAATGTGGTTACCCTGCATTAATGCCTTTGTATGCATGTATACAAGCGAA
ACAGGCTTTTACTTTCTCGCCAACTTACAAGGCCTTTCTAAGTAAACAGTATATGAACCT
TTACCCCGTTGCCCGGCAACGGCCTGGTCTGTGCCAAGTGTTTGCTGACGCAACCCCCAC
TGGCTGGGGCTTGGCCATCGGCCATCAGCGCATGCGTGGAACCTTTGTGGCTCCTCTGCC
GATCCATACTGCGGAACTCCTAGCCGCTTGTTTTGCTCGCAGCCGGTCTGGAGCAAACCT
CATCGGGACTGACAATTCCGTCGTCCTGTCTCGGAAATATACATCCTTTCCATGGCTGCT
AGGTTGTACTGCCAACTGGATTCTTCGCGGGACGTCCTTTGTTTACGTCCCGTCGGCGCT
GAATCCCGCGGACGACCCCTCGCGGGGCCGCTTGGGACTCTATCGTCCCCTTCTCCGTCT
GCCGTACCGTCCGACCACGGGGCGCACCTCTCTTTACGCGGTCTCCCCGTCTGTGCCTTC
TCATCTGCCGGTCCGTGTGCACTTCGCTTCACCTCTGCAGTTCATGGCGACCACCGTGAA
CGCCCATCTGCCAAGGTCTTACATAAGAGGACTCTTGGACTCCATGTCAACGACCAGAGG
CCTACTTCAAAGACTGTGTATTTAAAGACTGGGAGGAGTTGGGGGAGGAGATTAGGTTAA
AGATTTTTGTATTAGGAGGCTGTAGGCATAAATTGGTCTGCGCACCATCATCCTGCAACT
TTTTCACCTCTGCCTAATCATCTTGTACATGTCCCACTTTTCAAGCCTCCAAGCTGTGCC
TTGGATGGCTTTGGGGCATGGAACCCTTATAAAGAATTTGGAGCTTCTGTGGAGTTACTC
TCGTTTTGCCTTCTGACTTTTTTCCTTCCGTCCGGGATCTACTAGATACAGCCGCAGCTC
TGTTTCGGGAGGCCTTAGAGTCTCCTGAGCATTGCTCACCTCACCATACAGCAATCAGGC
AAGCCATTTATGCTGGGGAGAATTAATGACTCTAGCTACCTGGGTGGGTAATAATTTGGA
MGATCCAGCATCCAGGGATCTAGTAGTCAATTATGTTAATACTCACATGGGCCTRAAGAT
CAGGCAACTATTGTGGTTTCATMTTTCTTGCATTTGTTTTGGAAGAGAAACTGTCCTTGA
GTATTTGGTCTCTTTCGGAGTGTGGATTCGCACTCCTCCACCCTATAGACCACCAAATGC
CCCTATCTTATCAACACTTCCGGAAACTACTGTTGTTAGATCGAGGCAGGTCCCCTAGAA
GAAGAACTCCCTCGCCTCGCAGACGAAGATCTCAATCGCCGCGTCGCAGAAGATCTAAAT
CTCGGGCTCAATGTTAGTATTCCTTGGACTCATAAGGTGGGAAATTTTACTGGGCTTTAT
TCTTCTACTGTCCCTATCTTTAATCCTGAATGGCAAACTCCCTCTTTTCCTAAAATTCAT
TTACATGAAGACATTGCTAATAGGTGTCAGCAATTTGTAGGCCCTCTCACTGTAAATGAA
AAGAGAAGACTGAAATTAATTATGCCTGCTAGGTTTTATCCTAACAGCACTAAATATTTG
CCTTTAGACAAAGGGATTAAACCTTATTATCCTGATCAGGTGGTTAATCATTACTTTCAA
ACCCGACATTATTTACATACTCTTTGGAAGGCTGGGATTCTATATAAGAGGGWATCCACA
CRTAGCGCCTCATTTTGCGGGTCACCATATTCTTGGGAACAAGAGCTACATCATATCCTC
TGGGATTCTTTCCCGATCATCAGTTGGACCCTGCATTCGGAGCCAATTCAAACAATCCAG
ATTGGGACTTCAACCCCATCAAGGACCACTGGCCTCAAGCCATCAGGTAGGAGTGGGAGC
TTCGGGCCAGGGTTCACTCCCCCACACGGAGGTGTTCTGGGGTGGAGCCCTCAGGCTCAG
GGCATACTCCARGYCAGCAGTTCCTCCTCCTGCCTCCACCAATCGGCAGTCAGGAAGGCA
GCCTACTCCCATCTCTCCACCTCTAAGAGACAGTCATCCTCAGGCCATGCAGTGGAA
>gnl|hbvnuc|EU859952_FT00000_P-A_Feature_FT:source_EU859952_FT00000_P-A_of_[Viruses]_Hepatitis_B_Virus_genotype_A_(isolate_C56)._Complete_genome._[Retro-transcribing_viruses]_(length=3221_residues).
TCCACAACCTTCCACCAAGCTCTGCAAGATCCCAGAGTCAGGGGCCTGTATTTTCCTGCT
GGTGGCTCCAGTTCAGGAACAGTAAACCCTGTTCAGAATATTGCCTCTCACATCTCGTCA
ATCTCCTCGAGGACTGGGGACCCTGTACCGAACATGGAGAACATCACATCAGGATTCCTA
GGACCCCTGCTCGTGTTACAGGCGGGGTTTTTCTTGTTGACAAGAATCCTCACAATACCG
CAGAGTCTCGACTCGTGGTGGACTTCTCTCAATTTTCTAGGGGGATCACCCGCGTGTCTT
GGCCAAAATTCGCAGTCCCCAACCTCCAATCACTCACCAACCTCCTGTCCTCCAATTTGT
CCTGGTTATCGCTGGATGTGTCTGCGGCGTTTTATCATATTCCTCTTCATCCTGCTGCTA
TGCCTCATCTTCTTATTGGTACTTCTGGATTATCAAGGTATGTTGCCCGTTTGTCCTCTA
ATTCCAGGACA-CAACAACCAGTACGGGACCCTGCAAAACCTGCACGACTCCTGCTCAAG
GCAACTCTATGTTTCCCTCATGTTGCTGTACAAAACCTACGGATGGAAATTGCACCTGTA
TTCCCATCCCATCATCTTGGGCTTTCGCAAAATACCTATGGGAGTGGGCCTCAGTCCGTT
TCTCCTGGCTCAGTTTACTAGTGCCATTTGTTCAGTGGTTCGTAGGGCTTTCCCCCACTG
TTTGGCTTTCAGTTATATGGATGATGTGGTATTGGGGGCCAAGTCTGTACAACATCTTGA
GTCCCTTTATACCGCTATTACCAATTTTCTTTTGTCTTTGGGTATACATCTAAACCCTAA
CAAAACAAAGAGATGGGGTTACTCCCTAAACTTCATGGGATATGTAATTGGAAGTTGGGG
AACATTACCACAGGATCATATTGCACAAAAACTTAAACACTGTTTTAGAAAACTTCCTGT
TAATAGGCCTATTGATTGGAAGGTATGTCAACGAATTGTGGGTCTTTTGGGCTTTGCCGC
TCCTTTTACACAATGTGGATACCCTGCCTTAATGCCTTTGTATGCATGTATACAAGCTAA
ACAGGCTTTTACTTTCTCGCCAACTTACAAGGCCTTTCTAAGTAAACAGTATATGAACCT
TTACCCCGTTGCCCGGCAACGGCCTGGTCTGTGCCAAGTGTTTGCTGATGCAACCCCCAC
TGGCTGGGGCTTGGCCATTGGCCATCAGCGCATGCGCGGAACCTTTGCGGCTCCTCTGCC
GATCCATACTGCGGAACTCCTAGCAGCTTGTTTTGCTCGCAGCAGGTCTGGAGCAAAACT
CATCGGGACTGATAATTCTGTCGTCCTTTCTCGGAAATATACATCTTTTCCATGGCTGCT
AGGTTGTACTGCCAACTGGATTCTTCGCGGGACGTCCTTTGTTTACGTCCCGTCGGCGCT
GAATCCCGCGGACGACCCCTCTCGGGGTCGCTTGGGACTCTATCGTCCCCTTCTCCGTCT
GCCGTTCCAGCCGACCACGGGGCGCACCTCTCTTTACGCGGTCTCCCCGTCTGTGCCTTC
TCATCTGCCGGACCGTGTGCACTTCGCTTCACCTCTGCAGTTCATGGAGACCACCGTGAA
CGCCCATCTGCCAAGGTCTTACATAAGAGGACTCTTGGACTCTATGTCAACGACCAGAGG
CTTACTTCAAAGACTGTGTGTTTAAGGACTGGGAGGAGTCGGGGGAGGAGATTAGGTTAA
AGGTCTTTGTATTAGGAGGCTGTAGGCATAAATTGGTCTGCGCACCAGCACCATGCAACT
TTTTCACCTCTGCCTAATCATCTTGTACATGTCCCACTGTTCAAGCCTCCAAGCTGTGCC
TTGGGTGGCTTTGGGGCATGGAACCCCTATAAAGAATTTGGAGCTACTGTGGAGTTACTC
TCTTTTTGCCTTCTGACTTCTTTCCTTCCGTCCGGGATCTCCTTGATACCGCCTCAGCTC
TGTATCGGGAAGCCTTAGAGTCTCCTGAGCATTGCTCACCTCACCATACAGCACTCAGGC
AAGCCATTTCTGCTGGGGGGAATTAATGACTCTAGCTACCTGGGTGGGTAATAATTTGGA
AGATCCAGCATCCAGGGATCTAGTAGTCAATTATGTTAATACTAACATGGGCCTAAAGAT
CAGGCAACTATTGTGGTTTCATATTTCTTGTCTTACTTTTGGAAGAGAAACTGTGCTTGA
GTATTTGGTTTCTTTCGGAGTGTGGATTCGCACTCCTCCTGCCTATAGACCACCAAATGC
CCCTATCTTATCAACACTTCCGGAAACTACTGTTGTTAGAAAGAGGTAGGTCCCCTAGAA
GAAGAACTCCCTCGCCTCGCAGACGAAGATCTCAATCGCCGCGTCGCAAAAGATCTCAAT
CTCGGGCTCAATGTTAGTATCCCTTGGACTCATAAGGTGGGAAATTTTACTGGGCTTTAT
TCTACTACTGTACCTACCTTTAATCCTGATTGGCAAACTCCTTCTTTTCCTAAGATTCAT
TTACATGAGGACATTATTAATAGGTGTCAACATTTTGTGGGCCCTCTTACTGTAAATGAA
AAAAGAAGATTGAAATTAATTATGCCTGCTAGGTTCTATCCTACCAGCACTAAATATTTG
CCCCTAGACAAAGGGATTAAACCCTATTATCCAGATCAGGTAGTTAATCATTACTTCCAG
ACTCGACATTATTTACATACTCTTTGGAAGGCTGGTATTCTATATAAGAGGGAAACTACA
CGTAGCGCCTCATTTTGCGGGTCACCATATTCTTGGGAACAAGAGCTACAGCATACCCTC
TGGGATTCTTTCCCGATCATCAGTTGGACCCTGCATTCGGAGCCAACTCAAACAATCCAG
ATTGGGACTTCAACCCCATCAAGGACCACTGGCCAGCAGCCACCAGGTAGGAGTGGGAGC
TTTGGGCCAGGGTTCACCCCTCCACACGGAGGTGTTTTGGGGTGGAGCCCTCAGGCTCAG
GGCATATTCCAAGTCAAAGGTTCCTCCTCCTGCCTCGACCAATCGGCAGTCAGGAAGGCA
GCCGACTCCCATCTCTCCACCTCTAAGAGACAGTCATCCTCAGGCCATGCAGTGGAA
>gnl|hbvnuc|JN182323_FT00000_P-A_Feature_FT:source_JN182323_FT00000_P-A_of_[Viruses]_Hepatitis_B_Virus_genotype_A._Complete_genome._[Retro-transcribing_viruses]_(length=3221_residues).
TCCACAGCTTTTCACCAAGCTCTGCAAGATCCCAGAGTCAGGGGCCTGTATTTTCCTGCT
GGTGGCTCCAGTTCAGGAACATTCAACCCTGTTCCAAATATTGCCTCTCACATCTCGTCA
ACCTCCTCGAGGACTGGGGACCCTGCGTCGAACATGGAGAACATCACATCAGGATTCCTA
GGACCCCTGCTCGTGTTACAGGCGGGGTTTTTCTTGTTGACAAGAATCCTCACAATACCG
CAGAGTCTAGACTCGTGGTGGACTTCTCTCAATTTTCTAGGGGGCTCACCCGTGTGTCTT
GGCCAAAATTCGCAGTCCCCAACCTCCAATCACTCACCAACCTCCTGTCCTCCAATTTGT
CCTGGTTATCGCTGGATGTGTCTGCGGCGTTTTATCATATTCCTCTTCATCCTGCTGCTA
TGCCTCATCTTCTTATTGGTTCTTCTGGATTACCAAGGTATGTTGCCCGTTTGTCCTCTA
ATTCCAGGATCACAACCACCAGCACGGGACCCTGCAAGACCTGCACGACTCCTGCTCAAG
GCAACTCTATGTTTCCCTCATGTTGCTGTACAAAACCTACGGATGGAAATTGCACTTGTA
TTCCCATCCCATCATCTTGGGCTTTCGCAAAATACCTATGGGAGTGGGCCTCAGTCCGTT
TCTCTTGGCTCAGTTTACTAGTGCCATTTGTTCAGTGGTTCGTAGGGCTTTCCCCCACTG
TTTGGCTTTCAGTTATATGGATGATGTGGTATTGGGGGCCAAGTCTGTACAACATCTTGA
GTCCCTTTATACCACTGTTACCAATTTTCTTTTGTCTTTGGGTATACATCTAAACCCTAA
CAAAACAAAAAGATGGGGTTATTCCCTAAACTTCATGGGATATGTAATTGGAAGTTGGGG
TTCATTGCCACAGGATCATATTGTACAAAAAATCAAACACTGTTTTAGAAAACTGCCTGT
CAATCGACCTGTTGATTGGAAAGTATGTCAAAGAATTGTGGGTCTTTTGGGCTTTGCCGC
TCCATTTACACAATGTGGTTACCCTGCCTTAATGCCTTTGTATGCATGTATACAAGCTAA
ACAGGCTTTTACTTTCTCGCCAACTTACAAGGCCTTTCTAAGTAAACAGTATATGAACCT
TTACCCCGTTGCCCGGCAACGGCCTGGTCTGTGCCAAGTGTTTGCTGACGCAACCCCCAC
TGGCTGGGGCTTGGCCATAGGACATCAGCGCATGCGTGGAACCTTTGTGGCTCCTCTGCC
GATCCATACTGCGGAACTCCTAGCTGCTTGTTTTGCTCGCAGCCGGTCTGGAGCAAAACT
CATCGGGACTGATAATTCTGTCGTCCTTTCTCGGAAATATACATCCTTTCCATGGCTGCT
AGGGTGTACTGCCAACTGGATTCTTCGCGGGACGTCCTTTGTTTACGTCCCGTCGGCGCT
GAATCCCGCGGACGACCCCTCACGGGGCCGCTTGGGACTCTATCGTCCCCTTCTCCGTCT
GCCGTACCGTCCGACCACGGGGCGCACCTCTCTTTACGCGGTCTCCCCGTCTGTGCCTTC
TCATCTGCCGGTCCGTGTGCACTTCGCTTCACCTCTGCAGTTCATGGAGACCACCGTGAA
CGCCCATCTGCCAAGGTCTTACATAAGAGGACTCTTGGACTCCATGTCAACGACCAGAGG
CCTACTTCAAAGACCGTGTGTTTAAAGACTGGGAGGAGTTGGGGGAGGAGACTAGGTTAA
AGGTCTTTGTATTAGGAGGCTGTAGGCATAAATTGGTNNNNNNNNNNNNNNNNNNNNNCT
TTTTCACCTCTGCCTAATCATCTTGTACATGTCCCACTGTTCAAGCCTCCAAGCTGTGCC
TTGGATGGCTTTGGGGCATGGAACCCTTATAAAGAATTTGGAGCTACTGTGGAGTTACTC
TCGTTTTGCCTTCTGACTTCTTTCCTTCCGTCCGGGATCTACTTGATACCGCCTCAGCTC
TGTATCGGGAAGCCTTAGAGTCTCCTGAGCATTGCTCACCTCACCATACAGCACTCAGGC
AAGCCATTTCTGCTGGGGGGAACTAATGACTCTAGCTACCTGGGTGGGTAATAATTTGGA
AGATCCAGCATCCAGGGATCTAGTAGTCAATTATGTTAATACTAACATGGGCCTAAAGAT
CAGACAACTATTGTGGTTTCATATTTCTTGCCTTACTTTTGGAAGAGAAACTGTCCTTGA
GTATTTGGTCTCCTACGGAGTGTGGATTCGCACTCCTCCAGCCTATAGACCACCAAATGC
CCCTATCTTATCAACACTTCCGGAAACTACTGTTGTTAGAACGAGGCCGGTCCCCTAGAA
GAAGAACTCCCTCGCCTCGCAGACGAAGATCTCAATCGCCGCGTCGCAGAAGATCTCAAT
CTCGGGCTCAATGTTAGTATTCCTTGGACTCATAAGGTGGGAAATTTTACTGGGCTTTAT
TCCTCTACTGTCCCTATCTTTAATCCTGAATGGCAAACTCCTTCTTTTCCGAAAATCCAT
TTACACGAGGACATTATTAATAGGTGTCAGCAATTTGTAGGCCCTCTCACTGTAAATGAA
AAGAGAAGATTGAAATTAATTATGCCTGCTAGATTTTATCCTAACAGCACTAAATATTTG
CCTCTAGACAAAGGGATTAAACCTTATTATCCTGATCAAGTAGTTAATCATTATTTCCAG
ACCCGACATTATTTGCATACTCTTTGGAAGGCTGGGATTCTATATAAGAGGGAAACTACA
CGTAGCGCTTCATTTTGCGGGTCACCATATTCTTGGGAACAAGAGCTACATCATACCCTC
TGGGATTCTTTCCCGATCATCAGTTGGACCCTGCATTCGGAGCCAATTCAAACAATCCAG
ACTGGGACTTCAACCCCATCAAGGACCACTGGCCACAAGCCACCAGGTAGGAGTGGGAGC
TTCGGGCCGGGGTTCACTCCCCCACACGGAGGTGTTTTGGGGTGGAGCCCTCAGGCTCAG
GGCATATTCTAAGTCAGCAGTGCCTCCTCCTGCCTCCACCAATCGGCAGTCAGGAAGGCA
GCCTACTCCCATCTCTCCACCTCTAAGAGACAGCCATCCTCAGGCAATGCAGTGGAA
>gnl|hbvnuc|KT151612_FT00000_P-A_Feature_FT:source_KT151612_FT00000_P-A_of_[Viruses]_Hepatitis_B_Virus_genotype_A_(isolate_500)._Complete_genome._[Retro-transcribing_viruses]_(length=3221_residues).
TCCACTGCCTTCCACCAAGCTCTGCAGGATCCCAGAGTCAGGGGTCTGTATTTTCCTGCT
GGTGGCTCCAGTTCAGGAACAGTAAACCCTGCTCCGAATATTGCCTCTCACATCTCGTCA
ATCTCCGCGAGGACTGGGGACCCTGTGGCGAACATGGAGAACATCACATCAGGATTCCTA
GGACCCCTGCTCGTGTTACAGGCGGGGTTTTTCTTGTTGACAAGAATCCTCACAATACCG
CAGAGTCTAGACTCGTGGTGGACTTCTCTCAATTTTCTAGGGGGCTCACCCGTGTGTCTT
GGCCAAAATTCGCAGTCCCCAACCTCCAATCACTCACCAACCTCCTGTCCTCCAATTTGT
CCTGGTTATCGCTGGATGTGTCTGCGGCGTTTTATCATATTCCTCTTCATCCTGCTGCTA
TGCCTCATCTTCTTATTGGTTCTTCTGGATTATCAAGGTATGTTGCCCGTTTGTCCTCTA
ATTCCAGGATCACAACAACCAGTACGGGACCCTGCAAAACCTGCACGACTCCTGCTCAAG
GCAACTCTATGTTTCCCTCATGTTGCTGTACAAAACCTACGGATGGAAATTGCACCTGTA
TTCCCATCCCATCATCYTGGGCTTTCGCAAAATACCTATGGGAGTGGGCCTCAGTCCGTT
TCTCTTGGCTCAGTTTACTAGTGCCATTTGTTCAGTGGTTCGTAGGGCTTTCCCCCACTG
TTTGGCTTTCAGCTATATGGATGATGTGGTCCTGGGGGCCAAGTCTGTACAACACCTTGA
ATCCCTTTTTACCGCTGTTACCAATTTTCTTTTGTCTTTGGGTATACATTTAAACCCTAA
CAAAACAAAGAGATGGGGTTATTCCCTAAATTTCATGGGGTATGTAATTGGAAGTTGGGG
TACATTGCCACAGGATCATATTAGACAAAAAATCAAACACTGTTTTAGAAAACTTCCTGT
CAATCGGCCTATTGATTGGAAAGTATGTCAGAGAATTGTGGGTCTTTTGGGCTTTGCCGC
CCCATTTACACAATGTGGTTACCCTGCYTTAATGCCTTTGTATGCATGTATACAAGCGAA
ACAGGCTTTTACTTTCTCGCCAACTTACAAGGCCTTTCTAAGTCAACAGTATGTGAACCT
TTACCCCGTTGCCCGGCAACGGCCTGGTCTGTGCCAAGTGTTTGCTGACGCAACCCCCAC
TGGCTGGGGCTTGGCCATCGGCCATCAGCGCATGCGCGGAACCTTTGTGGCTCCTCTGCC
GATCCATACTGCGGAACTCCTAGCCGCTTGTTTTGCTCGCAGCAGGTCTGGAGCAAAACT
CATCGGGACTGATAATTCTGTCGTCCTTTCTCGGAAATATACATCATTTCCATGGCTGCT
AGGTTGTACTGCCAACTGGATTCTTCGCGGGACGTCCTTTGTTTACGTCCCGTCGGCGCT
GAATCCCGCGGACGACCCCTCGCGRGGCCGCTTGGGACTCTATCGTCCCCTTCTCCGTCT
GCCGTACCGTCCGACCACGGGGCGCACCTCTCTTTACGCGGTCTCCCCGTCTGTGCCTTC
TCACCTGCCGGTCCGTGTGCACTTCGCTTCACCTCTGCAGTTCATGGAGACCACCGTGAA
CGCCCAGCTGCCAAGGTCTTACATAAGAGGACTCTTGGACTCCATGTCAACGACCAGAGG
CCTACTTCAAAGACTGTGTGTTTAAAGACTGGGAGGAGCTGGGGGAGGAGATTAGGTTAA
TGATCTTTGTATTAGGAGGCTGTAGGCATAAAATGGTCTGCGCACCATCCTCATGCAACT
TTTTCACCTCTGCCTAATCATCTTGTACATGTCCCACTTTTCAAGCCTCCAAGCTGTGCC
TTGGATGGCTTTGGGGCATGGAACCCTTATAAAGAATTTGGAGCTACTAGCGAGTTACTC
TCTTTTTGCCTTCTGACTTCTTTCCTTCCGTYCGGGATCTACTAGATACAGCCTCAGCTC
TGTATCGGGAAGCCTTAGAGTCTCCTGAGCATTGCTCACCTCACCATACTGCACTCAGGC
AAGCCGTTTCTGCTGGGGGGAATTAATGACTCTAGCTACCTGGGTGGGTAATAATTTGGA
AGATCCAGCATCCAGGGATCTAGTAGTCAATTATGTTAATACTAACATGGGCCTAAAGAT
CAGGCAACTATTGTGGTTTCATATTTCTTGCCTTACTTTTGGAAGAGAAACTGTCCTTGA
GTATTTGGTTTCTTTCGGAGTGTGGATCCGCACTCCTCCACCCTATAGACCAGCAAATGC
CCCTATCTTATCAACACTTCCGGAAACTACTGTTATTAGAAGGAGGCAGGTCCCCTAGAA
GAAGAACTCCCTCGCCTCGCAGACGAAGATCTCAATCGCCGCGTCGCAGAAGATCTCAAT
CTCGGGCTCAATGTTAGTATTCCTTGGACTCATAAGGTGGGAAATTTTACTGGACTTTAT
TCTTCTACTGTTCCTATCTTTAATCCTGACTGGCAAACTCCTTCYTTTCCTAAAATTCAT
TTACATGAAGACATTGCTAATAGGTGTCAGCAATTTGTAGGCCCTCTCACTGTAAATGAA
AAGAGAAGACTGAAATTAATTATGCCTGCTAGGTTTTATCCTAACAGCACTAAATATTTG
CCTCTAGACAAAGGGATTAAACCTTATTATCCTGATCAGGTAGTTAATCATTACTTTAAA
ACCCGACATTATTTACATACTCTTTGGAAGGCTGGGATTCTATATAAGAGGGAATCTACA
CGTAGCGCCTCATTTTGCGGGTCACCATATTCTTGGGAACAAGAGCTACATCATATCCTC
TGGGATTCTTTCCCGATCATCAGTTGGACCCTGCATTCGGAGCCAATTCAAACAATCCAG
ATTGGGACTTCAACCCCGTCAAGGACCATTGGCCAMMAGCCACCAGGTAGGAGTGGGAGC
TTCGGGCCAGGGTTCACTCCCCCACACGGAGGTGTTTTGGGGTGGAGCCCTCAGGCTCAG
GGCATATTCCAAGTCAGCAGTTCCTCCTCCTGCCTCCACCAATCGGCAGGCAGGACGACA
GCCTACTCCCATCTCTCCACCTCTAAGAGACAGTCATCCTCAGGCCATGCAGTGGAA
>gnl|hbvnuc|KF922415_FT00000_P-A_Feature_FT:source_KF922415_FT00000_P-A_of_[Viruses]_Hepatitis_B_Virus_genotype_A_(isolate_N005v2)._Complete_genome._[Retro-transcribing_viruses]_(length=3221_residues).
TCCACAGCTTGCCATCAAGCTCTGAAAGATCCCAGAGTCAGGGGCCTGTATTTCCCTGCT
GGTGGCTCCAGTTCAGGAACACTCAACCCTGTTCCAAATATTGCCTCTCACATCTCGTCA
ACCTCCTCGACGACTGGGGACCCTGTGCCGAACATGGAGAACATCACATCAGGATTCCTA
GGACCCCTGCTCGTGTTACAGGCGGGGTTTTTCTTGTTGACAAGAATCCTCACAATACCG
CAGAGTCTAGACTCGTGGTGGACTTCTCTCAATTTTCTAGGGGGATCACCCGTGTGTCTT
GGCCAAAATTCGCAGTCCCCAACCTCCAATCACTCACCAACCTCCTGTCCTCCAATTTGT
CCTGGTTATCGCTGGATGTATCTGCGGCGTTTTATCATATTCCTCTTCATCCTGCTGCTA
TGCCTCATCTTCTTATTGGTACTTCTGGATTATCAAGGTATGTTGCCCGTTTGTCCTCTA
ATTCCAGGACAACAACAACCAGTACGGGACCCTGCAAAACCTGCACGACTCCTGCTCAAG
GCAACTCTATGTTTCCCTCATGTTGCTGTACAAAACCTACGGATGGAAATTGCACCTGTA
TTCCCATCCCATCATCTTGGGCTTTCGCAAAATACCTATGGGAGTGGGCCTCAGTCCGTT
TCTCTTGGCTCAGTTTACTAGTGCCATTTGTTCAGTGGTTCGCAGGGCTTTCCCCCACTG
TTTGGCTTTCAGCTATATGGATGATGTGGTATTGGGGGCCAAGTCTGCACAACATCTTGA
GTCCCTTTATACCGCTGTTACCAATTTTCTTTTGTCTTTGGGTATACATTTAAACCCTAA
CAAAACTAAGAGATGGGGTTATTCCCTAAACTTTATGGGCTATGTAATTGGAAGTTGGGG
TACGTTGCCACAGGATCATATTGTACAAAAAATCAAATGCTGTTTTAGAAAACTTCCTGT
CAATAGACCTATCGATTGGAAAGTATGTCAAAGAATTGTGGGTCTTTTGGGCTTTGCTGC
TCCATTTACACAATGTGGTTACCCTGCCTTAATGCCTTTGTATGCATGTATACAAGCGAA
ACAGGCTTTTACTTTCTCGCCAACTTACAAGGCCTTTCTGAGTAAACAGTATATGAACCT
TTACCCCGTTGCCCGGCAACGGCCTGGTCTGTGCCAAGTGTTTGCTGACGCAACCCCCAC
TGGCTGGGGCTTGGCTATCGGCCATCAGCGCATGCGTGGAACCTTTTTGGCTCCTCTGCC
GATCCATACTGCGGAACTCCTAGCTGCTTGTTTTGCTCGCAGCCGGTCTGGAGCAAAACT
CATCGGGACTGATAATTCTGTCGTCCTTTCTCGGAAATATACATCATTTCCATGGCTGCT
AGGGTGTACTGCCAACTGGATTCTTCGCGGAACGTCCTTTGTCTACGTCCCGTCAGCGCT
GAATCCCGCGGACGACCCCTCGAGGGGCCGCTTGGGACTCTATCGTCCCCTTCTCCGTCT
GCCGTACCGTCCGACCACGGGGCGCACCTCTCTTTACGCGGTCTCCCCGTCTGTGCCTTC
TCATCTGCCGGTCCGTGTGCACTTCGCTTCACCTCTGCAGTTCATGGCGACCACCGTGAA
CGCCCATCTGCCAAGGTCTTACATAAGAGGACTCTTGGACTCCATGTCAACGACCAGAGG
CCTACTTCAAAGACTGTGTGTTTAAGGACTGGGAGGAGTCGGGGGAGGAGATGAGGTTAA
TGATCTTTGTATTAGGAGGCTGTAGGCATAAATTGGTCTGCGCACCAGCATCATGCAACT
TTTTCACCTCTGCCTAATCATCTTGTACATGTCCCACTGTTCAAGCCTCCAAGCTGTGCC
TTGGGTGGCTTTGGGGCATGGAACCCTTATAAAGAATTTGGAGCTACTGTGGAGTTACTC
TCTTTTTGCCTTCTGACTTCTTTCCTTCAGTACGGGATTTACTTGATACAGCATCAGCTC
TGTATCGGGAAGCCTTAGAATCTCCGGAGCATTGCTCCCCTCACCATACAGCACTCAGGC
AAGCCATTTATGCTGGGGGGATGTAATGAATCTAGCTACTTGGGTGGGTACTAATTTGGA
AGACCCAGCATCCAGGGATCAAGTAGTTAATTATGTTAATATTAACATGGGCATAAAGAT
TAGACAACTATTGTGGTTTCATATTTCTTGCCTTACTTTTGGAAGAGAAACTGTCCTTGA
GTATTTAGTCTCTTTCGGAGTGTGGATTCGCACTCCTCCAGCCTATAGACCACCAAATGC
CCCTATCTTATCATCACTTCCGGAAACTACTGTTGTTAGAACGAGGCAGGTCCCCTAGAA
GAAGAACTCCCTCGCCTCGCAGACGAAGATCTCAATCGCCGCGTCGCAGAAGATCTCAAT
CTCGGGCTCAATGTTAGTATTCCTTGGACTCATAAGGTGGGAAATTTTACTGGGCTTTAT
TCCTCTACTGTCCCTAATTTTAATCCTGAATGGCAAACTCCTTCCTTTCCTAAAATTCAT
TTACATGAGGACATTATTAATAGGTGTCAGCAATTTGTAGGCCCTCTCACTGCAAATGAA
AAAAGAAGATTAAAATTAATTATGCCTGCTAGATTTTATCCTAACAGCACTAAATACTTG
CCTCTAGACAAAGGGATTAAACCTTATTATCCTGACCAAGTAGTTAATCATTACTTCCAG
ACCCGACATTATTTACATACTCTTTGGAAGGCTGGGATTCTATATAAGAGGGAAACTACA
CGTAGCGCCTCATTTTGCGGGTCACCATATTCTTGGGAACAAGAGCTACATCATACCCTC
TGGGATTCCTTCCCGATCATCAGTTGGACCCTGCATTCGGAGCCAATTCAAACAATCCAG
ATTGGGACTTCAACCCCATCAAGGACCACTGGCCACAAGCCATCAGGTAGGAGTGGGAGC
TTCGGGCCAGGGTTCACTCCCCCACACGGAGGTGTTCTGGGGTGGAGCCCTCAGGCTCAG
GGCATATTCTAATTCAGCAATTCCTCCTCCTGCCTCCACCAATCGGCAGTCAGGACGGCA
GCCTACTCCCATCTCTCCACCTCTAAGAGACAGTCATCCTCAGGCCATACAGTGGAA
>gnl|hbvnuc|FJ692592_FT00000_P-A_Feature_FT:source_FJ692592_FT00000_P-A_of_[Viruses]_Hepatitis_B_Virus_genotype_A_(isolate_A1_50175)._Complete_genome._[Retro-transcribing_viruses]_(length=3221_residues).
TCCACAGCTTTCCACCAAGCTCTGCAGGATCCAAAAGTCAGGGCCCTGTATTTTCCTGCT
GGTGGCTCCAGTTCAGGAACGCTCAACCCTGTTCCMAATATTGCCTCTCACATCTCGTCA
ATCTCCTCGAGGACTGGGGACCCTGCGTTGAACATGGAGAACATCACATCAGGATTCCTA
GGACCCCTGCTCGTGTTACAGGCGGGGTTTTTCTTGTTGACAAGAATCCTCACAATACCG
CAGAGTCTAGACTCGTGGTGGACTTCTCTCAATTTTCTAGGGGGCTCACCCGTGTGTCTT
GGCCAAAATTCGCAGTCCCCAACCTCCAATCACTCACCAACCTCCTGTCCTCCAAWTTGT
CCTGGTTATCGCTGGATGTGTCTGCGGCGTTTTATCATATTCCTCTTCATCCTGCTGCTA
TGCCTCATCTTCTTGTTGGTTCTTCTGGATTACCAGGGTATGTTGCCCGTTTGTCCTCTA
ATTCCAGGATCACAACAACCAGTACGGGACCCTGCAAAACCTGCACGACTCCTGCTCAAG
GCAACTCTATGTTTCCCTCATGTTGCTGTACAAAACCTACGGATGGAAATTGCACCTGTA
TTCCCATCCCATCATCTTGGGCTTTCGCAAAATACCTATGGGAGTGGGCCTCAGTCCGTT
TCTCTTGGCTCAGTTTACTAGTGCCATTTGTTCAGTGGTTCGTAGGGCTTTCCCCCACTG
TTTGGCTTTCAGTTATATGGATGATGTGGTATTGGGGGCCWCGTCTGTACAACATCTTGA
GTCCCTTTATACCGCTGTTACCAATTTTCTTTTGTCTTTGGGTATACATTTAAACCCTAA
CAAAACAAAGAGATGGGGTTATTCCCTAAACTTTATGGGATATGTAATTGGAAGTTGGGG
TACATTGCCACAGGATCATATTGTACAAAAAATCAAACACTGTTTTAGGAAACTTCCTGT
CAATCGACCTATTGATTGGAAAGTATGTCAACGAATTGTGGGTCTTTTGGGCTTTGCCGC
TCCATTTACACAATGTGGTTACCCTGCCTTAATGCCTTTATATGCATGTATACAAGCGAA
ACAGGCTTTTACTTTCTCGCCAACTTACAAGGCCTTTCTAAGTAAACAGTATATGAACCT
TTACCCCGTTGCCCGGCAACGGCCTGGTCTGTGCCAAGTGTTTGCTGACGCAACCCCCAC
TGGTTGGGGCTTGGCTATCGGCCATCAGCGCATGCGTGGAACCTTTGTGGCTCCTCTGCC
GATCCATACTGCGGAACTCCTAGCTGCTTGTTTTGCTCGCAGCCGGTCTGGAGCAAACCT
CATTGGGACTGATAATTCTGTCGTCCTTTCTCGGAAATATACATCATTTCCATGGCTGCT
AGGTTGTACTGCCAACTGGATTCTTCGCGGGACGTCCTTTGTTTACGTCCCGTCGGCGCT
GAATCCCGCGGACGACCCCTCTCGGGGCCGCTTGGGACTCTATCGTCCCCTTCTCCGTCT
GCCGTACCGTCCGACCACGGGGCGCACCTCTCTTTACGCGGTCTCCCCGTCTGTGCCTTC
TCATCTGCCGGTCCGTGTGCACTTCGCTTCACCTCTGCAGTTCATGGAGACCACCGTGAA
CGCCCATCTGCCAAGGTCTTACATAAGAGGACTCTTGGACTCCATGTCAACGACCAGAGG
CCTACTTCAAAGACTGTGTATTTAAAGACTGGGAGGAGTTGGGGGAGGAGACTAGGTTAA
TGATCTTTGTATTAGGAGGCTGTAGGCATAAATTGGTCTGCGCACCATCCTCATGCAACT
TTTTCACCTCTGCCTAATCATCTTGTACATGTCCCACTCTTCAAGCCTCCAAGCTGTGCC
TTGGGTGGCTTTGGGGCATGGAACCCTTATAAAGAATTTGGAGCTACTGTGGAGTTACTC
TCGTTTTGCCTTCTGACTTCTATCCTTCAGTCCGGGATCTACTTGATACCGCCTCAGCTT
TGTATCGGGAAGGCTTAGAATCTCCTGAGCATTGCTCACCTCACCATACAGCACTCAGGC
AAGCCATTTCTGSTGGGGGGAATTAATGACTCTAGCTACCTGGGTGGGTAATAATTTGGA
AGATCCTGCATCCAGGGATCTAGTGGTCAATTATGTTAATACTAACATGGGCCTAAAGAT
CAGACAACTATTGTGGTTTCATATTTCTTGCCTTACTTTTGGAAGAGAAACTGTCCTTGA
GTATTTGGTTTCCTTCGGAGTGTGGATTCGCACTCCTCCAGCCTATAGACCACCAAATGC
CCCTATCTTATCAACACTTCCGGAAACTACTGTTGTTAGAACGAGGCAGGTCCCCTAGAA
GAAGAACTCCCTCGCCTCGCAGACGAAGATCTCAATCGCCGCGTCGCAGAAGATCTCAAT
CTCGGCCTCAATGTTAGTATTCCTTGGACTCATAAGGTGGGAAATTTTACTGGGCTTTAT
TCCTCTACTGTCCCTATCTTTAATCCTGAATGGCAAACTCCTTCCTTTCCAAAAATCCAT
TTACATGAGGACATTATTAATAGGTGTCAGCAATTTGTAGGCCCTCTCACTGTAAATGAA
AAGAGAAGATTGAAATTAATTATGCCTGCTAGGTTTTTTCCTAACAGCACTAAATATTTG
CCTCTACACAAAGGGATTAAACCTTATTATCCTGATCAAGTAGTTAATCATTACTTCCAA
ACACGACATTATTTACATACTCTTTGGAAGGCTGGGATTCTATATAAGAGGGAAACTACA
CGTAGCGCCTCATTTTGCGGGTCACCATATTCTTGGGAACAAGAGATACATCATACCCTC
TGGGATTCTTTCCCGATCATCAGTTGGACCCTGCATTCGGAGCCAACTCAAACAATCCAG
ACTGGGACTTCAAYCCCATCAAGGACCACTGGCCACAAGCCACCAGGTAGGAGTGGGAGC
TTTGGCCCAGGGTTCACTCCCCCACACGGAGGTGTTTTGGGGTGGAGCCCGCAGGCTCAG
GGCATAGTCTAAGTCAGCAGTTCCTCCTCCTGCCTCCACCAATCGGCAGTCAGGAAGGCA
GCCTACTCCCATCTCTCCACCTCTAAGAGACAGTCATCCTCAGGCCATGCAGTGGAA
>gnl|hbvnuc|FJ692608_FT00000_P-A_Feature_FT:source_FJ692608_FT00000_P-A_of_[Viruses]_Hepatitis_B_Virus_genotype_A_(isolate_A5_50075)._Complete_genome._[Retro-transcribing_viruses]_(length=3221_residues).
TCCACAGCTTTCCACCAAGCTCTGCAAGATCCCAGGGTCAGGGGCCTGTATTTTCCTGCT
GGTGGCTCCAGTTCAGGAACAGTAAACCCTGCTCCGAATATTGCCTCTCACACCTCGTCA
ATCTCCTCGAGGACTGGGGACCCTGTACCGACCATGGAGAACATCACATCAGGATTCCTA
GGACCCCTGCTCGTGTTACAGGCGGGGTTTTTCTTGTTGACAAGAATCCTCACAATACCG
CAGAGTCTAGACTCGTGGTGGACTTCTCTCAATTTTCTAGGGGGATCTCCCGTGTGTCTT
GGCCAAAATTCGCAGTCCCCAACCTCCAATCACTCACCAACCTCCTGTCCTCCAATTTGT
CCTGGTTATCGCTGGATGTGTCTGCGGCGTTTTATCATATTCCTCTTCATCCTGCTGCTA
TGCCTCATCTTCTTATTGGTTCTTCTGGACTATCAAGGTATGTTGCCCGTTTGTCCTCTA
ATTCCAGGATCACAACCACCAGTACGGGACCCTGCAGAACCTGCACGACTCCTGCTCAAG
GCAACTCTATGTTTCCCTCATGTTGCTGTACAAAACCTACGGACGGAAATTGCACCTGTA
TTCCCATCCCATCATCCTGGGCTTTCGCAAAATACCTATGGGAGTGGGCCTCAGTCCGTT
TCTCTTGGCTCAGTTTACTAGTGCCATTTGTTCAGTGGTTCGTAGGGCTTTCCCCCACTG
TTTGGCTTTCAGTTATATGGATGATGTGGTATTGGGGGCCAAGTCTGTACAACATCTTGA
GTCCCTTTATACCGCTGTTACCAATTTTCTTTTGTCTCTGGGTATACATTTAAACCCTAA
CAAAACAAAAAGATGGGGTTATTCCCTAAACTTCATGGGATATGTAATTGGAAGTTGGGG
ATCATTGCCACAGGATCATATTGTACAAAAAATCACTCACTGTTTTAGAAAACTTCCTGT
TAACAGGCCTATTGATTGGAAAGTATGTCAAAGAATTGTGGGTCTTTTGGGCTTTGCCGC
CCCATTTACACAATGTGGATATCCTGCCTTAATGCCTTTGTATGCATGTATACAAGCTAG
ACAGGCTTTTACTTTCTCGCCAACTTACAAGGCCTTTCTACGTACACAGTATATGAACCT
TTACCCCGTTGCCCGGCAACGGCCTGGTCTGTGCCAAGTGTTTGCTGACGCAACCCCCAC
TGGCTGGGGCTTGGCCATCGGCCATCAGCGCATGCGTGGAACCTTTGTGGCTCCTCTGCC
GATCCATACTGCGGAACTCCTAGCCGCTTGTTTTGCTCGCAGCCGGTCTGGAGCGAAACT
CATCGGGACTGATAATTCTGTCGTCCTTTCTCGGAAATATACATCCTTTCCATGGCTGCT
AGGCTGTACTGCCAACTGGATTCTTCGCGGGACGTCCTTTGTTTACGTCCCGTCGGCGCT
GAATCCCGCGGACGACCCCTCTCGGGGCCGCTTGGGACTCTATCGTCCCCTTCTCCGTCT
GCCGTACCGACCGACCACGGGGCGCACCTCTCTTTACGCGGTCTCCCCGTCTGTGCCTTC
TCATCTGCCGGACCGTGTGCACTTCGCTTCACCTCTGCAGTTCATGGAGACCACCGTGAA
CGCCCGTCTGCCAAGGTCTTATATAAGAGGACTCTTGGACTCCATGTCAACGACCAGAGG
CCTACTTCAAAGACTGTGTGTTTAAAGACTGGGAGGAGTTGGGGGAGGAGATTAGGTTAA
TGATCTTTGTATTAGGAGGCTGTAGGCATAAATTGGTCTGCGCACCATCATCATGCAACT
TTTTCACCTCTGCCTAATCATCTTGTACATGTCCCACTTTTCAAGCCTCCAAGCTGTGCC
TTGGGTGGCTTTGGGGCATGGAACCCTTATAAAGAATTTGGAGCTACTGTGGAGTTACTC
TCTTTTTGCCTTCTGACTTCTTTCCTTCCGTCCGAGATCTCCTAGATACCGCCTCAGCTC
TGTATCGGGAAGCATTAGAGTCTCCTGAGCATTGCACACCTCACCATACAGCACTCAGGC
AAGCCATTTCTGCTGGGGGGAGTTAATGACTCTAGCTACCTGGGTGGGTAATAATTTGGA
CGATCCAGCATCCAGGGATCTAGTAGTCAATTATGTTAATACTAACATGGGCCTAAAGAT
CAGGCAATTATTGTGGTTTCATATTTCTTGCCTTACTTTTGGAAGACAAACTGTACTTGA
ATATTTGGTCTCTTTCGGAGTGTGGATTCGCACTCCTCCAGCCTATAGACCACCAAATGC
CCCTATCTTATCAACACTTCCGGAAACTACTGTTGTTAGAACGAGGCAGGTCCCCTAGAA
GACGAACTCCCTCGCCTCGCAGACGAAGATCTCAATCACCGCGTCGCAGAAGATCTCAAT
CTCGGGCTCAATGTTAGTATTCCTTGGACTCATAAGGTGGGAAATTTTACTGGGCTTTAT
TCCTCTACTGTGCCTAGCTTTAATCCTGAATGGCAAACTCCTTCTTTTCCTAAGATTCAT
TTACATGAGGACATTATTAATAGATGTCAACAATTTGTGGGCCCTCTCACTGTAAATGAA
AAAAGAAGATTGAAATTGATTATGCCTGCTAGATTTTATCCTAACAGCACCAAATATTTG
CCCCTACACAAAGGGATTAAACCTTATTATCCTGATCAGATAGTTAATCATTACTTCCAG
GCCCGACATTATTTACATACTCTTTGGAAGGCTGGTATTCTATATAAGAGGGAAACCACT
CGTAGCGCCTCATTTTGCGGGTCACCATATTCTTGGGAACAAGAGCTACATCATACCCTC
TGGGATTCTTTCCCGATCATCAGTTGGACCCTGCATTCGGAGCCAACTCAAACAATCCAG
ATTGGGACTTCAACCACATCAAAGACCACTGGCCACAAGCCATCAGGTAGGAGTGGGAGC
TTTGGCCCAGGGTTCACCCCTCCACACGGAGGTGTTCTGGGGTGGAGCCCTCAGGCTCAG
GGCATATTCTAAGTCAGCAGTTCCTCCTCCTGCCTCCACCAATCGGCAGTCAGGAAGGCA
GCCTACACCCATCTCTCCACCTCTAAGAGACAGCCATCCTCAGGCCATGCAATGGAA
>gnl|hbvnuc|FN545826_FT00000_P-A_Feature_FT:source_FN545826_FT00000_P-A_of_[Viruses]_Hepatitis_B_Virus_genotype_A._Complete_genome._[Retro-transcribing_viruses]_(length=3221_residues).
TCCACAGCTTTCCACCAAGCTCTGCAAGATCCCAGAGTCAGGGGCCTGTATTTTCCTGCT
GGTGGCTCCAGTTCAGGAACAGTAAACCCTGTTCCGAATATTGCCTCTCACATCTCGTCA
ATCTCCTCGAGGACTGGGGACCCTGCACCGAACATGGAGAACATCACATCAGGATTCCTA
AGACCCCTGCTCGGGTTACAGGCGGGGTTTTTCTTGTTGACAAGAATCCTCACAATACCG
CAGAGTCTAGACTCGTGGTGGACTTCTCTCAATTTTCTAGGGGGATCACCCGTGTGCCTT
GGCCAAAATTCGCAGTCCCCAACCTCCAATCACTCACCAACCTCCTGTCCTCAAATTTGT
CCTGGTTATCGCTGGATGTGTCTGCGGCGTTTTATCATATTCCTCTTCATCCTGCTGCTA
TGCCTCATCTTCTTATTGGTTCTTCTGGATTATCAAGGTATGTTGCCCGTTTGTCCTCTA
ATTCCAGGATCACAACGACCAGTACAGGACCCTGCAAAACCTGCACGACTCCTGCTCAAG
GCAACTCTATGTTTCCCTCATGTTGYTGTACAAAACCTACGGACGGAAATTGCACCTGTA
TTCCCATCCCATCATCTTGGGCTTTCGCAAAATACCTATGGGAGTGGGCCTCAGTCCGTT
TCTCCTGGCTCAGTTTACTAGTGCCATTTGTTCAGTGGTTCGTAGGGCTTTCCCCCACTG
TTTGGCTTTCAGTTATATGGATGATGTGGTTTTGGGGGCCAAGTCTGTACAACATCTTGA
GTCCCTTTTTACCGCTGTWACCAATTTTCTTTTGTCTTTGGGTATACATTTAAATACAAA
CAAAACAAAAAGATGGGGTTATTCTCTAAACTTCATGGGATACATAATTGGAAGTTGGGG
ATCATTACCACAGGATCATATTGTACGAAAAATTAGACAATGTTTTAGACTACTTCCTGT
TAATAGGCCTATTGATTGGAAAGTGTGTCAAAGAATTGTGGGTCTTTTGGGCTTTGCCGC
TCCCTTTACACAATGTGGCTATCCTGCATTAATGCCTTTGTATGCATGTATACAAACTAA
ACAGGCTTTTACTTTCTCGCCAACTTACAAGGCCTTTCTAAGTAAACAGTATATGAACCT
TTACCCCGTTGCCCGGCAACGGCCTGGTCTGTGCCAAGTGTTTGCTGACGCAACCCCCAC
TGGCTGGGGCTTGGCCATAGGCCATCAGCGCATGCGTGGAACCTTTATGGCTCCTCTGCC
GATCCATACTGCGGAACTCCTCGCAGCTTGTTTTGCTCGCAGCCGGTCTGGAGCACAACT
CATCGGGACTGATAATTCTGTCGTCCTCTCTCGGAAATATACATCATTTCCATGGCTGCT
AGGTTGTACTGCCAACTGGATTCTTCGCGGGACGTCCTTTGTTTACGTCCCGTCGGCGCT
GAATCCCGCGGACGACCCCTCTCGGGGCCGCTTGGGACTCTATCGTCCCCTTCTCCGTCT
GCCGTACCGACCGACCACGGGGCGCACCTCTCTTTACGCGGTCTCCCCGTCTGTGCCTTC
TCATCTGCCGGACCGTGTGCACTTCGCTTCACCTCTGCAGTTCATGGCGACCACCGTGAA
CGCCCATCTGCCAAGGTCTTATATAAGAGGACTCTTGGACTCCATGTCAATGACCAGAGG
CTTACTTCAAAGACTGTGTGTTTAAAGACTGGGAGGAGTTGGGGGAGGAGATTAGGTTAA
TGATCTTTGTATTAGGAGGCTGTAGGCATAAATTGGTCTGCGCACCATCTTCATGCAACT
TTTTCACCTCTGCCTAATCATCTTGTACATGTCCCACTYTTCAAGCCTCCAAGCTGTGCC
TTGGGTGGCTTTGGGGCATGGAACCCTTATAAAGAATTTGGAGCTACTGTGGAGTTAATC
TCGTTTTGCCTTCTGACTTCTTTCCTTCCGTTCGAGATCTTCTAGATACCGCCTCAGCTC
TCTATCGGGAAGCACTAGAGTCTCCTGAGCATTGTTCACCTCACCATACMGCACTCAGGC
AAGCCATTTCTGCTGGGGGGACTTAATGACTTTAGCTACCTGGGTGGGCAATAATTTGGA
AGATCCGGCATCCAGGGATCTAGTAGTCAATTATGTTAATAATACCACGGGCTTAAAGAT
CAGGCAACTATTGTGGTTTCAYATTTCTTGTCTTACTTTTGGAAGAGACACCGTACTTGA
GTATTTGGTCTCTTTCGGAGTGTGGATTCGCACTCCTCCAGCATATAGACCACCAAATGC
CCCTATCTTATCAACACTTCCGGAAACTACTGTTGTTAGAACGAGGCAGGTCCCCTAGAA
GAAGAACTCCCTCGCCTCGCAGACGAAGATCTCAATCGCCGCGTCGCAGAAGATCTCAAT
CTCGGGCTCAATGTTAGTATTCCTTGGACTCATAAGGTGGGAAATTTTACTGGGCTTTAT
TCCTCTACTGTACCTATCTTTAATCCTGAATGGCAAACTCCTTCTTTTCCTAAGATACAT
TTACATGAGGACATTATTAATAGGTGTCAGCAATTTGTGGGCCCTCTCACTGTAAATGAA
AAGAGAAGATTGAAATTAATTATGCCCGCTAGATTCTATCCTAACAGTACAAAATATTTG
CCCTTAGACAAAGGAATTAAACCTTATTATCCTGATCAGGTAGTTAATCATTACTTCCAG
ACCCGTCATTATTTACATACTCTGTGGAAGGCTGGTATTCTATATAAGAGGGAAACTACA
CGTAGCGCCTCATTTTGCGGGTCACCATATTCTTGGGAACAAGAGCTACATCATACCCTC
TGGGATTCTTTCCCGATCATCAGTTGGACCCTGCATTCGGAGCCAACTCAAACAATCCAG
ATTGGGACTTCAACCCCATCAAGGATCACTGGCCAGCAGCCATCAGGTAGGAGTGGGAGC
TTTGGGCCAGGGYTCACCCCTCCACACGGAGGTATTCTGGGGTGGAGCCCTCAGGCTCAG
GGCATATTCTAAGTCAACAGTTCCTCCTCCTGCCTCCACCAATCGGCAGTCAGGAAGGCA
GCCGACTCCCATCTCTCCACCTCTAAGAGACAGTCATCCTCAGGCCATGCAGTGGAA
>gnl|hbvnuc|AY233290_FT00000_P-A_Feature_FT:source_AY233290_FT00000_P-A_of_[Viruses]_Hepatitis_B_Virus_genotype_A_(isolate_85)._Complete_genome._[Retro-transcribing_viruses]_(length=3221_residues).
TCCACCGCTTTCCACCAAGCTCTGCAAGATCCCAGAGTCAGGGGCCTGTATTTCCCTGCT
GGTGGCTCCAGTTCAGGAATACTCAACCCTGTTCCAAATATTGCCTCTCACATCTCGTCA
ATCTCCTCGACGACTGGGGACCCTGTGCCGAACATGGAGAACATCACATCAGGATTCCTA
GGACCCCTGCTCGTGTTACAGGCGGGGTTTTTCTTGTTGACAAAAATCCTCACAATACCG
CAGAGTCTAGACTTGTGGTGGACTTCTCTCAATTTTCCAGGGGGCCCACCCGTGTGTCTT
GGCCAAAATTCGCAGTCCCCAACCTCCAATCACTCACCAACCTCCTGTCCTCCAACTTGT
CCTGGTTATCGCTGGATGTGTCTGCGGCGTTTTATCATATTCCTCTTCATCCTGCTGCTA
TGCCTCATCTTCTTATTGGTACTTCTGGATTATCAAGGTATGTTGCCCGTTTGTCCTCTA
ATTCCAGGATAACAACAACCAGTACGGGACCCTGCAAAACCTGCACGACTCCTGCTCAAG
GCAACTCTATGTTTCCCTCATGTTGCTGTACAAAACCTACGGATGGAAATTGCACCTGTA
TTCCCATCCCACCATCTTGGGCTTTCGCAAAATACCTATGGGAGTGGGCCTCAGTCCGTT
TCTCTTGGCTCAGTTTACTAGTGCCATTTGTTCAGTGGTTCGTAGGGCTTTCCCCCACTG
TTTGGCTTTCAGTTATATGGATGATGTGGTATTGGGGGCCAAATCTGTACAACACCTTGA
GTCCCTTTATACCGCTGTTACCAATTTTCTTTTGTCTTTGGGTATACATTTAAACCAGAA
CAAAACAAAGAGATGGGGTTATTCCTTAAACTCTATGGGCTATGTAATTGGAAGTTGGGG
TTCCCTGCCACAGGATCATATTGTACAAAAAATCAAATGCTGTTTTAGAAAACTTCCTGT
CAATAGACCTATCGATTGGAAAGTATGTCAAAGAATTGTGGGTCTTTTGGGCTTTGCCGC
TCCATTTACACAATGTGGTTACCCTGCCTTAATGCCTTTGTATGCATGTATACAAGCTAA
ACAGGCTTTTACTTTCTCGCCAACTTACAAGGCCTTTCTACGTCAACAGTATCTGAACCT
TTACCCCGTTGCCCGGCAACGGCTTGGTCTGTGCCAAGTGTTTGCTGACGCAACCCCCCC
TGGCTGGGGCTTGGCTATCGGCCATCAGCGCATGCGTGGAACCTTTGTGGCTCCTCTGCC
GATCCATACTGCGGAACTCCTAGCTGCTTGTTTTGCTCGCAGCCGGTCTGGAGCAAAACT
CATCGGGACTGATAATTCTGTCGCCCTTTCGCGGAAATATACATCCTTTCCATGGCTGCT
AGGTTGTACTGCCAACTGGATTCTTCGCGGGACGTCCTTTGTCTACGTCCCGTCGGCGCT
GAATCCCGCGGACGACCCCTCGCGGGGCCGCTTGGGGATCTATCGTCCCCTTCTCCGTCT
GCCGTACCGTCCGACCACGGGGCGAACCTCTCTTTACGCGGTCTCCCCGTCTGTGCCTTC
TCATCTGCCGGTCCGTGTGCACTTCGCTTCACCTCTGCAGTTCATGGCGACCACCGTGAA
CGCCCATCTGCCAAGGTCTTACATAAGAGGACTTTTGGACTCCATGTCAACGACCAGAGG
CCTACTTCAAAGACTGTGTGTTTAAGGACTGGGAGGAGTTGGGGGAGGAGACTAGGTTAA
TGATCTTTGTATTAGGAGGCTGTAGGCATAAATTGGTCTGCGCACCATTATCATGCAACT
TTTTCACCTCTGCCTAATCATCTTGTACATGTCCCACTGTTCAAGCCTCCAAGCTGTGCC
TTGGATGGCTTTGGGGCATGGAACCCTTATAAAGAGTTTGGAGCTACTGTGGAGTTACTC
TCGTTTTGCCTTCTGATTTCTTTCCTTCAGTACGGGATCTACTTGATACAGCCTCAGCTC
TGTATCGGGAAGCCTTAGAATCTCCGGAGCATTGCTCCCCTCACCATACAGCACTCAGGC
AAGCCATTTATGCTGGGGGGATGTTATGAATCTAGCTTCCTGGGTGGGTAATAATTTGGA
CGATCCAGCATCCAGGGATCAAGTAGTCAATTATGTTAATACTAACATGGGCCTAAAGAT
TAGACAACTATTGTGGTTTCATATTTCTTGCCTTACTTTTGGAAGACAAACTGTTCTTGA
GTATTTAGTCTCTTTCGGAGTGTGGATACGCACTCCTCCAGCCTATAGACCACCAAATGC
CCCTATCTTATCAACACTTCCGGAAACTACTGTTGTTAGAACGAGGCAGGTCCCCTAGAA
GAAGAACTCCCTCGCCTCGCAGACGAAGATCTCAATCGCCGCGTCGCAGAAGATCTCAAT
CTCGGGCTCAATGTTAGTATTCCTTGGACTCATAAGGTGGGAAATTTTACTGGGCTTTAT
TCCTCTACTGTACCTAAGTTTAATCCTGAATGGCAAACTCCTTCCTTTCCTAACATTCAT
TTACATGAGGATATTATTAATAGGTGTCAGCAATTTGTAGGCCCTCTCACTAAAAATGAA
AAAAGAAGATTAAAATTGATTATGCCCGCTAGATTTTATCCTAACAGCACTAAATATTTG
CCTCTAGACAAAGGGATTAAACCTTATTATCCAGATCAAATAGTTAATCATTACTTCCAG
ACCAGACATTATTTACATACTCTTTGGAAGGCTGGGATTCTATATAAGAGGGAAACTACA
CGTAGCGCCTCATTTTGCGGGTCACCATATTCTTGGGAACAAGAGATACATCATACCCTC
TGGGATTCCTTCCCGATCATCAACTGGACCCTGCATTCGGAGCCAATTCAAACAATCCCG
ATTGGGACTTCAACCCCATCAAGGACCACTGGCCACAAGCCATCAGGTAGGAGTGGGAGC
TTCGGGCCAGGGTTCACTCCCCCACACGGAGGTGTTTTGGGGTGGAGCCCTCAGGCTCAG
GGCATATTCCAATTCAACAGTTCCTCCTCCTGCCTCGACCAATCGGCAGTCAGGAAGGCA
GCCTACTCCCATCTCTCCACCTCTAAGAGACAGTCATCCTCAGGCTATGCAGTGGAA
>gnl|hbvnuc|JQ707397_FT00000_P-A_Feature_FT:source_JQ707397_FT00000_P-A_of_[Viruses]_Hepatitis_B_Virus_genotype_A_(isolate_HOLA1-C48)._Complete_genome._[Retro-transcribing_viruses]_(length=3221_residues).
TCCACTGCCTTCCACCAAGCTCTGCAGGATCCCAGAGTCAGGGGTCTGTATTTTCCTGCT
GGTGGCTCCAGTTCAGGAACAGTAAACCCTGCTCCGAATATTGCCTCTCACATCTCGTCA
ATCTCCGCGAGGACTGGGGACCCTGTGACGAACATGGAGAACATCACATCAGGATTCCTA
GGACCCCTGCTCGTGTTACAGGCGGGGTTTTTCTTGTTGACAAGAATCCTCACAATACCG
CAGAGTCTAGACTCGTGGTGGACTTCTCTCAATTTTCTAGGGGGATCACCCGTGTGTCTT
GGCCAAAATTCGCAGTCCCCAACCTCCAATCACTCACCAACCTCCTGTCCTCCAATTTGT
CCTGGTTATCGCCGGATGTGTCTGCGGCGTTTTATCATATTCCTCTTCATCCTGCTGCTA
TGCCTCATCTTCTTATTGGTTCTTCTGGATTATCAAGGTATGTTGCCCGTTTGTCCTCTA
ATTCCAGGATAACAACAACCAGTACGGGACCATGCAAAACCTGCACGACTCCTGCTCAAG
GCAACTCTATGTTTCCCTCATGTTGCTGTACAAAACCTACGGATGGAAATTGCACCTGTA
TTCCCATCCCATCATCTTGGGCTTTCGCAAAATACCTATGGGAGTGGGCCTCAGTCCGTT
TCTCTTGGCTCAGTTTACTAGTGCCATTTGTTCAGTGGTTCGTAGGGCTTTCCCCCACTG
TTTGGCTTTCAGCTATATGGATGATGTGGTATTGGGGGCCAAGTCTGTACAGCATCGTGA
GTCCCTTTATACCGCTGTTACCAATTTTCTTTTGTCTCTGGGTATACATTTAAACCCTAA
CAAAACAAAAAGATGGGGTTATTCCCTAAACTTCATGGGTTATGTAATTGGAAGTTGGGG
GACATTGCCACAAGATCATATTGTACAAAAAATCAAAAACTGTTTTAGAAAACTTCCTGT
AAACAGGCCTATTGATTGGAAAGTATGTCAAAGGATTGTGGGTCTTTTGGGCTTTGCTGC
TCCATTTACACAATGTGGATATCCTGCCTTAATGCCTTTGTATGCATGTATACAAGCTAA
ACAGGCTTTCACTTTCTCGCCAACTTACAAGGCCTTTCTAAGTAAACAGTACATGAACCT
TTACCCCGTTGCTCGGCAACGGCCTGGTCTGTGCCAAGTGTTTGCTGACGCAACCCCCAC
TGGCTGGGGCTTGGCCATAGGCCATCAGCGCATGCGTGGAACCTTTGTGGCTCCTCTGCC
GATCCATACTGCGGAACTCCTAGCCGCTTGTTTTGCTCGCAGCCGGTCTGGAGCAAAGCT
CATAGGAACTGACAATTCTGTCGTCCTCTCGCGGAAATATACATCGTTTCCATGGCTGCT
AGGCTGTACTGCCAACTGGATCCTTCGCGGGACGTCCTTTGTTTACGTTCCGTCGGCGCT
GAATCCCGCGGACGACCCCTCTCGGGGCCGCTTGGGACTCTCTCGTCCCCTTCTCCGTCT
GCCGTTCCAGCCGACCACGGGGCGCACCTCTCTTTACGCGGTCTCCCCGTCTGTGCCTTC
TCATCTGCCGGTCCGTGTGCACTTCGCTTCACCTCTGCAGTTCATGGAGACCACCGTGAA
CGCCCATCTGCCAAGGTCTTACATAAGAGGACTCTTGGACTCCATGTCAACGACCAGAGG
CCTACTTCAAAGACTGTGTGTTTAAGGACTGGGAGGAGCTGGGGGAGGAGATTAGGTTAA
AGGTCTTTGTATTACGAGGCTGTAGGCAGAAATTGGTCTGCGCACCAGCACCATGCAACT
TTTTCACCTCTGCCTAATCATCTTGTTCATGTCCCACTGTTCAAGCCTCCAAGCTGTGCC
TTGGGTGGCTTTGGGGCATGGAACCCTTATAAAGAATTTGGAGCTACTGTGGAGTTACTC
TCGTTTTGCCTTCTGACTTCTTTCCTTCCGTCAGAGATCTCCTAGACACCGCCTCAGCTC
TGTATCGGGAAGCCTTAGAGTCTCCTGAGCATTGCTCACCTCACCATACCGCACTCAGGC
AAGCCATTTCTGCTGGGGGGAATTGATGACTCTAGCTACCTGGGTGGGTAATAATTTGGA
AGATCCAGCATCAAGGGATCTAGTAGTCAATTATGTTAATACTAACATGGGTTTAAAAAT
TAGGCAACTATTGTGGTTTCATATATCTTGCCTTACTTTTGGAAGAGAGACTGTACTTGA
ATATTTGGTCTCTTTCGGAGTGTGGATTCGCACTCCTCCAGCCTATAGACCACCAAATGC
CCCTATCTTATCAACACTTCCGGAAACTACTGTTGTTAGAACGAGGCAGGTCCCCTAGAA
GAAGAACTCCCTCGCCTCGCAGACGCAGATCTCAATCGCCGCGTCGCAGAAGATCTCAAT
CTCGGGCTCAATGTTAGTATTCCTTGGACTCATAAGGTGGGAAACTTCACTGGGCTTTAT
TCCTCTACAGTACCTATCTTTAATCCTGAATGGCAAACTCCTTCCTTTCCTAAGATTCAT
TTACAAGAGGACATTATTAATAGGTGTCAACAATTTGTGGGCCCTCTTACTGTAAATGAA
AAAAGAAGATTAAAATTAATTATGCCTGCTAGATTCTATCCTACCCACACTAAATATTTA
CCCTTAGACAAAGGAATTAAACCTTATTATCCAGATCAGGTAGTTAATCATTACTTCCAA
ACCAGACATTATTTACATACTCTTTGGAAGGCTGGTATTCTATATAAGAGGGAAACCACA
CGTAGCGCATCATTTTGCGGGTCACCATATTCTTGGGAACAAGAGCTACATCATACCCTC
TGGGATTCTTTCCCGATCATCAGTTGGACCCTGCATTCGGAGCCAACTCAAACAATCCAG
ATTGGGACTTCAACCCCATCAAGGACCACTGGCCAGCAGCCACCAGGTAGGAGTGGGAGC
TTCGGGCCAGGGTTCACCCCTCCACACGGCGGTGTTTTGGGGTGGAGCCCTCAGGCTCAG
GGCATGTTCCAAGTCAACAATTCCTCCTCCTGCCTCCACCAATCGGCAGTCAGGAAGGCA
GCCTACTCCCATCTCTCCACCTCTAAGAGACAGTCATCCTCAGGCCATGCAGTGGAA
>gnl|hbvnuc|DQ890381_FT00000_P-C_Feature_FT:source_DQ890381_FT00000_P-C_of_[Viruses]_Hepatitis_B_Virus_genotype_C._Complete_genome._[Retro-transcribing_viruses]_(length=3221_residues).
TCCACCACATTTCACCAAACTCTGCTAGATCCCAAAGTGAGGGGCCTATATCTTCCTGTT
GGTGGCTCCAGTTCCGGAACAGTAAACCCTGTTCCGACTATTGCCTCACCCATATCGTCA
ATCTTCTCGAAGACTGGGGACCCTGCACAGAACATGGAGAGCACAACATCAGGGTTCCTA
GGACCCCTGCTCGTGTTACAGGCGGGGTTTTTCTTGTTGACAAGAATCCTCACAATACCA
CAGAGTCTAGACTCGTGGTGGACTTCTCTCAATTTTCTAGGGGGAGCACCCACGTGTCCT
GGCCAAAATTCGCAGTCCCCAACCTCCAATCACTCACCAACCTCTTGTCCTCCAATTTGT
CCTGGCTATCGCTGGATGTGTCTGCGGCGTTTTATCATATTCCTCTTCATCCTGCTGCTA
TGCCTCATCTTCTTGTTGGTTCTTCTGGACTACCAAGGTATGTTGCCCGTTTGTCCTCTA
CTTCCAGGACATCAACCACCAGCACGGGACCATGCAAGACCTGCACGACTCCTGCTCAAG
GAACCTCTATGTTTCCCTCTTGTTGCTGTACAAAACCTTCGGACGGAAACTGCACTTGTA
TTCCCATCCCATCATCCTGGGCTTTCGCAAGATTCCTATGGGAGTGGGCCTCAGTCCGTT
TCTCCTGGCTCAGTTTACTAGTGCCATTTGTTCAGTGGTTCGTAGGGCTTTCCCCCACTG
TTTGGTTTTCAGTTATATTGATGATGTGGTATTGGGGGCCAAGTCTGTACAACATCTTGA
GTCCCTTTTTACCTCTATTACCAATTTTCTTCTGTCTTTGGGTATACATTTGAACCCTCA
TAAAACCAAACGTTGGGGCTACTCTCTTAACTTCATGGGATATGTAATTGGAAGTTGGGG
TACTTTACCACAGGAACATATTGTACTTAAACTCAAGCAATGTTTTCGGAAACTGCCTGT
TAATAGACCTATTGATTGGAAAGTATGTCAACGAATTGTGGGTCTGTTGGGCTTTGCTGC
CCCTTTTACACAATGTGGCTATCCTGCCTTGATGCCTTTATATGCATGTATACAAGCTAA
GCAGGCTTTCACTTTCTCGCCAACTTACAAGGCCTTTCTGTGTAAACAATATCTGAACCT
TTACCCCGTTGCCCGGCAACGGTCAGGTCTCTGCCAAGTGTTTGCTGACGCAACCCCCAC
TGGATGGGGCTTGGCAATAGGCCATCGGCGCATGCGTGGAACCTTTGTGGCTCCTCTGCC
GATCCATACTGCGGAACTCCTAGCAGCTTGTTTTGCTCGCAGCCGGTCTGGAGCAAAACT
CATCGGGACTGACAACTCGGTTGTCCTTTCTCGGAAATACACCTCATTCCCATGGCTGCT
GGGGTGTGCTGCCAACTGGATCCTACGCGGGACGTCCTTTGTTTACGTCCCGTCGGCGCT
GAATCCCGCGGACGACCCGTCTCGGGGCCGTTTGGGCCTCTACCGTCCCCTTCTTCATCT
GCCGTTCCGGCCACCCACGGGGCGCACCTCTCTTTACGCGGTCTCCCCGTCTGTGCCTTC
TCATCTGCCGGACCGTGTGCACTTCGCTTCACCTCTGCAGTCCATGGAGACCACCGTGAA
CGCCCATCTGCCAAGGTCTTATATAAGAGGACTCTTGGACTCTATGTCAACGACCAGAGG
CATACTTCAAAGACTGTTTGTTTAAAGACTGGGAGGAGTTGGGGGAGGAGATTAGGTTAA
TGATCTTTGTACTAGGAGGCTGTAGGCATAAATTGGTCTGTTCACCAGCACCATGCAACT
TTTTCACCTCTGCCTAATCATCTTGTTCATGTCCTACTGTTCAAGCCTCCAAGCTGTGCC
TTGGGTGGCTTTAGGGCATGGAACCCGTATAAAGAATTTGGAGCTTCTGTGGAGTTACTC
TCTTTTTGCCTACTGATTTCTTTCCTTCTATTCGAGACCTCCTCGACACCGCCTCTGCTC
TGTATCGGGAGGCCTTAGAGTCTCCGGAACATTGTTCACCTCACCATACAGCACTCAGGC
AAGCTATCTGTGTTGGGGTGAGTTGATGAATCTGGCCACCTGGGTGGGAAGTAATTTGGA
AGATCCAGCATCCAGGGAATTAGTAGTCAGCTATGTCAATGTTAATATGGGCCTAAAACT
CAGACAAATATTGTGGTTTCACATTTCCTGTCTTACTTTTGGAAGAGACACTGTTCTTGA
GTATTTGGTGTCTTTTGGAGTGTGGATTCGCACTCCTACCGCTTACAGACCACCAAATGC
CCCTATCTTATCAACACTTCCGGAAACTACTGTTGTTAGAACAAGGCAGGTCCCCTAGAA
GAAGAACTCCCTCGCCTCGCAGACGAAGATCTCAATCGCCGCGTCGCAGAAGATCTCAAT
CTCGGGCTCAATGTTAGTATTCCTTGGACTCATAAGGTGGGAAATTTTACTGGGCTTTAT
TCTTCTACTGTACCTGTCTTTAATCCTGAGTGGCAAACTCCCTCCTTTCCTAACATTCAT
TTACAGGAGGACATTATTAATAGATGTCAACAATATGTGGGCCCTCTTACAGTTAATGAA
AAAAGGAGATTAAAGTTAATTATGCCTGCTAGGTTTTATCCTAACCTTACCAAATATTTG
CCCTTGGATAAAGGCATTAAACCTTATTATCCTGAACATGCAGTTAATCATTACTTTAAA
ACAAGGCATTATTTACATACTCTGTGGAAGGCTGGCATTCTATATAAGAGAGAAACTACA
CGCAGCGCTTCATTTTGTGGGTCACCATATTCTTGGGAACAAGAGCTACAGCATATCCTC
TGGGATTCTTTCCCGATCACCAGTTGGACCCTGCGTTCGGAGCCAACTCAAACAATCCAG
ATTGGGACTTCAACCCCAACAAGGATCACTGGCCAGAGGCAATCAGGTAGGAGTGGGAGC
TTCGGGCCAGGGTTCACCCCACCACACGGCGGTCTTTTGGGGTGGAGCCCTCAGGCTCAG
GGCATATTCAAAGTCAGCAGCACCTCCTCCTGCCTCCACCAATCGGCAGTCAGGAAGACA
GCCTACTCCCATCTCTCCACCTCTAAGAGACAGTCATCCTCAGGCCATGCAATGGAA
>gnl|hbvnuc|AY233280_FT00000_P-A_Feature_FT:source_AY233280_FT00000_P-A_of_[Viruses]_Hepatitis_B_Virus_genotype_A_(isolate_2)._Complete_genome._[Retro-transcribing_viruses]_(length=3221_residues).
TCCACTGCCTTCCACCAAGCTCTGCAGGATCCCAGAGTCAGGGGTCTGTATTTTCCTGCT
GGTGGCTCCAGTTCAGGAACAGTAAACCCTGCTCCGAATATTGCCTCTCACATCTCGTCA
ATCTCCGCGAGGACTGGGGACCCTGTGACGAACATGGAGAACATCACATCAGGATTCCTA
GGACCCCTGCTCGTGTTACAGGCGGGGTTTTTCTTGTTGACAAGAATCCTCACAATACCG
CAGAGTCTAGACTCGTGGTGGACTTCTCTCAATTTTCTAGGGGGATCACCCGTGTGTCTT
GGCCAAAATTCGCAGTCCCCAACCTCCAATCACTCACCAACCTCCTGTCCTCCAATTTGT
CCTGGTTATCGCTGGATGCGTCTGCGGCGTTTTATCATATTCCTCTTCATCCTGCTGCTA
TGCCTCATCTTCTTATTGGTTCTTCTGGATTATCAAGGTATGTTGCCCGTTTGTCCTCTA
ATTCCAGGATAACAACAACCAGTACGGGACCATGCAAAACCTGCACGACTCCTGCTCAAG
GCAACTCTATGTTTCCCTCATGTTGCTGTACAAAACCTACGGATGGAAATTGCACCTGTA
TTCCCATCCCATCATCCTGGGCTTTCGCAAAATACCTATGGGAGTGGGCCTCAGTCCGTT
TCTCTTGGCTCAGTTTACTAGTGCCATTTGTTCAGTGGTTCGTAGGGCTTTCCCCCACTG
TTTGGCTTTCAGCTATATGGATGATGTGGTATTGGGGGCCAAGTCTGTACAGCATCGTGA
GTCCCTTTATACCGCTGTTACCAATTTTCTTTTGTCTCTGGGTATACATTTAAACCCTAA
CAAAACAAAAAGATGGGGTTATTCCCTAAACTTCATGGGTTACATAATTGGAAGTTGGGG
AACATTGCCACAGGATCATATTGTACAAAAGATCAAACACTGTTTTAGAAAACTTCCTGT
TAACAGGCCTATTGATTGGAAAGTATGTCAAAGAATTGTGGGTCTTTTGGGCTTTGCTGC
TCCATTTACACAATGTGGATATCCTGCCTTAATGCCTCTGTATGCATGTATACAAGCTAA
ACAGGCTTTCACTTTCTCGCCAACTTACAAGGCCTTTCTAAGTAAACAGTACATGAACCT
TTACCCCGTTGCTCGGCAACGGCCTGGTCTGTGCCAAGTGTTTGCTGACGCAACCCCCAC
TGGCTGGGGCTTGGCCATAGGCCATCAGCGCATGCGTGGAACCTTTGTGGCTCCTCTGCC
GATCCATACTGCGGAACTCCTAGCCGCTTGTTTTGCTCGCAGCCGGTCTGGAGCAAAGCT
CATCGGAACTGACAATTCTGTCGTCCTCTCGCGGAAATATACATCGTTTCCATGGCTGCT
AGGCTGTACTGCCAACTGGATCCTTCGCGGGACGTCCTTTGTTTACGTCCCGTCGGCGCT
GAATCCCGCGGACGACCCCTCTCGGGGTCGCTTGGGACTCTCTCGTCCCCTTCTCCGTCT
GCCGTTCCAGCCGACCACGGGGCGCACCTCTCTTTACGCGGTCTCCCCGTCTGTGCCTTC
TCATCTGCCGGTCCGTGTGCACTTCGCTTCACCTCTGCAGTTCATGGAGACCACCGTGAA
CGCCCATCTGCCAAGGTCTTACATAAGAGGACTCTTGGACTCCATGTCAACGACCAGAGG
CCTACTTCAAAGACTGTGTGTTTAAGGACTGGGAGGAGCTGGGGGAGGAGATTAGGTTAA
AGGCCTTTGTATTAGGAGGCTGTAGGCATAAATTGGTCTGCGCACCAGCACCATGCAACT
TTTTCACCTCTGCCTAATCATCTTGTACATGTCCCACTGTTCAAGCCTCCAAGCTGTGCC
TTGGGTGGCTTTGGGGCATGGAACCCTTATAAAGAATTTGGAGCTACTGTGGAGTTACTC
TCGTTTTGCCTTCTGACTTCTTTCCTTCCGTCAGAGATCTCCTAGACACCGCCTCAGCTC
TGTATCGAGAAGCCTTAGAGTCTCCTGAGCATTGCTCACCTCACCATACTGCACTCAGGC
AAGCCATTTCTGCTGGGGGGAATTGATGACTCTAGCTACCTGGGTGGGTAATAATTTGGA
AGATCCAGCATCCAGGGATCTAGTAGTCAATTATGTTAATACTAACATGGGTTTAAAGAT
CAGGCAACTATTGTGGTTTCATATATCTTGCCTTACTTTTGGAAGAGAGACTGTACTTGA
ATATTTGGTCTCTTTCGGAGTGTGGATTCGCACTCCTCCAGCCTATAGACCACCAAATGC
CCCTATCTTATCAACACTTCCGGAAACTACTGTTGTTAGAACGAGGCAGGTCCCCTAGAA
GAAGAACTCCCTCGCCTCGCAGACGCAGATCTCAATCGCCGCGTCGCAGAAGATCTCAAT
CTCGGGCTCAATGTTAGTATTCCTTGGACTCATAAGGTGGGAAATTTTACTGGGCTTTAT
TCCTCTACAGTACCTATCTTTAATCCTGAATGGCAAACTCCTTCCTTTCCTAAGATTCAT
TTACAAGAGGACATTATTAATAGGTGTCAACAATTTGTGGGCCCTCTCACTGTAAATGAA
AAGAGAAGATTGAAATTAATTATGCCTGCTAGATTCTATCCTACCCACACTAAATATTTG
CCCTTAGACAAAGGAATTAAACCTTATTATCCAGATCAGGTAGTTAATCATTACTTCCAA
ACCAGACATTATTTACATACTCTTTGGAAGGCTGGTATTCTATATAAGAGGGAAACCACA
CGTAGCGCATCATTTTGCGGGTCACCATATTCTTGGGAACAAGAGCTACAGCATACCCTC
TGGGATTCTTTCCCGATCATCAGTTGGACCCTGCATTCGGAGCCAACTCAAACAATCCAG
ATTGGGACTTCAACCCCATCAAGGACCACTGGCCAGCAGCCACCAGGTAGGAGTGGGAGC
TTCGGGCCAGGGTTCACTCCCCCACACGGAGGTGTTTTGGGGTGGAGCCCTCAGGCTCAG
GGCATATTCCACGTCAGCGATGCCTCCTCCTGCCTCCACCAATCGGCAGTCAGGAAGGCA
GCCTACTCCCATCTCTCCACCTCTAAGAGACAGTCATCCTCAGGCCATGCAGTGGAA
>gnl|hbvnuc|KF922434_FT00000_P-A_Feature_FT:source_KF922434_FT00000_P-A_of_[Viruses]_Hepatitis_B_Virus_genotype_A_(isolate_3658v2)._Complete_genome._[Retro-transcribing_viruses]_(length=3221_residues).
TCCACAGCTTTCCACCAAGCTCTGCAAGATCCCAGAGTCAGGGGCCTGTATTTTCCTGCT
GGTGGCTCCAGTTCAGGAACACACAACCCTGTTCCCAATATTGCCTCTCACATCTCGTCA
ATCTCCTCGAAGACTGGGGACCCTGCGTTGAACATGGAGAACATCACATCAGGATTCCTA
GGACCCCTGCTCGTGTTACAGGCGGGGTTTTTCTTGTTGACAAGAATCCTCACAATACCG
CAGAGTCTAGACTCGTGGTGGACTTCTCTCAATTTTCTAGGGGGCTCACCCGTGTGTCTT
GGCCAAAATTCGCAGTCCCCAACCTCCAATCACTCACCAACCTCCTGTCCTCCAATTTGT
CCTGGTTATCGCTGGATGTGTCTGCGGCGTTTTATCATATTCCTCTTCATCCTGCTGCTA
TGCCTCATCTTCTTATTGGTTCTTCTGGATTACCAAGGTATGTTGCCCGTTTGTCCTCTA
ATTCCAGGATCACAACAACGAGTACGGGACCCTGCAAAACCTGCACGACTCCTGCTCAAG
GCAACTCTATGTTTCCCTCATGTTGCTGTACAAAACCTACGGATGGAAATTGCACCTGTA
TTCCCATCCCATCATCTTGGGCTTTCGCAAAATACCTATGGGAGTGGGCCTCAGTCCGTT
TCTCTTGGCTCAGTTTACTAGTGCCATTTGTTCAGTGGTTCGTAGGGCTTTCCCCCACTG
TTTGGCCTTTAGTTATATGGATGATGTGGTATTGGGGGCCAAATCTGTACAACACCTTGA
GTCCCTTTATACCGCTGTTACCAATTTTCTTTTGTCTTTGGGTATACATTTAAACCCTAA
CAAAACAAAGAGATGGGGTTATTCCCTAAATTTCATGGGATATGTAATTGGAAGTTGGGG
TACATTGCCACAGGATCATATTGTACAAAAAATCAAACACTGTTTCAGAAAACTTCCTGT
CAATCGTCCTATTGATTGGAAAGTATGTCAAAGAATTGTGGGTCTTTTGGGCTTTGCCGC
TCCATTTACACAATGTGGTTACCCTGCCTTAATGCCTTTATATGCATGTATACAAGCGAA
ACAGGCTTTTACTTTCTCGCCAACTTACAAGGCCTTTCTGAGTAAACAGTATATGAACCT
TTACCCCGTTGCCCGGCAACGGCCTGGTCTGTGCCAAGTGTTTGCTGACGCAACCCCCAC
TGGCTGGGGCTTGGCTATCGGCCATCAGCGCATGCGTGGAACCTTTGTGGCTCCTCTGCC
GATCCATACTGCGGAACTCCTAGCTGCTTGTTTTGCTCGCAGCCGGTCTGGAGCGAAACT
CATCGGGACTGATAATTCTGTCGTCCTTTCTCGGAAATATACTTCATTTCCATGGCTGCT
AGGTTGTACTGCCAACTGGATTCTTCGCGGGACGTCCTTTGTTTACGTCCCGTCGGCGCT
GAATCCCGCGGACGACCCCTCGCGAGGCCGCTTGGGGCTCTATCGTCCCCTTCTCCGTCT
GCCGTACCGTCCGACCACGGGGCGCACCTCTCTTTACGCGGACTCCCCGTCTGTGCCTTC
TCATCTGCCGGACCGTGTGCACTTCGCTTCACCTCTGCAGTTCATGGAAACCACCGTGAA
CGCCCATCTGCCAAGGTCTTATATAAGAGGACTCTTGGACTCCATGTCAACGACCAGAGG
CCTACTTCAAAGACTGTGTGTTTAAGGACTGGGAGGAGTTGGGGGAGGAGATTAGGTTAA
AGGTCTTTGTATTAGGAGGCTGTAGGCATAAATTGGTCTGCGCACCATCACCATGCAACT
TTTTCACCTCTGCCTAATCATCTTGTTCATGTCCTACTGTTCAAGCCTCCAAGCTGTGCC
TTGGGTGGCTTTAGGGCATGGAACCCTTATAAAGAATTTGGATCTACTGTGGAGTTACTC
TCTTTTTGCCTTCTGACTTCTTTCCTTCAGTACGGGATCTACTTGATACAGCTTCAGCTC
TGTATCGGGAAGCCTTAGAATCTCCGGAGCATTGCTCCCCTCACCATACAGCACTCAGGC
AAGCCATTTATGCTGGGGGGAATTAATGACTCTAGCTACCTGGGTGGGTAATAATTTGGA
AGATCCAGCATCCAGGGATCTAGTAGTCAATTATGTCAATACTAACATGGGCCTAAAGAT
TAGACAACTATTGTGGTTTCATATTTCTTGCCTTACTTTTGGAAGAGAAACTGTCCTTGA
GTATTTAGTCTCTTTCGGAGTGTGGATACGCACTCCTCCAGCCTATAGACCACCAAATGC
CCCTATCTTATCAACACTTCCGGAAACTACTGTTGTTAGAACGAGGCAGGTCCCCTAGAA
GAAGAACTCCCTCGCCTCGCAGACGAAGATCTCAATCGCCGCGTCGCAGAAGATCTCAAT
CTCGGGCTCAATGTTAGTATTCCTTGGACTCATAAGGTGGGAAATTTTACTGGGCTTTAT
TCCTCTACTGTCCCTAATTTTAATCCTGAATGGCAAACTCCTTCCTTTCCTAAAATTCAT
TTACATGAGGACATTATTAATAGGTGTCAGCAATTTGTAGGCCCTCTCACTGTAAATGAA
AAAAGAAGATTAAAATTAATTATGCCTGCTAGATTTTATCCTAACAGCACTAAATATTTG
CCCTTAGACAAAGGGATTAAACCTTATTATCCTGATCAAGTAGTTAATCATTACTTCCAG
ACCCGACATTATTTACATACTCTTTGGAAGGCTGGGATTCTATATAAGAGGGAAACCACA
CGTAGCGCATCATTTTGCGGGTCACCATATTCTTGGGAACAAGAGCTACAGCATACCCTC
TGGGATTCCTTCCCGATCATCAGCTGGACCCTGCATTCGGAGCCAATTCAAACAATCCAG
ATTGGGACTTCAACCCCATCAAGGACCACTGGCCACAAGCCCTCAGGTAGGAGTGGGAGC
TTCGGGCCAGGGTTCACTCCCCCACACGGAGGTGTTTTGGGGTGGAGCCCTCAGGCTCAG
GGCATATTCCAATTCAGCAGTTCCTCCTCCTGCCTCCACCAATCGGCAGTCAGGAAGGCA
GCCTACTCCCATCTCTCCACCTCTAAGAGACAGTCATCCTCAGGCCATGCAGTGGAA
>gnl|hbvnuc|KX357650_FT00000_P-A_Feature_FT:source_KX357650_FT00000_P-A_of_[Viruses]_Hepatitis_B_Virus_genotype_A_(isolate_AA46ETH)._Complete_genome._[Retro-transcribing_viruses]_(length=3221_residues).
TCCACAGCTTTCCACCAAGCTCTGCAAGATCCCAGAGTCAGGGGCCTGTATTTTCCTGCT
GGTGGCTCCAGTTCAGGAACACTCAACCCTGTTCCAAATATTGCCTCTCACATCTCGTCA
ATCTCCTCGAGGACTGGGGACCCTGCGCCGAACATGGAGAACATCACATCAGGATTCCTA
GGACCCCTGCTCGTGTTACAGGCGGGGTTTTTCTTGTTGACAAGAATCCTCACAATACCG
CAGAGTCTAGACTCGTGGTGGACTTCTCTCAATTTTCTAGGGGGATCACCCGTGTGTCTT
GGCCAAAATTCGCAGTCCCCAACCTCCAATCACTCACCAACCTCCTGTCCTCCAATTTGT
CCTGGTTATCGCTGGATGTGTCTGCGGCGTTTTATCATATTCCTCTTCATCCTGCTGCTA
TGCCTCATCTTCTTATTGGTTCTTCTGGATTATCAAGGTATGTTGCCCGTTTGTCCTCTA
ATTCCAGGATCACAACAACCAGTACGGGACCCTGCAAAACCTGCACGACTCCTGCTCAAG
GCAACTCTATGTTTCCCTCATGTTGCTGTACAAAACCTACGGATGGAAATTGCACCTGTA
TTCCCATCCCATCATCTTGGGCTTTCGCAAAATACCTATGGGAGTGGGCCTCAGTCCGTT
TCTCTTGGCTCAGTTTACTAGTGCCATTTGTTCAGTGGTTCGTAGGGCTTTCCCCCACTG
TTTGGCTTTCAGCTATATGGATGATGTGGTACTGGGGGCCAAATCTGTACAACACCTTGA
GTCCCTTTATACCGCTGTTACCAATTTTCTTTTGTCTTTGGGTATACATTTAAACCCTAA
CAAAACAAAAAGATGGGGTTATTCCCTGAATTTCATGGGGTATGTAATTGGAAGTTGGGG
TACATTGCCACAGGATCATATTGTGCAAAAACTCAAACACTGTTTTAGAAAACTTCCTGT
CAATCGGCCTATTGATTGGAAAGTATGTCAGAGAATCGTGGGTCTTCTGGGCTTTGCCGC
TCCATTTACACAATGTGGTTACCCTGCATTAATGCCTTTGTATGCATGTATACAAGCGAA
ACAGGCTTTTACTTTCTCGCCAACTTACAAGGCCTTTCTAAGTAAACAGTATATGAACCT
TTACCCCGTTGCCCGGCAACGGCCTGGTCTGTGCCAAGTGTTTGCTGACGCAACCCCCAC
TGGCTGGGGCTTGGCTATCGGCCATCAGCGCATGCGTGGAACCTTTGTGGCTCCTCTGCC
GATCCATACTGCGGAACTCCTAGCTGCTTGTTTTGCTCGCAGCCGGTCTGGAGCAAAACT
CATCGGGACTGATAATTCTGTCGTCCTTTCTCGGAAATATACATCCTTTCCATGGCTGCT
AGGTTGTACTGCCAACTGGATTCTTCGCGGGACGTCCTTTGTTTACGTCCCGTCAGCGCT
GAATCCCGCGGACGACCCCTCGAGGGGCCGCTTGGGACTCTATCGTCCCCTTCTCCGTCT
GCCGTACCGTCCGACCACGGGGCGCACCTCTCTTTACGCGGACTCCCCGTCTGTGCCTTC
TCATCTGCCGGTCCGTGTGCACTTCGCTTCACCTCTGCAGTCCATGGAGACCACCGTGAA
CGCCCATCTGCCAAGGTCTTACATAAGAGGACTCTTGGACTCTATGTCAACGACCAGAGG
CATACTTCAAAGACTGTTTGTTTAAGGACTGGGAGGAGTTGGGGGAGGAGCTTAGAATAA
AGATCTTTGTACTAGGAGGCCGTAGGCATAAATTGGTCTGCGCACCATCATCATGCAACT
TTTTCACCTCTGCCTAATCATCTTGTTCATGTCCTACTGTTCAAGCCTCCAAGCTGTGCC
TTGGGTGGCTTTAGGACATGGAACCCTTATAAAGAATTTGGAGCTACTGTGGAGTTACTC
TCTTTTTGCCTGCTGACTTCTTTCCTTCCGTCCGGGATCTACTAGACACAGCCTCAGCTC
TATATCGGGAAGCCTTAGAGTCTCCTGAGCATTGCTCACATCACCATACAGCACTCAGGC
AAGCCATTTCTGCTGGGGGGATGTAATCAATCTATCTACCTGGGTGGGTCAAAATTTGGA
AGATCCAGCATCCAGGGATCTAGTAGTCAATTATGTTAATACTAACATAGGCCTAAAGAC
CAGGCAACTATTGTGGTTTCATATTTCTTGCCTTACTTTTGGAAGAGAAACTGTCCTTGA
GTATTTGGTCTCTTTCGGAGTGTGGATTCGCACTCCTCCAGCTTATAGACCACCAAATGC
CCCTATCTTATCAACACTTCCGGAAACTACTATTGTTAGAACGAGGCAGGTCCCCTAGAA
GAAGAACTCCCTCGCCTCGCAGACGAAGATCTCAATCGCCGCGTCGCAGAAGATCTCAAT
CTCGGGCTCAATGTTAGTATTCCTTGGACCCATAAGGTGGGAAATTTTACTGGGCTTTAT
TCTTCTACTGTCCCTATCTTTAATCCTGAATGGCAAACTCCTTCTTTTCCTGAAATTCAT
TTACATGAAGACATTACTAACAGGTGTCAGCAATTTGTAGGCCCTCTCACTGTAAATGAA
AAAAGAAGGCTGAAATTAATTATGCCTGCTAGATTTTACCCTACCAGAACTAAATATTTG
CCTCTAGACAAAGGGATTAAACCTTATTATCCTGATCATGTGGTTAATCATTACTTTCAA
ACCCGACATTATTTGCATACTCTTTGGAAGGCTGGGATTCTATATAAGAGGGAAACTACA
CGTAGCGCCTCATTTTGCGGGTCACCATATTCTTGGGAACAAGAGCTACATCATACCCTC
TGGGATTCTTTCCCGATCATCAGTTGGACCCTGCATTCGGAGCCAATTCAAACAATCCAG
ATTGGGACTTCAACCCCATCAAGGACCACTGGCCACAAGCCACCAGGTAGGAGTGGGAGC
TTCGGGCCAGGGTTCACCCCCCCACACGGAGGTGTTTTGGGGTGGAGCCCTCAGGCTCAG
GGCATATTCCAAGTCAGCAGTTCCTCCTCCTGCCTCCACCAATCGGCAGTCAGGAAGGCA
GCCTACTCCCATCTCTCCACCTCTAAGAGACAGTCATCCTCAGGCCATGCAGTGGAA
>gnl|hbvnuc|DQ089795_FT00000_P-C_Feature_FT:source_DQ089795_FT00000_P-C_of_[Viruses]_Hepatitis_B_Virus_genotype_C_(isolate_HK1465)._Complete_genome._[Retro-transcribing_viruses]_(length=3218_residues).
TCCACAACATTCCACCAAGCTCTGCTAGATCCCAGAGTGAGGGGCCTATATTTTCCTGCT
GGTGGCTCCAGTTCCGGAACAGTAAACCCTGTTCCGACTACTGCCTCACCCATATCGTCA
AGCTTCTCGAGGACTGGGGACCCTGCACCGAACATGGAGAACACAATATCARGATTCCTA
GGACCCCTGCTCGTGTTACAGGCGGGGTTTTTCTTGTTGACAAGAATCCTCACAATACCA
CAGAGTCTAGACTCGTGGTGGACTTCTCTCAATTTTCTAGGGGGAGCACCCAAGTGTCCT
GGCCAAAATTCGCAGTCCCCAACCTCCAATCACTCACCAACCTCTTGTCCTCCAATTTGT
CCTGGCTATCGCTGGATGTGTCTGCGGCGTTTTATCATATTCCTCTTCATCCTGCTGCTA
TGCCTCATCTTCTTGTTGGTTCTTCTGGACTACCAAGGTATGTTGCCCGTTTGTCCTCTA
CTTCCAGAATAACAACCACCAGCACGGGGCCATGCAAGACCTGCACGACTCCTGCTCAAG
GAACCTCTATGTTTCCCTCTTGTTGCTGTACAAAACCTTCGGACGGAAACTGCACTTGTA
TTCCCATCCCATCATCTTGGGCTTTCGCAAGATTCCTATGGGAGTGGGSCTCAGTCCGTT
TCTCCTGGCTCAGTTTACTAGTGCCATTTGTTCAGTGGTTCGTAGGGCTTTCCCCCACTG
TTTGGCTTTCAGTTATATGGATGATGTGGTATTGGGGGCCAAGTCTGTACAACATCTTGA
GTCCCTTTTTACCTCTATTACCAATTTTCTTTTGTCTTTGGGTATACATTTAAACCCTAA
TAAAACCAAACGTTGGGGCTACTCCCTTAATTTTATGGGATATGTAATTGGAAGTTGGGG
TACTTTACCGCAGGAACATATTGTACTCAAACTCAAGCAATGTTTTAGAAAATTGCCTGT
AAATAGACCTATTGATTGGAAAGTATGTCAGAGAATTGTGGGTCTTTTGGGCTTTGCTGC
CCCTTTTACACAATGTGGCTATCCTGCCTTGATGCCTTTATATGCATGTATACAATCTAA
GCAGGCTTTCACTTTCTCGCCAACTTACAAGGCCTTTCTGTGTAAACAATATCTGAACCT
TTACCCCGTTGCCCGGCAACGGTCAGGTCTCTGCCAAGTGTTTGCTGACGCAACCCCCAC
TGGATGGGGCTTGGCCATAGGCCATCAGCGCATGCGTGGAACCTTTGTGGCTCCTCTGCC
GATCCATACTGCGGAACTCCTAGCCGCTTGTTTTGCTCGCAGCCGGTCTGGAGCGAAACT
TATCGGCACCGACAACTCTGTTGTCCTCTCTCGGAAATACACCTCCTTTCCATGGCTGCT
AGGATGTGCTGCCAACTGGATCCTGCGCGGGACGTCCTTTGTCTACGTCCCGTCGGCGCT
GAATCCCGCGGACGACCCGTCTCGGGGCCGTTTGGGACTCTACCGTCCCCTTCTTCATCT
GCCGTTCCGGCCGACCACGGGGCGCACCTCTCTTTACGCGGTCTCCCCGTCTGTGCCTTC
TCATCTGCCGGACCGTGTGCACTTCGCTTCACCTCTGCAGTCCATGGAGACCACCGTGAA
CGCCCATCTGCCAAGGTCTTATATAAGAGGACTCTTGGACTCTATGTCAACGACCAGAGG
CATACTTCAAAGACTGTGTGTTTAAAGACTGGGAGGAGTTGGGGGAGGAGATTAGGTTAA
TGATCTTTGTACTAGGAGGCTGTAGGCATAAATTGGTCTGTTCACCAGCACCATGCAACT
TTTTCACCTCTGCCTAATCATCATGTTCATGTCCTACTGTTCAAGCCTCCAAGCTGTGCC
TTGGGTGGCTTTGGGACATGGAACCCATATAAAGAATTTGGAGCATCTGTGGAGTTACTC
TCTTTTTGCCTTCTGACTTCTTTCCTTCTATTCGAGATCTCCTCGACACCGCCTCTGCTC
TGTATCGGGAGGCCTTGGAGTCTCCGGAACATTGTTCACCTCACCATACAGCACTCAGGC
GAGCTATTTGTGTTGGGGTGAGTTGATGAATCTGGCCACCTGGGTGGGAAGTAATTTGGA
AGACCCAGCATCCAGGGAATTAGTAGTCAGCTATGTCAACGTTAATATGGGCCTAAAACT
CAGACAAATATTGTGGTTTCACATTTCCTGTCTTACTTTTGGAAGAGAAACTGTTCTTGA
GTATTTGGTATCTTTTGGAGTGTGGATTCGCACTCCTACCGCTTACAGACCACCAAATGC
CCCTATCTTATCAACACTTCCGGAAACTACTGTTGTTAGAACGAGGCAGGTCCCCTAGAA
GAAGAACTCCCTCGCCTCGCAGACGAAGGTCTCAATCGCCGCGTCGCAGAAGATCTCAAT
CTCGGGCTCAATGTTAGTATCCCTTGGACTCATAAGGTGGGAAACTTTACTGGGCTTTAT
TCTTCTACTGTACCTGTCTTTAATCCTGAGTGGCAAACTCCCTCCTTTCCTCACATTCAT
TTACAGGAGGACATTATTAATAGATGTCAACAATATGTGGGCCCTCTTACAATTAATGAA
AAAAGGAGATTAAAATTAATTATGCCTGCTAGGTTTTATCCTAACCTTACCAAATATTTG
CCCTTGGACAAAGGCATTAAACCGTATTATCCTGAACATGCAGTTAATCATTACTTCAAA
ACTAGGCATTATTTACATACTCTGTGGAAGGCTGGCATTCTATATAAGAGAGAAACTACA
CGTAGCGCCTCATTTTGTGGGTCACCATATTCTTGGGAACAAGAGCTACAGCATATCCTC
TGGGATTCTTTCCCGATCACCAGTTGGACCCTGCGTTCGGAGCCAACTCAAACAATCCAG
ATTGGGACTTCAACCCCAACAAGGATCACTGGCCAGAGGCAATCAGGTAGGAGTGGGAGC
TTCGGGCCAGGGTTCACCCCACCACACGGCAGTCTTTTGGGGTGGAGCCCTCAGGCTCAG
GGCATATTCAAAGTCAGCAGCACCTCCTTCTGCCTCCACCAATCGGCAGTCAGGAAGACA
GCCTAMTCCCATCTCTCCACCTCTAAGAGACAGTCATCCTCAGGCCATGCAGTGGAA
>gnl|hbvnuc|AB219533_FT00000_P-E_Feature_FT:source_AB219533_FT00000_P-E_of_[Viruses]_Hepatitis_B_Virus_genotype_E_(isolate_UK5)._Complete_genome._[Retro-transcribing_viruses]_(length=3218_residues).
TCCACAACATTCCACCAAGCTCTGCAGGATCCCAGAGTAAAAAACCTGTATTTTCCTGCT
GGTGGCTCCAGTTCCGGAACAGTGAACCCTGTTCCGACTACTGCCTCACTCATCTCGTCA
ATCTTCTCGAGGATTGGGGACCCTGCACCGAACATGGAAAGCATCACATCAGGATTCCTA
GGACCCCTGCTCGGGTTACAGGCGGGGTTTTTCTTGTTGACAAAAATCCTCACAATACCG
CAGAGTCTAGACTCGTGGTGGACTTCTCTCAATTTTCTAGGGGGAGCTCCCGTGTGTCTT
GGCCAAAATTCGCAGTCCCAAATCTCCAATCACTCACCAACCTCTTGTCCTCCAATTTGT
CCTGGCTATCGCTGGATGTGTCTGCGGCGTTTTATCATCTTCCTCTTCATCCTGCTGCTA
TGCCTCATCTTCTTGTTGGTTCTTCTGGACTATCAAGGTATGTTGCCCGTTTGTCCTCTA
ATTCCAGGATATCAACCACCAGTACGGGACCCTGCCGAACCTGCACGACTCTTGCTCAAG
GGACCTCTATGTTTCCCTCATGTTGCTGTTTAAAACCTTCGGACGGAAATTGCACTTGTA
TTCCCATCCCATCATCATGGGCTTTCGCAAAATTCCTATGGGAGTGGGCCTCAGCCCGTT
TCTCTTGGCTCAGTTTACTAGTGCCATTTGTTCAGTGGTTCGCCGGGCTTTCCCCCACTG
TCTGGCTTTCAGTTATATGGATGATGTGGTATTGGGGGCCAAATCTGTACAACATCTTGA
AGCCCTTTATACCTCTGTTACTAATTTCCTTTTGTCTTTGGGTATACATTTAAATCCCAA
CAAAACAAAAAGATGGGGATATTCCCTACATTTCATGGGTTATGAAATTGGCAGTTTCGG
GTCATTACCACAAGAACACATCAGAATGAAAATCAAGGACTGTTTTAGAAAACTCCCAGT
TAACCGACCTATTGATTGGAAAGTATGTCAACGAATTGTGGGTCTTTTGGGCTTTGCCGC
CCCTTTTACACAATGTGGATATCCTGCTTTAATGCCTCTGTATGCGTGTATTCAATCTAA
GCAGGCTTTCACTTTCTCGCCAACTTACAAGGCCTTTCTGTGTAAACAATACATGAACCT
TTACCCCGTTGCCCGGCAACGGCCAGGTCTGTGCCAAGTGTTTGCTGATGCAACCCCCAC
TGGCTGGGGCTTGGCCATAGGCCATCAGCGCATGCGTGGAACCTTTGTGGCTCCTCTGCC
GATCCATACTGCGGAACTCCTAGCCGCTTGTTTTGCTCGCAGCAGGTCTGGAGCGAAACT
CATCGGGACTGATAATTCTGTCGTTCTCTCCCGGAAATATACATCATTTCCATGGCTGCT
AGGCTGTGCTGCCAACTGGATCCTGCGAGGGACGTCCTTTGTCTACGTCCCGTCAGCGCT
GAATCCTGCGGACGACCCCTCTCGGGGTCGCTTGGGGGTCTGTCGTCCCCTTCTCCGTCT
GCCGTTCCAGCCGACCACGGGGCGCACCTCTCTTTACGCGGTCTCCCCGTCTGTGCCTTC
TCATCTGCCGGACCGTGTGCACTTCGCTTCACCTCTGCAGTCCATGGAAACCACCGTGAA
CGCCCTATTGCCAAGGTCTTATATAAGAGGACTCTTGGACTCTATGTCAACGACCAGAGG
CATACTTCAAAGACTGTTTGTTTAAAGACTGGGAGGAGTTGGGGGAGGAAACTAGATTAA
TGATTTATGTATTAGGAGGCTGTAGGCATAAATTGGTCTGCGCACCAGTACCATGCAACT
TTTTCACCTCTGCCTAATCATCTTGTTCATGTCCTACTGTTCAAGCCTCCAAGCTGTGCC
TTGGGTGGCTTTAGGGCATGGAACCCTTATAAAGAATTTGGAGCTACTGTGGAGTTACTC
TCGTTTTGCCTACTGATTTCTTTCCTTCAGTAAGAGATCTTCTAGATACCGCCTCAGCTC
TGTATCGGGATGCCTTAGAATCTTCTCAGCATTGTTCACCTCACCATACTGCACTCAGGC
AAGCCATTTTTGCTGGGGGGATATAATGACTATAGCTACNTGGGTGGGTGTGAATTTGCA
AGATCAAGAATCCAGGGACCTAGTAGTCAGTTATGTCAATACTAATATGGGACTAAAGTT
CAGGCAATTATTGTGGTTTCACATTTCTTGTCTCACTTTTGGAAGAGAAATCGTTATTGA
GTATTTGGTGTCTTTTGGAGTGTGGATTCGCACTCCTCCTGCTTATAGACCACCAAATGC
CCCTATCTTATCAACACTTCCGGAGAATACTGTTGTTAGAACGAGGCAGGTCCCCTAGAA
GAAGAACTCCCTCGCCTCGCAGACGAAGATCTCAATCGCCGCGTCGCAGAAGATCTCAAT
CTCCAGCTCCATGTTAGTATTCCTTGGACTCACAAGGTGGGAAATTTTACGGGGCTTTAT
TCTTCTACTATACCTGTCTTTAATCCTAACTGGAAAACTCCATCTTTCCCTGATATTCAT
TTGCACCAGGACATTATTAACAAATGTGAACAATTTGTAGGTCCTCTAACAGTAAATGAA
AAACGAAGATTAAACTTAGTCATGCCTGCTAGATTTTTTCCCATCTCTACGAAATATTTG
CCCCTAGAGAAAGGTATAAAACCTTATTATCCAGATAATGTAGTTAATCATTACTTCCAA
ACCAGACACTATTTACATACCCTATGGAAGGCGGGCATCTTATATAAAAGAGAAACTACA
CGTAGCGCCTCATTTTATGGGTCACCTTATTCTTGGGAACAAGAGCTACATCATATCCTC
TGGGATTTTTTCCCGACCACCAGTTGGATCCAGCATTCAGAGCAAACACCAAAAATCCAG
ATTGGGACAACAATCCCAACAAAGACCACTGGACAGAAGCCACAAGGTAGGAGTGGGAGC
TTTGGGCCGGGGTTCACTCCCCCACACGGAGGCCTTCTGGGGTGGAGCCCTCAGGCTCAA
GGCATGCTAAAATTCAGCAGATCCGCCTCCTGCCTCCACCAATCGGCAGTCAGGAAGGCA
GCCTACCCCAATCACTCCACCTTTGAGAGACACTCATCCTCAGGCCATGCAGTGGAA
>gnl|hbvnuc|JQ429081_FT00000_P-B_Feature_FT:source_JQ429081_FT00000_P-B_of_[Viruses]_Hepatitis_B_Virus_genotype_B_(isolate_09.80.055)._Complete_genome._[Retro-transcribing_viruses]_(length=3218_residues).
TCCACCACGTTCCACCAAACTCTTCAGGATCCCAGAGTCAGGGCTCTGTACCTTCCTGCT
GGTGGCTCCAGTTCAGGAACAGTAAACCCTGTTCAGAACACTGCCTCTTCCATATCGTCA
ATCTTATCGAAGACTGGGGACCCTGTTCCGAACATGGAGAACATCACATCAGGACTCCTA
GGACCCCTGCTCGTGTTACAGGCGGGGTTTTTCTCGTTGACAAAAATCCTCACAATACCA
CAGAGTCTAGACTCGTGGTGGACTTCTCTCAATTTTCTAGGGGGAACACCCGTGTGTCTT
GGCCAAAATTCGCAGTCCCAAATCTCCAGTCACTCACCAACTTGTTGTCCTCCGATTTGT
CCTGGTTATCGCTGGATGTGTCTGCGGCGTTTTATCATCTTCCTCTGCATCCTGCTGCTA
TGCCTCATCTTCTTGTTGGTTCTTCTGGACTATCAAGGTATGTTGCCCGTTTGTCCTCTA
ATTCCAGGATATCAACCAC-AGCACCGGACCATGCAAAACCTGCACGACTCCTGCTCAAG
GAACCTCTATGTTTCCCTCATGTTGCTGTACAAAACCTACGGACGGAAACTGCACCTGTA
TTCCCATCCCATCATCTTGGGCTTTCGCAAAATACCTATGGGAGTGGGCCTCAGTCCGTT
TCTCTTGGCTCAGTTTACTAGTGCCATTTGTTCAGTGGTTCGTAGGGCTTTCCCCCACTG
TCTGGCTTTCAGTTATATGGATGATGTGGTTTTGGGGGCCAAGTCTGTACAACATCTTGA
GTCCCTTTATGCCGCTGTTACCAATTTTCTTTTGGGTTTGGGCATACATTTAAACCCTCA
GAAAACAAAAAGATGGGGCTACTCCCTTAACTTCATGGGATATGTAATTGGAAGTTGGGG
CACCTTACCCCAAGAACATATTGTGTTGAAAATCAAACAATGTTTTAGAAAACTTCCTGT
AAACAGGCCTATTGATTGGAAAGTGTGTCAACGAATTGTGGGTCTTTTGGGATTTGCTGC
TCCTTTCACACAATGTGGTTATCCTGCTTTAATGCCTTTATATGCATGTATACAAGCTAA
ACAGGCATTTACTTTTTCGCCAACGTATAAGGCCTTTCTAAACAAACAATATCTGAACCT
TTACCCCGTTGCTCGGCAACGGCCAGGTCTGTGCCAAGTGTTTGCTGACGCAACCCCCAC
TGGCTGGGGCTTGGCCATAGGCCATCAGCGCATGCGTGGAACCTTTGTGTCTCCTCTGCC
GATCCATACTGCGGAACTCCTAGCCGCTTGTTTTGCTCGCAGCAGGTCTGGAGCAAAACT
TATCGGAACTGACAACTCTGTCGTCCTTTCCCGCAAATATACATCGTTTCCATGGCTGCT
AGGCTGTGCTGCCAACTGGATCCTGCGCGGGACGTCCTTTGTTTACGTCCCGTCGGCGCT
GAATCCCGCGGACGACCCCTCCCGGGGCCGCTTAGGGCTCTACCGCCCGCTTCTCCGCCT
GCCGTACCGACCGACCACGGGGCGCACCTCTCTTTACGCGGACTCCCCGTCTGTGCCTTC
TCATCTGCCGGACCGTGTGCACTTCGCTTCACCTCTGCAGTCCATGGAGACCACCGTGAA
CGCCCGACTGCCAAGGTCTTGCATAAGAGGACTCTTGGACTTTATGTCAACGACCAGAGG
CATACTTCAAAGACTGTGTGTTTAATGAGTGGGAGGAGTTGGGTGAGGAGATCAGGTTAA
TGATCTTTGTACTAGGAGGCTGTAGGCATAAATTGGTCTGTTCACCAGCACCATGCAACT
TTTTCACCTCTGCCTAATCATCATGTTCATGTCCTACTGTTCAAGCCTCCAAGCTGTGCC
TTGGGTGGCTTTGGGACATGGAACCCGTATAAAGAATTTGGAGCTTCTGGAGAGTTACTC
TCTTTTTGCCTTCTGACTTCTTTCCTTCTATTCGAGATCTTCTCGACACCGCCTCTGCTC
TCTATCGGGAGGCCTTAGAGTCTCCGGAACATTGCTCACCTCACCATACGGCACTCAGGC
AAGCTATTTGTGTTGGGGTGAGTTGATGAATCTAGCCACCTGGGTGGGAAGTAATTTGGA
AGACCCAGCCTCCCGGGAATTAGTAGTCAGCTATGTCAATGTTAATATGGGCCTAAAAAT
CAGACAACTATTGTGGTTCCACATTTCCTGTCTTACTTTTGGAAGAGAAACTGTTCTTGA
ATATTTGGTGTCTTTTGGAGTGTGGATTCGCACACCTCCTGCATATAGACCACCAAATGC
CCCTATCTTATCAACACTTCCGGAAACTACTGTTGTTAGAACGAGGCAGGTCCCCTAGAA
GAAGAACTCCCTCGCCTCGCAGACGAAGGTCTCAATCGCCGCGTCGCAGAAGATCTCAAT
CTCGGGCTCAATGTTAGTATTCCTTGGACTCACAAGGTGGGAAATTTTACGGGGCTTTAT
TCTTCTACGGTACCTAGCTTTAATCCTCAATGGCAAACTCCTTCCTTTCCTGACATTCAT
TTGCAGGAGGACATCATTAATAGGTGTAAACAATTTGTGGGACCCCTTACAGTGAATGAA
AACAGGAGACTAAAATTGATTATGCCTGCTAGGTTCTATCCCAATGTTACTAAATATTTG
CCCTTAGATAAAGGAATCAAACCTTATTATCCAGAGCATGTAGTTAATCATTACTTCCAG
ACGAGACATTATTTACATACTCTTTGGAAGGCGGGTATCTTATATAAAAGAGAGACAACA
CGTAGCGCCTCATTTTGCGGGTCACCATATTCTTGGGAACAAGAGCTACAGCATATCCTC
TGGGATTCTTTCCCGATCACCAGTTGGACCCTGCATTCAAAGCCAACTCCGACAATCCCG
ATTGGGACCTCAACCCACACAAGGACAACTGGCCGGACTCCACAAGGTGGGAGTGGGAGC
TTCGGGCCGGGATTCACTCCACCCCATGGGGGACTGTTGGGGTGGAGCCCTCAAGCTCAG
GGCATACTCAATGTCAACAGCTCCTCCTCCTGCCTCCACCAATCGGCAGTTAGGAAGGAA
GCCTACTCCCCTGTCTCCACCTCTAA-AGACACTCATCCGCAGGCAGTGCAGTGGAA
>gnl|hbvnuc|KP168435_FT00000_P-A_Feature_FT:source_KP168435_FT00000_P-A_of_[Viruses]_Hepatitis_B_Virus_genotype_A_(isolate_MBS117)._Complete_genome._[Retro-transcribing_viruses]_(length=3218_residues).
TCCACAACCTTTCACCAAGCTCTACAAGATCCCAGAGTCAGGGGCCTGTATTTTCCTGCT
GGTGGCTCCAGTTCAGGAACARTAAACCCTGTTCAAAATATTGCCTCTCACATCTCGTCA
ACCTCCTCGAGGACTGGGGACCCTGCRCCGAACATGGAGAACATCACATCAGGATTCCTA
GGACCCCTGCTCGTGTTACAGGCGGGGTTTTTCTTGTTGACAAGAATCCTCACAATACCG
CAGAGTCTAGACTCGTGGTGGACTTCTCTCAATTTTCTAGGGGGATCACCCGTGTGTCYT
GGCCAAAATTCGCAGTCCCCAACCTCCAATCACTCACCAACCTCCTGTCCTCCAATTTGT
CCTGGTTATCGCTGGATGTRTCTGCGGCGTTTTATCATATTCCTCTTCATCCTGCTGCTA
TGCCTCATCTTCTTGTTGGTTCTKCTGGATTAYCAAGGTATGTTGCCCGTTTGTCCTCTA
ATTCCAGGATCACAACAACCAGCACGGGACCCTGCAAAACCTGCACGACTCCTGCTCAAG
GCAACTCTATGTTTCCCTCATGTTGCTGTACAAAACCTACGGAYGGAAATTGCACTTGTA
TTCCCATCCCATCATCTTGGGCTTTCGCAAAATACCTATGGGAGTGGGCCTCAGTCCGTT
TCTCTTGGCTCAGTTTACTAGTGCCATTTGTTCAGTGGTTCGTAGGGCTTTCCCCCACTG
TTTGGCTTTCAGYTATATGGATGATGTGGTATTGGGGGCCAAGTCTGTACAACATCTTGA
GTCCCTTTATACCGCTGTTACCAATTTTCTTTTGTCTTTGGGTATACATCTAAACCCTAA
CAAAACMAAAAGATGGGGTTATTCCCTAAACTTCATGGGATATGTAATTGGAAGTTGGGG
TACCTTGCCACAGGATCATATTGTACAAAAAATCAAACACTGTTTTCGAAAACTTCCTGT
AAATCGACCTATTGATTGGAAAGTATGTCAAAGAATTGTGGGTCTTTTGGGCTTTGCCGC
TCCATTTACACAATGTGGCTACCCTGCCTTAATGCCTTTATATGCATGTATACAAGCAAA
AACGGCTTTTACTTTCTCGCCAACTTACAAGGCCTTTCTAAGTAAACAGTACATGAACCT
TTACCCCGTTGCCCGGCAACGGCCTGGTCTGTGCCAAGTGTTTGCTGACGCAACCCCCAC
TGGTTGGGGCTTGGCTATTGGCCACCAGCGCATGCGTGGAACCTTTATGGCTCCTCTGCC
GATCCATACTGCGGAACTCCTAGCTGCTTGTTTTGCTCGCAGCAGGTCTGGAGCAAAACT
CATTGGGACTGATAATTCTGTCCTCCTTTCTCGGAAATATACATCSTTTCCATGGCTGCT
AGGGTGTGCTGCCAACTGGATTCTTCGCGGGACGTCCTTTGTCTACGTTCCGTCGGCGCT
GAATCCCGCGGACGACCCCTCTCGGGGCCGCTTGGGGCTCTATCGGCCCCTTCTCCGTCT
GCCGTACCGTCCGACCACGGGGCGCACCTCTCTTTACGCGGACTCCCCGTCCGTTCCAGC
TCATCCGCCGGTCCGTGTGCACTTCGCTTCACCTCTGCAGTCCATGGAGACCACCGTGAA
CGCCCATCTGCCAAGGTCTTACATAAGAGGACTCTTGGACTCCATGTCAACGACCAGAGG
CCTACTTCAAAGACTGTGTGTTTAAAGACTGGGAGGAGTTGGGGGAGGAGATTAGGTTAA
AGGTCTTTGTATTAGGAGGCTGTAGGCATAAATTGGTCTGCGCACCATCATCATGCAACT
TTTTCACCTCTGCCTAATCATCTTGTACATGTCCCACTGTTCAAGCCTCCAAGCTGTGCC
TTGGATGGCTTTGGGGCATGGAACCCTTATAAAGAATTTGGAGCTACTGTGGAGTTACTC
TCGTTTTGCCTTCTGACTTCTTTCCTTCAGTGCGGGATCTACTTGATACAGCCTCAGCTC
TGTATCGGGAAGCCTTAGAGTCTCCTGAGCATTGCTCACCTCACCATACAGCACTCAGGC
AAGCCATTTCTGCTGGGGGGAATTAATGACTCTAGCTACCTGGGTGGGTAATAATTTGGA
AGATCCAGCATCCAGGGATCTAGTAGTCAATTATGTTAATACTAATATGGGCCTAAAGAT
TAGACAACTGTTGTGGTTTCATATTTCTTGCCTTACTTTTGGAAGAGAAACTGTCCTTGA
GTATTTGGTCTCCTTTGGAGTGTGGATTCGCACTCCTCCAGCCTATAGACCACCAAATGC
CCCTATCTTATCAACACTTCCGGAAACTACTGTTGTTAGAACGAGGCAGGTCCCCTAGAA
GAAGAACTCCCTCGCCTCGCAGACGAAGATCTCAATCGCCGCGTCGCAGAAGAACTCAAT
CTCGGGCTCAATGTTAGTATTCCTTGGACTCACAAGGTTGGAAATTTTACTGGGCTCTAT
TCCTCTACTGTTCCTCTCTTTAATCCTGAATGGCAAACTCCTTCCTTTCCTAAAATTCAT
TTACATGAGGACATTATTAATAGATGTCAGCAATTTGTAGGCCCTCTCACTGTAAATGAA
AAGAGAAGATTAAACTTAATTATGCCTGCTAGGTTCTACCCTAACTCTACTAAATATTTG
CCTTTAGACAAAGGAATTAAGCCCTATTATCCTGAACATGTAGTTAATCATTACTTCCAA
TCTCGGCACTATTTACACAAGCTCTGGAAGGCGGGTATCTTATATAAGAGAGAAACAACC
CACAGAGCCTCATTCTTTGGGTCACCATATTCTTGGGAACAAGAGCTACATCATATCCCC
TGGGATTTTTTCCCGACCACCAGTTGGATCCAGCTTTCGGAGCCAACTCAAACAATCCAG
ATTGGGACTTCAACCCCAACAAGGACCATTGGCCACAAGCCATCAGGTAGGAGTGGGAGC
TTTGGCCCAGGGTTCACCCCTCCACACGGGGGCCTTTTGGGGTGGAACCCTCAAGCTCAG
GGCATATTATAAGTCAACTATTCCTCCTCCTGCCTCCACCAATCGGCAGTCAGGAAGACA
GCCTACTCCCATCTCTCCACCTCTGAGAGACAGTCATCCTCAGGCCATGCAGTGGAA
>gnl|hbvnuc|AB111120_FT00000_P-C_Feature_FT:source_AB111120_FT00000_P-C_of_[Viruses]_Hepatitis_B_Virus_genotype_C._Complete_genome._[Retro-transcribing_viruses]_(length=3215_residues).
TCCACAACATTCCACCAAGCTCTGCTAGACCCCAGAGTAAGGGGCCTATACCTTCCTGCT
GGTGGCTCCAGTTCCGGAACAGTAAACCCTGTTCCGACTACTGCCTCACCCATATCGTCA
ATCTTCTCGAGGACTGGGGACCCTGCACCGAACATGGAGAACACAACATCAGGATTCCTA
GGACCCCTGCTCGTGTTACAGGCGGGGTTTTTCTTGTTGACAAGAATCCTCACAATACCA
CAGAGTCTAGACTCGTGGTGGACTTCTCTCAATTTTCTAGGGGGAGCACCCACGTGTCCT
GGCCAAAATTCGCAGTCCCCAACCTCCAATCACTCACCAACCTCTTGTCCTCCAATTTGT
CCTGGATATCGCTGGATGTGTCTGCGGCGTTTTATCATATTCCTCTTCATCCTGCTGCTA
TGCCTCATCTTCTTGTTGGTTCTTCTGGACTACCAAGGTATGTTGCCCGTTTGTCCTCTA
CTTCCAGGACATCAACAACCAGCACGGGACCATGCAAGACCTGCACGATTCCTGCTCAAG
GCACCTCTATGTTTCCCTCTTGTTGCTGTACAAAACCTTCGGATGGAAACTGCACTTGTA
TTCCCATCCCATCATCCTGGGCTTTCGCAAGATTCCTATGGGAGTGGGCCTCAGTCCGTT
TCTCATGGCTCAGTTTACTAGCGCCATTTGTTCAGTGGTTCGTAGGGCTTTCCCCCACTG
TTTGGCTTTCAGTTATATTGATGATGTGGTATTGGGGGCCAAGTCTGTACAACATCTTGA
GTCCCTTTTTACCTCTATTACCAATTTTCTTTTGTCTTTGGGTATACATTTGAACCCTAA
TAAAACCAAACGTTGGGGCTACTCCCTTAACTTCATGGGATATGTAATTGGAAGTTGGGG
TACTTTACCGCAAGACCATATTATACTAAAACTCAAGCAATGTTTTCGCAAACTGCCTGT
AAATAGACCTATTGATTGGAAAGTATGTCAGAGAATTGTGGGTCTTTTGGGCTTTGCTGC
CCCTTTTACACAATGTGGCTATCCTGCCTTAATGCCTTTATATGCATGTATACAATCTAA
GCAGGCTTTCACTTTCTCGCCAACTTATAAGGCCTTTCTGTGTAAACAATATCTGAACCT
TTACCCCGTTGCCCGGCAACGGTCAGGTCTCTGCCAAGTGTTTGCTGACGCAACCCCCAC
TGGATGGGGCTTGGCTATTGGCCATCGCCGCATGCGTGGAACCTTTGTGGCTCCTCTGCC
GATCCATACTGCGGAACTCCTAGCAGCTTGTTTTGCTCGCAGCCGGTCTGGAGCGAAACT
GATCGGAACGGACAACTCTGTTGTTCTCTCTCGGAAATACACCTCCTTTCCATGGCTGCT
AGGGTGTGCTGCCAACTGGATCCTGCGCGGGACGTCCTTTGTTTACGTCCCGTCGGCGCT
GAATCCCGCGGACGACCCGTCTCGGGGCCGTTTGGGTCTCTACCGTCCCCTTCTTCATCT
GCCGTTCCGGCCAACCACGGGGCGCACCTCTCTTTACGCGGTCTCCCCGTCTGTGCCTTC
TCATCTGCCGGACCGTGTGCACTTCGCTTCACCTCTGCAGTCCATGGAGACCACCGTGAA
CGCCCATCTGCCAAGGTCTTACATAAGAGGACTCTTGGACTCTATGTCAACGACCAGAGG
CATACTTCAAAGACTGTTTGTTTAAGGACTGGGAGGAGTTGGGGGAGGAGAGTAGGTTAA
TGATCTTTGTACTAGGAGGCTGTAGGCATAAATTGGTCTGTTCACCAGCACCATGCAACT
TTTTCACCTCTGCCTAATCATCATGTTCATGTCCTACTGTTCAAGCCTCCAAGCTGTGCC
TTGGGTGGCTTTGGGGCATGGAACCCGTATAAAGAATTTGGAGCTTCTGTGGAGTTACTC
TCTTTTTGCCTTCTGACTTCTTTCCTTCTATTCGAGATCTCCTCGACACCGCCTCTGCTC
TGTATCGGGAGGCCTTAGAGTCTCCGGAACATTGTTCACCTCACCATACAGCACTCAGGC
AAGCTATTTGTGTTGGGGTGAGTTGATGAATCTGGCCACCTGGGTGGGAAGTAATTTGGA
AGACCCAGCATCCAGGGAATTAGTAGTCAGCTATGTCAATGTTAATATGGGCCTAAAAAT
CAGACAACTACTGTGGTTTCACATTTCCTGTCTTACTTTTGGAAGAGAAACTGTTCTTGA
GTATTTGGTGTCTTTTGGAGTGTGGATTCGCACTCCTCCTGCTTACAGACCACCAAATGC
CCCTATCTTATCAACACTTCCGGAAACTACTGTTGTTAGAACGAGGCAGGTCCCCTAGAA
GAAGAACTCCCTCGCCTCGCAGACGAAGGTCTCAATCGCCGCGTCGCAGAAGATCTCAAT
CTCGGGCTCAATGTTAGTATCCCTTGGACTCATAAGGTGGGAAACTTTACTGGGCTTTAT
TCTTCTACTGTACCTGTCTTTAATCCTGAGTGGCAAACTCCCTCCTTTCCTCACATTCAT
TTGCAGGAGGACATTATTAATAGATGTCAACAATTTGTGGGCCCTCTTACAGTTAATGAA
AAAAGGAGATTAAAATTAATTATGCCTGCTAGGTTCTATCCTAACCTTACCAAATATTTG
CCCTTGGACAAAGGCATTAAACCATATTATCCTGAACATGCAGTTAATCATTACTTCAAA
ACTAGGCATTATTTACATACTCTGTGGAAGGCTGGCATTCTATATAAGAGAGAAACTACA
CGCAGCGCCTCATTTTGTGGGTCACCATATTCTTGGGAACAAGAGCTACAGCATATCCTC
TGGGATTCTTTCCCGATCACCAGTTGGACCCTGCGTTCGGAGCCAACTCAAACAATCCAG
ATTGGGACTTCAACCCCAACAAGGATCACTGGCCAGAGGCAATCAGGTAGGAGCGGGAGC
TTCGGGCCAGGGTTCACCCCACCACACGGCGGTCTTTTGGGGTGGAGCCCTCAGGCTCAG
GGAGCATTCAAAGTCAGTAGCACCTCCTCCTGCCTCCACCAATCGGCAGTCAGGAAGACA
GCCTACTCCCATCTCTCCACCTCTAAGAGACAGTCATCCTCAGGCCGTGCAGTGGAA
>gnl|hbvnuc|AP011099_FT00000_P-C_Feature_FT:source_AP011099_FT00000_P-C_of_[Viruses]_Hepatitis_B_Virus_genotype_C._Complete_genome._[Retro-transcribing_viruses]_(length=3215_residues).
TCCACAACATTTCATCAAGCTCTGCTAGATCCCAGAGTAAGAGGCCTATACTTCCCTGCT
GGTGGCTCCAGTTCCGGAACAGCAAACCCTGTTCCGACTACTGCCTCTCCCATATCGTCA
ATCTTCTCGAGGACTGGGGACCCTGCACCGAACATGGAGAACACAACATCAGGATTCCTA
GGACCCCTGCTCGTGTTACAGGCGGGGTTTTTCTTGTTGACAAAAATCCTCACAATACCA
CAGAGTCTAGACTCGTGGTGGACTTCTCTCAATTTTCTAGGGGGAGCACCCACGTGTCCT
GGCCAAAATTCGCAGTCCCCAACCTCCAATCACTCACCAACCTCTTGTCCTCCAATTTGT
CCTGGCTATCGCTGGATGTGTCTGCGGCGTTTTATCATATTCCTCTTCATCCTGCTGCTA
TGCCTCATCTTCTTGTTGGTTCTTCTGGACTACCAAGGTATGTTGCCCGTTTGTCCTCTA
ATTCCAGGACATCCACAACAAGCACGGGACCATGCAAGACCTGCACGACTCCTGCTCAAG
GCACCTCTATGTTTCCCTCTTGTTGCTGTACAAAACCTTCGGACGGAAATTGCACCTGTA
TTCCCATCCCATCATCCTGGGCTTTCGCAAAATTCCTATGGGAGTGGGCCTCAGTCCGTT
TCTCCTGGCTCAGTTTACTAGCGCCATTTGTTCAGTGGTTCGTAGGGCTTTCCCCCACTG
TTTGGCTTTCAGTTATATGGATGATGTGGTATTGGGGGCCAAGTCTGTACAACATCTTGA
GTCCCTTTTTACCTCTGTTACCAATTTTCTTTTGTCTTTGGGTATACATTTAAACCCGCA
CAAAACCAAGCGTTGGGGCTACTCCCTTAATTTCATGGGATATGTAATTGGAAGTTGGGG
TACCTTACCACAGGATCATATTGTACTAAAAATCAAGCAATGTTTTCGAAAACTCCCTGT
TAATCGACCGATAGATTGGAAAGTATGCCAAAGAATTGTGGGTCTTTTGGGCTTTGCTGC
CCCTTTTACACAATGTGGTTATCCTGCATTACTGCCTTTGTATGCATGTATACAGGCTAA
GCAGGCTTTCACTTTCTCGCCAACTTACAAGGCCTTTCTGTGTAAACAATATTTGACCCT
TTACCCCGTTGCCCGGCAACGGCCTGGTCTATGCCAAGTATTTGCTGACGCAACCCCCAC
TGGTTGGGGCTTGGCCATGGGCCATCGGCGCCTGCGTGGAACCTTTGTGGCTCCTCTGCC
GATCCATACTGCGGAACTCCTTGCAGCTTGTTTTGCTCGCAGCCGGTCTGGAGCAAAACT
CATCGGAACCGACAACTCTGTTGTCCTCTCTCGGAAATACACCTCGTTTCCATGGCTGCT
CGGTTGTGCTGCCAACTGGATCCTGCGCGGGACGTCCTTTGTTTACGTCCCGTCGGCGCT
GAATCCCGCGGACGACCCGTCTCGGGGGCGCTTGGGGATCTATCGTCCCCTTCTCCGTCT
GCCGTTCCAGCCGACCACGGGGCGCACCTCTCTTTACGCGGTCTCCCCGTCTGTGCCTTC
TCATCTGCCGGACCGTGTGCACTTCGCTTCACCTCTGCAGTCCATGGAGACCACCGTGAA
CGCCCATCTGCCAAGGTCTTACATAAGAGGACTCTTGGACTCTATGTCAACGACCAGAGG
CGTACTTCAAAGACTGTGTGTTTAAAGACTGGGAGGAGTTGGGGGAGGAGATTAGGTTAA
AGGTCTTTGTACTAGGAGGCTGTAGGCATAAATTGGTCTGCGTACCAGCACCATGCAACT
TTTTCACCTCTGCCTAATCATCATGTTCATGTCCTACTGTTCAAGCCTCCAAGCTGTGCC
TTGGGTGGCTTTGGGGCATGGAACCCGTATAAAGAATTTGGAGCTTCTGTGGAGTTACTC
TCTTTTTGCCTTCTGATTTCTTTCCTTCTATTCGAGATCTCCTCGACACCGCCTCTGCTC
TGTATCGGGAGGCCTTAGAGTCTCCGGAACATTGTTCACCTCACCATACAGCACTCAGGC
AAGCTATTTGTGTTGGGGTGAGTTGATGAATCTGGCCACCTGGGTGGGAAGTAATTTGGA
AGATCCAGCATCCAGGGAATTAGTAGTCAGTTATGTCAATGTTAATATGGGCCTAAAGAT
CAGGCAACTGTTGTGGTTTCACATTTCTTGTCTTACTTTTGGAAGAGAAACGGTTCTTGA
GTATCTGGTGTCCTTCGGGGTGTGGATTCGTACACCCCCCGCATATAGGCCACCAAATGC
CCCTATCTTATCAACACTTCCGGAAACTACTGTTGTTAGAACGAGGCAGGTCCCCTAGAA
GAAGAACTCCCTCGCCTCGCAGACGAAGGTCTCAATCGCCGCGTCGCAGAAGATCTCAAT
CTCGGGCTCAATGTTAGTATCCCTTGGACACATAAGGTGGGAAACTTTACTGGGCTTTAT
TCTTCTAATGTACCTGTCTTTAACCCTGAGTGGCAAACTCCCTCTTTTCCTGATATACAT
TTGCAGGAGGACATTATTAATAGATGTCAACAATTTGTGGGCCCGCTTACTGTAAACGAA
AAAAGGAGACTAAAGTTAATTATGCCTGCTAGATTTTTTCCTAACCTTACCAAATATTTG
CCCTTAGATAAAGGCATTAAACCCTATTATCCTGAACATATAGTTAATCATTACTTCAAA
ACTAGGCATTATTTGCATACCCTTTGGAAGGCTGGCATTCTATATAAGAGAGAAACTACA
CGCAGCGCCTCATTTTGTGGGTCACCATATTCTTGGGAACAAGAGCTACAGCATATCCTC
TGGGATTCTTGCCAGACCATCAGTTGGACCCGGCTTTCGGAGCCAATTCAAACAATCCAG
ATTGGGACTTCAACCCCAACAAGGACCCTTGGCCAGAGGCTTGCAGGTAGGAGCTGGAGC
TTCGGGCCAGGGTTCACCCCACCACACGGCGGCCTTTTGGGGTGGAGCCCGCAGGCTCAG
GGCATATTCAAAGTCAGCAGCTCCTCCTCCTGCCTCCACCAATCGGCAGTCAGGAAGGCA
GCCTACTCCCATCTCTCCACCTCTAAGAGACAGTCATCCTCAGGCCATGCAGTGGAA
>gnl|hbvnuc|KJ803826_FT00000_P-C_Feature_FT:source_KJ803826_FT00000_P-C_of_[Viruses]_Hepatitis_B_Virus_genotype_C_(isolate_MY491357)._Complete_genome._[Retro-transcribing_viruses]_(length=3215_residues).
TCCAGCACATTCCACCAAGCTCTGCTAGATGCGAGAGTGAGGGGCCTATACTTTCCTGCT
GGTGGCTCCAGTTCCGGAACCGTAAACCCGGTTCCGACTACTGCCTCTCCCATATCGTCA
ATCTTCTCGAGGAATGGGGACCCTGCACCGAATATGGAGAGCACCACATCAGGATTCCTA
GGACCCCTGCTCGTGTTACAGGCGGGGTTTTCCTTGTTGACAAGAATCCTCACAATACCA
CAGAGTCTAGACTCGTGGTGGACTTCTCTCAATTTTCTAGGGGGAGCACCCGCGTGTCCT
GGCCAAAATTTGCAGTCCCCAACCTCCAATCACTCACAAACCTCTTGTCCTCCAATTTGT
CCTGGTTATCGCTGGATGTGTCGGCGGCGTTTTATCATCTTCCTCTTCATCCTGCTGCTA
TGCCTCATCTCCTTGTTGGTTCTTCTGGACTACCAAGGTATGTTGCCCGTTTGTCCTCTA
CTTCCAGGACATCAACTACCAGCACGGGACCATGCAAGACCTGCACGATTCCTGCTCAAG
GAACCTCTATGTTTCCCTCTTGTTGCTGTACAAAACCTTCGGACGGAAATTGCACTTGTA
TTCCCATCCCATCATCTTGGGCTTTCGCAAGATTCCTATGGGAGTGGGCCTCAGTCCGTT
TCTCCTGGCTCAGTTTACTAGTGCCATTTGTTCAGTGGTTCGTAGGGCTTTCCCCCACTG
TTTGGCTTTCAGTTATATGGATGATGTGGTATTGGGGGCCAAGTCTGTACAACATCTTGA
ATCCCTTTTTACCGCTGTTACCAATTTTCTTTTGTCTTTGGGTATACATTTAAACCCTAC
TAAAACTAAACGTTGGGGCTACTCCCTTAACTTCATGGGATATGTAATTGGAAGTTGGGG
TACCTTACCACAGGAACATATTGTACACAAAATCAAACAATGTTTTCGGAAACTTCCTGT
AAATAGGCCTGTTGATTGGAAAGTATGTCAACGAATTGTGGGGCTTCTGGGCTTTGCCGC
TCCCTTTACACAATGTGGTTACCCAGCATTAATGCCTTTGTATGCATGTATACAAGCTAA
GCAGGCTTTCACTTTCTCGCCAACTTACAAGGCCTTTCTGTGTAAACAATATCTGAACCT
TTACCCCGTTGCTCGGCAACGGCCAGGTCTTTGCCAAGTGTTTGCTGATGCAACCCCCAC
TGGTTGGGGCTTGGCCATAGGCCATCAGCGCATGCGTGGAACCTTTGTGGCTCCTCTGCC
GATCCATACTGCGGAACTCCTAGCAGCTTGTTTTGCTCGCAGCCGGTCTGGAGCAAACCT
TCTCGGCACCGACAACTCTGTTGTCCTCTCTCGGAAATACACCGCCTTTCCATGGCTGCT
AGGCTGTGCTGCCAACTGGATCCTGCGCGGGACGTCCTTTGTCTACGTCCCGTCGGCGCT
GAATCCCGCGGACGACCCGTCTCGGGGCCGTTTGGGACTCTATCGTCCCCTTCTGCGTCT
GCCGTTCCGGCCGACCACGGGGCGCACCTCTCTTTACGCGGTCTCCCCGTCTGTGCCTTC
TCATCTGCCGGACCGTGTGCACTTCGCTTCACCTCTGCAGTCCATGGAGACCACCGTGAA
CGCCCATCTGCCAAGGTCTTATATAAGAGGACTCTTGGACTCTATGTCAACGACCAGAGG
CATACTTCAAAGACTGTGTATTTACAGACTGGGAGGAGTTGGGGGAGGAGATTAGGTTAA
AGATCTTTGTACTGGGAGGCTGTAGGCATAAAGTGGTCTGTTCACCAGCACCATGCAACT
TTTTCACCTCTGCCTAATCATCATGTTCATGTCCCACTGTTCAAGCCTCCAAGCTGTGCC
TTGGGTGGCTTTGGGGCATGGAACCCGTATAAAGAATTTGGAGCTTCTGCGGAGTTACTC
TCTTTTTGCCTTCTGACTTCTTTCCTTCTATTCGTGATCTCCTCGACACCGCCTCTGCTC
TGTATCGGGAGGCCTTAGAGTCTCCGGAACATTGTTCACCTCACCATACAGCACTAAGGC
AAGCTATTTGTGTTGGGGTGAGTTGATGAATCTGGCCACCTGGGTGGGAAGTAATTTGGA
AGACCCAGCATCCAGGGAATTAGTAGTAAGCTATGTCAATGTTAATATGGGCCTAAAACT
CAGACAAATATTGTGGTTTCACATTTCCTGTCTTACTTTTGGAAGAGAAACTGTTCTTGA
GTATTTGGTGTCTTTTGGAGTGTGGATTCGCACTCCTACCGCTTACAGACCACCAAATGC
CCCTATCTTATCAACACTTCCGGAAACTACTGTTGTTAGAACGAGGCAGGTCCCCTAGAA
GAAGAACTCCCTCGCCTCGCAGACGAAGGTCTCAATCGCCGCGTCGCAGAAGATCTCAAT
CTCGGGCTCAATGTTAGTATCCCTTGGACTCATAAGGTGGGAAACTTTACTGGGCTTTAT
TCTTCTACTGTACCTGTCTTTAATCCTGACTGGCAAACTCCCTCTTTTCCTCACATTCAT
TTGAAGGAGGATATTATCAATAGATGTCAACAATATGTAGGCCCTCTTACAGTTAACGAA
AAAAGGAGATTAAAATTGATTATGCCTGCTAGGTTCTATCCTAACCTTACCAAATATTTG
CCCTTAGATAAAGGCATTAAACCTTATTATCCTGAACACATAGTTAATCATTACTTCCAA
ACTAGGCATTATTTACATACTCTATGGAAGGCTGGTATTTTATATAAGAGAGAAACCACT
CGCAGCGCCTCATTTTGTGGGTCACCATATTCTTGGGAACAAGAGCTACAGCATATCCTC
TGGGATTCTTTCCCGATCACCAGTTGGACCCTGCATTCGGAGCCAATTCAAACAATCCAG
ATTGGGACTTCAACCCCAACAAGGATCAATGGCCAGCGGCCACCAGGTAGGAGTGGGAGC
TTCGGGCCAGGGTTCACTCCACCACACGGCAATCTTTTGGGGTGGAGCCCTCAGGCTCAG
GGCATATTCAAAGTCTGCAGCGCCTCCTCCTGCCTCCACCAATCGGCAGACAGGAAGACA
GCCTACTCCCATCTCTCCACCTCTAAGAGACAGTCATCCTCAGGCCATGCAGTGGAA
>gnl|hbvnuc|KT364751_FT00000_P-C_Feature_FT:source_KT364751_FT00000_P-C_of_[Viruses]_Hepatitis_B_Virus_genotype_C_(isolate_HN-47)._Complete_genome._[Retro-transcribing_viruses]_(length=3215_residues).
TCCACAACTTTCCACCAAGCTCTGCTAGATCCCAGAGTGAGGGGCCTTTACTTTCCTGCT
GGTGGCTCCAGTTCCGGAACAGTAAACCCTGTTCCGACCACTGCCTCTCCCACATCGTCA
ATCTTCGCGAGGACTGGGGACCCTGCACCGAACATGGAGAGCACAACATCAGGATTCCTA
GGACCCCTGCTCGTGTTACAGGCGGGGTTTTTCTTGTTGACAAGAATCCTCACAATACCA
CAGAGTCTAGACTCGTGGTGGACTTCTCTCAATTTTCTAGGGGGAGCACCCACGTGTCCT
GGCCAAAATTCGCAGTCCCCAACCTCCAATCACTCACCAACCTCTTGTCCTCCAATTTGT
CCTGGCTATCGCTGGATGTGTCTGCGGCGTTTTATCATCTTCCTCTTCATCCTGCTGCTA
TGCCTCATCTTCTTGTTGGTTCTTCTGGACTATCAAGGTATGTTGCCCGTTTGTCCTCTA
CTTCCAGGACATCAACTACCAGCACGGGGCCATGCAAGACCTGCACGATTCCTGCTCAAG
GAACCTCTATGTTTCCCTCTTGTTGCTGTACAAAACCTTCGGACGGAAACTGCACTTGTA
TTCCCATCCCATCATCCTGGGCTTTCGCAAGATTCCTATGGGAGTGGGCCTCAGTCCGTT
TCTCCTGGCTCAGTTTACTAGTGCCATTTGTTCAGTGGTTCGTAGGGCTTTCCCCCACTG
TCTGGCTTTCAGTTATATGGATGATGTGGTACTGGGGGCCAAGTCTGTACAACATCTTGA
GTCCCTTTTTTCCGCTGTTACCACTTTTCTTTTGTCTTTGGGTATACATTTAAACCCCAA
TAAAACAAAGCGTTGGGGCTACTCCCTTAACTTCATGGGCTATGTAATTGGAAGTTGGGG
TACCTTACCACAGGAACATATTGTACTCAAAATCAAACAATGTTTTCGAAAACTTCCTGT
AAATAGGCCTATTGATTGGAAAGTATGTCAAAGAATTGTGGGTCTTTTGGGCTTTGCTGC
CCCTTTTACACAATGTGGTTATCCTGCCTTAATGCCTTTGTATGCATGTATACAATCTAA
GCAGGCTTTTACTTTCTCGCCAACATACAAGGCCTTTCTGTGTAAACAATATCTGAACCT
TTACCCCGTTGCCCGGCAACGGTCAGGTCTTTGCCAAGTGTTTGCTGACGCAACCCCCAC
TGGATGGGGCTTGGCCATAGGCCACCAGCGCATGCGTGGAACCTTTGTGGCTCCTCTGCC
GATCCATACTGCGGAACTCCTAGCAGCTTGTTTTGCTCGCAGCAGGTCTGGAGCGAAACT
CATCGGTACGGACAACTCCGTTGTCCTCTCTCGGAAATACACCTCCTTTCCATGGCTGCT
CGGGTGTGCTGCCAACTGGATCCTGCGCGGGACGTCCTTTGTCTACGTCCCGTCGGCGCT
GAATCCCGCGGACGACCCGTCTCGCGGCCGTTTGGGTCTTTACCGTCCCCTTCTCCGTCT
GCCGTTCCGGCCGACCACGGGGCGCACCTCTCTTTACGCGGTCTCCCCGTCTGTGCCTTC
TCATCTGCCGGTCCGTGTGCACTTCGCTTCACCTCTGCAGTCCATGGAGACCACCGTGAA
CGCCCATCTGCCAAGGTCTTACATAAGAGGACTCTTGGACTCTATGTCAACGACCAGAGG
CATACTTCAAAGACTGTTTGTTTAAAGACTGGGAGGAGTTGGGGGAGGAGATTAGGTTAA
AGGTCTTTGTACTAGGAGGCTGTAGGCATAAATTGGTCTGCGCACCAGCACCATGCAACT
TTTTCACCTCTGCCTAATCATCATGTTCATGTCCTACTGTTCAAGCCTCCAAGCTGTGCC
TTGGGTGGCTTTGGGGCATGGAACCCGTATAAAGAATTTGGAGCTTCTGTGGAGTTACTC
TCTTTTTGCCTTCTGACTTCTTTCCTTCTATTCGAGATCTTCTCGACACCGCCTCAGCTC
TGTATCGGGAGGCCTTAGAGTCTCCGGAACATTGTTCACCTCACCATACAGCACTCAGGC
AAGCTATTTGTGTTGGGGTGAGTTGATGAATCTGGCCACCTGGGTGGGAAGTAATTTGGA
AGACCCAGCATCCAGGGAATTAGTAGTCAGCTATGTCAATGTTAATATGGGCCTAAAAAT
CAGACAACTATTGTGGTTTCACATTTCCTGTCTTACTTTTGGAAGAGAAACTGTTCTTGA
GTATCTGGTGTCTTTTGGAGTGTGGATTCGCACTCCACCCGCTTACAGACCACCAAATGC
CCCTATCTTATCAACACTTCCGGAAACTACTGTTGTTAGAACGAGGCAGGTCCCCTAGAA
GAAGAACTCCCTCGCCTCGCAGACGAAGATCTCAATCGCCGCGTCGCAGAAGATCTCAAT
CTCGGGCTCAATGTTAGTATCCCTTGGACTCATAAGGTGGGAAACTTTACGGGGCTTTAT
TCTTCTACTGTACCTGTCTTTAATCCTGAGTGGCAAACTCCCTCCTTTCCTCACATTCAT
TTGCAGGAGGATATTATCAATAGATGTCAACAATATGTGGGCCCTCTTACAGTTAATGAA
AAACGAAGATTAAAATTAATAATGCCTGCTAGGTTCTATCCTAACCTTACCAAATATTTG
CCATTAGATAAAGGTATTAAACCTTATTATCCTGAACATACAGTTAATCATTACTTCAAA
ACTAGGCATTATTTACATACTTTGTGGAAGGCTGGCATTCTATATAAGAGAGAAACTACA
CGCAGTGCCTCATTTTGTGGGTCACCATATTCGTGGGAACAAGAGCTACAGCATATCCTC
TGGGATTCTTTCCCGATCACCAGTTGGACCCTGCATTCGGAGCCAACTCAAACAATCCAG
ATTGGGACTTCAACCCCAACAAGGATCACTGGCCAGAAGCCATCAGGTAGGAGTGGGAGC
TTCGGGCCAGGGTTCACCCCACCACACGGCAGTCTTTTGGGGTGGAGCCCTCAGGCTCAG
GGCATATTCAAAGTCAGCAGCACCTCCTCCTGCCTCCACCAATCGGCAGTCAGGAAGACA
GCCTACTCCCATCTCTCCACCTCTAAGAGACAGTCATCCTCAGGCCATGCAGTGGAA
>gnl|hbvnuc|KU679947_FT00000_P-C_Feature_FT:source_KU679947_FT00000_P-C_of_[Viruses]_Hepatitis_B_Virus_genotype_C_(isolate_101_CA_Ali)._Complete_genome._[Retro-transcribing_viruses]_(length=3215_residues).
TCCACAGCATTCCATCAAGCTCTACAAGATCCCAGAGTAAAGGGTCTGTATTTTCCTGCT
GGTGGCTCCAGTTCCGGGACAGTAAGCCCTGTTCCGACTACTGTCTCTCACATCTCATCA
ATCTTCACGAAGACTGGGGACCCTGTGACGAACATGGAGAACACAACATCAGGATTCCTA
GGACCCCTGCTCGTGTTACAGGCGGGGTTTTTCTTGTTGACAAGAATCCTCACAATACCG
CAGAGTCTAGACTCGTGGTGGACTTCTCTCAATTTTCTAGGGGGAGCTCCCGCGTGTCTT
GGCCAAAATTCGCAGTCCCAAACCTCCAGTCACTCACCAACCTCTTGTCCTCCAACCTGT
CCTGGCTATCGTTGGATGTGTCTGCGGCGTTTTATCATATTCCTCTTCATCCTGCTGCTA
TGCCTCATCTTCTTGTTGGCTCTTCTGGACTATCAAGGTATGTTGCCCGTTTGTCCTCTA
CTTCCAGGATAACGACTACCAGCACGGGACCTTGCAGAACCTGCACGATAACTGCTCAAG
GAACCTCTATGTTTCCCTCATGTTGTTGTACAAAACCTTCGGACGGAAACTGCACCTGTA
TTCCCATCCCGTCATCCTGGGCTTTCGCAAAATTCCTATGGGAGTGGGCCTCAGTCCGTT
TCTCCTGGCTCAGTTCACTAGTGCCATTTGTTCAGTGGTTCGCAGGGCTTTCCCCCACTG
TTTGGCTTTCAGTTATATGGATGATCTGGTATTGGGGGCCAAGTCTGTACAACATCTTGA
GTCCCTTTTTACCGCTGTTACCAATTTTCTTTTGTCTTTGGGTATACATCTAAATCCTCA
CAAAACAAAAAGATGGGGTTATTCCCTCAACTTTATGGGATATGTGATTGGTAGCTGGGG
GAGTTTACCACAAGATCATATTATCCAAAAAATCAAACAGTGTTTTAGAAAACTTCCTGT
AAATAGGCCTATTGATTGGAAAGTATGCCAACGAATTGTGGGTCTTTTGGGCTTTGCTGC
CCCTTTCACACAATGTGGGTATCCTGCATTAATGCCTTTGTATGCATGTATACAAGCTAA
GCAGGCTTTCACTTTTTCGCCAACTTACAAGGCCTTTCTGTGTAAACAATATCTGAACCT
TTACCCCGTTGCCCGGCAACGGGCTGGTCTCTGCCAAGTGTTTGCTGACGCAACCCCCAC
TGGCTGGGGCTTGGCCATAGGCCATCAGCGCATGCGGGGAACCTTTGTGGCTCCGCTGCC
GATCCATACTGCGGAACTCCTAGCAGCCTGTTTCGCTCGCAGCCGGTCTGGAGCGAACCT
TCTCGGCACCGACAACTCTGTTGTCCTCTCTCGGAAGTACACCTCCTTCCCATGGCTGCT
CGGTTGTGCTGCCAACTGGATCCTGCGCGGGACGTCCTTTGTCTACGTCCCGTCGGCGCT
GAATCCCGCGGACGACCCTTCTCGGGGCCGCTTGGGACTTTACCGTCCCCTTCTACGTCT
GCCGTTCCGGCCGACCACGGGGCGCACCTCTCTTTACGCGGTCTCCCCGTCTGTGCCTTC
TCATCTGCCGGACCGTGTGCACTTCGCTTCACCTCTGCAGTCCATGGAAACCACCGTGAA
CGCCCTGCTGCCAAGGTCTTGCATAAGAGGACTCTTGGACTCTATGTCAACGACCAGAGG
CTTACTTCAAAGACTGTTTGTTTAAAGACTGGGAGGAGTTGGGGGAGGAGATTAGGTTAA
AGATTTATGTACTAGGAGGCTGTAGGCATAAATTGGTCTGTTCACCAGCACCATGCAACT
TTTTCACCTCTGCCTAATCATCTTGTTCATGTCCTACTGTTCAAGCCTCCAAGCTGTGCC
TTGGGTGGCTTTAGGACATGGAACCCTTATAAAGAATTTGGAGCTTCTGTGGAGTTACTC
TCTTTTTGCCTTCTGATTTCTTTCCGAATATCCGAGATCTCCTCGACACCGCCTCCGCTC
TATACCGAGAGGCCTTAGAGTCTCCGGAACACTGCACACCTCACCATACAGCACTCAGGC
AAGCTATTTGTGTTGGGGTGAGTTAATGAATCTGGCCACCTGGGTGGGAAGTAATTTGGA
AGACCCAGCATCCAGGGAATTAGTAGTCAGTTATGTCAATGTTAATATGGGCCTAAAAAT
TAGACAACTATTGTGGTTTCACATTTCCTGTCTCACTTTTGGAAGAGAGACTGTGCTTGA
GTATTTGGTGTCTTTTGGAGTGTGGATTCGCACTCCCATCGCTTACAGACCACCAAATGC
CCCTATCTTATCAACACTTCCGGAAACTACTGTTGTTAGAACGAGGCAGGTCCCCTAGAA
GAAGAACTCCCTCGCCTCGCAGACGAAGGTCTCAATCGCCGCGTCGCAGAAGATCTCAAT
CTCGGGATCAATGTTAGTATCCCTTGGACGCATAAGGTGGGAAACTTTACTGGACTTTAT
TCTTCTACTGTACCTGTCTTTAATCCTGAGTGGCAAACTCCTTCTTTTCCTGATATTCAT
TTACGGGAGGACATTATCAATAGGTGTCAACAATATGTGGGCCCTCTTACAGTTAATGAA
AAAAGACGATTGAAATTAATTATGCCTGCAAGGTTCTATCCTACTCTTACCAAATATTTG
CCCTTAGACAAAGGCATCAAACCTTATTATCCTGAACATACAGTTAATCATTACTTCAAA
ACCAGGCATTATTTACATACTCTGTGGAAGGCTGGCATTCTATATAAGAGAGAAACTACA
CGCAGCGCCTCATTTTGTGGGTCACCATATTCTTGGGAACAAGAGCTACAGCATATCCTC
TGGGATTCTTTCCCGATCACCAGTTGGACCCTGCATTCGGAGCCAACTCAAACAATCCAG
ATTGGGACTTCAACCCCAACAAGGATCACTGGCCAAAGGCAATCAGGTAGGAGCGGGAGC
TTCGGGCCAGGGTTCACCCCACCACACGGAGGTCTTTTGGGGTGGAGCCCGCAGGCCCAG
GGCATATTCAAAGTCAGCAGCGCCTCCTCCTGCCTCCGCCAATCGGCAGTCAGGAAGACA
GCCCACTCCCATATCACCACCTCTAAGAGTCACTCATCCTCAGGCCATGCAGTGGAA
>gnl|hbvnuc|KR013871_FT00000_P-C_Feature_FT:source_KR013871_FT00000_P-C_of_[Viruses]_Hepatitis_B_Virus_genotype_C._Complete_genome._[Retro-transcribing_viruses]_(length=3215_residues).
TCCACAACATTTCATCAAGCTCTGCTAGATCCCAGAGTGAGGGGCCTATACTTCCCTGCT
GGTGGCTCCAGTTCCGGAACAGCAAACCCTGTTCCGACTACTGCATCTCCCATATCGTCA
ATCTTCTCGAGGACTGGGGACCCTGCACCGAACATGGAGAGCACAACATCAGGATTCCTA
GGACCCCTGCTCGTGTTACAGGCGGGGTTTTTCTTGTTGACAAGAATCCTCACAATACCG
CAGAGTCTAGACTCGTGGTGGACTTCTCTCAATTTTCTAGGGGGAGCACCCACGTGTCCT
GGCCAAAATTCGCAGTCCCCAACCTCCAATCACTCACCAACCTCTTGTCCTCCAATTTGT
CCTGGCTATCGTTGGATGTGTCTGCGGCGTTTTATCATATTCCTCTTCATCCTGCTGCTA
TGCCTCATCTTCTTGTTGGTTCTTCTGGACTATCAAGGTATGTCGCCCGTTTGTCCTCTA
ATTCCAGGACATCAACAACAAGCACGGGACCATGCAAGACCTGCACGACTCCTGCTCAAG
GCACCTCTATGTTTCCCTCTTGTCGCTGTACAAAACCTTCGGACGGAAACTGCACCTGTA
TTCCCATCCCATCATCCTGGGCTTTCGCAAAATTCCTATGGGAGTGGGCCTCAGTCCGTT
TCTCCTGGCTCAGTTTACTAGCGCCATTTGTTCAGTGGTTCGTAGGGCTTTCCCCCACTG
TTTGGCTTTCAGTTATATGGATGATGTGGTATTGGGGGCAAAGTCTGTACAACATCTTGA
GTCCCTTTTTACCTCTGTTACCAATTTTCTTTTATCTTTGGGTATCCATTTAAACCCTAA
TAAAACCAAGCGTTGGGGCTACTCCCTGCACTTCATGGGGTATGTAATTGGAAGTTGGGG
CACATTACCACAGGAACATATTGTATTGAAAATCAAGCAGTGTTTTCGAAAACTTCCTGT
AAATAGACCTATTGATTGGAAAGTATGTCAAAGAATTGTGGGTCTTTTGGGCTTTGCTGC
CCCTTTTACACAATGTGGTTATCCTGCCTTACTGCCTTTGTATGCATGTATACAAGCTAA
GCAGGCTTTCACTTTCTCGCCAACTTACAAGGCCTTTCTGTGTAAACAATATTTGACCCT
TTACCCCGTTGCCAGGCAGCGGCCAGGTCTATGCCAAGTGTTTGCTGACGCAACCCCCAC
TGGTTGGGGCTTGGCCATGGGCCATCGGCGCATGCGTGGAACCTTTGTGGCTCCTCTGCC
GATCCATACTGCAGAACTCCTTGCAGCTTGTTTCGCTCGCAGCCGGTCTGGAGCGAAGCT
CATCGGAACCGACAACTCTGTTGTCCTCTCTCGGAAATACACCTCCTTTCCATGGCTGCT
CGGCTGTGCTGCCAATTGGATCCTGCGCGGGACGTCCTTTGTTTACGTCCCGTCGGCGCT
GAATCCCGCGGACGACCCCTCCCGGGGTCGCTTGGGGATCTACCGTCCCCTTCTCCGTCT
GCCGTTCCGGCCGACCACGGGGCGCACCTCTCTTTACGCGGTCTCCCCGTCTGTGCCTTC
TCATCTGCCGGACCGTGTGCACTTCGCTTCACCTCTGCAGTCCATGGAGACCACCATGAA
CGCCAATCTGCCAAGGTCTTACATAAGAGGACTCTTGGACTCTATGTCAACGACCAGAGG
CGTACTTCAAAGACTGTGTGTTTAAAGACTGGGAGGAGTTGGGGGAGGAGATTAGGTTAA
AGGTCTTTGTACTAGGAGGCTGTAGGCATAAATTGGTCTGCGTACCAGCACCATGCAACT
TTTTCACCTCTGCCTAATCATCATGTTCATGTCCTACTGTTCAAGCCTCCAAGCTGTGCC
TTGGGTGGCTTTGGGGCATGGAACCCGTATAAAGAATTTGGAGCTTCCGTGGAGTTACTC
TCTTTTTGCCTTCTGACTTTTTTCCTTCTATTCGGGACCTCCTCGACACCGCCTCCGCTC
TGTACCGGGAGGCCTTAGAGTCTCCGGAGCATTGTTCACCTCACCATACAGCACTAAGGC
AAGCTATTTGTGTTGGGGTGAGTTGATGAATCTGGCCACCTGGGTGGGAAGTAATTTGGA
AGACCCAGCATCCAGGGAATTAGTAGTCAGCTATGTCAATGTTAATATGGGCCTAAAGAT
CAGGCAACTATTGTGGTTTCACATTTCTTGTCTTACTTTTGGAAGAGAAACGGTTCTTGA
GTATTCGGTGTCCTTCGGGGTGTGGATTCGCACACCCCCCGCATATAGGCCACCAAATGC
CCCTATCTTATCAACACTTCCGGAAACTACTGTTGTTAGAACGAGGCAGGTCCCCTAGAA
GAAGAACTCCCTCGCCTCGCAGACGAAGGTCTCAATCGCCGCGTCGCAGAAGATCTCAAT
CTCGGGCTCAATGTTAGTATACCTTGGACTCATAAGGTGGGAAACTTTACTGGGCTTTAT
TCTTCTACTGTACCTGTCTTTAATCCTGAATGGCAAACTCCCTCTTTTCCTGATATACAT
TTACAGGAGGACATTATTCATAGATGTCAACAATTTGTGGGCCCTCTTAATGTAAATGAA
AAAAGGAGATTAAAGTTAATTATGCCCGCTAGATTTTTTCCTAACCTTACCAAATATTTG
CCCTTAGATAAAGGTATTAAACCTTATTATCCTGAACATACAGTTAATCATTACTTCAAA
ACTAGGCATTATTTGCATACCCTTTGGAAGGCTGGCATTCTATATAAGAGAGAAACTACA
CGCAGTGCTTCATTTTGTGGGTCACCATATTCTTGGGAACAAGAGCTACAGCATATCCTC
TGGGATTCTTGCCCGACCATCAGTTGGACCCTGCTTTCGGAGCCAATTCAAACAATCCAG
ATTGGGACTTCAACCCCAACAAGGACCCTTGGCCAGAGGCCTGCAGGTAGGAGCGGGAGC
TTCGGGCCAGGGTTCACCCCACCACACGGCGGTCTTTTGGGGTGGAGCCCTCAGGCTCAG
GGCATACTCAAAGTCAGCAGCTCCTCCTACTGCCTCCACCAATCGGCAGTCAGGAAGGCA
GCCTACTCCCATCTCTCCACCTCTAAGAGACAGTCATCCTCAGGCCATGCAGTGGAA
>gnl|hbvnuc|AB049610_FT00000_P-C_Feature_FT:source_AB049610_FT00000_P-C_of_[Viruses]_Hepatitis_B_Virus_genotype_C_(isolate_HBV_AN29)._Complete_genome._[Retro-transcribing_viruses]_(length=3215_residues).
TCCACAACATTCCACCAAACTCTGCTAGATCCCAGAGTGAGGGGCCTATATCTTCCTGCT
GGTGGCTCCAGTTCCGGAACAGTAAACCCTGTTCCGACTACTGCCTCACCCATATCGTCA
ATCTTCTCGAGGACTGGGGACCCTGCATCGAACATGGAGAGCACAACATCAGGATTCCTA
GGACCCCTGCTCGTGTTACAGGCGGGGTTTTTCTTGTCGACAAGAATCCTCACAATACCA
CAGAGTCTAGACTCGTGGTGGACTTCTCTCAGTTTTCTAGGGGGAGCACCCACGTGTCGT
GGCCAAAATTCGCAGTCCCCAACCTCCAATCACTCACCAACCTCTTGTCCTCCAACTTGT
CCTGGCTATCGCTGGATGTGTCTGCGGCGTTTTATCATATTCCTCTTCATCCTGCTGCTA
TGCCTCATCTTCTTGTTGGTTCTTCTGGACTACCAAGGTATGTTGCCCGTTTGTCCTCTA
CTTCCAGGACATCAACTACCAGCACGGGACCATGCAAAACCTGCACGATTCCTGCTCAAG
GAACCTCTATGTTTCCCTCTTGTTGCTGTACAAAACCTTCGGACGGAAACTGCACTTGTA
TTCCCATCCCATCATCCTGGGCTTTCGCAAGATTCCTATGGGAGTGGGCCTCAGTCCGTT
TCTCCTGGCTCAGTTTACTAGTGCCATTTGTTCAGTGGTTCGTAGGGCTTTCCCCCACTG
TTTGGCTTTCAGCTATATGGATGATGTGGTATTGGGGGCCAAGTCTGTACAACATCTTGA
GGCCCTTTTTACCTCTATTACCAATTTTCTTTTGTCTTTGGGTATACATTTAAACCCTAA
TAAAACCAAACGTTGGGGCTATTCCCTTAACTTTATGGGATATGTAATTGGAAGTTGGGG
TACTTTACCACAGGAACATATTGTACTAAAACTCAAGCAATGTTTTCGCAAACTTCCTGT
AAATAGACCTATTGATTGGAAAGTATGTCAAAGAATTGTGGGTCTTCTGGGCTTTGCTGC
CCCTTTTACACAATGTGGTTATCCTGCCTTACTGCCTTTGTATGCATGTATACAAGCTAA
GCAGGCTTTTACTTTCTCGCCAACTTACAAGGCCTTTCTGTATAAACAATATCTGCACCT
TTACCCCGTTGCCCGGCAACGGTCAGGTCTCTGCCAAGTGTTTGCTGACGCAACCCCCAC
TGGCTGGGGCTTGGCTATAGGCCATCGGCGCATGCGTGGAACCTTTGTGGCTCCTCTGCC
GATCCATACTGCGGAACTCCTAGCAGCTTGTTTTGCTCGCAGCCGGTGTGGAGCAAAACT
CATCGGAACCGACAACTGTGTTGTCCTCTCTCGAAAATACACCTCCTTTCCATGGCTGCT
AGGGTGTGCTGCCAACTGGATCCTGCGCGGGACGTCCTTTGTCTACGTCCCGTCGGCGCT
GAATCCCGCGGACGACCCGTCTCGCGGCCGTTTGGGACTCTATCGTCCCCTTCTGCATCT
GCCGTTCCGGCCGACCACGGGGCGCACCTCTCTGTACGCGGTCTCCCCGTCTGTGCCTTC
TCATCTGCCGGACCGTGTGCACTTCGCTTCACCTCTGCAGTCCATGGAAACCACCGTGAA
CGCCCATCTGCCAAGGTCTTACATAAGCGGACTCTTGGACTCTATGTCAACGACCAGAGG
CGTACTTCAAAGACTGTGTGTTTAAAGACTGGGAGGAGTTGGGGGAGGAGAATAGGTTAA
AGGTCTTTGTACTAGGAGGCTGTAGGCATAAATTGGTCTGTTCACCAGTACCATGCAACT
TTTTCACCTCTGCCTAATCATCATGTTCATGTCCTACTGTTCAAGCCTCCAAGCTGTGCC
TTGGGTGGCTTTAGGGCATGGAACCCGTATAAAGAATTTGGAGCTTCTGTGGAGTTACTC
TCTTTTTGCCTTCTGACTTCTTTCCTACTATTCGAGATCTCCTCGACACCGCCTCTGCTC
TGTATCGGGAGGCCTTAGAGTCTCCGGAACATTGCACACCTCACCATACAGCACTCAGGC
AAGCTATTTGTGTTGGGGTGAGTTAATGGATCTGGCCACCTGGGTGGGAAGTAATTTGGA
CGACCCAGCATCCAGAGAATTAGTAGTCAGCTATGTCAATGTTAATATGGGCCTAAAAAT
TAGACAACTATTGTGGTTTCACATTTCCTGTCTTACTTTTGGAAGAGAAACTGTCCTTGA
GTATTTGGTGTCTTTTGGAGTGTGGATTCGCACTCCTCCCGCTTACAGACCACCAAATGC
CCCTATCTTATCAACACTTCCGGAAACTACTGTTGTTAGAACGAGGCAGGTCCCCTAGAA
GAAGAACTCCCTCGCCTCGCAGACGAAGGTCTCAATCGCCGCGTCGCAGAAGATCTCAAT
CTCGGGCTCAATGTTAGTATCCCTTGGACTCATAAGGTGGGAAACTTTACTGGGCTTTAT
TCTTCTACTGTACCTGTCTTTAATCCTGATTGGCAAACTCCCTCCTTTCCTCACATTCAT
TTGCAGGAGGACATTATCAATAGATGTCAACAATATGTAGGCCCTCTTACAGTTAATGAA
AAAAGGAGATTAAAATTAATTATGCCTGCTAGGTTCTATCCTAACCTTACCAAATATTTG
CCCTTAGACAAAGGCATTAAACCTTATTATCCGGAACATACAGTTAATCATTACTTCAAA
ACTAGGCATTATTTACATACTCTGTGGAAGGCTGGCATTCTATATAAGAGAGAAACTACA
CGCAGCGCCTCATTTTGTGGGTCACCATATTCTTGGGAACAAGAGCTACAGCATATCCTC
TGGGATTCTTTCCCGATCACCAGTTGGACCCTGCATTCGGAGCCAACTCAAACAATCCAG
ATTGGGACTTCAACCCCAACAAGGATCACTGGCCAGAGGCAATCAGGTAGGAGCGGGAGC
TTTGGTCCAGGGTTCACCCCACCACACGGAGGTCTTTTGGGGTGGAGCCCTCAGGCTCAG
GGCATATTCAAAGTCAGCAGCACCTCCTCCTGCCTCCACCAATCGGCAGTCAGGAAGACA
GCCTACTCCCATCTCTCCACCTCTAAGAGACAGTCATCCTCAGGCCATGCAGTGGAA
>gnl|hbvnuc|HQ700576_FT00000_P-C_Feature_FT:source_HQ700576_FT00000_P-C_of_[Viruses]_Hepatitis_B_Virus_genotype_C_(isolate_C_Tonga_To250_2006)._Complete_genome._[Retro-transcribing_viruses]_(length=3215_residues).
TCCACAACATTCCACCAAGCTCTGCTAGATCCCARAGTAARGGGCCTTTATTTTCCTGCT
GGTGGCTCCAGTTCCGGAACAGTAAACCCTGTTCCGACTACTGCCTCTCCCATATCGTCA
ATCTTCTCGAGGACTGGGGACCCTGCACTGAACATGGAGAACACAACATCAGGATTCCYA
GGACCCCTGCTCGTATYACAGGCGGTGTTTTTCTTGTTGACAAGAATCCTCACAATACCA
CAGAGTCTAGACTCGTGGTGGACTTCTCTCAGTTTTCTAGGGGAAGCACCAAGGTGTCCT
GGCCAAAATTCGCAGTCCCCAACCTCCAATCACTCACCAACCTCTTGTCCTCCAATTTGT
CCTGGCTATCGCTGGATGTGTCTGCGGCGTTTTATCATCTTCCTCTTCATCCTGCTGCTA
TGCCTCATCTTCTTGTTGGTTCTTCTGGACTACCAAGGTATGTTGCCCGTTTGTCCTCTG
CTTCCAGGACATCAACTACCAGCACGGGACCATGCAAGACCTGCAMGATTCCTGCTCAAG
GAACCTCTATGTTTCCCTCATGTTGCTGTWCAAAACCTTCGGACGGAAACTGCACTTGTA
TTCCCATCCCATCATCCTGGGCTTTCGTAAGATTCCTATGGGAGTGGGCCTCAGTCCGTT
TCTCCTGGCTCAGTTTACTAGCGCCATTTGTTCAGTGGTTCGTAGGGCTTTCCCCCACTG
TTTGGCTTTCAGTTATATGGATGATGTGGTATTGGGGGCCAAGTCTGTACAACATCTTGA
GTCCCTTTATACCKCTATTACCAATTTTCTTTTGTCTTTGGGTATACATTTAAACMCTRA
TAAGACTAAAAGATGGGGCTATTCACTTAACTTCATGGGCTATGTAATTGGAAGTTGGGG
TACCTTACCACAAGAACATATTATACWAAAAATCAAACAMTGTTTTCGAAAACTTCCTGT
AAATAGGCCTATTGATTGGAAGGTGTGTCAAAGAATTGTGGGTCTGTTGGGCTTTGCTGC
CCCATTTACACAATGTGGATATCCTGCCTTAATGCCTTTGTATGCATGTATTCAAGCGAA
ACAAGCTTTCACTTTTTCGYCMACTTACAAAGTTTTTCTGTGTAAACAATATCTGAACCT
TTACCCCGTTGCCCGGCAACGGTCTGGTCTCTGCCAAGTGTTTGCTGACGCAACCCCCAC
TGGATGGGGCTTGGCCATTGGCCATCAGCGCATGCGTGGAACCTTTGTGGCTCCGCTGCC
GATCCATACTGCGGAACTCCTTGCAGCTTGTTTTGCTCGCAGCCGGTCTGGAGCAAAACT
TATCGGAACTGACAACTCTGTTGTCCTTTCTCGCAAATACACCTCGTTTCCATGGCTGCT
CGGTTGTGCTGCCAACTGGATCCTTCGCGGGACGTCCTTTGTCTMCGTCCCGTCGGCGCT
GAATCCCGCGGACGACCCGTCTCGGGGCCGCTTGGGGATSTACCGTCCCCTTCTYCGTCT
GCCGTTCCGGCCAACCACGGGGCGCACCTCTCTTTACGCGGTCTCCCCGTCTGTGCCTTC
TCAYCTGCCGGGCCGTGTGCACTTCGCTTCACCTCTGCAGTCCATGGAGACCACCGTGAA
CGCCCTTATGCCAAGGTCTTGCATAAGAGGACTCTTGGACTCTATGTCAACGACCAGAGG
CATACTTCAAAGACTGTGTGTTTAAAGACTGGGAGGAGTTGGGGGAGGAGCTTAGATTAA
WGRTSTTTGTACTAGGAGGCTGTAGGCATAAATTGGTCTGTTCACCAGYACCATGCAACT
TTTTCACCTCTGCCTAATCATCATGTTCATGTCCTACTGTTCAAGCCTCCAAGCTGTGCC
TTGGGTGGCTTTAGGGCATGGAACCCTTATAAAGAATTTGGAGCTTCTGTGGAGTTACTC
TCTTTTTGCCTTCTGATTTCTTCCCATCGATTCGAGATCTCCTCGACACCGCCTCAGCTC
TGTACCGGGAGGCTTTAGAGTCTCCGGAACATTGTTCACCTCACCATACAGCACTCAGGC
AAGCTGTTTGTGTTGGGGTGAGTTAATGAATCTGGCTACCTGGGTGGGCAGTAATTTGGA
AGACCCAGCATCCAGAGAATTAGTGGTCAGTTATGTCAACRTTAATATGGGCCTAAAAAT
CAGACAACTATTGTGGTTTCACATTTCYTGTCTTACTTTTGGAAGAGAAACTGTTCTTGA
GTATTTGGTGTCTTTTGGAGTGTGGATCCGCACTCCTCCCGCATACAGACCACCAAATGC
CCCTATCTTATCAACACTTCCGGAAACTACTGTTGTTAGACAGAGGCAGGTCCACTAGAA
GAAGAACTCCCTCGCCTCGCAGACGAAGGTCTCAATCACCGCGTCGCAGAAGATCTCAAT
CTCGGGCTCAATGTTAGTATCCCTTGGACTCATAAGGTGGGAAACTTTACTGGGCTTTAT
TCTTCCACTGTACCTGTCTTTAATCCTGAGTGGCAAACTCCCTCTTTTCCTGACATTCAT
TTGAAAGAGGACATTATCAATAGGTGTCAACAATWTGTGGGCCCTCTTACAGTTAATGAA
AAAAGGAGATTAAAATTAATTATGCCAGCTAGGTTTTATCCTAACCTTACCAAATATTTG
CCTTTAGATAAAGGCATTAAACCCTATTATCCTGAACACGCAGTTAATCATTACTTCAAA
ACTAGGCATTATTTACATACTCTGTGGAAATCTGGCATTCTATATAAGAGAGAAACTACA
CGCAGCGCCTCATTTTKTGGGTCACCATATTCTTGGGAACAAGAGCTACAGCATATCCTC
TGGGATTCTTTCCCGATCACCAGTTGGACCCWGCGTTCGGAGCCAACTCAAACAATCCAG
ATTGGGACTTCAACCCCAACAAGGATCAATGGCCAGAGGCAATCAGGTAGGAGCGGGAGC
TTCGGGCCAGGGTTCACCCCACCACACGGAGGTCTTTTGGGGTGGAGCCCTCAGGCTCAG
GGCAYAWTCAAAGTCAACAGCGCCTCCTCCTGCCTCCACCAATCGGCAGTCAGGAAGACA
GCCTACKCCCATYTCTCCACCGCTAAGAGACAGTCATCCTCAGGCCATGCAGTGGAA
>gnl|hbvnuc|JQ027317_FT00000_P-C_Feature_FT:source_JQ027317_FT00000_P-C_of_[Viruses]_Hepatitis_B_Virus_genotype_C._Complete_genome._[Retro-transcribing_viruses]_(length=3215_residues).
TCCAGCACATTCCACCAAGCTCTGCTAGATCCCAGAGTGAGGGGCCTATATWYTCCTGCT
GGTGGCTCMAGTTCCGGAACAGTAAACCCTGTTCCGACTACTGCCTCTCCCATATCGTCA
ATCTTCTCGAGGACTGGGGACCCTGCACCGAACATGGAGAGCACCACATCAGGATTCCTA
GGACCCCTGCTCGTGTTACAGGCGGGGTTTTTCTTGTTGACAAGAATCCTCACAATACCA
CAGAGTCTAGACTCGTGGTGGACTTCTCTCAATTTTCTAGGGGGAGCACCCACGTGTCCT
GGCCAAAATTCGCAGTCCCCAACCTCCAATCACTCACCAACCTCTTGTCCTCCAATTTGT
CCTGGTTATCGCTGGATGTGTCTGCGGCGTTTTATCATATTCCTCTTCATCCTGCTGCTA
TGCCTCATCTTCTTGTTGGTTCTTCTGGACTACCAAGGTATGTTGCCCGTTTGTCCTCTA
CTTCCAGGACATCAACTACCAGCACGGGACCATGCAAGACCTGCACGATTCCTGCTCAAG
GAACCTCTATGTTTCCCTCTTGTTGCTGTACAAAACCTTCGGACGGAAATTGCACTTGTA
TTCCCATCCCATCATCTTGGGCTTTCGCAAGATTCCTATGGGAGTGGGCCTCAGTCCGTT
TCTCCTGGCTCAGTTTACTAGTGCCATTTGTTCAGTGGTTCGTAGGGCTTTCCCCCACTG
TTTGGCTTTCAGTTATATGGATGATGTGGTATTGGGGGCCAAGACTGTWCAMCATCTTGA
ATCCCTTTTTACCTCTATTACCAATTTTCTTTTGTCTTTGGGTATACATTTAAACCCTAA
CAAAACCAAACGTTGGGGCTACTCCCTTAACTTCATGGGATATGTAATTGGAAGTTGGGG
TACATTGCCACAGGAACATATTGTACAAAAATTGAAACAGTGTTTTCGGAAACTTCCTGT
AAATAGACCTATTGATTGGAAAGTATGTCAAAGAATTGTGGGTCTTCTGGGCTTTGCCGC
CCCTTTTACACAATGTGGTTACCCAGCATTAATGCCTTTATATGCATGTATACAAGCTAA
GCAGGCTTTCACTTTCTCGCCAACTTACAAGGCCTTTCTGTGTAAACAATATCTGAACCT
TTACCCCGTTGCTCGGCAACGGTCAGGTCTGTGCCAAGTGTTTGCTGACGCAACCCCCAC
TGGTTGGGGCTTGGCCATAGGCCATCAGCGCATGCGTGGAACCTTTGTGGCTCCTCTGCC
GATCCATACTGCGGAACTCCTAGCAGCTTGTTTCGCTCGCAGCCGGTCTGGAGCGAAACT
TATCGGCACTGACAACTCTGTTGTCCTCTCTCGGAAATACACCTCCTTTCCATGGCTGCT
AGGCTGTGCTGCCAACTGGATCCTGCGCGGGACGTCCTTTGTCTACGTCCCGTCAGCGCT
GAATCCCGCGGACGACCCSTCTCGGGGCCGTTTGGGACTCTATCGTCCCCTTCTTCGTCT
GCCGTTCCAGCCGACCACGGGGCGCACCTCTCTTTACGCGGTCTCCCCGTCTGTGCCTTC
TCATCTGCCGGACCGTGTGCACTTCGCTTCACCTCTGCAGTCCATGGAAACCGCCGTGAA
CGCCTATCTGCCAAGGTCTTAYATAAGAGRACTCTTGGACTCTATGTCAACGACCAGAGG
CATACTTCAAAGACTGTGTRTTTAAGGACTGGGAGGAGTTGGGGGAGGAGAMTCGGTTAA
TGATCTWTGTACTRGGAGGCTGTAGGCATAAATTGGTCTGTTCACCAGCACCATGCAACT
TTTTCACCTCTGCCTAATCATCATGTTCATGTCCTACTGTTCAAGCCTCCAAGCTGTGCC
TTGGGTGGCTTTGGGACATGGAACCCGTATAAAGAATTTGGAGCTTCTATGGAGTTACTC
TCTTTTTGCCTTCTGACTTCTTTCCTTCTATTCGAGATCTCCTCGACACCGCCTCTGCYT
TGTATCGGGAGGCCTTAGAGTCTCCGGAACATTGTTCACCTCACCATACAGCGCTAAGGC
AAGCTATTTGTGTTGGGGTGAGTTAATGAATCTGGCCACCTGGGTGGGARGTAATYTGGA
AGACCCAGCATCCAGGGAATTAGTAGTAGGCTATGTCAATGTTAATATGGGCCTGAAACT
CAGACAACTATTGTGGTTTCACATTTCCTGTCTTACTTTTGGAAGAGAAACTGTTCTAGA
GTATTTGGTGTCTTTTGGAGTGTGGATTCGCACTCCTACCGCTTACAGACCACCAAATGC
CCCTATCTTATCAACACTTCCGGAAACTACTGTTGTTAGAAAGAGGCAGGTCCCCTAGAA
GAAGAACTCCCTCGCCTCGCAGACGAAGGTCTCAATCGCCGCGTCGCAGAAGATCTCAAT
CTCGGGCTCAATGTTAGTATCCCTTGGACTCATAAGGTGGGAAACTTTACTGGGCTTTAT
TCTTCTACTGTACCTGTCTTTAATCCTGACTGGCAAACTCCCTCTTTTCCTAACATTCAT
TTGAAAGAGGATATTATCAACAGATGTCAACAATATGTGGGCCCTCTTACAGTTAACGAA
AAAAGGAGATTAAAATTGATTATGCCTGCCAGGTTCTATCCTAACACTACCAAATATTTG
CCCTTAGATAAGGGCATTAAACCTTATTATCCTGAACATACAGTTAATCATTACTTCCAA
ACGAGGCATTATTTACATACTCTGTGGAAGGCTGGGATTTTATATAAAAGAGAAACTACA
CACAGCGCCTCATTCTGTGGGTCACCATATTCTTGGGAACAAGAGCTACAGCATATCCTC
TGGGATTCTTTCCCGGTCACCAGTTGGACCCGGCGTTCGGAGCCAATTCAAACAATCCAG
ATTGGGATTTCAAYCCCAACAAGGATCAATGGCCAGCGGCAACCAGGTAGGAGTGGGATC
TTCGGGCCAGGGTTCACACCACCACACGGCAGTCTTTTGGGGTGGAGCCCTCAGGCTCAG
GGCAYATTCAAAGTCAGCAGCGCCTCCTCCTGCCTCCACCAATCGGCAGTCARGAAGACA
GCCTACTCCCATCTCTCCGCCTCTAAGAGACAGTCATCCTCAGGCCRYRCAGTGGAA
>gnl|hbvnuc|JX507211_FT00000_P-C_Feature_FT:source_JX507211_FT00000_P-C_of_[Viruses]_Hepatitis_B_Virus_genotype_C_(isolate_30)._Complete_genome._[Retro-transcribing_viruses]_(length=3215_residues).
TCCACCACATTCCACCAAGCTCTGTTGGATCCCAGAGTGAGGGGCCTATACTTTCCTGCT
GGTGGCTCCAGTTCCGGAACAGTAAACCCTGTTCCGACTACTGCCTCTCCCATATCGTCA
ATCTTCTCGAGGACTGGGGACCCTGCACCGAATATGGAGAGCACCACATCAGGATTCCTA
GGACCCCTGCTCGTGTTACAGGCGGGGTTTTTCTTGTTGACAAGAATCCTCACAATACCA
CAGAGTCTAGACTCGTGGTGGACTTCTCTCAGTTTTCTAGGGGGAGCACCCACGTGTCCT
GGCCAAAATTTGCAGTCCCCAACCTCCAATCACTCACCAACCTCTTGTCCTCCAATTTGT
CCTGGTTATCGCTGGATGTGTCTGCGGCATTTTATCATCTTCCTCTTCATCCTGCTGCTA
TGCCTCATCTTCTTGTTGGTTCTTCTGGACTACCAAGGTATGTTGCCCGTTTGTCCTCTA
CTTCCAGGACATCAACTACCAGCACGGGACCATGCAAAACCTGCACGATTCCTGCTCAAG
GAACCTCTATGTTTCCCTCTTGTTGCTGTACAAAACCTTCGGACGGAAATTGCACTTGTA
TTCCCATCCCATCATCTTGGGCTTTCGSAAGATTCCTATGGGAGTGGGCCTCAGTCCGTT
TCTCCTGGCTCAGTTTACTAGTGCCATTTGTTCAGTGGTTCGTAGGGCTTTCCCCCACTG
TTTGGCTTTCAGTTATATGGATGATGTGGTATTGGGGGCCAAGTCTGTACAACATCTTGA
ATCCCTTTTTACCGCTATTACCAATTTTCTTCTGTCTTTGGGTATACATTTAAACCCTAA
TAAAACCAAACGTTGGGGCTACTCCCTTAACTTCATGGGATATGTGATTGGAAGTTGGGG
TACCTTGCCACAGGAACATATTGTACAAAAAATCAAAAAATGTTTTCGGAAACTTCCCAT
AAATAGACCTATTGATTGGAAAGTATGTCAAAGAATTGTGGGTCTTTTGGGGTTTGCCGC
TCCCTTTACACAATGTGGTTACCCAGCATTAATGCCTCTGTATGCATGTATACAAGCTAA
GCAGGCTTTCACCTTCTCGCCAACTTAYAAGGCCTTTCTGTGTAAACAATATCTGAACCT
TTACCCCGTTGCTCGGCAACGGTCAGGTCTTTGCCAAGTGTTTGCTGACGCAACCCCCAC
TGGTTGGGGCTTGGCCATAGGCCATCAGCGCATGCGTGGAACCTTTGTGGCTCCTCTGCC
GATCCATACTGCGGAACTCCTAGCAGCTTGTTTTGCTCGCAGCCGGTCTGGAGCAAACCT
CATTGGCACCGACAACTCTGTCGTCCTCGCTCGGAAATACACCTCCTTCCCATGGCTGCT
AGGCTGTGCTGCCAACTGGATCCTGCGCGGGACGTCCTTTGTCTACGTCCCGTCGGCGCT
GAATCCCGCGGACGACCCGTCTCGGGGCCGTTTGGGACTCTAYCGTCCCCTTCTTCGTCT
GCCGTTCCGACCGACCACGGGGCGCACCTCTCTTTACGCGGTCTCCCCGTCTGTGCCTTC
TCATCTGCCGGACCGTGTGCACTTCGCTTCACCTCTGCAGTCCATGGAAACCACCGTGAA
CGCCTTTCTGCCAAGGTCTTATATAAGAGGACTCTTGGACTCTATGTCAACGACCAGAGG
CATACTTCAAAGACTGTGTATTTAAAGACTGGGAGGAGTTGGGGGAGGAGATTAGGTTAA
TGATCTTTGTACTGGGAGGCTGTAGGCATAAATTGGTCTGTTCACCAGCAGAGCTCTTCT
TTTTCACCTCTGCCTAATCATCATGTTCATGTTCCACTGTTCAAGCCTCCAAGCTGTGCC
TTGGGTGGCTTTGGAGCATGGAACCCGTATAAAGAATTTGGAGCTTCTGTGGAGTTACTC
TCTTTTTGCCTTCTGACTTCTTTCCTTCTATTCGTGATCTCCTCGACACCGCCTCTGCTT
TGTATCGGGAGGCCTTAGAGTCTCCGGAACATTGTTCACCTCACCATACAGCACTAAGGC
AAGCTATTTGTGTTGGGGTGAGTTGATGAATCTGGCCACCTGGGTGGGAGGTAATTTGGA
AGACCCGGCATCCAGGGAAGCAGTAGTAAACTATGTCAATGTTAATATGGGCCTAAAACT
CAGACAAATATTGTGGTTTCACATTTCCTGTCTTACTTTTGGAAGAGACACTGTTCTTGA
GTATTTGGTGTCTTTTGGAGTGTGGATTCGCACTCCTACCGCTTACAGACCACTAAATGC
CCCTATCTTATCAACACTTCCGGAAACTACTGTTGTTAGAACGAGGCAGGTCCACTAGAA
GAAGAACTCCCTCGCCTCGCAGACGAAGGTCTCAATCGCCGCGTCGCAGACGATCTCAAT
CTCGGGCTCAATGTTAGTATCCCTTGGACTCATAAGGTGGGAAACTTTACTGGACTTTAT
TCTTCTACTGTACCTGTCTTTAATCCTGAATGGCAAACTCCCTCTTTTCCTCATATTCAT
TTGAAAGAGGATATTATCAATAGATGTCAACAATATGTGGGCCCTCTTACAGTTAACGAA
AAAAGGAGATTAAAATTGATCATGCCTGCTAGGTTCTATCCTAACCTTACCAAATATTTG
CCATTAGATAAAGGCATCAAACCTTATTATCCTGAATATATAGTTAATCATTACTTCCAA
ACTAGGCATTATTTACATACTCTGTGCAAGGCTGGTATTTTATATAAGAGAGAAACTACT
CGCAGCGCCTCATTTTGTGGGTCACCATATTCTTGGGAACAAGAGCTACAGCATATCCTC
TGGGATTCTTTCCCGATCACCAGTTGGACCTGGCATTCAGAGCCAATTCAAACAATCCAG
ATTGGGACTTCAACCCCAACAAGGATCCATGGCCARAGGCAACCAGGTAGGAGTGGGATC
TTCGGGCCGGGGTTCACTCCACCACACGGCAATCTTTTAGGGTGGAGCCCCCAGGCTCAG
GGCATATTCAAACTCARCAACTCCTCCTACTGCCTCCACCAATCGGCAGTCAGGAAGACA
GCCCACTCCCATCTCTCCACCTCTAAGAGACAGTCATCCACAGGCCATGCAGTGGAA
>gnl|hbvnuc|KJ410494_FT00000_P-C_Feature_FT:source_KJ410494_FT00000_P-C_of_[Viruses]_Hepatitis_B_Virus_genotype_C_(isolate_HK1100)._Complete_genome._[Retro-transcribing_viruses]_(length=3215_residues).
TCCAGCACATTCCACCAAGCCCTGTTAGATCCCAGAGTGAGGGGACTATACTTTCCTGCT
GGTGGCTCCAGTTCCGGAACAGTAAACCCTGTTCCGACTACTGCCTCTCCCATATCGTCA
ACCTTCTCGAGGACTGGGGACCCTGCACCGAATATGGAGAGCACCACATCAGGATTCCTA
GGACCCCTGCTCGTGTTACAGGCGGGGTTTTTCTTGTTGACAAGAATCCTCACAATACCA
CAGAGTCTAGACTCGTGGTGGACTTCTCTCAATTCTCTAGGGGAAGCACCAAGGTGTCCT
GGCCAAAATTCGCAGTCCCCAACCTCCAATCACTCACCAACCTCTCGTCCTCCAACTTGT
CCTGGTTATCGCTGGATGTGTCTGCGGCGTTTTATCATCTTCCTCTTCATCCTGCTGCTA
TGCCACATCTTCTTGTTGGTTCTTCTGGACTACCAAGGTATGTTGCCCGTTTGTCCTCTA
CTTCCAGGACGTCAACTACCAGCACGGGACCATGCAAAACCTGCACGATTCCTGCTCAAG
GAACCTCTATGTTTCCCTCTTGTTGCTGTACAAAACCTTCGGACGGAAATTGCACTTGTA
TTCCCATCCCATCATCTTGGGCTTTCGCAAGATTCCTATGGGAGTGGGCCTCAGTCCGTT
TCTCCTGGCTCAGTTTACTAGTGCCATTTGTTCAGTGGTTCGTAGGGCTTTCCCCCACTG
TTTGGCTTTCAGTTATATGGATGATGTGGTATTGGGGGCCAAGTCTGTACAACATCTTGA
ATCCCTTTTTACCGCTATTACCAATTTTCTTCTGTCTTTGGGTATACATTTAAACCCTAA
TAAAACCAAACGTTGGGGCTACTCCCTTAACTTCATGGGATATGTAATTGGAAGTTGGGG
TACCTTGCCACAGGAACATATTGTACAAAAAATCAAAAAATGTTTTCGGAAACTTCCCAT
AAATAGACCTATTGATTGGAAAGTATGTCAAAGAATTGTGGGTCTTTTGGGGTTTGCCGC
TCCCTTTACACAATGTGGTTACCCAGCATTAATGCCTCTGTATGCATGTATACAAGCTAA
GCAGGCTTTCACTTTCTCGCCAACTTATAAGGCCTTTCTGTGTAAACAATATCTGGACCT
TTACCCCGTTGCTCGGCAACGGGCAGGTCTTTGCCAAGTGTTTGCTGACGCAACCCCCAC
TGGTTGGGGCTTGGCCATAGGCCATCAGCGCATGCGTGGAACCTTTGTGGCTCCTCTGCC
GATCCATACTGCGGAACTCCTAGCAGCTTGTTTTGCTCGCAGCCGGTCTGGAGCAAACCT
CATTGGCACCGACAACTCTGTCGTCCTTGCTCGGAAATACACCTCCTTCCCATGGCTGCT
AGGCTGTGCTGCCAACTGGATCCTGCGCGGGACGTCCTTTGTCTACGCCCCGTCGGCGCT
GAATCCCGCGGACGACCCGTCTCGGGGCCGTTTGGGGATCTACCGTCCCCTTCTTCGTCT
GCCGTTCCGGCCGACCACGGGGCGCACCTCTCTTTACGCGGTCTCCCCGTCTGTGCCTTC
TCATCTGCCGGACCGTGTGCACTTCGCTTCACCTCTGCAGTCCATGGAGACCACCGTGAA
CGCCTATCTGCCAAGGTCTTACATAAGAGGACTCTTGGACTCTATGTCAACGACCAGAGG
CATACTTCAAAGACTGTGTATTTAAAGACTGGGAGGAGTTGGGGGAGGAGACTAGGTTAA
TGATCTTTGTACTGGGAGGCTGTAGGCATAAAATGGTCTGTTCACCAGCACCATGCAACT
TTTTCACCTCTGCCTAATCATCATGTTCATGTCCTACTGTTCAAGCCTCCAAGCTGTGCC
TTGGGTGGCTTTGGGGCATGGAACCACTATAAAGAATTTGGAGCTTCTGTGGAGTTACTC
TCTTTTTGCCTTCTGACTTTTTTCCTTCCATTCGTGATCTCCTCGACACCGCAACTGCTT
TGTATCGGGAGGCCTTAGAGTCTCCGGAACATTGTTCAGCTCACCATACAGCACTAAGGC
AAGCTATTTGTGTTGGGGTGAGTTGATGAATCTGGCCACCTGGGTGGGAAGTAATTTGGA
AGACCCGGCATCCAGAGAATTAGTAGTAGGCTATGTCAATGTTAATATGGGCCTGAAAAT
CAGACAACTATTGTGGTTTCACATTTCCTGTCTTACCTTTGGAAGAGAAACTGTTCTTGA
GTATTTGGTGTCTTTTGGAGTGTGGATTCGCACTCCTCCACCTTACAGACCACCAAATGC
CCCTATCTTATCAACACTTCCGGAAACTACTGTTGTTAGAACGAGGCAGGTCCCCTAGAA
GAAGAACTCCCTCGCCTCGCAGACGAAGGTCTCAATCGCCGCGTCGCAGAAGATCTCAAT
CTCGGGCTCACTGTTAGTATTCCTTGGACTCATAAGGTGGGAAACTTTACTGGGCTTTAT
TCTTCTACTGTACCTGTCTTTAATCCTGACTGGCAAACTCCCTCTTTTCCTCATATTCAT
CTGAAAGAGGATATTATCAATAGATGTCAACAATTTGTGGGCCCTCTTACAGTTAATGAA
AAAAGGAGATTAAAATTGATCATGCCTGCTAGGTTCTATCCTAAACTTACCAAATATTTG
CCATTAGATAAAGGTATCAAACCTTATTATCCTGAACATATAGTTAATCATTACTTCCAA
ACTAGGCATTATTTACATACTCTGTGGAAGGCTGGTGTTTTATATAAGAGAGAAACTACT
CGCAGCGCCTCATTTTGTGGGTCACCATATTCTTGGGAACAAGAGCTACAGCATATCCTC
TGGGATTCTTTCCCGATCACCAGTTGGACCCGGCATTCGGAGCCAATTCAAACAATCCAG
ATTGGGACTTCAACCCCAACAAGGATCAATGGCCAGCGGCAACCAGGTAGGAGTGGGATC
TTCGGGCCGGGGTTCACTCCACCACACGGCAATCTTTTGGGGTGGAGCCCTCAGGCTCAG
GGCATATTCAACGTCAGCAGCTCCTCCTCCTGCCTCCACCAATCGGCAGTCAGGAAGGCA
GCCTACTCCCATCTCTCCACCTCTAAGAGACAGTCATCCGCAGGCCATGCAGTGGAA
>gnl|hbvnuc|GQ358158_FT00000_C-C_Feature_FT:source_GQ358158_FT00000_C-C_of_[Viruses]_Hepatitis_B_Virus_genotype_C_(isolate_M154)._Complete_genome._[Retro-transcribing_viruses]_(length=3215_residues).
TCCACAACATTCCACCAAGCTCTGCTAGATCCTCGAGTAAGGGGCCTTTATTTTCCTGCT
GGTGGCTCCAGTTCCGGAACAGTAAACCCTGTTCCGACTACTGCCTCTCCCATATCGTCA
ATCTTCTCGAGGAGTGGGGACCCTGCACCGAACATGGAGAACACAACATCAGGATTCCTA
GGACCCCTGCTCGTGTTACAGGCGGTGTTTTTCTTGTTGACAAGAATCCTCACAATACCA
CAGAGTCTAGACTCGTGGTGGACTTCTCTCAATTTTCTAGGGGAAGCACCCGCGTGTCCT
GGCCAAAATTCGCAGTCCCCAACCTCCAGTCACTCACCAACCTCTTGTCCTCCAATTTGT
CCTGGCTATCGCTGGATGTGTCTGCGGCGTTTTATCATCTTCCTCTTCATCCTGCTGCTA
TGCCTCATCTTCTTGTTGGTTCTTCTGGATTACCAAGGTATGTTGCCCGTTTGTCCTCTG
CTTCCAGGACATCAACTACCAGCACGGGACCATGCAAGACCTGCACGATTCCTGCTCAAG
GAACCTCTATGTTTCCCTCATGTTGCTGTACAAAACCTTCGGACGGAAACTGCACTTGTA
TTCCCATCCCATCATCCTGGGCTTTCGCAAGATTCCTATGGGAGTGGGCCTCAGTCCGTT
TCTCCTGGCTCAGTTTACTAGTGCCATTTGTTCAGTGGTTCGTAGGGCTTTCCCCCACTG
TTTGGCTTTCAGTTATATGGATGATGTGGTATTGGGGGCCAAGTCTGTACAACATCTTGA
GTCCCTTTTTACCTCTATTACCACTTTTCTTTTGTCTTTGGGTATACATTTAAACCCCAA
TAAAACCAAACGTTGGGGCTACTCCCTTAACTTCATGGGATATGTAATTGGAAGCTGGGG
TACCTTACCACAGGAACATATTGTACTAAAAATCAAACAATGTTTTCGAAAACTTCCTGT
AAATAGACCTATTGATTGGAAGGTATGTCAAAGAATTGTGGGTCTTTTGGGCTTTGCTGC
CCCTTTTACACAATGTGGGTATCCTGCCTTAATGCCTTTGTATGCATGTATACAAGCTAA
GCAAGCTTTCACTTTCTCGCCAACGTATAAGGCCTTTCTGCGTACACAATATCTGAACCT
TTACCCCGTTGCCAGGCAACGGTCCGGTCTCTGCCAAGTGTTTGCTGACGCAACCCCCAC
TGGCTGGGGCTTGGCCATGGGCCATCAGCGCATGCGTGGAACCTTCTTGGCTCCTCTGCC
GATCCATACTGCAGAACTCCTAGCAGCTTGTTTTGCTCGCAGCCGGTCTGGAGCGAAACT
CATCGGTACCGACAACTCTGTTGTCCTCGCTCGGAAGTACACCTCTTTTCCATGGCTGCT
AGGGTGTGCTGCCAACTGGATCCTGCGCGGGACGTCCTTTGTCTACGTCCCATCGGCGCT
GAATCCCGCGGACGACCCGTCTCGCGGTCGCTTGGGACTCTACCGTCCCCTTCTTCGTCT
GCCGTTCCGGCCGACCACGGGGCGCACCTCTCTTTACGCGGTCTCCCCGTCTGTGCCTTC
TCATCTGCCGGTCCGTGTGCACTTCGCTTCACCTCTGCAGTCCATGGAGACCACCGTGAA
CGCCCATCTGCCAAGGTCTTACATAAGAGGACTCTTGGACTCTATGTCAACGACCAGAGG
CATACTTCAAAGACTGTGTGTTTAAAGACTGGGAGGAGTTGGGGGAGGAGATTAGGTTAA
AGGTCTTTGTATTAGGAGGCTGTAGGCATAAATTGGTCTGTTCACCAGCACCATGCAACT
TTTTCACCTCTGCCTAATCATCATGTTCATGTCCTACTGTTCAAGCCTCCAAGCTGTGCC
TTGGGTGGCTTTGGGGCATGGAACCCATATAAAGAATTTGGAGCTTCTGTGGAGTTACTC
TCTTTTTGCCTTCTGACTTCTTTCCTTCTATTCGAGATCTTCTCGACACCGCCTCTGCTC
TGTATCGGGAGGCCTTAGAGTCTCCGGAACATTGTTCACCTCACCATACAGCACTCAGGC
AAGCTATCTGTGTTGGGGTGAGTTGATGAATCTGGCCACCTGGGTGGGAAGTAATTTGGA
AGACCCAGCATCCAGGGAATTAGTAGTCAGCTATGTCAATGTTAATATGGGCCTGAAAAT
CAGACAACTATTGTGGTTTCACATTTCTTGTCTTACTTTTGGAAGAGAAACTGTTCTTGA
GTATTTGGTGTCTTTTGGAGTGTGGATTCGCACTCCTCCCGCTTACAGACCTCCAAATGC
CCCTATCTTATCAACACTTCCGGAAACTACTGTTGTTAGAACGAGGCAGGTCCCCTAGAA
GAAGAACTCCCTCGCCTCGCAGACGAAGATCTCAATCGCCGCGTCGCAGACGATCTCAAT
CTCGGGCTCAATGTTAGTATCCCTTGGACTCATAAGGTGGGAAACTTTACTGGGCTTTAT
TCTTCTACTGTACCTGTCTTTAATCCTGAGTGGCAAACTCCATCCTTTCCTCACATTCAT
TTGCAGGAAGACATTATTAATAGATGTCAACAATTTGTGGGCCCTCTTACAGTCAATGAA
AAACGGAGATTAAAATTAATAATGCCTGCTAGGTTTTATCCTAACCTTACCAAATATTTG
CCGTTAGATAAAGGCATTAAACCTTATTATCCTGAACATACAGTTAATCATTACTTCAAA
ACTAGACATTATTTACATACTCTGTGGAAGGCTGGCATTCTATATAAGAGAGAAACTACC
CGCAGCGCCTCATTTTGTGGGTCACCATATTCTTGGGAACAAGAGCTACAGCATATCCTC
TGGGATTCTTTCCCGATCACCAGTTGGACCCTGCATTCGGAGCCAACTCAAACAATCCAG
ATTGGGACTTCAATCCCAACAAGGATCACTGGCCAGAAGCCATCAGGTAGGAGCGGGAGC
TTCGGGCCAGGGTTCACCCCACCACACGGCGGTCTTTTGGGGTGGAGCCCTCAGGCTCAG
GGCATATTCAAAGTCAGCAGCACCTCCTCCTGCCGCCACCAATCGGCAGTCAGGAAGACA
GCCTACTCCTATCTCTCCACCTCTAAGAGACAGTCATCCTCAGGCCATGCAGTGGAA
>gnl|hbvnuc|GQ924642_FT00000_P-C_Feature_FT:source_GQ924642_FT00000_P-C_of_[Viruses]_Hepatitis_B_Virus_genotype_C_(isolate_M77)._Complete_genome._[Retro-transcribing_viruses]_(length=3215_residues).
TCCAGCACATTCCACCAAACTCTGCTAGATCCCAGGGTGAGGGGCCTATATTTTCCTGCT
GGTGGCTCAAGTTCCGGAACAGTAAACCCTGTTCCGACTACTGCCTCTCCCATATCGTCA
ATCTTCTCGAGGACTGGGGACCCTGCACCGAACATGGAGAGCACCGCATCAGGACTCCTC
GGACCCCTGCTCGTGTTACAGGCGGGGTTTTTCTTGTTGACAAGAATCCTCACAATACCA
CAGAATCTAGACTCGTGGTGGACTTCTCTCAATTTTCTAGGGGGAGCACCCACGTGTCCT
GGCCAAAATTCGCAGTCCCCAACCTCCAATCACTCACTAACCTCTTGTCCTCCAATTTGT
CCTGGTTATCGCTGGATGTGTCTGCGGCGTTTTATCATCTTCCTCTTCATCCTGCTGCTA
TGCCTCATCTTCTTGTTGGTTCTTCTGGACTACCAAGGTATGTTGCCCGTTTGTCCTCTA
CTTCCAGGACATCAACTACCAGCACGGGACCATGCAAGACCTGCACGACTCCTGCTCAAG
GAAACTCTACGTTTCCCTCTTGTTGCTGTACAAAACCTTCGGACGGAAATTGCACTTGTA
TTCCCATCCCATCATCTTGGGCTTTCGCAAGATTCCTATGGGAGTGGGCCTCAGCCCGTT
TCTCCTGGCTCAGTTTACTAGTGCCATTTGTTCAGTGGTTCGTAGGGCTTTCCCCCATTG
TTTGGCTTTCAGTTATATGGATGATGTGGTATTGGGGGCCAAGTCTGTACAACATCTTGA
ATCCCTTTTTACCTCTATTACCAATTTTCTTTTGTCTTTGGGTATACATTTAAACCCTAA
TAAAACCAAACGTTGGGGCTACTCCCTTAACTTCATGGGATATGTAATTGGAAGTTGGGG
TACCTTGCCACAGGAACATATTGTACAAAAATTGAAACAATGTTTTCGGAAACTTCCTAT
AAATAGACCTATTGATTGGAAAGTATGTCAAAGAATTGTGGGTCTTCTGGGCTTTGCCGC
CCCTTTTACACAATGTGGTTACCCAGCATTAATGCCTTTATATGCATGTATACAAGCTAA
GCAGGCTTTCACTTTCTCGCCAACTTACAAGGCCTTTCTGTGTAAACAATATCTGAACCT
TTACCCGGGTGCTCGGCAACGGTCAGGTCTTTGCCGAGTGTTTGCTGACGCAACCCCCAC
TGGCTGGGGCTTGGCCATAGGCCATCAGCGCATGCGTGGAACCTTTGTGGCTCCTCTGCC
GATCCATACTGCGGAACTCCTAGCAGCTTGTTTTGCTCGCAGCCGGTCTGGAGCGAAACT
TATCGGCACCGACAACTCTGTTGTCCTCTCTCGGAAATACACCTCCTTTCCATGGCTGCT
AGGTTGTGCTGCCAACTGGATCCTGCGCGGGACGTCCTTTGTCTACGTCCCGTCCGCGCT
GAATCCCGCGGACGACCCATCTCGGGGCCGTTTGGGACTCTACCGTCCCCTGCTTCGTCT
GCCGTTCCGGCCGACCACGGGGCGCACCTCTCTTTACGCGGTCTCCCCGTCTGTGCCTTC
TCATCTGCCGGGCCGTGTGCACTTCGCTTCACCTCTGCAGTCCATGGAGACCACCGTGAA
CGCCTATCTGCCAAGGTCTTATATAAGAGGACTCTTGGACTCTATGTCAACGACCAGAGG
CATACTTCAAAGACTGTGTGTTTAAAGACTGGGAGGAGTTGGGGGAGGAGATTAGGTTAA
TGATCTTTGTACTGGGAGGCTGTAGGCATAGGTTGGTCTGTTCACCAGCACCATGCAACT
TTTTCACCTCTGCCTAATCATACTGTTCATGTCCTACTGTTCAAGCCTCCAAGCTGTGCC
TTGGGTGGCTTTGGGGCATGGAACCCGTATAAAGAATTTGGAGCTTCTGCGGAGTTACTC
TCTTTTTGCCTAATGACTTCTTTCCTTCCATGCGAGACCTCCTCGACACCGCCTCTGCTT
TGTACCGGGAGGCCTTAGAGTCTCCGGAACATTGTTCACCTCACCATACAGCCCTAAGAC
AAGCTATTTGTGTTGGGGTGAGTTGATGAATCTGGCCACCTGGGTGGGAGGTAATTTGGA
AGACCCAGCATCCAGGGAATTAGTAGTAAGCTATGTCAATGTTAATATGGGCCTAAAACT
CAGACAAATATTCTGGTTTCACATTTCCTGTCTTATGTTTGGAAGAGAAACTGTTCTAGA
GTATTTGGTGTCTTTTGGAGTGTGGATTCGCACTCCTATCGCTTACAGACCACCAAATGC
CCCTATCTTATCAACACTTCCGGAAACTACTGTTGTTAGAACGAGGCAGGTCCCCTAGAA
GAAGAACTCCCTCGCCTCGCAGACGAAGGTCTCAATCGCCGCGTCGCAGAAGATCTCAAT
CTCGGGCTCAATGTTAGTATCCCTTGGACTCATAAGGTGGGAAATTTTACTGGGCTTTAT
TCTTCTACTGTACCTGTCTTTAATCCTGACTGGCAAACTCCCTCTTTTCCTAACATTCAT
TTGAAAGAGGATATTATCAACAGATGTCAACAATATGTGGGCCCTCTTACAGTTAACGAA
AAAAGGAGATTAAAATTGATTATGCCTGCTAGGTTTTATCCTAACCTTACCAAATATTTG
CCCTTAGATAAAGGCATTAAACCTTATTATCCTGAACATACAGTTAATCATTACTTCCAG
ACGAGGCATTATTTACATACCCTGTGGAAGGCTGGTATTCTATATAAGAGAGAAACTACA
CACAGCGCCTCATTTTGTGGGTCACCATATTCTTGGGAACAAGAGCTACAGCATATCCTC
TGGGATTCTTTCCCGGTCACCAGTTGGACCCGGCGTTCGGAGCCAATTCAAACAATCCAG
ATTGGGACTTCAACCCCAACAAGGATCAATGGCCAGCAGCAACCAGGTAGGAGTGGGAGC
TTCGGGCCAGGGTTCACTCCACCACACGGCAGTCTTTTGGGGTGGAGCCCGCAGGCTCAG
GGCATATTCAAAATCAGCAGCGCCTCCTCCTGCCTCCACCAATCGGCAGTCAGGAAGACA
GCCTACTCCCATTTCTCCACCTCTAAGAGACAGTCATCCTCAGGCCGTGAAGTGGAA
>gnl|hbvnuc|HM011488_FT00000_P-C_Feature_FT:source_HM011488_FT00000_P-C_of_[Viruses]_Hepatitis_B_Virus_genotype_C._Complete_genome._[Retro-transcribing_viruses]_(length=3215_residues).
TCCAGCACATTCCAYCAAGCTCTRCTAGATCCCAGAGTGAGGGGCCTATACTTTCCTGCT
GGTGGCTCCAGTTCCGGAACAGTAAACCCTGTTCCGACTACTGCCTCTCCCATATCGTCA
ATCTTCTCGAGGACTGGGGACCCTGCACCGAATATGGAGAGCACCACATCAGGATTCCTA
GGACCCCTGCTCGTGTTACAGGCGGGGTTTTTCTTGTTGACAAGAATCCTCACAATACCA
CAGAGTCTAGACTCGTGGTGGACTTCTCTCAATTTTCTAGGGGRARCACCCAAGTGTCYT
GGCCAAAATTCGCAGTCCCCAACCTCCARTCACTCACYAACCTCTTGTCCTCCAAYTTGT
CCTGGTTATCGCTGGATGTGTCTGCGGCGTTTTATCATCTTCCTCTTCATCCTGCTGCTA
TGCCTCATCTTCTTGTTGGTTCTTCTGGACTACMRAGGTATGTTGCCCGTKTGTCCTCTA
CTTCCAGGACATCAACYACCAGCACGGGACCMTGCAAGACCTGCACRRTWCCTGCTCAAG
GAACCTCTATGTTTCCCTCTTGTTGCTGTACAAAACCTTCGGACGGAAATTGCACTTGTA
TTCCCATCCCATCATCTTGGGCTTTCGCAARATTCCTATGGGAGTGGGCCTCAGTCCGTT
TCTCCTGGCTCAGTTTACTAGTGCCATTTGTTCAGTGGTTCGTAGGGCTTTCCCCCAYTG
TTTGGCTTTCAGTTATATGGATGATGTGGTATTGGGGGCSAAGTCTGWACAACATCTTGA
ATCCCTTTTTACCGCTGTTACCAATTTTCTTTTGTCTTTGGGTATACATTTAAACCCTGC
TAAAACTAAACGTTGGGGMTAYTCCCTTAACTTCATGGGATATGTAATTGGAAGTTGGGG
TACCTTACCACAGGAACATATTGTACACAAAATCAAACAATGTTTTCGGAAACTTCCTRT
AAATAGACCTATTGATTGGAAAGTATGTCAACGAATTGTGGGGCTTCTGGGCTTTGCCGC
TCCCTTTACACAATGTGGTTACCCAGCATTAATGCCATTGTATGCATGTATACAAGCTAA
GCAGGCTTTCACTTTCTCGCCAACTTACAAGGCCTTTCTGTGTAAACAATATCTGAACCT
TTACCCCGTTGCTCGGCAACGGTCAGGTCTTTGCCAAGTGTTTGCTGACGCAACCCCCAC
TGGTTGGGGCTTGGCCATAGGCCATCAGCGCATGCGTGGAACCTTTGTGGCTCCTCTGCC
GATCCATACTGCGGAACTCCTAGCAGCTTGTTTTGCTCGCAGCCGGTCTGGRGCRAAACT
YATCGGCACCGACAACTCTGTTGTCCTCTCTCGGAAATACACCTCCTTTCCATGGCTGCT
AGGCTGTGCTGCCAACTGGATCCTGCGCGGGACGTCCTTTGTCTACGTCCCGTCGGCGCT
GAATCCCGCGGACGACCCGTCTCGGGGCCGTTTGGGACTCTAYCGTCCCCTTCTCCGTCT
GCCGTTCCGGCCGACCACGGGGCGCACCTCTCTTTACGCGGTCTCCCCGTCTGTGCCTTC
TCATCTGCCGGACCGTGTGCACTTCGCTTCACCTCTGCAGTCCATGGARACCACCGTGAA
CGCCYATCTGCCAAGGTCTTACATAAGAGGACTCTTGGACTCTATGTCAACGACCAGAGG
CATACTTCAAAGACTGTGTATTTACAGACTGGGAGGAGTTGGGGGAGGAGTCTAGRTTAA
TGATCTTTGTACTGGGAGGCTGTAGGCATAAATTGGTCTGTTCACCAGCACCATGCAACT
TTTTCACCTCTGCCTAATCATCWTGTTCATGTCCCACTGTTCAAGCCTCCAAGCTGTGCC
TTGGGTGGCTTTGRGRCATGGAACCCGTATAAAGAATTTGGAGCTTCTGYGGAGTTACTC
TCTTTTTGCCTTCTGACTTTTTTCCTTCTATTCGTGATCTCCTCGACACCGCCTCTGCTC
TGTATCGGGAGGCCTTAGAGTCTCCGGAACATTGTTCACCTCACCACACAGCACTAAGGC
AAGCTATTTGTGYTGGGGTGAGTTGATGAATCTGGCCACCTGGGTGGGAAGTAATTTGGA
RGACCCAGCATCCAGGGAATTAGTAGTAAGCTATGTCAATGTTAATATGGGCCTAAAACT
CAGACAAATATTGTGGTTTCACATTTCCTGTCTTACTTTTGGAAGAGAAACTGTTCTTGA
GTATTTGGTGTCTTTTGGAGTGTGGATTCGCACTCCTACCGCTTACAGACCACCAAATGC
CCCTATCTTATCAACACTTCCGGAAACTACTGTTGTTAGAACGAGGCAGGTCCCCTAGAA
GAAGAACTCCCTCGCCTCGCAGACGAAGGTCTCAATCGCCGCGTCGCAGAAGATCTCAAT
CTCGGGCTCAATGTTAGTATCCCTTGGACTCATAAGGTGGGCAACTTTACTGGGCTTTAT
TCTTCTACTATACCTGTCTTTAATCCTGACTGGCATACYCCCTCTTTTCCTCACATTCAT
TTGAAAGAGGATATTATCAATAGATGTCAACAATATGTAGGCCCTCTTACAGTTAACGAA
AAAAGGAGATTAAAATTAATTATGCCTGCTAGGTTCTATCCTAACCGTACCAAATATTTG
CCCTTAGATAAAGGCATTAAACCTTATTATCCTGAACACRYAGTTRATCATTACTTCCAA
ACYAGACATTATTTACATACTCTGTGGAAGGCTGGTATTTTATATAAGAGAGAAACTACT
CGCAGCGCCTCATTTTGTGGGTCACCATATTCTTGGGAACAAGAGCTACAGCATATCCTC
TGGGATTCTTTCCCGATCACCAGTTGGACCCTGCATTCGGAGCCAATTCAAACAATCCAG
ATTGGGACTTCAACCCCAACAAGGATCAATGGCCAGCGGCCRCCAGGTAGGAGTGGGATC
TTCGGGCCAGGGTTCACTCCACCACACGGCAATCTTTTGGGGTGGAGCCCTCAGGCTCAG
GGCATATTCAAAGYCAGCAGCGCCTCCTCCTGCCTCCACCAATCGGCAGTCAGGRAGACA
GCCTACTCCCATCTCTCCACCTCTAAGAGACAGTCATCCTCAGGCCATGCAGTGGAA
>gnl|hbvnuc|KU964236_FT00000_P-C_Feature_FT:source_KU964236_FT00000_P-C_of_[Viruses]_Hepatitis_B_Virus_genotype_C_(isolate_30_8)._Complete_genome._[Retro-transcribing_viruses]_(length=3215_residues).
TCCACAACATTTCACCAAGCTCTGCTAGATCCCAGAGTGAGGGGCCTATACTTTCCTGCT
GGTGGCTCCAGTTCCGGAACAGTAAACCCTGTTCCGACTACTGCCTCTCCCATCTCGTCA
ATCTTCTCGAGGACTGGGGACCCTGCGCCGAACATGGAGAACACAACATCAGGATTCCTA
CAACCCCTGCTCGTGTTACAGGCGGGGTTTTTCTTGTTGACAAGAATCCTCACAATACCA
CAGAGTCTAGACTCGTGGTGGACTTCTCTCAATTTTCTAGGGGGAGCACCCACGTGTCCT
GGCCAAAATTTGCAGTCCCCAACCTCCAATCACTCACCAACCTCTTGTCCTCCAACTTGT
CCTGGCTATCGCTGGATGTGTCTGCGGCGTTTTATCATATTCCTCTTCATCCTGCTGCTA
TGCCTCATCTTCTTGTTGGTTCTTCTGGACTACCAGGGTATGTTGCCCGTTTGTCCTCTA
CTTCCAGGACTTCAACTACCAGCACGGGACCATGCAAGACCTGCACGATACCTGCTCAAG
GAACCTCTATGATTCCCTCTTGTTGCTGTACAAAACCTTCGGACAGAAATTGCACTTGTA
TTCCCATCCCATCATCCTGGGCTTTCGCAAGATTCCTATGGGAGTGGGCCTCAGTCCGTT
TCTCCTGGCTCAGTTTACTAGTGCCATTTGTTCAGTGGTTCGTAGGGCTTTCCCCCACTG
TTTGGCTTTCAGCTATATGGATGATGTGGTATTGGGGGCGAAGTCTGTACAACATCTTGA
GTCCCTTTTTGCCGCTGTTACCAATTTTCTTTTGTCTTTGGGTATACATTTAAACCCTAA
CAAAACAAAACGTTGGGGCTACTCTCTCAACTTTATGGGCTATGTAATTGGGAGTTGGGG
TACATTGCCACAGGAACATATTGTACTGAAAATCAAACAATGTTTTCGGAAACTGCCTGT
AAATAGACCTATTGATTGGAAAGTGTGTCAAAGAATTGTGGGTCTTCTGGGCTTTGCTGC
CCCTTTTACACAATGTGGTTATCCCGCATTAATGCCTTTGTACGCATGTATACAAGCTAA
GCAGGCTTTTACTTTCTCGCCCACTTACAAGGCCTTTCTGTGTCAACAATATCTGAACCT
TTACCCCGTTGCACGGCAACGGGCAGGTCTCTGCCAAGTGTTTGCTGACGCAACCCCCAC
TGGCTGGGGCTTGGCACTAGGCCATCAGCGCCTGCGTGGAACCTTTGTGGCTCCTCTGCC
GATTCATACTGCGGAACTCCTAGCAGCCTGTTTTGCTCGCAGCCGGTCTGGAGCGAAACT
CATCGGAACTGACAACTCTGTTGTCCTCTCTCGGAAATACACCTCCTTTCCATGGCTGCT
AGGCTGTGCTGCCAACTGGATCCTGCGCGGGACGTCCTTTGTCTACGTCCCGTCGGCGCT
GAATCCTGCGGACGACCCGTCTCGGGGCCGTTTGGGGCTCTACCGTCCCCTTCTGTGTCT
GCCGTTCCGGCCGACCACGGGGCGCACCTCTCTTTACGCGGTCTCCCCGTCTGTGCCTTC
TCATCTGCCGGACCGTGTGCACTTCGCTTCACCTCTGCAGTCCATGGAGACCACCGTGAA
CGCCCATATGCCAAGGTCTTACATAAGAGGACTCTTGGACTCTATGTCAACGACCAGAGG
CATACTTCAAAGACTGTGTGTTTAAAGACTGGGAGGAGTTGGGGGAGGAGTTTAGGTTAA
TGATCTTTGTACTAGGAGGCTGTAGGCATAAATTGGTCTGTTCACCAGCACCATGCAACT
TTTTCACCTCTGCCTAATCATCATGTTCATGTCCTACTGTTCAAGCCTCCAAGCTGTGCC
TTGGGTGGCTTTAGGGCATGGAACCCATATAAAGAATTTGGAGCTTCTGTGGAGTTACTC
TCTTTTTGCCTTCTGACTTCTTTCCTTCCATTCGTGATCTCCTCGACACCGCCTCTGCCC
TGTATCGGGAGGCCTTAGAGTCTCCGGAACATTGTTCACCTCACCATACAGCACTCAGGC
AAGCTATTTGTGTTGGGGTGAGTTGATGAATCTGGCAACCTGGGTGGGAAGTAATTTGGA
AGACCCAGCATCCCGGGAATTAGTAGTAAGCTATGTCAACGTTAATATGGGCCTAAAAAT
CAGACAACTATTGTGGTTCCACATTTCCTGTCTTACTTTTGGAAGAGAAACTGTTCTTGA
GTATTTGGTGTCTTTTGGAGTGTGGATTCGCACTCCTCCCGCTTACAGACCACCAAATGC
CCCTATCTTATCAACACTTCCGGAAACTACTGTTATTAGATCGAGGCAGGACCCCTAGAA
GAAGAACTCCCTCGCCTCGCAGACGAAGGTCTCAATCGCCGCGTCGCAGAAGATCTCAAT
CTCGGGCTCAATGTTAGTATCCCTTGGACTCATAAGGTGGGAAACTTTACTGGGCTTTAT
TCTTCTACTGTACCTGTCTTTAATCCTGAGTGGAAAACTCCCTCTTTTCCTCACATTCAT
TTGCAGGAAGACATTATCGATAGATGCCAACAATATGTGGGCCCTCTCACAGTTAACGAA
AAACGGAGATTAAAATTAATTATGCCGGCTAGGTTCTATCCTAACCTTACCAAATATTTG
CCCTTGGATAAAGGCATTAAACCTTATTATCCTGAACATGCAGTTAATCATTACTTCAAA
ACTAGACATTATTTACATACTCTGTGGAAGGCTGGCATTCTATATAAGAGAGAAACTACA
CGCAGCGCCTCATTTTGTGGGTCACCATATTCTTGGGAACAAGAGCTACAGCATATCCTC
TGGGATTCTTTCCCGATCACCAGTTGGACCCTGCGTTCGGAGCCAATTCAAACAATCCAG
ATTGGGACTTCAACCCCAACAAGGATCACTGGCCAGCAGCAATCAGGTAGGAGCGGGAGC
TTCGGGCCAGGGTTCACTCCACCCCACGGCAGTCTTTTGGGGTGGAGTCCGCAGGCTCAG
GGCATATTCAAAGTCAGCAGCGTCTCCTCCTGCCTCCACCAATCGGCAGTCAGGAAGACA
GCCTACTCCCATTTCTCCACCTCTAAGAGACAGTCATCCTCAGGCCATGCAGTGGAA
>gnl|hbvnuc|DQ089790_FT00000_P-C_Feature_FT:source_DQ089790_FT00000_P-C_of_[Viruses]_Hepatitis_B_Virus_genotype_C_(isolate_HK1248)._Complete_genome._[Retro-transcribing_viruses]_(length=3215_residues).
TCAAGCACATTCCACCAAGCTCTGCTAGATCCCAGAGTGAGGGGCCTATACTTTCCTGCT
GGTGGCTCCAGTTCCGGAACAGTAAACCCTGTTCCGATAACTGCCTCTCCCATATCGTCA
ATCTTCTCGAGGACTGGGGACCCTGCACCGAATATGGAGAGCACCACATCAGGATTCCTA
GGACCCCTGCTCGTGTTACAGGCGGGGTTTTTCTTGTTGACAAGAATCCTCACAATACCA
CAGAGTCTAGACTCGTGGTGGACTTCTCTCAATTTTCTAGGGGGAGCACCCACGTGTCCT
GGCCAAAATTTGCAGTCCCCAACCTCCAATCACTCACCAACCTCTTGTCCTCCAATTTGT
CCTGGTTATCGCTGGATGTGTCTGCGGCGTTTTATCATCTTCCTCTTCATCCTGCTGCTA
TGCCTCACCTTCTTGTTGGTTCTTCTGGACTACAAAGGTATGTTGCCCGTTTGTCCTCTA
CTTCCAGGACATCAACTACCAGCACGGGACCATGCAAGGCCTGCACGATTCCTGCTCAAG
GAACCTCTATGTTTCCCTCTTGTTGCTGTACAAAACCTTCGGACGGAAATTGCACTTGTA
TTCCCATCCCATCATCTTGGGCTTTCGCAAGATTCCTATGGGAGTGGGTCTCAGTCCGTT
TCTCCTGGCTCAGTTTACTAGTGCCATTTGTTCAGTGGTTCGTAGGGCTTTCCCCCACTG
TTTGGCTTTCAGTTATATGGATGATGTGGTATTGGGGGCCAAGTCTGTACAACATCTTGA
ATCCCTTTTTACCACTATTACCAATTTTCTTTTGTCTTTGGGTATACATTTAAACCCTAA
TAAAACCAAACGATGGGGCTACTCCCTTAACTTCATGGGATATGTAATTGGAAGTTGGGG
TACCTTGCCACAGGAACATATTGTACAAAAAATCAAACACTGTTTTCGGAAACTTCCCGT
AAAYAGACCTATTGATTGGAAAGTATGTCAAAGAATTGTGGGTCTTTTGGGTTTTGCCGC
TCCCTTTACACAATGTGGTTACCCAGCATTAATGCCTTTGTATGCATGTATACAAGCTAA
GCAGGCTTTCACTTTCTCGCCAACTTACAAGGCCTTTCTGTGTAAACAATATCTGAACCT
TTACCCCGTTGCTCGGCAACGGTCAGGTCTTTGCCAAGTGTTTGCTGACGCAACCCCCAC
TGGTTGGGGCTTGGCCATGGGCCATCAGCGCATGCGTGGAACCTTTGTGGCTCCTCTGCC
GATCCATACTGCGGAACTCCTAGCAGCGTGTTTTGCTCGCAGCCGGTCTGGAGCAAACCT
TATCGGCACCGACAACTCTGTTGTCCTCTCTCGGAAATACACCTCCTTTCCATGGCTGCT
AGGCTGTGCTGCCAACTGGATMCTGCGCGGGACGTCCTTTGTYTACGTCCCGTCGGCGCT
GAATCCCGCGGACGACCCGTCTCGGGGCCGTCTGGGACTCTACCGTCCCCTTCTTCGTCT
GCCGTTCCGGCCGACCACGGGGCGCACCTCTCTTTACGCGGTCTCCCCGTCTGTGCCTTC
TCATCTGCCGGACCGTGTGCACTTCGCTTCACCTCTGCAGTCCATGGARACCACCGTGAA
CGCCCATCTGCCAAGGTCTTATATAAGAGGACTCTTGGACTCTATGTCAACGACCAGAGG
CATACTTCAAAGACTGTGTATTTAAAGACTGGGAGGATTTGGGGGAGGAGATTAGCTTAA
TGATCTTTGTACTAGGAGACTGTAGGCATAAATTGTTCTGTTCACCAGCACCATGCAACT
TTTTCACCTCTGCCTAATCATCATGTTCATGTTCCACTGTTCAAGCCTCCAAGCTGTGCC
TTGGGTGGCTTTGGAGCATGGAACCCGTATAAAGAATTTGGAGCTTCTGTGGAGTTACTC
TCTTTTTGCCTTCTGACTTCTTTCCTTCTATTCGTGATCTCCTCGATACCGCATCTGCTC
TSTATCGGGAGGCCTTAGAGTCTCCGGAACATTGTTCACCTCACCATACAGCACTAAGGC
AAGCTATTTGTGTTGGGKTGAGTTGATGAATCTGGCCACCTGGGTGGGAAGTAATTTGGA
AGACCCGGCATCCAGGGAATTAGTAGTAAGCTATGTCAATGATAATATGGGCCTAAAAAC
CAGACAACTATTGTGGTTTCACATTTCCTGTCTTACTTTTGGAAGAGAAACTGTTCTTGA
GTATTTGGTGTCTTTTGGAGTGTGGATTCGCACTCCTCCCGCTTACAGACCACCAAATGC
CCCTATCTTATCAACACTTCCGGAAACTACTGTTGTTAGAACGAGGCAGGWCCCCTAGAA
GAAGAACTCCCTCGCCTCGCCGACGAAGGTCTCAATCGCCGCGTCGCAGAAGATCTCAAT
CTCGGGCTCAATGTTAGTATCCCTTGGACTCATAAGGTGGGAAACTTTACTGGGCTTTAT
TCTTCTACTGTACCTGTCTTTAATCCCGAATGGCAAACTCCCTCTTTTCCTCACATTCAT
TTGAAAGAGGATATTATCAATAGATGTCAASAATWTGTGGGCCCTCTTACAGTTAACGAA
AAAAGGAGATTAAAATTGATCATGCCTGCTAGGTTCTATCCTAACCTTACCAAATATTTG
CCCTTAGATAAAGGCATCAAACCTTATTATCCTGAACATATAGTTAATCATTACTTCCAA
ACTAGGCATTATTTACATACTCTGTGGAAGGCCGGTATTTTATATAAGAGAGAAACTACC
CGAAGCGCTTCATTTTGCGGGTCACCATATTCTTGGGAACAAGAGCTACAGCATATCCTC
TGGGATTCTTTCCCGATCACCAGTTGGACCCGGCGTTCAGAGCCAATTCAAACAATCCAG
ATTGGGACTTAAACCCCAACAAGGATCCCTGGCCAGCGGCCACAA-GTAGGAGTGGGATC
TTCGGGCCGGGGTTCACTCCACCACACGGCAATCTTTTGGGGTGGAGCCCTCAGGCTCAG
GGCATATTCAAAGTCAGCAGCTCCTCCTCCTGCCTCCACCAATCGGCAGTCAGGAAGACA
GCCTACTCCCATCTCTCCACCTCTAAGAGACAGTCATCCGCAGGCCATGCAGTGGAA
>gnl|hbvnuc|KC774297_FT00000_P-C_Feature_FT:source_KC774297_FT00000_P-C_of_[Viruses]_Hepatitis_B_Virus_genotype_C_(isolate_cxa1580)._Complete_genome._[Retro-transcribing_viruses]_(length=3215_residues).
TCCCCGACTTTCCACCAAGCTCCGCTAAATCCCAGAGTGAGGGGCCTTTACTTTCCTGCT
GGTGGCTCCAGTTCCGGAACAGTAAACCCTGTTCCGACTACTGCCTCTCCCACATCGTCA
ATCTTCTCGAGGACTGGGGACCCTGCACCGAACATGGAGAACACAACATCAGGATTCCTA
GGACCCCTGCTCGTGTTACAGGCGGGGTTTTTCTTGTTGACAAGAATCCTCACAATACCA
CAGAGTCTAGACTCGTGGTGGACTTCTCTCAATTTTCTAGGGGGAGCACCCACGTGTCCT
GGCCAAAATTCGCAGTCCCCAACCTCCAATCACTCACCAACCTCTTGTCCTCCAATTTGT
CCTGGCTATCGCTGGATGTGTCTGCGGCGTTTTATCATCTTCCTCTTCATCCTGCTGCTA
TGCCTCATCTTCTTGTTGGTTCTTCTGGACTATCAAGGTATGTTGCCCGTTTGTCCTCTA
CTTCCAGGACATCAACTACCAGCACGGGGCCATGCAAGACCTGCACGATTCCTGCTCAAG
GAACCTCTATGTTTCCCTCTTGTTGCTGTACAAAACCTTCGGACGGAAACTGCACTTGTA
TTCCCATCCCATCATCCTGGGCTTTCGCAAGATTCCTATGGGAGTGGGCCTCAGTCCGTT
TCTCCTGGCTCAGTTTACTAGTGCCATTTGTTCAGTGGTTCGTAGGGCTTTCCCCCACTG
TCTGGCTTTCAGTTATATGGATGATGTGGTATTGGGGGCCAAGTCTGTACAACATCTTGA
GTCCCTTTTTACCTCTGTTACCAATTTTCTTTTGTCTTTGGGTATACATTTAAATCCTAA
TAAAACCAAGCGTTGGGGCTACTCCCTTAACTTCATGGGATATGTAATTGGAAGTTGGGG
TACTTTACCGCAAGAACATATTGTACAAAAAATCAAGCAATGTTTTCGAAAATTTCCTGT
AAATAGACCTATTGATTGGAAAGTATGTCAAAGAATTGTGGGTCTTTTGGGCTTTGCTGC
CCCTTTTACACAATGTGGTTATCCTGCCTTAATGCCTTTGTATGCATGTATACAGTCTAA
GCAGGCTTTCACTTTCTCGCCAACATACAAGGCCTTTCTGTGTAAACAATATCTGAACCT
TTACCCCGTTGCCCGGCAACGGTCAGGTCTCTGCCAAGTGTTTGCTGACGCAACCCCCAC
TGGATGGGGCTTGGCCATAGGCCATCAGCGCATGCGTGGAACCTTTGTGGCTCCTCTGCC
GATCCATACTGCGGAACTCCTAGCAGCTTGTTTTGCTCGCAGCAGGTCTGGAGCAACCCT
CATCGGAACCGACAACTCCGTTGTCCTCTCTCGGAAATACACCTCCTTTCCATGGCTGCT
AGGGTGTGCTGCCAACTGGATCCTGCGCGGGACGTCCTTTGTCTACGTCCCGTCGGCGCT
GAATCCCGCGGACGACCCGTCTCGGGGCCGTTTGGGGCTCTACCGTCCCCTTCTTCATCT
GCCGTTCCGGCCGACCACGGGGCGCACCTCTCTTTACGCGGTCTCCCCGTCTGTGCCTTC
TCATCTGCCGGTCCGTGTGCACTTCGCTTCACCTCTGCAGTCCATGGAAACCACCGTGAA
CGCCCATCTGCCAAGGTCTTACATAAGAGGACTCTTGGACTCTATGTCAACGACCAGAGG
CATACTTCAAAGACTGTTTGTTTAAAGACTGGGAGGAGTTGGGGGAGGAGAGTAGGTTAA
TGATCTTTGTACTAGGAGGCTGTAGGCATAAATTGGTCTGTTCACCAGCACCATGCAACT
TTTTCACCTCTGCCTAATCATCATGTTCATGTCCTACTGTTCAAGCCTCCAAGCTGTGCC
TTGGGTGGCTTTGGGGCATGGAACCCGTATAAAGAATTTGGAGCTACCGTGGAGTTACTC
TCTTTTTGCCTTCTGACTTCTTTCCTTCAGTACGAGATCTTCTCGACACCGCCTCAGCTC
TGTATCGGGATGCCTTAGAGTCTCCGGAACATTGTTCTCCTCACCATACAGCACTCAGGC
AAGCAATTTGTGCTGGGGGGAACTAATGACTCTAGCTACCTGGGTGGGTGTTAATTTGGA
AGATCCAGCATCTAGGGACCTAGTAGTCAGTTATGTCAACACTAATATGGGCCTAAAGTT
CAGACAACTCTTGTGGTTTCACATTTCTTGTCTCACTTTTGGAAGAGAAACTGTTATAGA
GTATTTGGTGTCTTTCGGAGTGTGGATTCGCACTCCTCTAGCTTACAGACCACCAAATGC
CCCTATCTTATCAACACTTCCGGAGACTACTGTTGTTAGAACGAGGCAGGTCCCCTAGAA
GAAGAACTCCCTCGCCTCGCAGACGAAGGTCTCAATCGCCGCGTCGCAGAAGATCTCAAT
CTCGGGCTCAATGTTAGTATCCCTTGGACTCATAAGGTGGGAAACTTTACGGGGCTTTAT
TCTTCTACTGTACCTGTCTTTAATCCTGAGTGGCAAACTCCCTCCTTTCCTCATATTCAT
TTGCAGGAGGATATTATCAATAGATGTCAACAATATGTGGGCCCTCTTACAGTTAATGAA
AAAAGAAGATTAAAATTAATAATGCCTGCTAGGTTCTATCCTAACCTTACCAAATATTTG
CCATTAGATAAAGGCATTAAACCTTATTATCCTGAACATACAGTTAATCATTACTTCAAA
ACTAGGCACTATTTACATACTTTGTGGAAAGCTGGCATTCTATATAAGAGAGAAACTACA
TGCAGCGCCTCATTTTGTGGGTCACCATATTCTTGGGGACAAGAGCTACAGCATATCCTC
TGGGATTCTTTCCCGATCACCAGTTGGACCCGGCATTCGGAGCCAACTCAAACAATCCAG
ATTGGGACTTCAACCCCAACAAGGATCACTGGCCAGAAGCAATCAGGTAGGAGTGGGAGC
TTCGGGCCAGGGTTCACCCCACCACATGGCAGTCTTTTGGGGTGGAGCCCTCAGGCTCAG
GGCATATTCAAAGTCAGCAGCGCCTCCTCCTGCCTCCACCAATCGGCAGTCAGGAAGACA
GCCTACTCCCATCTCTCCACCTCTAAGAGACAGTCATCCTCAGGCCATGCAGTGGAA
>gnl|hbvnuc|EU498227_FT00000_P-C_Feature_FT:source_EU498227_FT00000_P-C_of_[Viruses]_Hepatitis_B_Virus_genotype_C_(isolate_JL)._Complete_genome._[Retro-transcribing_viruses]_(length=3215_residues).
TCCAGCACATTCCACAAAGCTCTGCTAGATCCCCGAGTGAGGGGCCCATACTTTCCTGCT
GGTGGCTCCAGTTCCGGAACAGTAAACCCTGTTCCGACTACTGCCTCTCCCATATCGTCA
ATCTTCTCGATGACTGGGGACCCTGCACCGAATATGGAGAGCACCACATCAGGACTCCTA
GGACCCCTGCTCGTGTTACAGGCGGGGTTTTTCTTGTTGACAAGAATCCTCAAAATACCA
CAGAGTCTAGACTCGTGGTGGACTTCTCTCAATTTTCTAGGGGGAGCACCCACGTGTCCT
GGCCAAAATTTGCAGTCCCCAACCTCCAATCACTCACCAACCTCTTGTCCTCCAATTTGT
CCTGGTTATCGCTGGATGTGTCTGCGGCGTTCTATCATCTTCCTCTTCATCCTGCTGCTA
TGCCTCATCTTCTTGTTGGTTCTTCTGGACTACAAAGGTATGTTGCCCGTTTGTCCTCTA
CTTCCAGGACAACAACTACCAGCAGGGGACCATGCAGGACCTGCACGACTCCTGCTCAAG
GAACCTCTATGTTTCCCTCTTGTTGCTGTACAAAACTTTCGGACGCAAATTGCACTTGTA
TTCCCATCCCAACATCTGGGGCTTTCGCAAAATTCCTATGGGGGTCGGCCTCAGTCCGTT
TCTCCTGGCTCAATTCACTAGTGCCATTTGTTCAGTGGTTCGAAGAGCTTTCCCCCACTG
TTTGGCTTTCAGTTATATGGATGATGTGGTATTGGGGGCCAAGTCTGTACAACATCTTGA
AGCCCTTTTTACCTCTATTACCAATTTTCTTTTGTCTTTGGGTATACATTTAAACACTAA
TAAAACCAAACGATGGGGCTACTCCCTTAACTTCATGGGATATGTAATTGGAAGTTGGGG
TACCTTGCCACAGGAACATATTGTACTAAAAATCAAACAATGTTTTCGGAAACTGCCTGT
AAATAGACCTATTGATTGGAAAGTATGTCAAAGAATTGTGGGTCTTCTGGGCTTTGCAGC
TCCTTTTACACAATGTGGTTACCCAGCATTAATGCCTTTGTATGCCTGTATACAAGCTAA
ACAGGCTTTCACTTTCTCGCCAACTTACAAGGCCTTTCTGTGTAAACAATATCTGAACCT
TTACCCCGTTGCTCGGCAACGGCCAGGTCTGTGCCAAGTGTTTGCTGACGCAACCCCCAC
TGGCTGGGGCTTGGCCATGGGCCATCAGCGCATGCGTGGAACCTTTGTGGCTCCTCTGCC
GATCCATACCGCGGAACTCCTAGCAGCTTGTTTTGCTCGCAGCCGGTCTGGAGCGAACCT
CATCGGCACTGACAACTCCGTCGTGCTCTCTCGGAAATACACCTCCTTCCCATGGCTGCT
AGGCTGTGCTGCCAACTGGATCCTGCGCGGGACGTCCTTTGTCTACGTCCCGTCGGCGCT
GAATCCCGCGGACGACCCGTCTCGGGGCCGTTTGGGACTTTACCGTCCCCTTCTTCGTCT
GCCGTTCCGGCCGACCACGGGGCGCACCTCTCTTTACGCGGTCTCCCCGTCTGTGCCTTC
TCATCTGCCGGACCGTGTGCACTTCGCTTCACCTCTGCAGTCCATGGAGACCACCGTGAA
CGCCCATCTGCCAAGGTCTTATATAAGAGGACTCTTGGACTCTATGTCAACGACCAGAGG
CATACTTCAGAGACTGTGTATTTAAAGACTGGGAGGAGTTGGGGGAGGAGATTAGGTTAA
TGATCTTTGTACTGGGAGGCTGTAGGCATAAATTGGTCTGTTCACCAGCACCATGCAACT
TTTTCACCTCTGCCTAATCATCATGTTCATGTCCTACTGTTCAAGCCTCCAAGCTGTGCC
TTGGGTGGCTTTGGGGCATGGAACCCGTATAAAGAATTTGGAGCATCCGTGGAGTTACTC
TCTTTTTGCCTTCTGACTTCTTTCCTTCTATTCGAGATCTCCTCGACACCGCCTCTGCTC
TATATCGGGAGGCTTTAGAGTCTCCGGAACATTGCTCACCTCACCATACAGCACTAAGGC
AAGCTATTTGTGTTGGGGTGAGTTGATGAATCTGGCCACCTGGGTGGGAAGCAATTTGGA
AGATCCAGCATCCAGGGAATCAGTCGTAACCTATGTCAATGTTAATATGGGCCTAAAAAT
CAGACAACTATTGTGGTTTCACATTTCCTGTCTTACTTTTGGAAGACAAACTGTTCTTGA
GTATTTGGTGTCTTTTGGAGTGTGGATTCGCACTCCTCCCCCTTACAGACCACCAAATGC
CCCTATCTTATCAACACTTCCGGAAACTACTGTTGTTAGAACGAGGCAGGTCCCCTAGAA
GAAGAACTCCCTCGCCTCGCAGACGAAGGTCTCAATCGCCGCGTCGCAGAAGATCTCAAT
CTCGGGCTCAATGTTAGTATCCCTTGGACTCATAAGGTGGGAAACTTTACTGGGCTTTAT
TCTTCTACTGTACCTGTCTTTAATCCTGATTGGCAAACCCCCTCTTTTCCTCACATTCAT
TTGAAAGAGGATATTATCAATAGATGTCAACAGTATGTGGGCCCTCTTACAGTTAATGAA
AAAAGAAGATTGAAACTAATTATGCCTGCTAGGTTCTATCCTAAACTGACCAAATATTTG
CCCTTAGATAAAGGCATTAAACCTTATTATCCTGAACATACAGTTAATCATTACTTCCAA
ACTAGGCATTATTTACATACTCTGTGGAAGGCTGGTATTTTATATAAGAGAGAAACCACA
CGCAGCGCCTCATTTTGTGGGTCACCATATTCTTGGGAACAAGAGCTACAGCATATCCTC
TGGGATTCTTTCCCAGTCACCAGTTGGACCCTGCATTCGGAGCCAATTCAAACAATCCAG
ATTGGGACTTCAACCCCAACAAGGATCAATGGCCTGCGGCAACCAGGTAGGAGTGGGATC
TTCGGGCCAGGGTTCACTCCACCACACGGCGGTCTTTTGGGGTGGAGCCCTCCGGCTCAG
GGCATATTCAACGTCAGCAGCGCCTCCTCCTGCCTCTACCAATCGGCAGTCAGGAAGACA
GCCTACTCCCATCTCTCCACCACTAAGAGACAGTCATCCTCAGGCCATACAGTGGAA
>gnl|hbvnuc|KJ410496_FT00000_P-C_Feature_FT:source_KJ410496_FT00000_P-C_of_[Viruses]_Hepatitis_B_Virus_genotype_C_(isolate_HK1095)._Complete_genome._[Retro-transcribing_viruses]_(length=3215_residues).
TCCAGCACTTTCCACCAAGCTCTGCTAGATCCCAGAGTGAGGGGCCTATACTTTCCTGCT
GGTGGCTCCAGTTCCGGAACAGTAAACCCTGTTCCGACTACTGCCTCTCCCATATCGTCA
ATCTTCTCGAGGACTGGGGACCCTGCACCGAATATGGAGAGCACCACATCAGGATTCCTA
GGACCCCTGCTCGTGTTACAGGCGGGGTTTTTCTTGTTGACAAGAATCCTCACAATACCA
CAGAGTCTAGACTCGTGGTGGACTTCTCTCAATTTTCTAGGGGGAGCACCCACGTGTCCT
GGCCAAAATTTGCAGTCCCCAACCTCCAATCACTCACCAACCTCTTGTCCTCCAATTTGT
CCTGGTTATCGCTGGATGTGTCTGCGGCGTTTTATCATATTCCTCTTCATCCTGCTGCTA
TGCCTCATCTTCTTGTTGGTTCTTCTGGACTACAAAGGTATGTTGCCCGTTTGTCCTCTA
CTTCCAGGACATCAACTACCAGCACGGGACCATGCAAGACCTGCACGAATCCTGCTCAAG
GAACCTCTATGTTTCCCTCTTGTTGCTGTACAAAACCTTCGGACGGAAATTGCACTTGTA
TTCCCATCCCATCATCTTGGGCTTTCGCAAGATTCCTATGGGAGTGGGCCTCAGTCCGTT
TCTCCTGGCTCAGTTTACTAGTGCCATTTGTTCAGTGGTTCGTAGGGCTTTCCCCCACTG
TTTGGCTTTCAGTTATATGGATGATGTGGTATTGGGGGCCAAGTCTGTACAACATCTTGA
ATCCCTTTTTACCGCTGTTACCAATTTTCTTTTGTCTTTGGGTATACATTTAAACCCTAC
TAAAACCAAACGTTGGGGCTACTCCCTTAACTTCATGGGATATGTAATTGGAAGTTGGGG
TACCTTACCACAGGAACATATTGTACACAAAATCAAACAATGTTTTCGGAAACTTCCTAT
AAATAGACCTATTGATTGGAAAGTATGTCAGCGACTTGTGGGGCTTCTAGGCTTTGCCGC
CCCTTTTACACAATGTGGCTATCCTGCCTTAATGCCTTTATATGCATGTATACAATCTAA
GCAGGCTTTCACTTTCTCGCCAACTTACAAGGCCTTTCTGTGTAAACAATATCTGAACCT
TTACCCCGTTGCTCGGCAACGGTCAGGTCTTTGCCAAGTGTTTGCTGACGCAACCCCCAC
TGGTTGGGGCTTGGCCATAGGCCATCAGCGCATGCGTGGAACCTTTGTGGCTCCTCTGCC
GATCCATACTGCGGAACTCCTAGCAGCTTGTTTTGCTCGCAGCCGGTCTGGAGCAAACCT
TCTCGGCACCGACAACTCTGTTGTCCTCTCTCGGAAATACACCTCTTTTCCATGGCTGCT
AGGCTGTGCTGCCAACTGGATCCTGCGCGGGACGTCCTTTGTCTACGTCCCGTCGGCGCT
GAATCCTGCGGACGACCCTTCTCGGGGCCGTTTGGGTCTCTACCGTCCCCTTCTTCGTCT
GCCGTTCCGGCCGACCACGGGGCGCACCTCTCTTTACGCGGTCTCCCCGTCTGTGCCTTC
TCATCTGCCGGACCGTGTGCACTTCGCTTCACCTCTGCAGTCCATGGAAACCACCGTGAA
CGCCGATCTGCCAAGGTCTTACATAAGAGGACTCTTGGACTCTATGTCAACGACCAGAGG
CATACTTCAAAGACTGTGTATTTAAAGACTGGGAGGAGTTGGGGGAGGAGCTTAGATTAA
AGGTCTTTGTACTGGGAGGCTGTAGGCATAAATTGGTCTGTTCACCAGCACCATGCAACT
TTTTCACCTCTGCCTAATCATCATGTTCATGTCCTACTGTTCAAGCCTCCAAGCTGTGCC
TTGGGTGGCTTTGGGGCATGGAACCCGTATAAAGAATTTGGAGCTTCTGTGGAGTTACTC
TCTTTTTGCCTTCTGACTTCTTTCCTTCTATTCGTGATCTCCTCGACACCGCCTCTGCTC
TGTATCGGGAGGCCTTAGAGTCTCCGGAACATTGTTCACCTCACCATACAGCACTAAGGC
AAGCCATTTGTGTTGGGGTGAGTTGATGAATTTGGCCACCTGGGTGGGAAGTAATTTGGA
AGACCCGGCATCCAGGGAATTAGTAGTAAGCTATGTCAATGTTAATATGGGCCTAAAAAT
CAGACAACTATTGTGGTTTCACATTTCCTGTCTTACTTTTGGAAGAGAAACTGTTCTTGA
GTATTTGGTGTCTTTTGGAGTGTGGATTCGCACTCCTCCCGCTTACAGACCACCAAATGC
CCCTATCTTATCAACACTTCCGGAAACTACTGTTGTTAGAACGAAGCAGGTCCCCTAGAA
GAAGAACTCCCTCGCCTCGCAGACGAAGGTCTCAATCGCCGCGTCGCAGAAGATCTCAAT
CTCGGGCTCAATGTTAGTATCCCTTGGACTCATAAGGTGGGAAACTTTACTGGGCTTTAT
TCTTCTACTGTACCTGTCTTTAATCCTGAGTGGCAAACTCCCTCCTTTCCTAACATTCAT
TTGCAGGAGGACATTATTAATAGATGTCAACAATATGTGGGCCCTCTTACAGTTAATGAA
AAAAGGAGATTAAAATTAATTATGCCTGCTAGGTTCTATCCTAACCTTACCAAATATTTG
CCCTTGGATAAAGGCATTAAACCTTATTATCCTGAACATGCAGTTAATCATTACTTCAAA
ACTAGGCATTATTTACATACTCTGTGGAAGGCTGGCATTCTATATAAAAGAGAAACTACA
CGCAGCGCTTCATTTTGTGGGTCACCATATTCTTGGGAACAAGAGCTACAGCATATCCTC
TGGGATTCTTTCCCGGTCACCAGTTGGACCCTGCATTCGGAGCCAATTCAAACAATCCAG
ATTGGGACTTCAACCCCAACAAGGATCAATGGCCAGCGGCCACCAGGTAGGAGTGGGATC
TTCGGGCCAGGGTTCACTCCACCACACGGCAATCTTTTGGGGTGGAGCCCTCAGGCTCAG
GGCATATTCAAAGTCAGCAGCGCCTCCTCCTGCCTCCACCAATCGGCAGTCAGGAAGACA
GCCTACTCCCATCTCTCCACCTCTAAGAAACAGTCATCCTCAGGCCATGCAGTGGAA
>gnl|hbvnuc|KX276836_FT00000_P-C_Feature_FT:source_KX276836_FT00000_P-C_of_[Viruses]_Hepatitis_B_Virus_genotype_C._Complete_genome._[Retro-transcribing_viruses]_(length=3215_residues).
YTCACAAMATTCCACMAAGCTCTGCTARATCCCARAGTGAGGGGCCTATACTTTCCTGCT
GGTGGCTCCAGTTCCGGGACAGTAAACCCTGTTCCGACTACTGYCTCTCCCATATCGTCA
ATCTTCTCGAGGACTGGGGACCCTGCACCGAACATGGAGAACACAGCATCAGGATTCCTA
GGACCCCTGCTCGTGTTACAGGCGGGGTTTTTCTTGTTGACAAGAATCCTCACAATACCA
CAGAGTCTAGACTCGTGGTGGACTTCTCTCAATTTTCTAGGGGGAGCACCCACGTGTCCT
GGCCAAAATTCGCAGTCCCCAACCTCCAATCACTCACCAACCTCTTGTCCTCCAATTTGT
CCTGGCTATCGCTGGATGTGTCTGCGGCGTTTTATCATATTCCTCTTCATCCTGCTGCTA
TGCCTCATCTTCTTGTTGGTTCTTCTGGACTACCAAGGTATGTTGCCCGTTTGTCCTCTA
CTTCCAGGACATCAACTACCAGTACGGGACCATGCAAGACCTGCACGATTCCTGCTCAAG
GAACCTCTATGTTTCCCTCTTGTTGCTGTACAAAACCTTCGGATGGAAACTGCACTTGTA
TTCCCATCCCATCATCTTGGGCTTTCGCAAGATTCCTATGGGAGTGGGCCTCAGTCCGTT
TCTCCTGGCTCAGTTTACTAGTGCCATTTGTTCAGTGGTTCGTAGGGCTTTCCCCCACTG
TTTGGCTTTCAGTTATATGGATGATGTGGTATTGGGGGCCAAGTCTGTACAACATCTTGA
GTCCCTTTTTACCTCTATTACCAATTTTCTTTTGTCTTTGGGTATACATTTGAACCCTAA
TAAAACCAAACGTTGGGGCTACTCCCTTAACTTTATGGGATATGTAATTGGCGSTTGGGG
TACTTTACCACAGGAACATATTGTACTGAAAATCAAGCAATGTTTTCGAAAACTTCCTGT
AAATAGACCTATTGATTGGAAAGTATGTCAAAGAATTGTGGGTCTTTTGGGCTTTGCTGC
CCCTTTTACACAATGTGGCTATCCTGCCTTAATGCCTTTATATGCATGTATACAAGCTAA
GCAGGCTTTCACTTTCTCGTCAACATACAAGGCCTTTCTGTGTAACCAATATCTGAACCT
TTACCCCGTTGCCCGGCAACGGTCAGGTCTCTGCCAAGTGTTTGCTGACGCAACCCCCAC
TGGATGGGGCTTGGCCATAGGCCATCAGCGCATGCGTGGAACCTTTGTGGCTCCTCTGCC
GATCCATACTGCGGAACTCCTAGCAGCTTGTTTTGCTCGCAGCCGGTCTGGAGCGAAACT
CATCGGAACCGACAACTCTGTTGTCCTCTCTCGGAAATACACCTCCTTTCCATGGCTGCT
AGGCTGTRCTGCCAACTGGATCCTGCGCGGGACGTCCTTTGTCTACGTCCCGTCGGCGMT
GAATCCCGCGGACGACCCGTCTCGCGGCCGTTTGGGACTCTATCGTCCCCTTCTGCGTCT
GCCGTTCCGGCCGACCACGGGGCGCACCTCTCTTTACGCGGTCTCNCCATCTGTGCCTTC
TCATCTGCCGGACCGTGTGCACTTCGCTTCACCTCTGCAGTCCATGGAGACCACCGTGAA
CGCCCTTCTGCCAAGGTCTTATATAAGCGGACTCTTGGACTCTATGTCAACGACCAGAGG
CGTACTTCAAAGACTGTGTGTTTAAAGACTGGGAGGAGTTGGGGGAGGAGATTAGGTTAA
TGATCTTTGTACTAGGAGGCTGTAGGCATAAATTGGTCTGTTCACCAGCACCATGCAACT
TTTTCACCTCTGCCTAATCATCTTGTTCATGTCCTACTGTTCAAGCCTCCAAGCTGTGCC
TTGGGTGGCTTTAGGACATGGAACCATTATAAAGAATTTGGAGCTTCCGTGGAGTTACTC
TCTTTTTGCCTKCTGACTTCTTTCCTTCGATTCGAGATCTCCTCGACACCGCCACTGCTC
TGTATCGGGAGGCATTAGAGTCTCCGGAACATATTTCACCTCACCATACAGCCCTCAGGC
AAGCTTTTTGTGTTGGGGTGAGTTGATGAATCTGGCCACCTGGGTGGGAAGTAATTTGGA
AGACCCAGCATCCAGGGAATTAGTAGTCAGCTATGTCAATGTTAATATGGGCCTAAAAAT
CAGACAACTATTGTGGTTTCACATTTCCTGTCTTACTTTTGGAAGAGAAACTGTCCTTGA
GTATTTGGTGTCTTTTGGAGTGTGGATTCGCACTCCTCCYCCTTACCGACCACAGAATGC
CCCTATCTTATCAACACTTCCGGAAACTGCTGTTGTTAGAACGRAGCAGGTCCMTTAGAA
GAAGAACTCCCTCGCCTCGCAGACGAAGGTCTCAATCGCCGCGTCGCAGAAGATCTAAAT
CTCGGGCTYRATGTTAGTATCCCTTGGACTCATAAGGTGGGAAACTTTACTGGGCTTTAT
TCTTCTACTGTACCYGTCTTTAATCCTGAGTGGCAARCTCCCTCCTTTCCTCACATTCAT
TTGMAGGAGGACATTATCAATAGATGTCAGCAATATGTAGGCCCTCTTACAGTTAATGAA
AAAAGGAGATTAAAATTAATTATGCCTGCTAGGTTCTAYCCTAACCTTACCAAATATTTG
CCCTYAGAAAAAGGCATTAAACCTYATTATCCGGAGCATACAGTTGATCATTACTTCAAA
ACTATGCATTATTTACATACTCTGTGGAAGGCTGGCATTCTATATAAGAGAGAAACTRCA
CGCAGCGCCTCATTTTRTGGGTCACCATACTCTTGGGAACAAGAGCTACAGCATATCCTC
TGGGATTCTTTCCCGATCACCAGTTGGACCCTGCGTTCGGAGCCAACTCAAACAATCCAG
ATTGGGACTTCAACCCCAACAAGGATCWATGGCCAGRGGCAMTCAGGTAGGAGTGGGAGC
TTCGGGCCAGGGTTCACCCCACCRCACGGCGGTCTTTTGGGGTGGAGCCCTCAGGCTCAG
GGCATATTCAAAGTCAGCAGCGCCTCCTCCTGCCGCCACCAATCGGCAGTCAGGAAGACA
GCCTACTCCCATCTCTCCACCTCTAAGAGACAGTCATCCTCAGGCCGTGMAGTGGAA
>gnl|hbvnuc|X75665_FT00000_P-C_Feature_FT:source_X75665_FT00000_P-C_of_[Viruses]_Hepatitis_B_Virus_genotype_C_(isolate_HMA)._Complete_genome._[Retro-transcribing_viruses]_(length=3215_residues).
TCCACAACATTCCAACAAGCTCTGCAGGATCCCAGAGTCAGGGTCCTTTATTTTCCTGCT
GGTGGCTCCAGTTCCGGAACAGTAAACCCTGTTCCGACTACTGCCTCTCTCATTTCGTCA
ATCTTCTCGAGGATTGGGGACCCTGTAACGAACATGGAGAACACAACATCAGGATTCCTA
GGACCCCTGCTCGTGTTACAGGCGGGGTTTTTCTTGTTGACAAAAATCCTCACAATACCA
CAGAGTCTAGACTCGTGGTGGACTTCTCTCAATTTTCTAGGGGGAGCACCCGTGTGTCCT
GGCCAAAATTCGCAGTCCCCAACCTCCAATCACTCACCAACCTCTTGTCCTCCAATTTGT
CCTGGCTATCGCTGGATGTGTCTGCGGCGTTTTATCATCTTCCTCTTCATCCTGCTGCTA
TGCCTCATCTTCTTGTTGGTTCTTCTGGACTACCAAGGTATGTTGCCCGTTTGTCCTCTA
CTTCCAGGACATCAACTACCAGCACGGGACCATGCAAGACCTGCACGATTCCTGCTCAAG
GAACCTCTATGTTTCCCTCATGTTGCTGTACAAAACCTTCGGACGGAAACTGCACTTGTA
TTCCCATCCCATCATCCTGGGCTTTCGTAAGATTCCTATGGGAGTGGGCCTCAGTCCGTT
TCTCCTGGCTCAGTTTACTAGCGCCATTTGTTCAGTGGTTCGTAGGGCTTTCCCCCACTG
TTTGGCTTTCAGTTATATGGATGATGTGGTATTGGGGGCCAAGTCTGTACAACATCTTGA
GTCCCTTTATACCTCTATTACCAATTTTCTTTTGTCTTTGGGTATACATTTAAACCCTAA
TAAAACCAAAAGATGGGGCTATTCCCTTAACTTCATGGGCTATGTAATTGGAAGTTGGGG
TACCTTACCACAAGAACATATTGTACTAAAAATCACACAATGTTTTCGAAAACTTCCTGT
TAATAGGCCTATTGATTGGAAAGTGTGTCAAAGAATTGTGGGTCTTTTGGGCTTTGCTGC
CCCTTTTACACAATGTGGGTATCCTGCCTTAATGCCCTTGTATGCCTGTATTCAAGCTAA
GCAGGCTTTCACTTTCTCGCCAACTTATAAGGCCTTTCTGTGTAAACAATATCTGAACCT
TTACCCCGTTGCCCGGCAACGGTCTGGTCTTTGCCAAGTGTTTGCTGACGCAACCCCCAC
TGGCTGGGGCTTGGCCATGGGCCATCAGCGCATGCGTGGAACCTTTGTGGCTCCTCTGCC
GATCCATACTGCGGAACTCCTAGCGGCTTGTTTTGCTCGCAGCCGGTCTGGAGCAAACAT
TATCGGAACCGACAACTCTGTCGTCCTCTCTCGGAAATACACATCCTTTCCATGGCTGCT
CGGGTGTGCTGCCAACTGGATCCTACGCGGGACGTCCTTTGTTTACGTCCCGTCGGCGCT
GAATCCCGCGGACGACCCGTCTCGCGGCCGTTTGGGGCTCTACCGTCCCCTTCTTTGTCT
GCGGTTCCGGCCAACCACGGGGCGCACCTCTCTTTACGCGGTCTCCCCGTCTGTGCCTTC
TCATCTGCCGGACCGTGTGCACTTCGCTTCACCTCTGCAGTCCATGGAAACCACCGTGAA
CGCCCTTCTGCCAAGGTCTTGCATAAGAGAACTCTTGGACTCTATGTCAACGACCAGAGG
CATATTTCAAAGACTGTGTGTTCAAAGACTGGGAGGAGTTGGGGGAGGAGGTTAGATTAA
AGGTCTTTGTACTAGGAGGCTGTAGGCATAAATTGGTCTGCGCACCAGCACCATGCAACT
TTTTCACCTCTGCCTAATCATCATGTTCATGTCCTACTGTTCAAGCCTCCAAGCTGTGCC
TTGGGTGGCTTTGGGGCATGGAACCCTTATAAAGAATTTGGAGCTTCTGTGGAGTTACTC
TCTTTTTGCCTTCTGATTTCTTTCCATCTATTCGAGACCTCCTCGACACCGCCTCAGCTC
TGTATCGGGAGGCCTTAGAGTCTCCGGAGCATTGTTCACCTCACCATACAGCACTCAGGC
AAGCTGTTTGTGTTGGGGTGAGTTAATGAATCTGGCTACCTGGGTGGGAAGTAATTTGGA
AGACCCAGCATCAAGAGAATTGGTAGTCAGTTATGTCAATGTTAATATGGGCCTAAAAAT
CAGGCAACTGTTGTGGTTTCATATTTCCTGTCTTACTTTTGGAAGAGAAACTGTTCTTGA
GTACTTGGTGTCCTTTGGAGTGTGGATTCGCACTCCTCCCGCTTACAGACCACCAAATGC
CCCTATCTTATCAACACTTCCGGAAACTACTGTTGTTAGAAAGAGGCAGGTCCCCTAGAA
GAAGAACTCCCTCGCCTCGCAGACGAAGGTCTCAATCGCCGCGTCGCAGAAGATCTCAAT
CTCGGGATCAATGTTAGTATCCCTTGGACTCATAAGGTGGGAAACTTTACTGGGCTTTAT
TCTTCTACTGTACCTGTCTTTAATCCTGAATGGCAAACTCCCTCTTTTCCTGACATTCAT
TTGCAGGAGGACATTATTAATAGATGTCAACAATATGTGGGCCCTCTTACAGTTAATGAA
AAAAGAAGATTAAAATTAATTATGCCTGCTAGGTTTTATCCTAACCTTACTAAATATTTG
CCCTTAGACAAAGGCATTAAACCTTATTATCCAGAACAGACAGTTAATCATTACTTCAAA
ACTAGGCATTATTTGCATACTCTGTGGAAGGCTGGTAGTCTATATAAGAGAGAAACTACA
CGCAGCGCCTCATTTTGTGGGTCACCATATTCTTGGGAACAAGAGCTACAGCATATCCTC
TGGGATTCTTTCCCGATCACCAGTTGGACCCTGCGTTCGGAGCCAACTCAAACAATCCCG
ATTGGGACTTCAACCCCAACAAGGATCACTGGCCAGAGGCAATCAGGTAGGAGCGGGAGC
TTCGGGCCAGGGTTCACCCCACCACACGGAGGTCTTTTGGGGTGGAGCCCTCAGGCCCAG
GGCATATTCAAAGTCAGCAGCTCCTCCTTCTGCCTCCACCAATCGGCAGTCAGGAAGACA
GCCTACGCCCATCTCTCCACCTCTAAGAGACAGTCATCCTCAGGCCATGCAGTGGAA
>gnl|hbvnuc|EU939568_FT00000_P-C_Feature_FT:source_EU939568_FT00000_P-C_of_[Viruses]_Hepatitis_B_Virus_genotype_C_(isolate_C93)._Complete_genome._[Retro-transcribing_viruses]_(length=3215_residues).
TCCACAACATTCCACCAAGCTCTGCTAGACCCCAAAGTGAGGGGCCTATACTTTCCTGCT
GGTGGCTCCAGTTCCGGAACAGTAAACCCTGTTCCGACTACTGCCTCTCCCATATCGTCA
ATCTTCTCGAGGACTGGGGACCCTGCACCGAACATGGAGAACACAACATCAGGATTCCTA
GGACCCCTGCTCGTGTTACAGGCGGGGTTTTTCTTGTTGACAAGAATCCTCACAATAACA
CAGAGTCTAGACTCGTGGTGGACTTCTCTCAATTTTCTAGGGGGAGCACCCACGTGTCCT
GGCCAAAATTCGCAGTCCCCAACCTCCAATCACTCACCAACCTCTTGTCCTCCAATTTGT
CCTGGCTATCGCTGGATATGTCTGCGGCGTTTTATCATATTCCTCTTCATCCTGCTGCTA
TGCCTCATCTTCTTGTTGGTTCTTCTGGACTATCAAGGTATGTTGCCCGTTTGTCCTCTA
CTTCCAGGACATCAACTACCAGCACGGGACCATGCAAGACCTGCACGACTCCTGCTCAAG
GAACCTCTATGTTTCCCTCTTGTTGCTGTACAAAACCTTCGGACGGAAATTGCACTTGTA
TTCCCATCCCATCATCCTGGGCTTTCGCAAGATTCCTATGGGAGTGGGCCTCAGTCCGTT
TCTCCTGGCTCAGTTTACTAGTGCCATTTGTTCAGTGGTTCGTAGGGCTTTCCCCCACTG
TTTGGCTTTCAGTTATATGGATGATGTGGTATTGGGGGCCAAGTCTGTACAACATCTTGA
GTCCCTTTTTACCTCTGTTACCAATTTTCTTTTGTCTTTGGGTATACATTTGAACCCTAA
TAAAACCAAACGTTGGGGCTACTCCCTTAATTTCATGGGATATGTAATTGGAAGTTGGGG
AACCTTACCGCAAGAACATATTGTACTAAAAATCAAGCAATGTTTTCGAAAATTGCCTGT
AAATAGACCTATTGATTGGAAAGTATGTCAGAGAATTGTGGGTCTTTTGGGCTTTGCTGC
CCCTTTTACACAATGTGGCTATCCTGCCTTAATGCCTTTATATGCATGTATACAATCTAA
GCAGGCTTTCACTTTCTCGCCAACTTACAAGGCCTTTCTGTGTAAACAATATCTGAACCT
TTACCCCGTTGCCCGGCAACGGTCAGGTGTCTGCCAAGTGTTTGCTGACGCAACCCCCAC
TGGATGGGGCTTGGCTATTGGCCATCGCCGCATGAGTGGAACCTTTGTGGCTCCTCTCCC
GATCCATACTGCGGAACTCCTAGCAGCTTGTTTTGCTCGCAGCCGGTCTGGAGCAAACAT
TATCGGCACTGACAACTCTGTTGTCCTCTCTCGGAAGTACACCTCCTTTCCATGGCTGCT
AGGATGTGCTGCCAACTGGATCCTGCGCGGGACGTCCTTTGTTTACGTCCCGTCGGCGCT
GAATCCCGCGGACGACCCGTCTCGGGGCCGTTTGGGRCTCTACCGTCCCCTTCTTCATCT
GCCGTTCCGGCCGACCACGGGGCGTACCTCTCTTTACGCGGTCTCCCCGTCTGTGCCTTC
TCATCTGCCGGACCGTGTGCACTTCGCTTCACCTCTGCAGTCCATGGARACCACCGTGAA
CGCCCATGTGCCAAGGTCTTATATAAGAGGACTCTTGGACTCTATGTCAACGACCAGAGG
CATACTTCAAAGACTGTTTGTTTAAGGACTGGGAGGAGTTGGGGGAGGAGATTAGGTTAA
AGATTTATGTACTAGGAGGCTGTAGGCATAAATTGGTCTGTTCACCAGCACCATGCAACT
TTTTCACCTCTGCCTAATCATCTTGTTCATGTCCTACTGTTCAAGCCTCCAAGCTGTGCC
TTGGGTGGCTTTAGGACATGGAACCACTATAAAGAATTTGGAGCTTCTGGAGAGTTACTC
TCTTTTTGCCGTCTGACTTCTTTCCTTCTATTCGAGATCTCCTCGACACCGCCACTGCTC
TATATCGAGAGGCCTTAGAGTCTCCGGAACATTGCTCACCTCACCATACAGCACTCAGGC
AAGCTATTTGTGTTGGGGTGAGTTGATGAATCTGGCCACCTGGGTGGGAAGCAATTTGGA
AGACCAAGCATCCAGGGAATTAGTAGTCAGCTATGTCAATGTTAACATGGGCCTAAAAAT
CAGACAACTACTGTGGTTTCACATTTCCTGTCTTACTTTTGGAAGAGAAACTGTCCTTGA
GTATTTGGTATCTTTTGGAGTGTGGATTCGCACTCCTCCTGCTTACAGACCACCAAATGC
CCCTATCTTATCAACACTTCCGGAAACTACTGTTGTTAGAACGAGGCAGGTCCCCTAGAA
GAAGAACTCCCTCGCCTCGCAGACGAAGGTCTCAATCGCCGCGTCGCAGAAGATCTCAAT
CTCGGGCTCAATGTTAGTATCCCTTGGACTCATAAGGTGGGAAACTTTACTGGGCTTTAT
TCTTCTACTGTACCTGTCTTTAATCCTGAGTGGCAAACTCCCTCCTTTCCTCACATTCAT
TTACAGGAGGACATTATTAATAGATGCCAACAATATGTGGGCCCTCTTACAGTTAATGAA
AAAAGGAGATTAAAATTAATTATGCCTGCTAGGTTCTATCCTAACCTTACCAAATATTTG
CCCTTGGACAAAGGCATTAAACCATATTATCCCGAACATGCAGTTAATCATTACTTCAAA
ACTAGACATTATTTGCATACTCTGTGGAAGGCTGGCATTCTATATAAGAGAGAAACTACA
CGCAGCGCCTCATTTTGTGGGTCACCATATTCTTGGGAACAAGAGCTACAGCATATCCCC
TGGGATTCTTTCCCGATCACCAGTTGGACCCTGCGTTCGGAGCCAACTCAAACAATCCAG
ATTGGGACTTCAACCCCAAAAAGGATCAATGGCCAGAGGCAATCAGGTAGGAGTGGGAGC
TTCGGGCCACGGTTCACCCCACCACACGGCGGTCTCTTGGGGTGGAGCCCTCAGGCTCAT
GGCATACTCAAAGTCAACACCACCTCCTCCTGCTTCAACAGATCGGCAGTCTCGAAGACA
GCCTACTACCATCTCTCCACCTCTAAGAGACAGTCATCCTCACGCCATGCAGTGGAA
>gnl|hbvnuc|KF214673_FT00000_P-C_Feature_FT:source_KF214673_FT00000_P-C_of_[Viruses]_Hepatitis_B_Virus_genotype_C_(isolate_IND-2009-17)._Complete_genome._[Retro-transcribing_viruses]_(length=3215_residues).
TCCAGCACATTCCACCAAGCTCTGCTAGATCCCAGAGTGAGGGGCCTATATTTTCCTGCT
GGTGGCTCAAGTTCCGGAACAGTAAACCCTGTTCCGACTACTGCCTCTCCCATATCGTCA
ATCTTCTCGAGGACTGGGGACCCTGCACCGAATATGGAGAACACCACATCAGGACTCCTA
GGACCCCTGCTCGTGTTACAGGCGGGGTTTTTCTTGTTAACAAGAATCCTCACAATACCA
CAGAGTCTAGACTCGTGGTGGACTTCTCTCAATTTTCCAGGGGGAGCACCCGTAAGTCCT
GGCCAAAATTCGCAGTCCCCAACCTCCAATCACTCACTAACCTCCTGTCCTCCAATTTGT
CCTGGTTATCGCTGGATGTGTCTGCGGCGTTTTATCATCTTCCTCTTCATCCTGCTGCTA
TGCCTCATCTTCTTGTTGGTTCTTCTGGACTACCAAGGTATGTTGCCCGTTTGTCCTCTA
CTTCCAGGACATCAACTACCAGCACGGGACCATGCAAGACCTGCACGACTCCTGCTCAAG
GAACCTCTATGTTTCCCTCTTGTTGCTGTACAAAACCTTCGGACGGAAATTGCACTTGTA
TTCCCATCCCATCATCTTGGGCTTTCGCAAGATTCCTATGGGAGTGGGCCTCAGTCCGTT
TCTCCTGGCTCAGTTTACTAGCGCCATTTGTTCAGTGGTTCGTAGGGCTTTCCCCCACTG
TTTGGCTTTCAGTTATATGGATGATGTGGTATTGGGGGCCAAGTCTGTACAACATCTTGA
GTCCCTTTTTACCGCTATTACCAATTTTCTTTTGTCTTTGGGTATACATTTAAACCCTAA
TAAAACCAAACGTTGGGGCTACTCCCTTAACTTCATGGGATATGTAATTGGAAGTTGGGG
TACCTTGCCACAAGAACATATTGTACAAAAATTGAAACAATGTTTTCGGAAACTTCCTAT
AAATAGACCTATTGATTGGAAAGTATGTCAAAGAATTGTGGGTCTTCTGGGCTTTGCCGC
CCCTTTTACACAATGTGGTTACCCAGCATTAATGCCTTTATATGCTTGTATACAAGCTAA
GCAGGCTTTCACTTTCTCGCCAACTTACAAGGCCTTTCTGTGTAAACAATATCTGAACCT
TTACCCCGTTGCTCGGCAACGGCCAGGTCTTTGCCAAGTGTTTGCTGACGCAACCCCCAC
TGGCTGGGGCTTGGTCATAGGCCATCAGCGCTTGCGTGGAACCTTTTTGGCTCCTCTGCC
GATCCATACTGCGGAACTCCTAGCAGCTTGTTTTGCTCGCAGCAGGTCTGGAGCAAAACT
TATCGGCACCGACAACTCTGTTGTCCTCTCTCGGAAATACACCTCCTTTCCATGGCTGCT
AGGCTGTGCTGCCAACTGGATCCTGCGCGGGACGTCCTTTGTCTACGTCCCGTCGGCGCT
GAATCCCGCGGACGACCCATCTCGGGGCCGTTTGGGACTCTACCGTCCCCTTCTTCGTCT
GCCGTTCCGACCGACCACGGGGCGCACCTCTCTTTACGCGGTCTCCCCGTCTGTGCCTTC
TCATCTGCCGGACCGTGTGCACTTCGCTTCACCTCTGCAGTCCATGGAGACCACCGTGAA
CGCCCATCTGCCAAGGTCTTACATAAGAGGACTCTTGGACTCTATGTCAACGACCAGAGG
CATACTTCAAAGACTGTGTATTTAAAGACTGGGAGGAGTTGGGGGAGGAGACTAGGTTAA
TGATCTTTGTATTAGGAGGCTGTAGGCATAAATTGGTCTGCTCACCATCCTCATGCAACT
TTTTCACCTCTGCCTAATCATCATGTTCATGTCCTACTGTTCAAGCCTCCAAGCTGTGCC
TTGGGTGGCTTTGGGGCATGGAACCCGTATAAAGAATTTGGAGCTTCTGTGGAGTTACTC
TCTTTTTGCCTTCTGACTTCTTTCCGTCTATTCGGGATCTCCTCGACACCGCCTCTGCTC
TGTATCGGGAGGCCTTAGAGTCTCCGGAACATTGTTCACCTCACCATACAGCACTAAGAC
AAGCTATTTGTGTTGGGGTGAGTTGATGAATCTGGCCACCTGGGTGGGAAGTAATTTGGA
AGATCCAGCATCCAGGGAATTAGTAGTAAGCTATGTCAACGTTAATATGGGCCTAAAAAT
CAGACAACTATTGTGGTTTCACATTTCCTGTCTTACTTTTGGAAGAGAAACGGTTTTAGA
GTATTTGGTGTCTTTTGGAGTGTGGATTCGCACTCCTCCCGCTTACAGACCACCAAATGC
CCCTATCTTATCAACACTTCCGGAAACTACTGTTGTTAGAACGAGGCAGGTCCCCTAGAA
GAAGAACTCCCTCGCCTCGCAGACGAAGGTCTCAATCGCCGCGTCGCAGAAGATCTCAAT
CTCGGGCTCAATGTTAGTATTCCTTGGACTCATAAGGTGGGAAACTTTACTGGGCTTTAT
TCTTCTACTGTACCTGTCTTTAATCCTGACTGGCAAACTCCCTCTTTTCCTCACATTCAT
TTGAAGGAGGATATTATCAACAGGTGTCAACAATATGTGGGCCCTCTTACAGTTAATGAA
AAAAGGAGATTAAAATTGATTATGCCTGCTAGGTTCTATCCTAACCTTACCAAATATTTG
CCCTTAGATAAAGGCATAAAACCTTATTATCCTGAACATACAGTTAATCATTACTTCCAA
ACTAGACATTATTTACATACTCTGTGGAAGGCTGGTATTTTATATAAGAGAGAAACTACA
CACAGTGCCTCATTTTGTGGGTCACCATATTCTTGGGAACAAGAGCTACAGCATATCCTC
TGGGATTCTTTCCCGGTCACCAGTTGGACCCAGCGTTCGGAGCCAATTCAAACAATCCAT
ATTGGGACTTCAACCCCAACAAGGATCAATGGCCAGCGGCAACCAGGTAGGAGTGGGATC
TTCGGGCCAGGGTTCACCCCACCACACGGCAATCTTTTGGGGTGGAGCCCTCAGGCTCAG
GGCATATTCAAAGTCAGCAGCGCCTCCTCCTGCCTCCACCAATCGGCAGTCAGGAAGACA
GCCTACTCCCATCTCTCCACCTCTAAGAGACAGTCATCCTCAGGCCATGCAGTGGAA
>gnl|hbvnuc|KF873541_FT00000_P-C_Feature_FT:source_KF873541_FT00000_P-C_of_[Viruses]_Hepatitis_B_Virus_genotype_C_(isolate_042_DR_Wad)._Complete_genome._[Retro-transcribing_viruses]_(length=3215_residues).
TCCACAGCATTTCACCAAGCTCTGCAAGATCCCAGAGTAAGGGGCCTGTATTTTCCTGCT
GGTGGCTCCAGTTCCGGAACAGTAAACCCTGTTCCGAATACTGTCTCTCACATCTCATCA
ATCTTCACGACGACTGGGGACCCTGCAACGAACATGGAGAACACAACATCAGGATTCCTA
GGACCCCTGCTCGTGTTACAGGCGGGGTTTTTCTTGTTGACAAGAATCCTCACAATACCG
CAGAGTCTAGACTCGTGGTGGACTTCTCTCAATTTTCTAGGGGGAGCTCCCGCGTGTCTT
GGCCAAAATTCGCAGTCCCAAACCTCCAATCACTCACCAATCTCTTGTCCTCCAACCTGT
CCTGGCTATCGTTGGATGTGTCTGCGGCGTTTTATCATCTTCCTCTTCATCCTGCTGCTA
TGCCTCATCTTCTTGTTGGTTCTTCTGGATTATCAAGGTATGTTGCCCGTTTGTCCTCTA
CTTCCAGGATAACGACCACCAGCACGGGACCTTGCAGAACCTGCACGATCACTGCTCAAG
GAACCTCTATGTTTCCCTCATGTTGCTGTACAAAACCTTCGGACGGAAATTGCACTTGTA
TTCCCATCCCATCATCTTGGGCTTTCGCAAAATTCCTATGGGAGTGGGCCTCAGTCCGTT
TCTCCTGGCTCAGTTTACTAGCGCCATTTGTTCAGTGGTTCGCAGGGCTTTCCCCCACTG
TTTGGCTTTCAGTTATATGGATGATCTGGTATTGGGGGCCAAGTCTACACAACATCTTGA
GTCCCTTTTTTCCGCTGTTACCACTTTTCTTTTGTCTTTGGGTATACATTTAAATCCCCA
CAAAACAAAACGATGGGGTTATTCCCTCAACTTCATGGGATATGTGATTGGTAGCTGGGG
AAGCTTACCACAAGATCATATTGTACAAAAAATCAAACACAGTTTTAGAAAACTTCCCGT
TAATAGGCCTATTGATTGGAAAGTATGTCAACGAATTGTCGGTCTCTTGGGCTTTGCTGC
CCCTTTTACACAATGTGGGTATCCTGCCTTAATGCCTTTGTATGCATGTATACAAGCTAA
ACAGGCTTTTACTTTCTCGCCAACTTACAAGGCCTTTCTGTGCAAACAATATCTGAACCT
TTACCCCGTTGCCCGGCAACGGGCTGGTCTCTGCCAAGTGTTTGCTGACGCAACCCCCAC
TGGCTGGGGCTTGGCTATAGGCCATCAGCGCCTGCGGGGAACCTTTGTGGCTCCTCTGCC
GATCCATACTGCGGAACTCCTAGCAGCTTGTTTTGCTCGCAGCCGGTCTGGAGCGAAACT
TATCGGCACCGACAACTCCGTTGTCCTTTCTCGGAAATACACCTCCTTTCCATGGCTGCT
CGGTTGTGCTGCGAACTGGATCCTACGCGGGACGTCCTTTGTCTACGTCCCGTCGGCGCT
GAACCCCGCGGACGACCCGTCTCGCGGCCGCTTGGGGMTCTACCGTCCCCTTCTTCGTCT
GCCGTTCCGGCCGACCACGGGGCGCACCTCTCTTTACGCGGTCTCCCCGTCTGTGCCTTC
TCATCTGCCGGACCGTGTGCACTTCGCTTCACCTCTGCAGTCCATGGCGACCACCGTGAA
CGCCCTTCTGCCAAGGTCTTACATAAGAGGACTCTTGGACTCTATGTCAACGACCAGAGG
CATACTTCAAAGACTGTGTGTTTAAAGACTGGGAGGAGTTGGGGGAGGAGATTAGGTTAA
WGRTCTTTGTACTAGGAGGCTGTAGGCATAAATTGGTCTGTTCACCAGCACCATGCAACT
TTTTCACCTCTGCCTAATCATCTTGTTCATGTCCTACTGTTCAAGCCTCCAAGCTGTGCC
TTGGGTGGCTTTGGGGCATGGAACCATTATAAAGAATTTGGAGCTTCTGTGGAGTTACTC
TCTTTTTGCCTTCTGATTTCTTTCCGTCTATTCGAGATCTCCTTGACACTGCCTCCGCTC
TATATCGGGATGCCTTAGARTCTCCGGAACATTGTTCACCTCACCATACAGCCCTCAGGC
AAGCTATTTGTGTTGGGGTGAGTTAATGAATCTGGCTACCTGGGTAGGAAGTAATTTGGA
AGATCCAGCATCCAGGGAATTAGTAGTCGGTTATGTCAATGTTAATATGGGCCTAAAAAT
TAGACAATTATTGTGGTTTCACATTTCCTGTCTTACTTTTGGAAGAGAAACTGTTCTAGA
GTATTTGGTATCTTTTGGAGTGTGGATTCGCACTCCTCCCGCTTACAGACCACCAAATGC
CCCTATCTTATCAACACTTCCGGAAACTACTGTTGTTAGAAAGAGGCAGGTCCCCTAGAA
GAAGAACTCCCTCGCCTCGCAGACGAAGGTCTCAATCGCCGCGTCGCAGAAGATCTCAAT
CTCGGGATCAATGTTAGTATCCCGTGGACTCATAAGGTGGGAAATTTTACGGGGCTTTAT
TCTTCTACTGTACCTGTCTTTAATCCTGAGTGGCAAACTCCCTCTTTTCCTGATATTCAT
TTAAAAGAAGACATTATCAATAGGTGTCAACAATATGTGGGCCCCCTTACAGTTAATGAA
AAAAGGAGATTAAAATTAATTATGCCTGCTAGGTTTTATCCTAACATTACCAAATATTTG
CCCTTAGATAAAGGCATTAAACCTTATTATCCTGAACATGCAGTTAATCATTACTTCAAG
ACTAGGCATTATTTACATACTCTGTGGAAGGCTGGTATTCTATATAAGAGAGAAACCACA
CGCAGCGCCTCATTTTGTGGGTCACCATATTCTTGGGAACAAGAGCTACAGCATATCCTC
TGGGATTTTTTCCCGATCACCAGTTGGACCCTGCGTTCGGAGCCAACTCAAACAATCCAG
ATTGGGACTTCAACCCCAACAAGGATCACTGGCCAGAGGCCATCAGGTAGGAGCGGGAGC
TTCGGGCCAGGGTTCACTCCCCCACACGGAGGTCTTTTGGGGTGGAGCCCGCAGGCTCAG
GGCATATTCAAAGTCAGCAGCTCCTCCTCCTGCCTCCACCAATCGGCAGTCAGGAAGACA
GCCTACTCCCATCTCTCCACCTCTAAGAGACACTCATCCTCAGGCCATGCAGTGGAA
>gnl|hbvnuc|KJ803766_FT00000_P-C_Feature_FT:source_KJ803766_FT00000_P-C_of_[Viruses]_Hepatitis_B_Virus_genotype_C_(isolate_MY5113)._Complete_genome._[Retro-transcribing_viruses]_(length=3215_residues).
TCCAGCACATTCCACCAAGCTCTGCTAGATCCCAGAGTGAGGGGCCTATACCTTCCTGCT
GGTGGCTCCAGTTCCGGAACAGGAAACCCTGTTCCGACTACTGCCTCTCCCATATCGTCA
ATCTTCTCGAGGACTGGGGACCCTGCACCGAATATGGAGAGCATCACATCAGGATCCCTA
GGACCCCTGCTCGTGTTACAGGCGGGGTTTTTCTTGTTGACAAGAATCCTCACAATACCA
CAGAGTCTAGACTCGTGGTGGACTTCTCTCAATTTTCTAGGGGGAGCACCCAGGTGTCCT
GGCCAAAATTCGCAGTCCCCAACCTCCAATCACTCACCAACCTCTTGTCCTCCAAATTGT
CCTGGTTATCGCTCGATGTGTCTGCGGCGTTTTATCATCTTCCTCTTCATCCTGCTGCTA
TGCCTCATCTTCTTGTTGGTTCTTGTGGACTACCGAGGTATGTTGCCCGTTTGTCCTCTA
CTTCCAGGACATCAACTACCAGCACGGGACCATGCAAGACCTGCACGAATCCTGCTCAAG
GAACCTCTATGTTTCCCTCTTGTTGCTGTACAAAACCTTCGGACGGAAATTGCACTTGTA
TTCCCATCCCATCATCTTGGGCTTTCGTAAGATTCCTATGGGAGTGGGCCTCAGTCCGTT
TCTCCTGGCTCAGTTTACTAGTGCCATTTGTTCAGTGGTTCGTAGGGCTTTCCCCCACTG
TTTGGCTTTCAGTTATATGGATGATGTGGTATTGGGGGCCAAGTCTGTACAACATCTTGA
ATCCCTTTTTACCTCTATTACCAATTTTCTTTTGTCTTTGGGTATACATTTAAACCCTAA
TAAAACCAAACGTTGGGGCTACTCCCTTAACTTCATGGGATATGTAATTGGAAGTTGGGG
TACCTTGCCACAGGAACATATTGTACAAAAAATCAAACAATGTTTTCGGAAACTTCCCAT
TAATAGACCTATTGATTGGAAAGTATGTCAAAGAATTGTGGGTCTTCTGGGCTTTGCCGC
TCCTTTTACACAATGTGGTTACCCGGCACTCATGCCTTTGTATGCATGTATACAAGCTAA
GCAGGCTTTCACTTTCTCGCCAACTTACAAGGCCTTTCTGTGTAAACAATATCTGAACCT
TTACCCCGTTGCTCGGCAACGGGCAGGTCTGTGCCAAGTGTTTGCTGACGCAACCCCCAC
TGGCTGGGGCTTGGCCATGGGCCATCAGCGCATGCGTGGAACCTTTGTGGCTCCTCTGCC
GATCCATACCGCGGAACTCCTAGCAGCTTGTTTTGCTCGCAGCCGGACTGGGGCAAAACT
TATCGGCACTGACAACTCTGTCGTGCTCTCTCGGAAATACACCTCCTTTCCATGGCTGCT
AGGCTGTGCTGCCAACTGGATCCTGCGCGGGACGTCCTTTGTCTACGTCCCGTCGGCGCT
GAATCCTGCGGACGACCCCTCTCGGGGCCGTTTGGGGCTCTACCGTCCCCTTCTTCGTCT
GCCGTTCCGGCCGACCACGGGGCGCACCTCTCTTTACGCGGTCTCCCCGTCTGTGCCTTC
TCATCTGCCGGACCGTGTGCACTTCGCTTCACCTCTGCAGTCCATGGAAACCACCGTGAA
CGCCCATCTGCCAAGGTCTTATATAAGAGGACTCTTGGACTCTATGTCAACGACCAGAGG
CATACTTCAAAGACTGTGTATTTAAAGACTGGGAGGAGTTGGGGGAGGAGATTAGGTTAA
TGATCTTTGTACTGGGAGGCTGTAGGCATAAATTGGTCTGTTCACCAGCACCATGCAACT
TTTTCACCTCTGCCTAATCATCATGTTCATGTCCTACTGTTCAAGCCTCCAAGCTGTGCC
TTGGGTGGCTTTGGGGCATGGAACCCGTATAAAGAATTTGGAGCATCTGTGGAGTTACTC
TCTTTTTGCCTTCTGACTTCTTTCCTTCTATTCGAGATCTCCTCGACACCGCCTCTGCTC
TGTATCGGGAGGCCTTAGAGTCTCCGGAACATTGTTCACCTCACCATACAGCACTCAGGC
AAGCCATTTGTGTTGGGGTGAGTTGATGAATCTGGCCACCTGGGTGGGAAGTAATTTGGA
AGACCCAGCATCCAGGGAATTAGTAGTCAGCTATGTCAACGTTAATATGGGCCTAAAAAT
CAGACAACTATTGTGGTTTCACATTTCCTGTCTTACTTTTGGAAGAGAAACTGTTCTTGA
GTATTTGGTGTCTTTTGGAGTGTGGATTCGCACTCCTCCCGCTTACAGACCACCAAATGC
CCCTATCTTATCAACACTTCCGGAAACTACTGTTGTTAGATCGAGGCAGGTCCCCTAGAA
GAAGAACTCCCTCGCCTCGCAGACGAAGGTCTCAATCGCCGCGTCGCAGAAGATCTCAAT
CTCGGCCTCAATGTTAGTATCCCTTGGACGCATAAGGTGGGAAACTTTACTGGGCTTTAT
TCTTCTACTGTACCTGTCTTTAATCCTGACTGGCAAACTCCCTCTTTTCCTCACATTCAT
TTGAAAGAGGATATTATCAATAGATGTCAACAATATGTGGGCCCTCTTACAGTCAACGAA
AAAAGGAGATTAAAATTAATTATGCCTGCTAGGTTTTATCCTAACCTGACCAAATATTTG
CCCTTAGATAAAGGCATTAAACCTTATTATCCTGAACATACAGTTAATCATTACTTCCAA
ACTAGGCATTATTTACATACTCTGTGGAAGGCTGGTATTTTATATAAGAGAGAAACCACA
CGCAGCGCCTCATTTTGTGGGTCACCATATTCTTGGGAACAAGAGCTACAGCATATCCTC
TGGGATTCTTTCCCGATCACCAGTTGGACCCTGCATTCGGAGCCAATTCAAACAATCCAG
ATTGGGACTTCAACCCCAACAAGGATCAATGGCCAGCGGCAACCAGGTAGGAGTGGGATC
TTCGGGCCAGGGTTCACTCCACCACACGGCAGTCTTTTGGGGTGGAGCCCTCAGGCTCAG
GGCATATTCAAAGTCAGCAGCGCCTCCTCCTGCCTCCACCAATCGGCAGTCAGGAAGACA
GCCTACTCCCATCTCTCCACCTCTAAGAGACAGTCATCCTCAGGCCATACAGTGGAA
>gnl|hbvnuc|KJ803823_FT00000_P-C_Feature_FT:source_KJ803823_FT00000_P-C_of_[Viruses]_Hepatitis_B_Virus_genotype_C_(isolate_MY342396)._Complete_genome._[Retro-transcribing_viruses]_(length=3215_residues).
TCCACAACGTTCCACCAAGCTCTGCTAGATCCCAGAGTGAGGGGCCTATATTTTCCTGCT
GGTGGCTCAAGTTCCGGAACAGTAAACCCTGTTCCGACTACTGCCTCTCCCATATCGTCA
ATCTTCTCGAGGACTGGGGACCCTGCACCGAACATGGAGAGCACCACATCAGGATTCCTA
GGACCCCTGCTCGTGTTACAGGCGGGGTTTTTCTTGTTGACAAGAATCCTCACAATACCA
CGGAGTCTAGACTCGTGGTGGACTTCTCTCAATTTTCTAGGGGGAGCACCCACGTGTCCT
GGCCAAAATTCGCAGTCCCCAACCTCCAATCACTTACTAACCTCTTGTCCTCCAATTTGT
CCTGGTTATCGCTGGATGTGTCTGCGGCGTTTTATCATCTTCCTCTTCATCCTGCTGCTA
TGCCTCATCTTCTTGTTGGTTCTTCTGGACTACCGAGGTATGTTGCCCGTTTGTCCTCTA
CTTCCAGGACATCAACTACCAGCACGGGACCATGCAAGACCTGCACGATTCCTGCTCAAG
GAACCTCTATGTTTCCCTCTTGTTGCTGTACAAAACCTTCGGACGGAAATTGCACTTGTA
TTCCCATCCCATCATCTTGGGCTTTCGCAAGATTCCTATGGGAGTGGGCCTCAGTCCGTT
TCTCCTGGCTCAGTTTACTAGTGCCATTTGTTCAGTGGTTCGTAGGGCTTTCCCCCACTG
TTTGGCTTTCAGTTATATGGATGATGTGGTATTGGGGGCGAGGTCTGTACAACATCTTGA
ATCCCTTTTTACCTCTATTACCAATTTTCTTTTGTCTTTGGGTATACATTTAAACCCTAA
TAAAACCAAACGTTGGGGCTACTCCCTTAACTTCATGGGATATGTAATTGGAAGTTGGGG
TACCTTGCCACAGGAACACATTGTACAAAAATTGAAACAATGTTTTCGGAAACTTCCTAC
AAATAGGCCTATTGATTGGAAAGTATGTCAAAGAATTGTGGGTCTTCTGGGCTTTGCCGC
CCCTTTTACTCAATGTGGTTACCCAGCATTAATGCCTTTATACGCATGTATACAAGCTAA
GCAGGCTTTCACTTTCTCGCCAACTTACAAAACCTTTCTGTGTAAACAATATCTGAACCT
TTACCCCGTTGCTCGGCAACGGTCAGGTCTTTGCCAAGTGTTTGCTGACGCAACCCCCAC
TGGTTGGGGCTTGGCCATGGGCCATCAGCGCATGCGTGGAACCTTTGTGGCTCCTCTGCC
GATCCATACTGCGGAACTCCTAGCAGCTTGTTTTGCTCGCAGCCGGTCTGGAGCGAAACT
TATCGGCACCGACAACTCTGTCGTCCTCTCTCGGAAATACACCTCCTTTCCATGGCTGCT
AGGCTGTGCTGCCAACTGGATCCTGCGCGGGACGTCCTTTGTCTACGTCCCGTCAGCGCT
GAATCCCGCGGACGACCCGTCTCGGGGCCGTTTGGGACTCTACCGTCCCCTTCTTCGTCT
GCCGTTCCGACCGACCACGGGGCGCACCTCTCTTTACGCGGTCTCCCCGTCTGTGCCTTC
TCATCTGCCGGACCGTGTGCACTTCGCTTCACCTCTGCAGTCCATGGAGACCACCGTGAA
CGCCCATCTGCCAAGGTCTTACATAAGCGGACTCTTGGACTCTATGTCAACGACCAGAGG
CATACTTCAAAGACTGTGTATTTAAAGACTGGGAGGAGTTGGGGGAGGAGACTAGGTTAA
TGATCTTTGTACTGGGAGGCTGTAGGCATAATTGGGTCTGTTCACCAGCACCATGCAACT
TTTTCACCTCTGCCTAATCATCATGTTCATGTCCTACTGTTCAAGCCTCCAAGCTGTGCC
TTGGGTGGCTTTGGGACATGGAACCCGTATAAAGAATTTGGAGCATCTGCGGAGTTACTC
TCTTTTTGCCTTCTGACTTCTTTCCTTCCATTCGAGATCTCCTCGACACCGCCTCTGCTT
TGTATCGGGAGGCCTTAGAGTCTCCGGAACATTGTTCACCTCACCATACAGCACTAAGGC
AAGCTATTTGTGTTGGGGTGAGTTGATGAATCTGGCCACCTGGGTGGGAAGTAACTTGGA
AGACCCAGCATCCAGGGAATTAGTAGTAAGCTATGTCAATGTTAATATGGGCCTGAAAAT
CAGACAACTATTGTGGTTTCACATTTCTTGTCTTACTTTTGGAAGAGACACTGTTCTAGA
GTATTTGGTGTCTTTTGGAGTGTGGATTCGCACTCCTCCTGTTTACAGACCACCAAATGC
CCCTATCTTATCAACACTTCCGGAAACTACTGTTGTTAGAACGAGGCAGGTCCCCTAGAA
GAAGAACTCCCTCGCCTCGCAGACGAAGGTCTCAATCGCCGCGTCGCAGAAGAACTCAAT
CTCGGGCTCAATGTTAGTATCCCTTGGACTCATAAGGTGGGAAACTTTACTGGGCTTTAT
TCTTCTACTGTACCTGTCTTTAATCCTGACTGGCAAACTCCTTCTTTTCCCCACATTCAT
TTGAAACAGGATCTTCTCAACAGATGTCAACAATATGTGGGCCCTCTTACAGTTAACGAA
AAAAGGAGATTAAAATTAATTATGCCTGCTAGATTCTATCCTAACATCACCAAATATTTG
CCCTTAGATAAAGGCATTAAACCTTATTATCCTGAACACACAGTTAATCATTACTTCCAA
ACTAGACATTATTTACATACTCTGTGGAAGGCTGGTATTTTATATAAGAGAGAAACTACA
CGCAGCGCCTCATTTTGTGGGTCACCATATTCTTGGGAACAAGAGATACAGCATATCCGC
TGGGATTCTTTCCCGGTCACCAGTTGGACCCGGCGTTCGGAGCCAATTCAAACAATCCAG
ATTGGGACTTCAACCCCAACAAGGATCAATGGCCAGCAGCAACCAGGTAGGAGTGGGATC
TTCGGGCCAGGGTTCACTCCACCACACGGCAATCTTTTGGGGTGGAGCCCTCAGGCTCAG
GGCATATTCAAAGTCAGCAGCGCCTCCTCCTGCCTCAACCAATCGGCAGTCAGGAAGACA
GCCTACTCCCATTTCTCCACCTCTAAGAGACAGTCATCCTCAGGCCACGCAGTGGAA
>gnl|hbvnuc|GQ475321_FT00000_P-C_Feature_FT:source_GQ475321_FT00000_P-C_of_[Viruses]_Hepatitis_B_Virus_genotype_C_(isolate_KOR17CHB)._Complete_genome._[Retro-transcribing_viruses]_(length=3215_residues).
TCCACCACATTCCACCAAGCTCTGCTAGATCCCAGAGTGAGGGGCCTATATTTTCCTGCT
GGTGGCTCCAGTTCAGGAACAGTAAACCCTGTTCCGACTACTGCCTCACCCATATCGTCA
ATCTTCTCGAGGACTGGGGACCCTGCACCGAACATGGAGAGCACAACATCAGGATTCCTA
GGACCCCTGCTCGTGTTACAGGCGGGGTTTTTCTTGTTGACAAGAATCCTCACAATACCA
CAGAGTCTAGACTCGTGGTGGACTTCTCTCAATTTTCTAGGGGGAGCACCCACGTGTCCT
GGCCAAAATTCGCAGTCCCCAACCTCCAATCACTCACCAACCTCTTGTCCTCCAATTTGT
CCTGGCTATCGCTGGATGTGTCTGCGGCGTTTTATCATATTCCTCTTCATCCTGCTGCTA
TGCCTCATCTTCTTGTTGGTTCTTCTGGACTACCACGGTATGTTGCCCGTTTGTCCTCTA
CTTCCAGGACATCAACTACCAGCACGGGACCATGCAAGACCTGCACGATTCCTGCTCAAG
GAACCTCTATGTTTCCCTCTTGTTGCTGTACAAAACCTTCGGACGGAAATTGCACTTGTA
TTCCCATCCCATCATCCTGGGCTTTCGCAAGATTCCTATGGGAGTGGGCCTCAGTCCGTT
TCTCCTGGCTCAGTTTACTAGTGCCATTTGTTCAGTGGTTCGTAGGGCTTTCCCCCACTG
TTTGGCTTTCAGTTATATGGATGATGTGGTATTGGGGGCCAAGTCTGTACAACATCTTGA
GTCCCTTTTTACCTCTATTACCAATTTTCTTTTGTCTTTGGGTATACATTTGAACCCTAA
TAAAACCAAACGTTGGGGCTACTCCCTTAACTTCATGGGATATGTAATTGGAAGTTGGGG
TACTTTACCACAGGAACATATTGTACAAAAACTAAAGCAATGTTTTCGGAAACTGCCTGT
AAATAGACCTATTGATTGGAAAGTATGTCAAAGAATTGTGGGTCTTTTGGGCTTTGCTGC
CCCTTTTACACAATGTGGCTATCCTGCTTTGATGCCTCTCTATGCATGTATACAATCTAA
GCAGGCTTTCACTTTCTCGCCAACTTACAAGGCCTTTCTGTGTAAACAATATCTGCACCT
TTACCCCGTTGCCCGGCAACGGCCAGGTCTCTGCCAAGTGTTTGCTGACGCAACCCCCAC
TGGATGGGGCTTGGCCATAGGCCATCAGCGCATGCGTGGAACCTTTGTGGCTCCTCTGCC
GATCCATACCGCGGAACTCCTAGCGGCTTGTTTTGCTCGCAGCCGGTCTGGAGCGAAACT
TATCGGGACTGACAACTCGGTTGTCCTCTCTCGGAAATACACCTCCTTCCCATGGCTGCT
CGGATGTGCTGCCAACTGGATCCTGCGCGGGACGTCCTTTGTCTACGTCCCGTCGGCGCT
GAATCCCGCGGACGACCCGTCTCGGGGCCGTTTGGGACTCTACCGTCCCCTTCTTCATCT
GCCGTTCCGGCCGACCACGGGGCGCACCTCTCTTTACGCGGTCTCCCCGTCTGTGCCTTC
TCATCTGCCGGACCGTGTGCACTTCGCTTCACCTCTGCAGTCCATGGAGACCACCGTGAA
CGCCCATCTGCCAAGGTCTTACATAAGAGGACTCTTGGACTCTATGTCAACGACCAGAGG
CATACTTCAAAGACTGTTTATTTAAAGACTGGGAGGAGTTGGGGGAGGAGATTAGGTTAA
AGGTCTTTGTACTAGGAGGCTGTAGGCATAAATTGGTCTGTTCACCAGCACCATGCAACT
TTTTCACCTCTGCCTAATCATCATGTTCATGTCCTACTGTTCAAGCCTCCAAGCTGTGCC
TTGGGTGGCTTTGGGGCATGGAACCCGTATAAAGAATTTGGAGCTTCTGTGGAGTTACTC
TCTTTTTGCCTTCTGACTTTTTTCCTTCTATTCGAGATCTCCTTGACACCGCCTCTGCTC
TGTATAGGGAGGCCTTAGAGTCTCCGGAACATTGTTCACCTCACCATACAGCACTCAGGC
AAGCTATTTGTGTTGGGGTGAGTTGATGAATCTGGCCACCTGGGTGGGAAGTAATTTGGA
AGACCCAGCATCCAGGGAATTAGTAGTCAGCTATGTCAATGTTAATATGGGCCTAAAAAT
CAGACAACTATTGTGGTTTCACATTTCCTGTCTTACTTTTGGAAGAGAAACTGTTCTTGA
GTATTTGGTGTCTTTTGGAGTGTGGATTCGCACTCCTCCCGCTTACAGACCACCAAATGC
CCCTATCTTATCAACACTTCCGGAAACTACTGTTGTTAGAACGAGGCAGGTCCCCTAGAA
GAAGAACTCCCTCGCCTCGCAGACGAAGGTCTCAATCGCCGCGTCGCAGAAGATCTCAAT
CTCGGGCTCAATGTTAATATCCCCTGGACTCATAAGGTGGGAAACTTTACTGGGCTTTAT
TCTTCTACTGTACCTGTCTTTAATCCTGAGTGGCAAACTCCCTCCTTCCCTAACATTCAT
TTACAGGAGGATATTATTAATAGATGTCAACAATATGTGGGCCCTCTTACAGTTAATGAA
AAAAGGAGATTAAAATTAATTATGCCTGCTAGGTTCTATCCTAACCTTACCAAATATTTG
CCCTTGGATAAAGGTATTAAACCTTATTATCCTGAACATGCAGTTAATCATTACTTCAAA
ACTAGGCATTATTTACATACTTTGTGGAAGGCTGGCATTCTATATAAGAGAGAAACTACA
CACAGCGCTTCATTTTGTGGGTCACCATATTCTTGGGAACAAGAGCTACAGCATATCCTC
TGGGATTCTTTCCCGATCACCAGTTGGACCCTGCGTTCGGAGCCAACTCAAACAATCCAG
ATTGGGACTTCAACCCCAACAAGGATCATTGGCCAGAGGCAATCAGGTAGGAGCGGGAGC
TTTGGGCCAGGGTTCACCCCACCTCACGGCGGTCTTTTGGGGTGGAGCCCTCAGGCTCAG
GGCATATTCAAAGTCAGCAGCGCCTCCTCCTGCCTCCACCAATCGGCAGTCAGGAAGACA
GCCTACTCCCATCTCTCCACCTCTAAGAGACAGTCATCCTCAGGCCATGCAGTGGAA
>gnl|hbvnuc|HQ700564_FT00000_P-C_Feature_FT:source_HQ700564_FT00000_P-C_of_[Viruses]_Hepatitis_B_Virus_genotype_C_(isolate_C_Tonga_BQ3589_2001)._Complete_genome._[Retro-transcribing_viruses]_(length=3215_residues).
TCCACAACATTCCACCAAGCTCTGCTAGATCCCAGAGTGAGGGGCCTTTATTATCCTGCT
GGTGGCTCCAGTTCCGGAACAGTAAACCCTGTTCCGACTACTGCCTCTCCCATATCGTCA
ATCTTCTCGAGGACTGGGGACCCTGCACCGAACATGGAGAACACAGCATCAGGATTCCTA
GGACCCCTGCTCGTGTTACAGGCGGTGTTTTTCTTGTTGACAAGAATCCTCACAATACCA
CAGAGTCTAGACTCGTGGTGGACTTCTCTCAATTTTCTAGGGGAAGCACCCGTGTGTCCT
GGCCAAAATTCGCAGTCCCCAACCTCCAATCACTCACCAACCTCTTGTCCTCCAACTTGT
CCTGGCTATCGCTGGATGTGTCTGCGGCGTTTTATCATCTTCCTCTTCATCCTGCTGCTA
TGCCTCATCTTCTTATTGGTTCTTCTGGACTACCAAGGTATGTTGCCCGTTTGTCCTCTA
CTTCCAGGACCTCAACTACAAGCACGGGACCATGCAAGACCTGCACGATTCCTGCTCAAG
GAACCTCTATGTTTCCCTCATGTTGCTGTACAAAACCTTCGGACGGAAACTGCACTTGTA
TTCCCATCCCATCATCCTGGGCTTTCGTAAGATTCCTATGGGAGTGGGCCTCAGTCCGTT
TCTCCTGGCTCAGTTTACTAGCGCCATTTGTTCAGTGGTTCGCCGGGCTTTCCCCCACTG
TTTGGCTTTCAGTTATATGGATGATGTGGTATTGGGGGCCAAGTCTGTACAACATCTTGA
GTCCCTTTATACCACTATTACCAATTTTCTTTTGTCTTTGGGTATACATTTAAACCCTAA
TAAAACCAAGCGATGGGGATATTCCCTTAATTTCATGGGATATGTAATTGGAAGTTGGGG
TACCTTACCACAAGAACATATTGTACGCAAAATCAAACAATGTTTCAGAAAACTTCCTGT
AAATAGGCCTATTGATTGGAAAGTGTGTCAAAGAATTGTGGGTCTTTTGGGCTTTGCTGC
CCCTTTTACACAATGTGGATATCCTGCCTTAATGCCTTTGTATGCATGTATTCAAGCTAA
GCAAGCTTTCACTTTTTCGTCCACTTACAAGGTGTTTCTGTGTAAACAATATCTGAACCT
TTACCCCGTTGCCCGGCAACGGTCCGGTCTCTGCCAAGTGTTTGCTGACGCAACCCCCAC
TGGTTGGGGCTTGGCCATTGGCCATCAGCGCATGCGTGGAACCTTTGTGGCTCCTCTGCC
GATCCATACTGCGGAACTCCTTGCGGCTTGTTTTGCTCGCAGCCGGTCTGGAGCAAAACT
TATCGGGACTGACAACTCTGTTGTCCTTTCTCGCAAATACACCTCGTTTCCATGGCTGCT
CGGATGTGCTGCCAACTGGATCCTTCGCGGGACGTCCTTTGTCTACGTCCCGTCGGCGCT
GAATCCCGCGGACGACCCGTCTCGGGGCCGCTTGGGGATCTATCGTCCCCTTCTTCGTCT
GCCGTTCCGGCCAACCACGGGGCGCACCTCTCTTTACGCGGTCTCCCCGTCTGTGCCTTC
TCATCTGCCGGGCCGTGTGCACTTCGCTTCACCTCTGCAGTCCATGGAGACCACCGTGAA
CGCCCTTATGCCAAGGTCTTGCATAAGAGGACTCTTGGACTCTATGTCAACGACCAGAGG
CATACTTCAAAGACTGTGTGTTTAAGGACTGGGAGGAGTTAGGGGAGGAGATCAGGTTAA
AGGTCTTTGTATTAGGAGGCTGTAGGCATAAATTGGTCTGTTCACCAGCACCATGCAACT
TTTTCACCTCTGCCTAATCATCATGTTCATGTCCTACTGTTCAAGCCTCCAAGCTGTGCC
TTGGGTGGCTTTGGGGCATGGAACCCTTATAAAGAATTTGGAGCTTCCGTGGAATTACTC
TCTTTTTGCCTTCTGATTTCTTTCCGTCTATTCGAGATCTCCTCGACACCGCCTCAGCTT
TGTACCGGGAGGCCTTAGAGTCTCCGGAGCATTGTTCACCTCACCATACAGCACTCAGGC
AAGCTGTTTGTGTTGGGGTGAGTTAATGAATCTGGCTACCTGGGTGGGAAGTAATTTGGA
AGACCCAGCATCCAGGGAATTAGTTGTCAGTTATGTTAACATTAATATGGGCCTAAAAAT
CAGACAACTATTGTGGTTTCACATTTCCTGTCTTACTTTTGGAAGAGAAACTGTTCTTGA
GTATTTGGTGTCTTTTGGAGTGTGGATTCGCACTCCTCCCGCTTACAGACCACCAAATGC
CCCTATCTTATCAACACTTCCGGAAACTACTGTTGTTAGAACGAGGCAGGTCCCCTAGAA
GAAGAACTCCCTCGCCTCGCAGACGAAGGTCTCAATCACCGCGTCGCAGAAGATCTCAAT
CTCGGGCTCAATGTTAGTATCCCTTGGACTCATAAGGTGGGAAACTTTACTGGGCTTTAT
TCTTCCACTGTACCTGTCTTTAATCCTGAGTGGCAAACTCCCTCTTTTCCTGACATTCAC
TTAAAAGAGGACATTATCAATAGGTGTCAACAATATGTGGGCCCTCTTACAGTTAATGAA
AAAAGGAGATTAAAATTAATTATGCCTGCTAGGTTTTATCCTAACCTTACCAAATATTTA
CCTTTAGATAAAGGCATTAAACCCTATTATCCTGAACACGCAGTTAATCATTACTTTAAA
ACTCGGCATTATTTACATACTCTGTGGAAAGCTGGCATTCTATATAAGAGAGAAACTACA
CGCAGCGCCTCATTTTGTGGGTCACCATATTCTTGGGAACAAGAGCTACAGCATATCCTC
TGGGATTCTTTCCCGATCATCAGTTGGACCCTGCGTTCGGAGCCAACTCAAACAATCCAG
ATTGGGACTTCAACCCCAACAAGGATCACTGGCCAGAGGCAATCAGGTAGGAGCGGG-GC
TTCGGGCCAGGGTTCACCCCACCACACGGAAGTCTTTTGGGGTGGAGCCCTCAGGCTCAG
GGCATATTCAAAGTCCGCAGCGCCTCCTCCTGCCTCCACCAATCGGCAGTCAGGACGACA
GCCTACTCCCATCTCTCCACCTCTAAGAGATACTCATCCTCAGGCCATGCAGTGGAA
>gnl|hbvnuc|KF873514_FT00000_P-C_Feature_FT:source_KF873514_FT00000_P-C_of_[Viruses]_Hepatitis_B_Virus_genotype_C_(isolate_053_EA_Gap)._Complete_genome._[Retro-transcribing_viruses]_(length=3215_residues).
TCCACAGCATTCCATCAAGCTCTGCAAGATCCCAGAGTAAGGGGTCTGTATTTTCCTGCT
GGTGGCTCCAGTTCCGGGGCAGTAAACCCTGTTCCGAATACTGTCTCTCCCATATCATCA
ATCTTCACGAAGACTGGGGACCCTGCAGCGAACATGGAGAACACAACATCAGGATTCCTA
GGACCCCTGCTCGTGTTACAGGCGGGGTTTTTCTTGTTGACAAGAATCCTCACAATACCG
CAGAGTCTAGACTCGTGGTGGACTTCTCTCAATTTTCTAGGGGAAGCTCCCGCGTGTCTT
GGCCAAAATTCGCAGTCCCAAACCTCCAATCACTCACTAACCTCTTGTCCTCCAACCTGT
CCTGGCTATCGTTGGATGTGTCTGCGGCGTTTTATCATATTCCTCTTCATCCTGCTGCTA
TGCCTCATCTTCTTGTTGGWTCTTCTGGATTATCAAGGTATGTTGCCCGTTTGTCCTCTA
CTTCCAGGATAACGACCACCAGCACGGGACCTTGCAGAACCTGCACGATAACTGCTCAAG
GAACCTCTATGTTTCCCTCATGTTGTTGTACAAAACCTTCGGACGGAAACTGCACCTGTA
TTCCCATCCCATCATCTTGGGCTTTCGCAAAATTCCTATGGGAGTGGGCCTCAGTCCGTT
TCTCCTGGCTCAGTTTACTAGTGCCATTTGTTCAGTGGTTCGCAGGGCTTTCCCCCACTG
TTTGGCTTTCAGTTATATGGATGATCTGGTATTGGGGGCCAAGTCTGTACAACATCTTGA
GTCCCTTTTTACCGCTGTTACCAATTTTCTTTTGTCTTTGGGTATACATTTAAATCCACA
CAAAACGAAAAGGTGGGGTTATTCTCTCCACTTCATGGGATATGTAATTGGGAGCTGGGG
RAGCTTACCGCAAGATCATATTATCCAAAAACTCAAACAGTGTTTTAGAAAACTTCCTGT
TAATAGGCCTATTGATTGGAAAGTATGCCAAAGAATTGTGGGTCTCTTGGGCTTCGCTGC
CCCTTTCACACAATGTGGGTATCCTGCATTAATGCCTTTGTATGCATGTATACATTCTAA
GCAAGCTTTCACTTTCTCGCCAACTTACAAGACCTTTCTGTGTAAACAATATCTGAACCT
TTACCCCGTTGCCCGGCAACGGCCCGGTCTCTGCCAAGTGTTTGCTGACGCAACCCCCAC
TGGCTGGGGCTTGGCTATAGGCCATCAGCGCATGCGKGGAACCTTTGTGGCTCCTCTGCC
GATCCATACTGCGGAACTCCTAGCAGCCTGTTTCGCTCGCAGCCGGTCTGGGGCGAACCT
TCTCGGCACTGACAACTCTGTTGTCCTCTCTCGGAAGTACACCTCCTTTCCATGGCTGCT
CGGTTGTGCTGCCAACTGGATCCTGCGCGGGACGTCCTTTGTCTACGTCCCGTCGGCGCT
GAACCCCGCGGACGACCCTTCTCGGGGCCGCTTGGGGCTCTACCGTCCCCTTCTTCGTCT
GCCGTTCCGGCCGACCACGGGGCGCACCTCTCTTTACGCGGTCTCCCCGTCTGTGCCTTC
TCATCTGCCGGACCGTGTGCACTTCGCTTCACCTCTGCAGTCCATGGAGACCACCGTGAA
CACCCTTCTGCCAAGGTCTTGCATAAGAGGACTCTTGGACTCTATGTCAACGACCAGAGG
CATACTTCAAAGACTGTTTGTTCAAAGACTGGGAGGAGTTGGGGGAGGAGATTAGGTTAA
AGRTYTTTGTACTAGGAGGCTGTAGGCATAAATTGGTCTGTTCACCAGCACCATGCAACT
TTTTCACCTCTGCCTAATCATCATGTTCATGTCCTACTGTTCAAGCCTCCAAGCTGTGCC
TTGGGTGGCTTTAGGGCATGGAACCCKTATAAAGAATTTGGAGCTTCTGTGGAGTTACTC
TCTTTTTGCCTTCTGATTTCTTTCCGTCTATTCGTGATCTCCTCGACACAGCCGCCGCTC
TGTATCGAGAGKCCTTAGAGTCTCCGGAACATTGCTCAGCTCACCATACAGCACTCAGGC
AAGCTATTTRTGTTGGGGTGCGTTAATGAATCTGGCCACCTGGGTGGGAAGTAATTTGGA
CGACCCAGCATCCAGGGAATTAGTAGTCAGYTATGTCAATGTTAATATGGGCCTACAAAT
TAGACAACTATTGTGGTTTCACATTTCCTGCCTGACTTTTGGAAGAACCACTGTGCTTGA
GTATTTGGTGTCTTTTGGAGTGTGGATTCGCACTCCTCAAGCTTACAGACCACCAAATGC
CCCTATCTTATCAACACTTCCGGAAACTACTGTTGTTAGAACGAGGCAGGTCCCCTAGAA
GAAGAACTCCCTCGCCTCGCAGACGAAGGTCTCAATCGCCGCGTCGCCGAAGATCTCAAT
CTCGGGATCAATGTTAGTATCCCTTGGACTCATAAGGTGGGAAACTTTACTGGGCTTTAT
TCTTCTACTGTACCTGTCTTTAATCCTGAGTGGCAAACTCCTTCTTTTCCTGATATTCAC
TTACGGGAGGACATTATCAATAGGTGTCAACAATATGTGGGCCCTCTTACAGTTAATGAA
AAAAGACGATTGAAATTAATTATGCCTGCAAGGTTCTATCCTACTCTTACCAAATATTTG
CCCTTAGACAAAGGCATTAAACCTTATTATCCTGAACATGCAGTTAATCATTACTTCAAA
ACCAGGCATTATTTACATACTCTGTGGAAGGCTGGCATTCTCTATAAGAGAGAAACTACA
CGCAGCGCCTCATTTTGTGGGTCACCATATTCTTGGGAACAAGAGCTACAGCATATCCTC
TGGGATTCTTTCCCGATCACCAGTTGGACCCTGCGTTCGGAGCCAACTCAAACAATCCAG
ATTGGGACTTCAACCCCAACAAGGATCACTGGCCAGAGGCAATCAGGTAGGGGCGGGAGC
TTCGGGCCAGGGCTCACCCCACCACACGGCGGTCTTTTGGGGTGGAGCCCGCAGGCCCAG
GGCATATTCAAAGTCAGTAGCACCTCCTCCTGCCTCCACCAATCGGCAGTCAGGAAGACA
GCCCACTCCCATCACACCACCCCTAAGAGACACTCATCCTCAGGCCATGCAGTGGAA
>gnl|hbvnuc|KJ803809_FT00000_P-C_Feature_FT:source_KJ803809_FT00000_P-C_of_[Viruses]_Hepatitis_B_Virus_genotype_C_(isolate_MY571524)._Complete_genome._[Retro-transcribing_viruses]_(length=3215_residues).
TCCAGGGGCCTATACCTAGCTCTGGCAGATCCCAGAGTGAGGGGCCTATATTTTCCTGCT
GGTGGCTCCAGTTCCGGAACAGTAAACCCTGTTCCGACTACTGCCTCTCCCATATCGTCA
ATCTTCTCGAGGACTGGGGACCCTGCACCGAACATGGAGAACACAACATCAGGATTCCTA
GGACCCCTGCTCGTGTTACAGGCGGGGTTTTTCTTGTTGACAAGAATCCTCACAATACCA
CAGAGTCTAGACTCGTGGTGGACTTCTCTCAATTTTCTAGGGGGAGCACCCACGTGTCCT
GGCCAAAATTCGCAGTCCCCAATCTCCAATCACTCACCAACCTCTTGTCCTCCAATTTGT
CCTGGCTATCGCTGGATGTGTCTGCGGCGTTTTATCATATTCCTCTTCATCCTGCTGCTA
TGCCTCATCTTCTTGTTGGTTCTTGTGGACTACCAAGGTATGTTGCCCGTTTGTCCTGTG
CTTCCAGGACATCAACTACCAGTACGGGACCTTGCAAGACCTGCACGAATCCTGCTCAAG
GAACCTCTATGTTTCCCTCTTGTTGCTGTACAAAACCTTCGGACGGAAATTGCACTTGTA
TTCCCATCCCATCATCTTGGGCTTTCGCAAGATTCCTATGGGAGTGGGCCTCAGTCCGTT
TCTCCTGGCTCAGTTTACTAGTGCCATTTGTTCAGTGGTTCGTAGGGCTTTCCCCCACTG
TGTGGCTTTCAGTTATATGGATGATGTGGTATTGGGGGCCAAGTCTGTACAACATCTTGA
GTCCCTTTTTACCGCTATTACCAATTTTCTTTTGTCTTTGGGTATACATTTGAACCCTAA
TAAAACCAAGCGTTGGGGCTACTCCCTCAACTTTATGGGATATGTAATTGGAAGTTGGGG
TACTTTACCACAGGAACATATTGTACTAAAACTCAAGCAATGTTTTCAAAAACTTCCTGT
AAATAGACCTATTGATTGGAAAGTATGTCAAAGAATTGTGGGTCTTTTGGGCTTTGCTGC
CCCTTTTACGCAATGTGGTTATCCTGCCTTAATGCCTTTGTATGCATGTATACAGGCTAA
GCGGGCTTTTACTTTCTCGCCAACTTACAAGGCCTTTCTGTGTCAACAATATCGAAACCT
TTACCCCGTTGCCCGGCAACGGTCAGGCCTCTGCCAAGTGTTTGCTGATGCAACCCCCAC
TGGATGGGGCTTGGCCATAGGCCATCAGCGCATGCGTGGAACCTTTGTGGCTCCTCTGCC
GATCCATACTGCGGAACTCCTAGCGGCTTGTTTTGCTCGCAGCCGGTCTGGAGCGAAACT
CATCGGAACGGACAACTCTGTTGTCCTCTCTCGCAAATACACCTCCTTTCCATGGCTGCT
AGGGTGTACTGCCAACTGGATCCTGCGCGGGACGTCCTTTGTCTACGTCCCGTCGGCGCT
GAATCCCGCGGACGATCCGTCTCGCGGCCGCTTGGGTCTCTATCGTCCCCTTCTGCGTCT
GCCGTTCCGGCCGACCACGGGGCGCACCTCTCTTTACGCGGTCTCCCCGTCTGTGCCTTC
TCATCTGCCGGACCGTGTGCACTTCGCTTCACCTCTGCAGTCCATGGAGACCACCGTGAA
CGCCCATCTGCCAAGGTCTTACATAAGCGGACTCTTGGACTCTATGTCAACGACCAGAGG
CGTACTTCAAAGACTGTGTGTTTAAAGACTGGGAGGAGTTGGGGGAGGAGATTAGGTTAA
AGGTCTTTGTACTAGGAGGCTGTAGGCATAAATTGGTCTGTTCACCAGCACCATGCAACT
TTTTCACCTCTGCCTAATCATCATGTTCATGTCCTACTGTTCAAGCCTCCAAGCTGTGCC
TTGGGTGGCTTTAGGGCATGGAACCCCTATAAAGAATTTGGAGCTTCTGTGGAGTTACTC
TCGTTTTGCCTTCTGACTTCTTTCCTTCTATTCGAGATCTCCTCGACACCGCCTCTGCTT
TGTATCGGGAGGCCTTAGAGTCTCCGGAACATGTTTCACCTCACCATACAGCACTCAGGC
AAGCTATTTGTGTTGGGGTGAGTTGATGAATCTGGCCACCTGGGTGGGAAGTAATTTGGA
AGACCCAGCATCCAGGGAATCAGTAGTCAGCTATGTCAATGTTAATATGGGCCTAAAAAT
CAGACAACTATTGTGGTTTCACATTTCCTGTCTTACTTTTGGAAGAGAAACTGTCCTTGA
GTATTTGGTGTCTTTTGGAGTGTGGATTCGCACTCCTCCCCCTTATAGACCACCAAATGC
CCCTATCTTATCAACACTTCCGGAAACTGCTGTTATTAGAACGAGGCAGGTCCCCTAGAA
GAAGAACTCCCTCGCCTCGCAGACGAAGGTCTCAATCGCCGCGTCGCAGAAGATCTCAAT
CTCGGGCTTAATGTTAGTATCCCTTGGACTCATAAGGTGGGAAACTTTACTGGACTTTAT
TCTTCTACTGTACCTGTCTTTAATCCTGAGTGGCAAACGCCCTCCTTTCCTAATATACAT
TTGCAGGAGGACATTATCGATAGATGTCAACAATATGTAGGCCCTCTTACAGTTAATGAA
AAGAGGAGATTAAAATTAATTATGCCTGCTAGGTTCTATCCGAACCTTACCAAATATTTG
CCCTTAGACAAAGGCATTAAACCTTATTATCCGGAACATGCAGTTAATCATTACTTCAAA
ACTAGGCATTATTTACATACTCTGTGGAAGGCTGGCGTTCTATATAAGAGAGAAACTACA
CGAAGCGCCTCATTTTGTGGGTCACCATATTCTTGGGAACAAGAGCTACAGCATATCCTC
TGGGATTCTTTCCCGATCACCAGTTGGACCCGGCATTCGGAGCCAATTCAAACAATCCAG
ATTGGGACTTCAACCCCAACAAGGATCAATGGCCAGCGGCAATCAGGTAGGAGTGGGATC
TTCGGGCCGGGGTTCACTCCACCACACGGCAATCTTTTGGGGTGGAGCCCTCAGGCTCAG
GGCATATTCAAAGTCAGCAGCGCCTCCTCCTGCCTCCACCAATCGGCAGTCAGGAAGACA
GCCCACTCCCATCTCTCCACCTCTAAGAGACAGTCATCCTCAGGCCACGCAGTGGAA
>gnl|hbvnuc|HM011479_FT00000_P-C_Feature_FT:source_HM011479_FT00000_P-C_of_[Viruses]_Hepatitis_B_Virus_genotype_C._Complete_genome._[Retro-transcribing_viruses]_(length=3215_residues).
TCCACAACATTCCACCAAGCTCTGCTAGATCCCAGAGTGAGGGGCCTATATTTTCCTGCT
GGTGGCTCCAGTTCCGGAACAGTAAACCCTGTTCCGACTACTGCCTCTCCCATATCGTCA
ATCTTCTCGAGGACTGGGGACCCTGCACCGAACATGGAGAACACAACATCAGGATTCCTA
GGACCCCTGCTCGTGTTACAGGCGGGGTTTTTCTTGTTGACAAGAATCCTCATAATACCA
CAGAGTCTAGACTCGTGGTGGACTTCTCTCAATTTTCTAGGGGGAGTACCCACGTGTCCT
GGCCAAAATTCGCAGTCCCCAACCTCCAATCACTTACCAACCTCTTGTCCTCCAACTTGT
CCTGGCTATCGCTGGATGTGTCTGCGGCGTTTTATCATATTCCTCTTCATCCTGCTGCTA
TGCCTCATCTTCTTGTTGGTTCTTCTGGACTACCAGGGTATGTTGCSCGTTTGTCCTCTA
CTTCCAGGACATCAACCACCAGCACGGGGCCATGCAAGACCTGCACGACTCCTGCTCAAG
GAACCTCTATGTTTCCCTCTTGTTGCTGTACAAAACCTTCGGACGGAAACTGCACTTGTA
TTCCCATCCCATCATCCTGGGCTTTCGCAAGATTCCTATGGGAGTGGGCCTCAGTCCGTT
TCTCCTGGCTCAGTTTACTAGTGCCATTTGTTCAGTGGTTCGTAGGGCTTTCCCCCACTG
TTTGGCTTTCAGTTATATGGATGATGTGGTATTGGGGGCCAAGTCTGTDCAACATCTTGA
GKCCCTTTTTACCTCTATTACCAATTTTCTTTTGTCTTTGGGTATACATTTAAACCCTMA
TAAAACCAAACGTTGGGGCTACTCCCTTAACTTCATGGGATATGTAATTGGAAGTTGGGG
TACTTTRCCGCAGGAACATATTGTAMYAAAAMTCAAGCAATGTTTTCGAAAATTGCCTGT
MAATAGACCTATTGATTGGAAAGTATGTCAAMGAATTGTGGGTCTTTTGGGCTTTGCTGC
CCCTTTTACRCAATGTGGCTATCCTGCCTTGATGCCTTTATATGCATGTATACAATCTAA
GCAGGCTTTCACTTTCTCGCCAACTTACAAGGCCTTTCTGCGTAATCAATATCTGAACCT
TTACCCCGTTGCCCGGCAACGGTCWGGTCTATGCCAAGTGTTTGCTGACGCAACCCCCAC
TGGATGGGGCTTGGCCATCGGCCATCAGCGCATGCGTGGAACCTTTGTGGCTCCTCTGCC
GATCCATACNGCGGAACNCCTAGCAGCTTGTTTTGCTCGCAGCCGGTCTGGAGCGAAACT
TMTCGGWACCGACAACTCTGTKGTCCTCTCTCGGAAATACACCTCCTTTCCATGGCTGCT
AGGRTGTGCTGCCAACTGGATCCTGCGCGGGACGTCCTTTGTCTACGTCCCGTCGGCGCT
GAATCCCGCGGACGACCCGTCTCGGGGCCGTTTGGGGCTCTACCGTCCCCTTCTGCGTCT
GCCGTTCCGGCCGACCACGGGGCGCACCTCTCTTTACGCGGTCTCCCCGTCTGTGCCTTC
TCATCTGCCGGACCGTGTGCACTTCGCTTCACCTCTGCAGTCCATGGAGACCACCGTGAA
CGCCCAYCTGCCAAGGTCTTACATAAGAGGACTCTTGGACTCTATGTCAACGACCAGAGG
CATACTTCAAAGACTGTGTGTTTAAAGACTGGGAGGAGTTGGGGGAGGAGAYTAGGTTAA
AGATTTTTGTACTAGGAGGCTGTAGGCATAAATTGGTCTGTTCACCAGCACCATGCAACT
TTTTCACCTCTGCCTAATCATCTTGTTCATGTYCTACTKTTCAAGCCTCCAAGCTGTGCC
TTGGGTGGCTTTAGGRCATGGAACCCGTATAAAGAATTTGGAGCATCTGYGGAGTTAMTC
TCTTTTTGCCTTCTGACTTCTTTCCTTCTRTTCGAGATCTCATCGACACCGCCTCTGCTT
TRTATCGGGAGGCCTTAGAGTCTCCGGAACATWKYTCASCTCACCATACAGCAMTCAGGC
AAGCTCTTTGTGTTGGGTTGAGTTGATGAATCTGGCCACCTGGGTGGGAAGTAATTTGGA
TGACCCARSATCCAGGGAAKYAGTAGTCARCCATGTCAATGTTAATATGGGCMTAAAAAT
CAGACAACTATTGTGGTTTCACATTTCCTGTCTTACTTTTGGAAGARMWACTGTTCTTGA
GTATTTGGTATCYTTTGGAGTGTGGATTCGCACTCCTGYCGCTTACAGACCACCAAATGC
CCCTATCTTATCAACACTTCCGGAAACTRCTGTTGTTAGAACGAKGCAGGYCCCCTAGAA
GAAGAACTCCCTCGCCTCGCAGACGAAGGTCTCAATCGCCGCGTCGCAGAAGATCTCRRT
CTCGGGCTCAATGTTAGTATCCCTTGGACTCATAAGGTGGGAAACTTTACTGGGCTTTAT
TCTTCTACTGTACCTGTCTTTAATCCTGAGTGGCAAACTCCYTCCTTTCCTCACATTCAT
TTAMAGGAGGACATTATTAATAGATGTCAACAATATGTGGGCCCTCTTACGGTTAATGAA
AAAAGGAGATTAAAATTAATTATGCCTGCTAGGTTYTATCCTAACCTTACTAAATATTTG
CCCTTAGACAAAGGCATTAAACCGTATTATCCTGAACATGCARTTAATCATTACTTCAAA
ACTAGGCATTATTTACATACTCTGTGGAAGGCTGGCATTCTATATAAGAGAGAAACTACA
CGCAGCGCCTCATTTTGTGGGTCACCATATTCTTGGGAACAAGAGCTACAGCATATCCTC
TGGGATTCTTTCCCGATCACCAGTTGGACCCKGCGTTCGGAGCCAACTCAAACAATCCAG
ATTGGGACTTCAACCCCAACAAGGATCACTGGCCAGAGGCAATCAGGTAGGAGTGGGAGC
TTCGGGCCAGGGTTCACCCCACCACACGGTGGTCTTTTGGGGTGGAGCCCTCAGGCTCAG
GGCAYATTCAAAGTCAGCAGCACCTCCTCCTGCCTCCACCAATCGGCAGTCAGGAAGACA
GCCYACTCCCATTTCTCCACCTCTAAGAGACAGTCATCCTCAGGCCATGCAGTGGAA
>gnl|hbvnuc|AB367420_FT00000_P-C_Feature_FT:source_AB367420_FT00000_P-C_of_[Viruses]_Hepatitis_B_Virus_genotype_C_(isolate_LAMr_Pt._29)._Complete_genome._[Retro-transcribing_viruses]_(length=3215_residues).
TCCACAACATTTCACCAGGCTCTGCTAGATCCCAGAGTGAGGGGCCTATATTTTCCTGCT
GGTGGCTCCAGTTCCGGAACAGTAAACCCTGTTCCGACTACTGCCTCACCCATATCGTCA
ATCTTCTCGAGGACTGGGGACCCTGCACCGAACATGGAGAACACAACATCAGGATTCCTA
GGACCCCTGCTCGTGTTACAGGCGGGGTTTTTCTTGTTGACAAGAATCCTCACAATACCA
CAGAGTCTAGACTCGTGGTGGACTTCTCTCAATTTTCTAGGGGAAGTACCAAAGTGTCCT
GGCCAAAATTCGCAGTCCCCAACCTCCAATCACTCACCAACCTCTTGTCCTCCAATTTGT
CCTGGCTATCGCTGGATGTGTCTGCGGCGTTTTATCATATTCCTCTTCATCCTGCTGCTA
TGCCTCATCTTCTTGTTGGTTCTTCTGGACTACCAAGGTATGTTGCCCGTTTGTCCTCTA
CTTCCAGGACATCAACTACCAGCACGGGACCATGCAAGACCTGCACGATTCCTGCTCAAG
GAACCTCTATGTTTCCCTCTTGTTGCTGTACAAAACCTTCGGACGGAAACTGCACTTGTA
TTCCCATCCCATCATCCTGGGCTTTCGCAAGATTCCTATGGGAGTGGGCCTCAGTCCGTT
TCTCATGGCTCAGTTTACTAGTGCCATTTGTTCAGTGGTTCGTAGGGCTTTCCCCCACTG
TTTGGCTTTCAGTTATATTGATGATGTGGTATTGGGGGCCAAATCTGTACAACATCTTGA
GTCCCTTTTTACCTCTATTACCAATTTTCTGTCTTCTTTGGGTATACATTTGAACCCTAA
TAAAACCAAACGTTGGGGCTACTCCCTTAACTTTATGGGATATGTAATTGGAAGTTGGGG
TACTTTACCACAAGAACATATTGTACAAAAAATCAAGCAATGTTTTCGAAAACTGCCTGT
AAATAGACCTATTGATTGGAAAGTATGTCAAAGAATTGTGGGTCTTTTGGGCTTTGCTGC
CCCTTTTACACAATGTGGCTATCCTGCCTTGAAGCCTTTATATGCATGTATACAATCTAA
GCAGGCTTTCACTTTCTCGCCAATTTACAAGGCCTTTCTGCGTAAACAATATCTGAACCT
TTACCCCGTTGCCCGGCAACGGTCAGGTCTTTGCCAAGTGTTTGCTGACGCAACCCCCAC
TGGATGGGGCTTGGCCATAGGCCATCGGCGCATGCGTGGAACCTTTGTGGCTCCTCTGCC
GATCCATACTGCGGAACTCCTAGCAGCTTGTTTTGCTCGCAGCCGGTCTGGAGCGAAACT
TATCGGCACCGACAACTCTGTTGTCCTCTCTCGGAAATACACCTCCTTTCCATGGCTGCT
AGGGTGTGCTGCCAACTGGATCCTGCGCGGGACGTCCTTTGTCTACGTCCCGTCGGCGCT
GAATCCCGCGGACGACCCGTCTCGGGGCCGTTTGGGACTCTATCGTCCCCTTCTTCATCT
GCCGTTCCGGCCGACCACGGGGCGCACCTCTCTTTACGCGGTCTCCCCGTCTGTGCCTTC
TCATCTGCCGGACCGTGTGCACTTCGCTTCACCTCTGCAGTCCATGGAGACCACCGTGAA
CGCCCATCTGCCAAGGTCTTACATAAGAGGACTCTTGGACTCTATGTCAACGACCAGAGG
CATACTTCAAAGACTGTGTGTTTAAAGACTGGGAGGAGTTGGGGGAGGAGACTAGATTAA
TGATCTTTGTACTAGGAGGCTGTAGGCATAAATTGGTCTGTTCACCAGCACCATGCAACT
TTTTCACCTCTGCCTAATCATCATGTTCATGTCCTACTGTTCAAGCCTCCAAGCTGTGCC
TTGAGTGGCTTTAGGGCATGGAACCCATATAAAGAATTTGGAGCTTCTGCGGAGTTACTC
TCTTTTTGCCTTCTGACTTTTTTCCTTCTATTCGAGATCTCCTCGACACCGCCTCAGCTT
TATATCGGGAGGCCTTAGAGTCTCCGGAACATTGTTCACCTCACCATACAGCACTCAGGC
AAGCTATTTGTGTTGGGGTGAGTTGATGAATCTGGCCACTTGGGTGGGAAGTAATTTGGA
AGACCCAGCATCACGGGAATTAGTAGTCAGCTATGTCAATGTTAATATGGGCCTGAAACT
CAGACAAATATTGTGGTTTCACATTTCCTGTCTTACTTTTGGAAGAGAAACTGTTCTTGA
GTATTTGGTGTCTTTTGGAGTGTGGATTCGCACTCCTACCGCTTACAGGCCACCAAATGC
CCCTATCCTATCAACACTTCCGGAAACTACTGTTATTAGAACGAGGCAGGTCCCCTAGAA
GAAGAACTCCCTCGCCTCGCAGACGAAGGTCTCAATCGCCGCGTCGCAGAAGATCTCAAT
CTCGGGCCCCATGTTAATATCCCTTGGACTCATAAGGTGGGAAACTTTACTGGGCTTTAT
TCTTCTACTGTACCTGTCTTTAATCCTGAGTGGCAAACTCCCTCCTTTCCTCACATTCAT
TTACAGGAGGACATTATTAATAGATGTCAACAATATGTGGGCCCTCTTACAGTTAATGAA
AAAAGGAGATTAAAATTAATTATGCCTGCTAGGTTCTATCCTACCCTTACCAAATATTTG
CCCTTGGATAAAGGCATTAAACCGTATTATCCTGAAAATGCAGTTAATCATTACTTCAAA
ACCAGGCATTATTTACATACTCTGTGGAAGGCTGGCATTCTATATAAGAGAGAATCTACA
CGCAGTGCCTCATTTTGTGGGTCACCATATTCTTGGGAACAAGAGCTACAGCATATCCTC
TGGGATTCTTCCCCGATCACCAGTTGGACCCTGCGTTCGGAGCCAACTCAAACAATCCAG
ATTGGGACTTCAACCCCAACAAGGATCACTGGCCAGAGGCAATCAGGTAGGAGCGGGAGC
TTCGGATCAGGGTTCACCCCACCGCACGGCGGTCTTTTGGGGTGGAGCCCTCAGGCTCAG
GGCATATTCAAAGTCAGCAGCACCTCCTCCTGCCTCCACCAATCGGCAGTCGGGGAGACA
GCCTACTCCCATCTCTCCACCTCTAAGAGACAGTCATCCTCAGGCCATGCAGTGGAA
>gnl|hbvnuc|KF873536_FT00000_P-C_Feature_FT:source_KF873536_FT00000_P-C_of_[Viruses]_Hepatitis_B_Virus_genotype_C_(isolate_062_WA_Man)._Complete_genome._[Retro-transcribing_viruses]_(length=3215_residues).
TCCACAGCATTTCACCAAGCTCTGCAAGATCCCAGAGTAAGGGGCCTGTATTTTCCTGCT
GGTGGCTCCAGTTCCGGAACAGTRAACCCTGTTCCGAATACTGTCTCTCACATATCATCA
AYCTTCRCGACGACTGGGGACCCTGCAACGAACATGGAGAACACAACATCAGGATTCCTA
GGACCCCTGCTCGYGTTACAGGCGGGGTTTTTCTTGTTGACAAGAATCCTCACAATACCG
CAGAGTCTAGACTCGTGGTGGACTTCTCTCAGTTTTCTAGGGGRAGYTCCCSCGTGTCKT
GGCCAAAATTCGCAGTCCCAAACCTCCAATCACTCACYAACCTCTTGTCCTCCAACMTGT
CCTGGCTATCGTTGGATGTGTCTGCGGCGTTTTATCATCTTCCTCTTCATCCTGCTGCTA
TGCCTCAYCTKCTTGTTGGTTCTTCTGGACTATCAAGGTATGTTGCCCGTTTGTCCTCTA
CTTCCAGGATAACGACCACCAGCACGGGACCTTGCAGAACCTGCACGATCACTGCTCAAG
GAACCTCTATGTTTCCCTCATGTTGCTGTACAAAACCTTCGGACRGMAATTGCACCTGTA
TTCCCATCCCATCRTCTTGGGCTTTCGCAAAATTCCTATGGGAGTGGGCCTCAGTCCGTT
TCTCCTGGCTCAGTTTACTAGCGCCATTTGTTCAGTGGTTCGCAGGGCTTTCCCCCACTG
TTTGGCTTTCAGTTATATGGATGATCTGGTATTGGGGGCCAAGTCTGTACAACATCTTGA
GTCCCTTTTTCCCGCTRTTACCAATTTTCTTTTGTCTTTGGGTATACAYTTGAATCCCAA
CAAAACAAAAAGATGGGGTTATTCCCTTAACTTCATGGGATATGTRATTGGAAGCTGGGG
AAGCTTACCACAAGATCATATTGTGCAAAAAATCAMACTCTGTTTCAGAAAACTCCCTGT
TAATAGGCCTATTGATTGGAAAGTATGCCAACGAATTGTGGGTCTGTTGGGCTTTGCTGC
CCCTTTTACACAATGTGGGTATCCTGCCTTAAWGCCTTTATATGCATGTATACAAGCTAA
GCGGGCTTTTACGTTCTCGCCAACTTACAAGGCCTTTCTGCGCCAACAATATCTGAACCT
TTACCCCGTTGCCCGGCAACGGGCAGGTCTTTGCCAAGTGTTTGCTGACGCAACCCCCAC
TGGCTGGGGCTTGGCCATAGGCCATCAGCGCCTGCGGGGAACCTTTGTGGCTCCTCTGCC
GATCCATACTGCGGAACTTCTGGCAGCCTGTTTCGCTCGCAGCAGGTCTGGAGCGAACCT
CATCGGGACTGACAACKCTGTTGTCCTCTCTCGGAAATACACCTCGTTCCCATGGCTGCT
CGGTTGTGCTGCCAACTGGATCCTGCGAGGGACGTCCTTTGTCTACGTCCCGTCGGCGCT
GAATCCCGCGGACGACCCGTCTCGCGGCCGCTTGGGGATCTRCCGTCCCCTTCTTCGTCT
GCCGTTCCGGCCGACCACGGGGCGCACCTCTCTTTACGCGGTCTCCCCGTCTGTGCCTTC
TCATCTTCCGGTCCGTGTGCACTTCGCTTCACCTCTGCAGTCCATGGAGACCACCGTGAA
CGCCCTTCTGCCAAGGTCTTGCATAAGAGGACTCTTGGACTCYATGTCAACGACCAGAGG
CATACTTCAAAGACTGTTTGTTTAAAGACTGGGAGGAGTTGGGGGAGGAGAWTAGGTTAA
WGATYTTTGTAYTAGGAGGCTGTAGGCATAAATTGGTCTGTTCACCAGCACCATGCAACT
TTTTCACCTCTGCCTAATCATCWTGTTCATGTCCTACTGTTCAAGCCTCCAAGCTGTGCC
TTGGKTGGCTTTGGGGCATGGAACCMTTATAAAGAATTTGGAGCTTCAGTGGAGTTACTC
TCTTTTTGCCTTCTGATTTCTTTCCATCTATTCGAGATCTTCTCGACACCGCCGCCGCTC
TATATCGGGAGGCCTTAGAGTCTCCGGAACATTGYTCACCTCACCATACAGCACTCAGGC
AAGCTATTTGTGTTGGGGTGAGTTAATGAATCTGGCTACCTGGGTGGGAAGTAATTTGGA
AGATCCAGCATCCAGAGAATTAGTAGTCRGTTATGTCAATGTTAATATGGGCCTRAAAMT
TAGACAAMTATTATGGTTTCAYATTTCCTGTCTTACTTTTGGAAGAGAAACTGTTCTTGA
GTATTTGGTGTCTTTTGGAGTGTGGATTCGCACTCCTAYCGCTTACAGACCAYCAAATGC
CCCTATCTTATCAACACTTCCGGAAACTACTGTTGTTAGAACGAGGCAGGWCCCYTAGAA
GAAGAACTCCCTCGCCTCGCCGACGAAGGTCTCAATCGCCGCGTCGCAGAAGATCTCAAT
CTCGGGATCAATGTTAGTATCCCGTGGACTCATAAGGTGGGAAACTTTACGGGGCTTTAT
TCTTCTACTGTACCTGTCTTTAATCCTGAGTGGCAAACTCCCTCTTTTCCCGACATTCAT
TTACATGAAGATATTATCCATAGGTGTCAACAATATGTGGGCCCTCTTACAGTTAATGAA
AAAAGRAGATTAAAATTAATTATGCCTGCTAGGTTTTATCCTAACATTACCAAATATTTG
CCCTTAGAGAAAGGCATTAAACCTTATTATCCTGAACATGCAGTTAATCATTACTTCAAA
ACTAGACATTATTTACATACTCTGTGGAAGGCTGGGATTCTATATAAGAGAGAAACTACA
CGTAGCGCCTCATTTTGTGGGTCACCATATTCTTGGGAACAAGAGCTACAGCATATCCTC
TGGGATTTTTTCCCGATCACCAGTTGGACCCTGCATTCGGAGCCAACTCAAACAATCCAG
ATTGGGACTTCAACCCCAACAAGGATCACTGGCCASAGGCAMTCAGGTAGGAGCGGGAGC
TTCGGGCCAGGGTTCACTCCACCACACGGAGGTCTTTTGGGGTGGAGCCCACAGGCTCAG
GGCATATTCAAAGTCAGCAGCTCCTCCTCCTGCTTCCACCAATCGGCAGTCAGGAAGACA
GCCTACTCCCATCTCTCCACCTCTAAGAGACACTCATCCTCAGGCCATGCAGTGGAA
>gnl|hbvnuc|AB670295_FT00000_P-C_Feature_FT:source_AB670295_FT00000_P-C_of_[Viruses]_Hepatitis_B_Virus_genotype_C_(isolate_Non-HCC_pt_No.22)._Complete_genome._[Retro-transcribing_viruses]_(length=3215_residues).
ACCACAACATTCCACCAAGCTCTGCTAGATCCCAGAGTGAGGGGCCTATATTTTCCTGCT
GGTGGCTCCAGTTCCGGAACAGTAAACCCTGTTCCGACTACTGCCTCTCCCATATCGTCA
ATCTTCTCGAGGACTGGGGACCCTGCACCGAACATGGAGAGCACAACATCAGGATTCCTA
GGACCCCTGCTCGTGTTACAGGCGGGGTTTTTCTTGTTGACAAGAATCCTCACAATACCA
CAGAGTCTAGACTCGTGGTGGACTTCTCTCAATTTTCTAGGGGGAGTACCCACGTGTCCT
GGCCAAAATTCGCAGTCCCCAACCTCCAATCACTCACCAACCTCTTGTCCTCCAATTTGT
CCTGGCTATCGCTGGATGTGTCTGCGGCGTTTTATCATATTCCTCTTCATCCTGCTGCTA
TGCCTCATCTTCTTGTTGGCTCTTCTGGACTACCAAGGTATGTTGCCCGTTTGTCCTCTA
CTTCCAGGACATCAACTACCAGCACGGGACCATGCAAGACCTGCACGATTCCTGCTCAAG
GAACCTCTATGTTTCCCTCTTGTTGCTGTACAAAACCTTCGGACGGAAACTGCACTTGTA
TTCCCATCCCATCATCCTGGGCTTTCGCAAGATTCCTATGGGAGTGGGCCTCAGTCCGTT
TCTCCTGGCTCAGTTTACTAGTGCCATTTGTTCAGTGGTTCGTAGGGCTTTCCCCCACTG
TTTGGCTTTCAGTTATATGGATGATGTGGTATTGGGGGCCAAGTCTGTACAACATCTTGA
GTCCCTTTTTACCTCTRTTACCAATTTTCTTTTGTCTTTGGGTATACATTTGAACCCTCA
TAAAACCAAACGTTGGGGCTACTCCCTTAACTTCATGGGATATGTAATTGGAAGTTGGGG
TACTTTACCACAGGAACATATTGTATTAAAAATCAAGCAATGTTTTCGGAAACTACCTGT
AAATAGACCTATTGATTGGAAAGTATGTCAACGCATTGTGGGTCTTTTGGGCTTTGCTGC
CCCTTTTACACAATGTGGCTATCCTGCCTTGATGCCTTTATATGCATGTATACAATCTAA
GCAGGCTTTCACTTTCTCGCCAACTTACAAGGCCTTTCTGTGTCAACAATACCTGCACCT
TTACCCCGTTGCCCGGCAACGGTCTGGTCTCTGCCAAGTGTTTGCTGACGCAACCCCCAC
TGGCTGGGGCTTGGCCATAGGCCATCGGCGCATGCGTGGAACCTTTGTGGCTCCTCTGCC
GATCCATACTGCGGAACTCCTGGCAGCTTGTTTTGCTCGCAGCCGGTCTGGAGCAAAACT
GATCGGGACTGACAACTCTGTTGTCCTCTCTCGGAAATACACCTCCTTCCCATGGCTGCT
CGGATGTGCTGCCAACTGGATCCTGCGCGGGACGTCCTTTGTCTACGTCCCGTCGGCGCT
GAATCCCGCGGACGACCCGTCTCGGGGCCGTTTGGGCCTCTACCGTCCCCTTCTTCATCT
GCCGTTCCGGCCGACCACGGGGCGCACCTCTCTTTACGCGGTCTCCCCGTCTGTGCCTTC
TCATCTGCCGGACCGTGTGCACTTCGCTTCACCTCTGCAGTCCATGGAGACCACCGTGAA
CGCCCATCTGCCAAGCTCTTATATAAGAGGACTCTTGGACTCTATGTCAACGACCAGAGG
CATACTTCAAAGACTGTTTGTTTAAGGACTGGGAGGAGTTGGGGGAGGAGATTAGGTTAA
TGATCTTTGTACTAGGAGGCTGTAGGCATAAATTGGTCTGTTCACCTGCACCATGCAACT
TTTTCACCTCTGCCTAATCATCATGTTCATGTCCTACTGTTCAAGCCTCCAAGCTGTGCC
TTGGGTGGCTTTAGGGCATGGAACCCGTATAAAGAATTTGGAGCTTCTGCGGAGTTAGTC
TCTTTTTGCCTTCTGACTTCTTTCCTTCTATTCGAGATCTCCTCGACACCGCCTCTGCTC
TGTATCGGGAGGCCTTAGAGTCTCCGGAACATTGTTCACCTCACCATACAGCAATCAGGC
AAGCTATTTCTGTTGGGGTGAGTTGATGAATCTGGCCACCTGGGTGGGAGGTAATCTAGA
CGATCAAGCATCCAGGGATTTAGTAGTCAGCTATGTCAACGTTAATATGGGCCTAAAACT
CAGACAAATATTGTGGTTTCACCTTTCCTGTCTTATGTTTGGAAGAGATACTGTTCTTGA
GTATTTGGTGTCTTTTGGAGTGTGGATTCGCACTCCTGCCGCTTATAGACCACCAAATGC
CCCTATCTTATCAACACTTCCGGAAACTACTGTTGTTAGAACGAGGCAGGTCCCCTAGAA
GAAGAACTCCCTCGCCTCGCAGACGAAGGTCTCAATCGCCGCGTCGCAGAAGATCTCAAT
CTCGGGCTCAATGTTAGTATCCCTTGGACTCATAAGGTGGGAAACTTTACTGGCCTTTAT
TCTTCTACTGTACCTGTCTTTAATCCTGAGTGGCAAACTCCCTCCTTTCCTAACATTCAT
TTGCAGGAAGACATTATTAATAGATGTCAACAATATGTGGGCCCTCTTACAGTTAATGAA
AAAAGGAGATTAAAATTAATTATGCCTGCTAGGTTCTATCCTAAACTTACCAAATATTTG
CCCTTGGATAAAGGCATTAAACCCTATTATCCTGAACATGCAGTTAATCATTACTTCAAA
ACTAGGCATTATTTACATACTCTGTGGAAGGCTGGCATTCTATATAAAAGAGAAACTACA
CGCAGCGCTTCATTTTGCGGGTCACCATATTCTTGGGAACAAGAGCTACAGCATATCCTC
TGGGATTCTTTCCCGATCACCAGTTGGACCCTGCGTTCGGAGCCAACTCAAACAATCCAG
ATTGGGACTTCAACCCCAACAAGGATCACTGGCCAGAGGCAATCAGGTAGGAGCGGGAGC
TTCGGGCCAGGGTTCACCCCACCACACGGAGGTCTTTTGGGGTGGAGCCCTCAGGCTCAG
GGCATATTCAAAGTCAGCAGCGCCTCCTCCTGCCTCCACCAATCGGCAGTCAGGACGACA
GCCTACTCCCATCTCTCCACCTCT-AGAGACAGTCATCCTCTGGCCGTGTGTTGGAA
>gnl|hbvnuc|EU796069_FT00000_P-C_Feature_FT:source_EU796069_FT00000_P-C_of_[Viruses]_Hepatitis_B_Virus_genotype_C._Complete_genome._[Retro-transcribing_viruses]_(length=3215_residues).
TCCACAACATTCCACCAAGCTCTGCTAGACCCCAGAGTGAGGGGCCCATACTTTCCTGCT
GGTGGCTCCAGTTCCGGAACAGTAAACCCTGTTCCGACTACTGCTTCACCCATATCGTCA
ATCTTCTCGAGGACTGGGGACCCTGCACCGAACATGGAGAACACAACATCAGGATTCCTA
GGACCCCTGCTCGTGTTACAGGCGGGGTTTTTCTTGTTGACAAGAATCCTCACAATACCA
CAGAGTCTAGACTCGTGGTGGACTTCTCTCAATTTTCTAGGGGGAGCACCCACGTGTCCT
GGCCAAAATTCGCAGTCCCCAACCTCCAATCACTCACTAACCTCTTGTCCTCCAATTTGT
CCTGGCTATCGCTGGATGTGTCTGCGGCGTTTTATCATATTCCTCTTCATCCTGCTGCTA
TGCCTCATCTTCTTGTTGGTTCTTCTGGACTACCAAGGTATGTTGCCCGTTTGTCCTCTA
CTTCCAGGACCTCAACTACCAGCACGGGACCATGCAAGACCTGCACGATTCCTGCTCAAG
GAACCTCTATGTTTCCCTCTTGTTGCTGTACAAAACCTTCGGACGGAAACTGCACTTGTA
TTCCCATCCCATCATCCTGGGCTTTCGCAAGCTTCCTATGGGAGTGGGCCTCAGTCCGTT
TCTCCTGGCTCAGTTTACTAGTGCCATTTGTTCAGTGGTTCGTAGGGCTTTCCCCCACTG
TTTGGCTTTCAGTTATATGGATGATGTGGTATTGGGGGCCAAGTCTGTACAACATCTTGA
GTCCCTTTTTACCTCTATTACCAATTTTCTTTTGTCTCTGGGTATACATTTGAACCCTAA
TAAAACCAAACGTTGGGGCTACTCCCTTAACTTCATGGGATATGTGATAGGAAGTTGGGG
TACTTTACCGCAAGAACATATTGTACTAAAACTCAAGCAATGTTTTCGCAAACTGCCTGT
AAATAGACCTATTGATTGGAAAGTATGTCAGAGAATTGTGGGTCTTTTGGGCTTTGCTGC
CCCTTTTACACAATGTGGCTATCCTGCCTTAATGCCTTTATATGCATGTATACAATCTAA
GCAGGCTTTCACTTTCTCGCCAACTTACAAGGCCTTTCTGTGTAAGCAATATCTGAACCT
TTACCCCGTCGCCCGGCAACGGTCAGGTCTCTGCCAAGTGTTTGCTGACGCAACCCCCAC
TGGATGGGGCTTGGCTATTGGCCATCGGCGCATGCGTGGAACCTTTGTGGCTCCTCTGCC
GATCCATACTGCGGAACTCCTAGCAGCTTGTTTTGCTCGCAGCCGGTCTGGGGCGAAACT
GATCGGAACCGACAACTCTGTTGTTCTCTCTCGGAAATACACCTCCTTTCCATGGCTGCT
AGGGTGTGCTGCCAACTGGATCCTGCGCGGGACGTCCTTTGTCTACGTCCCGTCGGCGCT
GAATCCCGCGGACGACCCGTCTCGGGGCCGTTTGGGCCTCTACCGTCCCCTTCTTTCTCT
GCCGTTCCGGCCGACCACGGGGCGCACCTCTCTTTACGCGGTCTCCCCGTCTGTGCCTTC
TCATCTGCCGGACCGTGTGCACTTCGCTTCACCTCTGCAGTCCATGGAAACCACCGTGAA
CGCCCATCTGCCAAGGTCTTATATAAGAGGACTCTTGGACTCTATGTCAACGACCAGAGG
CATACTTCAAAGACTGTTTGTTTAAGGACTGGGAGGAGTTGGGGGAGGAGATTAGGTTAA
AGGTCTTTGTACTAGGAGGCTGTAGGCATAAATTGGTCTGTTCACCAGCACCATGCAACT
TTTTCACCTCTGCCTAATCATCATGTTCATGTCCTACTGTTCAAGCCTCCAAGCTGTGCC
TTGGGTGGCTTTGGGGCATGGAACCCGTATAAAGAATTTGGAGCTTCTGTGGAGTTACTC
TCTTTTTGCCTTCTGACTTCTTTCCTGCTATTCGAGATCTCCTCGACACCGCATCTGCTC
TGTATCGGGAGGCCTTAGAGTCTCCGGAACATTGTTCACCTCACCATACAGCACTCAGGC
AAGCTATTTGTGTTGGGGTGAGTTGATGAATCTGGCCACCTGGGTGGGCAGTAATTTGGA
AGACCCAGCATCCAGGGAATTAGTAGTCAGCTATGTCAATGTTAATATGGGCCTAAAAAT
CAGACAACTACTGTGGTTTCACATTTCCTGTCTTACTTTTGGAAGAGAAACTGTTCTTGG
GTATTTGGTGTCTTTTGGAGTGTGGATTCGCACTCCTCCGGCTTACAGACCACCAAATGC
CCCTATCTTATCAACACTTCCGGAAACTACTGTTGTTAGACCGAGGCAGGTCCCCTAGAA
GAAGAACTCCCTCGCCTCGCAGACGAAGGTCTCAATCGCCGCGTCGCAGAAGATCTAAAT
CTCGGGCTCAATGTTAGTATCCCTTGGACTCATAAGGTGGGAAACTTTACTGGGCTTTAT
TCTTCTACTGTACCTGTCTTTAATCCTGAGTGGCAAACTCCTTCCTTTCCTCACATCCAT
TTACAGGAGGACATTGTTGATAGATGTAAGCAATTTGTGGGGCCCCTTACAGTAAATGAA
AACAGGAGACTAAAATTAATTATGCCTGCTAGATTTTATCCCAATGTTACTAAATATTTG
CCCTTAGATAAAGGGATCAAACCGTATTATCCAGAGTATGTAGTTGATCATTACTTCCAG
ACGCGACATTATTTACACACTCTTTGGAAGGCGGGGATTTTATATAAAAGAGAGTCCACA
CGTAGCGCCTCATTTTGCGGGTCACCATATTCTTGGGAACAAGATCTACAGCATATCCTC
TGGGATTCTTTCCCGATCACCAGTTGGACCCTGCGTTCGGAGCCAACTCAAACAATCCAG
ATTGGGACTTCAACCCCAACAAGGATCACTGGCCAGAGGCAATCAGGTAGGAACGGGAGC
TTCGGGCCAGGGTTCACCCCACCACACGGCGGTGTTTTGGGGTGGAGCCCTCAGGCTCAG
GGCATATTCAAAGTCAGTAGCACCTCCTCCTGCCTCCACCAATCGGCAGTCAGGAAGACA
GCCTACTCCCATCTCTCCACCTCTAAGAGACAGTCATCCTCAGGCCATGCAGTGGAA
>gnl|hbvnuc|EU939539_FT00000_P-C_Feature_FT:source_EU939539_FT00000_P-C_of_[Viruses]_Hepatitis_B_Virus_genotype_C_(isolate_C22)._Complete_genome._[Retro-transcribing_viruses]_(length=3215_residues).
TCCACAACATTCCACCAAGCTCTGCTAGATCCCAGAGTGAGGGGCCTATATCTTCCTGCT
GGTGGCTCCAGTTCCGGAACAGTAAACCCTGTTCCGACTACTGCCTCTCCCATATCGTCA
ATCTTCTCGAGGACTGGGGACCCTGCACCGAACATGGAGAACACAACATCAGGATTCCTA
GGACCCCTGCTCGGGTTACAGGCGGGGTTTTTCTTGTTGACAAGAATCCTCACAATACTA
CAGAGTCTAGACTCGTGGTGGACTTCTCTCAATTTTCTAGGGGGAGCACCCACGTGTCCT
GGCCAAAATTCGCAGTCCCCAACCTCCAATCACTCACCAACCTCTTGTCCTCCAACTTGT
CCTGGCTATCGCTGGATGTGTCTGCGGCATTTTATCATATTCCTCTTCATCCTGCTGCTA
TGCCTCATCTTCTTGTTGGTTCTTCTGGACTACCAAGGTATGTTGCCCGTTTGTCCTCTA
CTTCCAGGACATCAACTACCAGCACGGGACCATGCAAGACCTGCACGATTCCTGCTCAAG
GAACCTCTATGTTTCCCTCTTGTTGCTGTACAAAACCTTCGGACGGAAACTGCACTTGTA
TTCCCATCCCATCATCCTGGGCTTTCGCAAGATTCCTATGGGAGTGGGCCTCAGTCCGTT
TCTCCTGGCTCAGTTTACTAGTGCCATTTGTTCAGTGGTTCGTAGGGCTTTCCCCCACTG
TTTGGCTTTCAGTTATATGGATGATTTGGTATTGGGGGCGAAGTCTGTACAACATCTTGA
GTCCCTTTTTACCGCTATTACCAATTTTCTTTTGTCTTTGGGTATTCATTTGAATCCCAA
TAAAACCAAACGTTGGGGCTACTCCCTTAACTTCATGGGATATGTAATTGGAAGTTGGGG
TACTTTACCGCAGGAACATATTGTACAAAAACTCAAGCACTGTTTTCGGAAATTGCCTGT
AAATAGACCTATTGATTGGAAAGTATGTCAAAGAATTGTGGGTCTTTTGGGCTTTGCTGC
CCCTTTTACACAATGTGGCTATCCTGCATTGATGCCTTTATATGCATGTATACAAGCTAA
GCGGGCTTTCACTTTCTCGCCAACTTACAAAACCTTTCTGTGTAAACAATATCTGAACCT
TTACCCCGTTGCCAGGCAACGGTCAGGTCTCTGCCAAGTGTTTGCTGACGCAACCCCCAC
TGGATGGGGCTTGGCCGTAGGCCATCAGCGCATGCGTGGAACCTTTGTGGCTCCTCTGCC
GATCCATACTGCGGAACTCCTAGCAGCTTGTTTTGCTCGCAGCAGGTCTGGAGCAAAACT
TATCGGCACCGACAACTCCGTTGTCCTCTCTCGGAAATACACCTCCTTTCCATGGCTGCT
AGGCTGTGCTGCCAACTGGATCCTGCGCGGGACGTCCTTTGTCTACGTCCCGTCGGCGCT
GAATCCCGCGGACGACCCGTCTCGGGGCCGTTTGGGGCTCTACCGTCCTCTTCTTCGTCT
GCCGTTCCGGCCGACCACGGGGCGCACCTCTCTTTACGCGGTCTCCCCGTCTGTGCCTTC
TCATCTGCCGGACCGTGTGCACTTCGCTTCACCTCTGCAGTCCATGGAAACCACCGTGAA
CGCCCATCTGCCAAGGTCTTATATAAGAGGACTCTTGGACTCCATGTCAACGACCAGAGG
CATACTTCAAAGACTGTGTGTTTAAAGACTGGGAGGAGTTTGGGGAGGAGATTAGGTTAA
TGATCTTTGTACTAGGAGGCTGTAGGCATAAATTGGTCTGTTCACCAGCACCATGCAACT
TTTTCACCTCTGCCTAATCATCTTGTTCATGTCCTACTGTTCAAGCCTCCAAGCTGTGCC
TTGGGTGGCTTTAGGACATGGAACCCCTATAAAGAATTTGGAGCTTCTGTGGAGTTACTC
TCTTTTTGCCTAATGACTTCTTTCCTTCTGCTCGCGATCTCCTCGACACCGCCACTGCTC
TGTATCGGGAGGCCTTAGAGTCTCCGGAACATTGTTCACCTCACCATACAGCACTCAGGC
AAGCCATTTGTGTTGGGGTGAGTTGATGAATTTGGCCACCTGGGTGGGAAGTAATTTGGA
AGAGCAAGCATCCAGGGATTTAGTAGTCAGCTATGTCAATGTTAATATGGGCATAAAAAT
GAGACAACTATTGTGGTTTCACATTTCCTGTATTACTTTTGGAAGAGAAACCGTTCTTGA
GTATTTGGTGTCTTTTGGAGTGTGGATTCGCACTCCTCCCGCTTACAGACCAGCAAATGC
CCCTATCTTATCAACACTTCCGGAAACTACTGTTATTAGAACGAGGCAGGTCCCCTAGAA
GAAGAACTCCCTCGCCTCGCAGACGAAGGTCTCAATCGCCGCGTCGCAGAAGATCTCCAT
CTCGGGCTCAATGTTAGTATCCCTTGGACTCACAAGGTGGGAAACTTTACTGGGCTTTAT
TCTTCTACTGTACCTGTCTTTAATCCTGAGTGGCAAACTCCCTCCTTTCCTCACATTCAT
TTACATGAAGACATTATTAATAGATGTCAACAATATGTGGGCCCTCTTACACCTAATGAA
AAAAGGAGGTTAAAATTAATTATGCCTGCTAGGTTCTATCCTAACCTTACCAAATATTTG
CCCTTGGACAAAGGCATTAAACCGTATTATCCTGAACAGGCAGTTAATCATTACTTCAAA
ACTAGGCATTATTTACATACTCTGTGGAAGGCTGGCATTCTATATAAGAGAGAAACTGCA
CGCAGCGCCTCATTTTGTGGGTCACCATATTCTTGGGAACAAGAGCTACAGCATATCCTC
TGGGATTCTTTCCCGATCACCAGTTGGACCCTGCGTTCGGAGCCAACTCAAACAATCCAG
ATTGGGACTTCAACCCCAACAAGGATCATTGGCCAGAGGCAATCAGGTAGGAGCGGGAGC
TTCGGGCCAGGTTTCACCCCACCACACGGCGGTCTTTTGGGGTGGAGCCCTCAGGCTCAG
GGCATATTCAAAGTCAGCAACWCCTCCTCCTGCCTCCACCAATCGGCAGACAGGAAGACA
GCCTACTCCCATCTCTCCACCTCTAAGAGACAGTCATCCTCAGGCCATGCAGTGGAA
>gnl|hbvnuc|KX276850_FT00000_P-C_Feature_FT:source_KX276850_FT00000_P-C_of_[Viruses]_Hepatitis_B_Virus_genotype_C._Complete_genome._[Retro-transcribing_viruses]_(length=3215_residues).
TCCAGCGCAKTCCACCAAGCTCTGCTAGATCCCAGAGTGAGGGGYCTATAYTTTCCTGCT
GGTGGCTCAAGTTCCGGAACAGTAAACCCTGTTCCRATTACTGCCTCTCCCATATCGTCA
ATCTTCTCGAGGACTGGGGACCCTGCACCGAACATGGAGARCACCACATCAGGATTCCTA
GGACCCCTGCTCGTGTTACAGGCGGGGTTTTTCTTGTTGACAAGAATCCTCACAATACCA
CAGAGTCTAGACTCGTGGTGGACTTCTCTCAATTTTCTAGGGGGAGCACCCACGTGTCCT
GGCCAAAATTYGCAGTCCCCAACCTCCAATCACTCACYAACCTCTTGTCCTCCRATTTGT
CCTGGTTATCGCTGGATGTGTCWGCGGCGTTTTATCATMTTCCTCTTCATCCTGCTGCTA
TGCCTCATCTTCTTGTTGGTTCTTSTGGACTACCRAGGTATGTTRCCCGTTTGTCCTCTA
CTTCCAGGACATCAACTACCAGCACGGGACCATGCAAGACCTGCACGABTCCTGCTCAAG
GAACCTCTATGTTTCCCTCTTGTTGCTGTACAAAACCTTCGGACGGAAATTGCACTTGTA
TTCCCATCCCATCATCTTGGGCTTTCGCAAGATTCCTATGGGAGTGGGCCTCAGTCCGTT
TCTCCTGGCTCAGTTTACTAGTGCMATTTGTTCAGTGGTTCGYAGGGCTTTCCCCCATTG
TTTGGCTTTCAGTTATATGGATGATGTGGTATTGGGGGCCAARTCTGTACAACATCTTGA
ATCYCTTTWTACCKCTATTACCAATTTTCTTTTGTCTTTGGGTATACATTTAAACCCAAA
TAAAACCAAACGTTGGGGCTACTCCCTTAACTTCATGGGATATGTAATTGGAAGTTGGGG
TACCTTGCCACAGGAACATATTGTACAAAAATTGAAACAATGTTTTCGGAAACTTCCTAT
AAATMGACCTATTGATTGGAAAGTATGTCAAAGAATTGTGGGTCTTCTGGGTTTTGCCGC
CCCTTTTACACAATGTGGGTATCCAGCATTAATGCCTTTATATGCATGTATACAAGCTAA
GCAGGCTTTCACKTTCTCATCTACTTACAAGGCCTTTCTGYGTCAACAATATCTGAACCT
TTACCCCGTTGCTCGGCAACGGTCAGGTCTTTGCCAAGTGTTTGCTGACGCAACCCCCAC
TGGTTGGGGCTTGGCCATAGGCCATCAGCGCATGCGTGGAACCTTTGTGGCTCCTCTGCC
GATCCATACTGCGGAACTCCTRGCAGCTTGTTTTGCTCGCAGCAGGTCTGGAGCRAAACT
TATCGGCACCGACAACTCTGTTGTCCTCTCTCGGAAATACACCTCCTTTCCATGGCTGCT
AGGCTGTGCTGCCAACTGGATCCTGCGCGGGACGTCCTTTGTCTACGTCCCGTCRGCGCT
GAATCCAGCGGACGACCCMTCTCGGGGCCGTTTGGGGCTCTACCGTCCCCTTCTTCGTCT
GCCGTTCCGACCGACCACGGGGCGCACCTCTCTTTACGCGGTCTCCCCGTCTGTGCCTTC
TCATCTGCCGGACCGTGTGCACTTCGCTTCACCTCTGCAGTCCATGGARACCACCGTGAA
CGCCCATCTGCCAAGGTCTTAYATAAGAGGACTCTTGGACTCTATGTCAACGACCAGAGG
CATACTTCAAAGACTGTGTATTTAMAGACTGGGAGGAGTTGGGGGAGGAGAYAAGGTTAA
TGATCTTTGTACTGGGAGGCTGTAGGCATAAATTGGTCTGTTCACCAGCACCATGCAACT
TTTTCACCTCTGCCTAATCATCWTGTTCATGTCCTACTGTTCAAGCCTCCAAGCTGTGCC
TTGGGTGGCTTTRGGRCATGGAACCCRTATAAAGAATTTGGAGCTTCTRCGGAGTTACTC
TCTTTTTGCCTTCTGACTTYTTTCCGTCTATTCGGGATCTCCTCGACACCGCCTCTGCTC
TATATCGGGAGGCCTTAGAGTCTCCGGAACATKKTTCACMTCACCATACAGCAMTAAGGC
AAGCTATTTGTGTTGGGGTGAKTTGATGAATCTGGCCACCTGGGTGGGAAGTAATTTGGA
AGATCCAGCATCCAGGGAMTYARTWGTAGGCTATGTCAAYGTTAACATGGGCCTAAAAMT
CAGACAATTATTGTGGTTTCACATTTCCTGTCTTACTTTTGGAAGAGAAACTGTTCTAGA
GTATTTGGTGTCYTTTGGAGTGTGGATKCGCACTCCTCCCRMTTACAGACCAYCAAATGC
CCCTATCTTATCAACACTTCCGGAAACTKSTGTTGTTAGAACGAGGCAGGTCCWCTAGAA
GAAGAACTCCCTCGCCTCGCAGACGAAGGTCTCAATCGCCGCGTCGCAGAAGATCTCAAT
CTCGGGATYAATGTTAGTATCCCTTGGACTCATAAGGTGGGAAACTTTACTGGGCTTTAT
TCTTCTACTGTACCTGTCTTTAATCCTGACTGGCAAACTCCCTCTTTTCCTMACATTCAT
TTGAAAGAGGATATTATCAACAGATGTCAACAATTTGTAGGCCCTCTTACAGTTAATGAA
AAAAGGAGATTAAAATTGATTATGCCTGCTAGGTTCTATCCTAACCTTACCAAATATTTR
CCCYTAGATAAAGGTATTAAACCTTATTATCCTGAACATACAGTTAATCATTACTTCCAA
ACTAGACATTATTTACATACTCTGTGGAAGGCTGGTATTTTATATAAGAGAGAAACTACA
CGCAGTGCCTCATTTTGTGGGTCACCATACTCTTGGGAACAAGAGCTACAGCATATCCTC
TGGGATTCTTTCCCGRTCACCAGTTGGACCCAGCGTTCRGAGCCAATTCAAACAATCCAG
ATTGGGACTTCAACCCCAACAAGGATCAATGGCCAGCGGCAACCAGGTRGGAGTGGGATC
TTCGGGCCAGGGTTCACTCCACCACACGGCAGTCTTTTGGGGTGGAGCCCTCAGGCTCAG
GGCATRTTCAAAGTCAGCAGCGCCTCCTCCTGCYTCCACCAATCGGCAGTCARGAAGACA
GCCTACTCCCATCTCTCCACCTCTAAGAGACAGTCATCCTCAGGCCATRCAGTGGAA
>gnl|hbvnuc|AB176642_FT00000_P-C_Feature_FT:source_AB176642_FT00000_P-C_of_[Viruses]_Hepatitis_B_Virus_genotype_C_(isolate_HBV-115)._Complete_genome._[Retro-transcribing_viruses]_(length=3215_residues).
TCCACCACATTCCACCAAGCTCTGCTAGATCCCAGAGTAAGGGGCCTATATTTTCCTGCT
GGTGGCTCCAGTTCCGGAACAGTAAACCCTGTTCCGACTACTGCCTCACCCATATCGTCA
ATCTTCTCGAGGACTGGGGACCCTGCACCGAACATGGAGAGCACAACATCAGGATTCCTA
GGACCCCTGCTCGTGTTACAGGYGGCGTTTTTCTTGTTGACAAGAATCCTCACAATACCA
CAGAGTCTAGACTCGTGGTGGACTTCTCTCAATTTTCTAGGGGAAGCACCCAAGTGTCCT
GGCCAAAATTCGCAGTCCCCAACCTCCAATCACTCACCAACCTCTTGTCCTCCAATTTGT
CCTGGCTATCGTTGGATGTGTCTGCGGCGTTYTATCATATTCCTCTTCATCCTGCTGCTA
TGCCTCATCTTCTTGTTGGTTCTTCTGGACTATCAAGGTATGTTGCCCGTTTGTCCTCTA
CTTCCAGGACATCAACCACCAGCACGGGACCATGCAAGACCTGCACGATTCCTGCTCAAG
GAACCTCTATGTTTCCCTCTTGTTGCTGTACAAAACCTTCGGACGGAAACTGCACTTGTA
TTCCCATCCCATCATCCTGGGCTTTCGCAAGATTCCTATGGGAGTGGGCCTCAGTCCGTT
TCTCCTGGCTCAGTTTACTAGTGCCATTTGTTCAGTGGTTCGCAGGGCTTTCCCCCACTG
TGTGGCTTTCAGTTATATGGATGATGTGGTATTGGGGGCCAAGTCTGCTCAACATCTTGA
GTCCCTTTTTACCKCTATTACCAATTTTCTTTTGTCTTTGGGTATACATTTGAACCCTAA
TAAAACCAAACGCTGGGGCTACTCCCTTAACTTCATGGGATATGTAATTGGAAGTTGGGG
TACTTTACCACAGGACCATATTGTATTAAAACTCAAGCAATGTTTTCGGAAACTGCCTGT
AAATAGACCTATTGATTGGAAAGTATGTCAAAGAATTGTGGGTCTTTTRGGCTTTGCTGC
CCCTTTTACACAATGTGGCTATCCTGCCTTAATGCCTTTATATGCATGTATACAAGCTAA
GCAGGCTTTCACTTTCTCGCCAACTTACAAGGCCTTTCTGTGTCAACAATACCTGCACCT
TTACCCCGTTGCCCGGCAACGGTCAGGTCTTTGCCAAGTGTTTGCTGACGCAACCCCCAC
TGGATGGGGCTTGGCCATAGGCCATCRGCGCATGCGTGGAACCTTTGTGGCTCCTCTGCC
GATCCATACTGCGGAACTCCTAGCAGCTTGTTTTGCTCGCAGCCGGTCTGGAGCAACACT
TATTGGGACTGACAACTCTGTTGTCCTCTCTCGGAAATACACCTCCTTCCCATGGCTGCT
CGGRTGTGCTGCCAACTGGATCCTGCGCGGGACGTCCTTTGTCTACGTCCCGTCGGCGCT
GAATCCCGCGGACGACCCGTCTCGGGGCCGTTTGGGCCTCTACCGTCCCCTTCTRCGTCT
GCCGTTCCGGCCGACCACGGGGCGCACCTCTCTTTACGCGGTCTCCCCGTCTGTGCCTTC
TCATCTGCCGGACCGTGTGCACTTCGCTTCACCTCTGCAGTCCATGGAGACCACCGTGAA
CGCCCATCTGCCAAGGTCTTACATAAGAGGACTCTTGGACTCTATGTCAACGACCAGAGG
CATACTTCAAAGACTGTTTGTTTAAGGACTGGGAGGAGTTGGGGGAGGAGAATAGGTTAA
TGATCTTTGTACTAGGAGGCTGTAGGCATAAATTGGTCTGTTCACCAGCACCATGCAACT
TTTTCACCTCTGCCTAATCATCTTGTTCATGTCCTACTGTTCAAGCCTCCAAGCTGTGCC
TTGGGTGGCTTTAGGRCATGGAACCCGTATAAAGAATTTGGAGCTTCTGTGGAGTTRCTC
TCTTTTTGCCTTCTGACTTCTTTCCTTCTGCTCGAGATCTCCTCGACACCGCCTCTGCTC
TGTATCGGGAGGCCTTAGAGTCTCCAGAACATTGTTCACCTCACCATACAGCAATCAGGC
AAGCTATTTGTGTTGGGGTGAGTTGATGAATCTGGCCACCTGGGTGGGAAGTAATTTGGA
NGACCCAGCATCCAGGGAATTAGTAGTCGGCTATGTCAATGTTAATATGGGCCTAAAATT
CAGACAACTATTGTGGTTTCACATTTCCTGTCTTACTTTTGGAAGAGAAACTGTGCTGGA
GTATTTGGTGTCTTTTGGAGTGTGGATTCGCACTCCTGCTCCTTACAGACCACCAAATGC
CCCTATCTTATCAACACTTCCGGAAACTACTGTTGTTAGAACGAGGCAGGTCCCTTAGAA
GAAGAACTCCCTCGCCTCGCAGACGAAGGTCTCAATCGCCGCGTCGCAGAAGATCTAAAT
CTCGGGCTCAATGTTAGTATCCCTTGGACTCATAAGGTGGGAAACTTTACCGGGCTTTAC
TCTTCTACTGTACCTGTCTTTAATCCTGAGTGGCAAACCCCCTCCTTTCCTAACATTCAT
TTACGGGAGGACATTATTGATAGATGTCAACAATATGTGGGCCCTCTTACAGTTAATGAA
AAAAGGAGATTAAAATTAATTATGCCTGCTAGGTTCTATCCTAACCTTACCAAATATTTG
CCNTTGGATAAAGGCATTAAACCTTATTATCCTGAACATGCAGTTAATCATTACTTCAAA
ACTAGGCATTATTTACATACTCTGTGGAAGGCTGGCATTCTATATAAAAGAGAAACTACA
CGCAGCGCTTCATTTTGTGGGTCACCATATTCTTGGGAACAAGAGCTACAGCATATCCTC
TGGGATTCTTTCCCGATCACCAGTTGGACCCTGCGTTCGGAGCCAACTCAAACAATCCAG
ATTGGGACTTCAACCCCAACAAGGATCAATGGCCAGAGGCAATCAGGTGGGAGCAGGAGC
TTCGGGCCAGGGTTCGCCCCGCCACACGGCGGTCTGTTGGGGTGGAGCCCTCAGGCTCAG
GGCATATTCAAAGTCAGCAGCGCCTCCTCCTGCCTCCACCAATCGGCAGTCAGGAAGACA
GCCTACTCCCATCTCTCCGCCTCTGAGAGACAGTCATCCTCAGGCCATGCAGTGGAA
>gnl|hbvnuc|AP011106_FT00000_P-C_Feature_FT:source_AP011106_FT00000_P-C_of_[Viruses]_Hepatitis_B_Virus_genotype_C._Complete_genome._[Retro-transcribing_viruses]_(length=3215_residues).
TCCACAACATTCCACCAAACTCTGCTAGATCCCAGAGTCAGGGGCCTCTATTTTCCTGCT
GGTGGCTCCAGTTCCGGAACAGTAAACCCTGTTCCGACTTCTGCCTCTCCCATATCGTCA
ATCTTCTCGAGGACTGGGGACCCTGCACCGAACATGGAGAGCACAACATCAGGATTCCTA
GGACCCCTGCTCGTGTTACAGGCGGGGTTTTTCTTGTTGACAAAAATCCTCACAATACCA
CAGAGTCTAGACTCGTGGTGGACTTCTCTCAATTTTCTAGGGGGAGCACCCGTGTGTCCT
GGCCAAAATTCGCAGTCCCCAACCTCCAATCACTCACCAACCTCTTGTCCTCCAATTTGT
CCTGGCTATCGCTGGATGTGTCTGCGGCGTTTTATCATCTTCCTCTTCATCCTGCTGCTA
TGCCTCATCTTCTTGTTGGTTCTTCTGGACTACCAAGGTATGTTGCCCGTTTGTCCTCTA
CTTCCAGGACATCAACTACCAGTACGGGACCATGCAAGACCTGCACGATTCCTGCTCAAG
GAACCTCTATGTTTCCCTCATGTTGCTGTACAAAACCTTCGGACGGAAACTGCACTTGTA
TTCCCATCCCATCATCCTGGGCTTTCGCAAGATTCCTATGGGAGTGGGCCTCAGTCCGTT
TCTCCTGGCTCAGTTTACTAGTGCCATTTGTTCAGTGGTTCGTAGGGCTTTCCCCCACTG
TTTGGCTTTCAGTTATATGGATGATGTGGTATTGGGGGCCAAGTCTGTACAACATCTTGA
GTCCCTTTTTACCTCTGTTACCAATTTTCTTTTGTCTTTGGGTATACATTTGAACCCTCA
TAAAACCAAGCGATGGGGCTATTCCCTTAACTTCATGGGATATGTAATTGGAAGTTGGGG
TACCTTACCGCAAGATCATATTGTAGAAAAGATCAAGCATTGTTTTCGCAAACTTCCTGT
TAATAGACCTATTGATTGGAAGGTATGTCAACGCATTGTGGGTCTTTTGGGCTTTGCTGC
CCCTTTTACACAGTGTGGGTATCCAGCCTTAATGCCTTTGTATGCATGTATTCAATCTAA
GCAGGCTTTCACTTTCTCGCCCACTTACAAGGCCTTTCTACGCACACAATATCTGAACCT
TTACCCCGTTGCCCGGCAACGGCCTGGTCTCTGCCAAGTGTTTGCTGACGCAACCCCCAC
TGGATGGGGCTTGGCTATAGGCCATCAGCGCATGCGTGGCACCTTTGTGGCTCCTCTGCC
GATCCATACTGCGGAACTCCTTGCAGCTTGTTTTGCTCGCAGCCGGTCTGGAGCGAAACT
CATCGGAACCGACAACTCGGTTGTCCTCTCTCGGAAATACACCTCGTTTCCATGGCTGCT
CGGTTGTGCTGCCAACTGGATCCTGCGCGGGACGTCCTTTGTCTACGTCCCGTCGGCGCT
GAATCCCGCGGACGACCCGTCTCGGGGCCGTTTGGGACTCTACCGTCCCCTTCTTCGTCT
GCCGTTCCGGCCGACCACGGGGCGCACCTCTCTTTACGCGGTCTCCCCGTCTGTGCCTTC
TCATCTGCCGGTCCGTGTGCACTTCGCTTCACCTCTGCAGTCCATGGAGACCACCGTGAA
CGCCCATCTGCCAAGGTCTTGCATAAGAGGACTCTTGGACTCTATGTCAACGACCAGAGG
CATACTTCAAAGACTGTGTATTCAAAGACTGGGAGGAGTTGGGGGAGGAGATTAGGTTAA
TGATCTTTGTACTAGGAGGCTGTAGGCATAAATTGGTCTGTTCACCAGCACCATGCAACT
TTTTCACCTCTGCCTAATCATCATGTTCATGTCCTACTGTTCAAGCCTCCAAGCTGTGCC
TTGGGTGGCTTTGGGGCATGGAACCCTTATAAAGAATTTGGAGCTTCTGTGGAGTTACTC
TCTTTTTGCCTTCTGATTTCTTTCCATCTATTCGAGATCTCCTCGACACCGCCTCAGCTC
TATATCGGGAGGCCTTAGAGTCTCCGGAACATTGTTCTCCTCACCATACAGCACTCAGGC
AAGCTATCTGTGTTGGGGTGAGTTGATGAATCTGGCCACCTGGGTGGGAAGTAATTTGGA
AGATCCAGCATCCAGGGAATTAGTTGTCAGTTATGTCAATGTTAATATGGGCCTAAAAAT
TAGACAACTATTGTGGTTTCACATTTCCTGTCTTACTTTTGGAAGAGAAACTGTACTTGA
GTATTTGGTATCTTTTGGGGTGTGGATTCGCACCCCTCCTGCTTACAGACCACCAAATGC
CCCTATCTTATCAACACTTCCGGAAACTACTGTTGTTAGAACGAGGCAGGTCCCCTAGAA
GAAGAACTCCCTCACCTCGCAGACGAAGGTCTCAATCGCCGCGTCGCAGAAGATCTCAAT
CTCGGGCTCAATGTTAGTATCCCCTGGACTCATAAGGTGGGAAACTTTACTGGGCTTTAT
TCTTCTACTGTACCTGTCTTTAATCCTGAGTGGCAAACTCCTTCCTTTCCTGACATACAC
TTGCGGGAGGACATTATCAACAGATGTCAACAATATGTAGGCCCTCTTACAGTCAATGAG
AAAAGAAGATTATCCTTAATTATGCCGGCTAGGTTTTATCCTAATATAACCAAATATTTG
CCCTTAGATAAAGGCATTAAACCTTATTATCCTAACCATGCAGTTAATCATTACTTCAAA
ACCAGGCATTATTTACATACTCTGTGGAAGGCTGGCATTCTATATAAGAGAGAAACTACA
CGCAGCGCCTCATTTTGTGGGTCACCATATTCTTGGGAACAAGAGCTACAGCATATCCTC
TGGGATTCTTTCCCGAACATCAGTTGGACCCTGCGTTCGGAGCCAACTCAAACAATCCAG
ATTGGGACTTCAACCCCAACAAGGATCATTGGCCAGAGGCAATCAGGTAGGAGTGGGAGC
TTCGGGCCAGGGTTCACCCCACCACACGGAAGTCTTTTGGGGTGGAGCCCTCAGGCTCAG
GGCATATTCACAGTCAGCAGCGCCTCCTCCTGCCTCCACCAATCGGCAGTCAGGAAGACA
GCCTACTCCCATCTCTCCACCTCTAAGAGACACTCATCCTCAGGCCATGCAGTGGAA
>gnl|hbvnuc|EU670263_FT00000_P-C_Feature_FT:source_EU670263_FT00000_P-C_of_[Viruses]_Hepatitis_B_Virus_genotype_C_(isolate_ph105)._Complete_genome._[Retro-transcribing_viruses]_(length=3215_residues).
TCCACAACATTCCACCAAGCTCTGCTAGATCCCAGAGTGAGAGGCCTATATTTTCCTGCT
GGTGGCTCCAGTTCCGGAACAGTAAACCCTGTTCCGACTACTGCCTCTCCCACATCGTCA
ACCTTCTCGAGGACTGGGGACCCTGCACTGAACATGGAGAACACAACATCAGGATTCCTA
GGACCCCTGCTCGTGTTACAGGCGGGGTTTTTCTTGTTGACAAAAATCCTCACAATACCA
CAGAGTCTAGACTCGTGGTGGACTTCTCTCAATTTTCTAGGGGGAGCACCCATGTGTCCT
GGCCAAAATTCGCAGTCCCCAACCTCCAATCACTCACCAACCTCCTGTCCTCCAATTTGT
CCTGGCTATCGCTGGATGTGTCTGCGGCGTTTTATCATCTTCCTCTTCATCCTGCTGCTA
TGCCTCATCTTCTTGTTGGTTCTTCTGGACTATCAAGGTATGTTGCCCGTTTGTCCTCTA
CTTCCAGGATATCAACCACCAGTACGGGACCATGCAAGACCTGCACGATTCCTGCTCAAG
GAACCTCTATGTTTCCCTCATGTTGCTGTACAAAACCTTCGGACGGAAATTGCACTTGTA
TTCCCATCCCATCATCCTGGGCTTTCGCAAGATTCCTATGGGAGTGGGCCTCAGTCCGTT
TCTCCTGGCTCAGTTTACTAGTGCCATTTGTTCAGTGGTTCGTAGGGCTTTCCCCCACTG
TTTGGCTTTCAGTTATATGGATGATGTGGTATTGGGGGCCAAGTCTGTACAACATCTTGA
GTCCCTTTATACCTCTATTACCAATTTTCTTTTGTCTTTGGGTATACATTTGAACCCTAA
TAAAACCAAGCGTTGGGGCTACTCCCTTAACTTCATGGGATATGTAATTGGAAGTTGGGG
TACATTACCACAGGAACATATTGTACTAAAAATCAAGCAATGTTTTAGAAAACTTCCTGT
AAATAGACCTATTGATTGGAAAGTGTGTCAGAGAATTGTGGGTCTTTTGGGCTTTGCTGC
CCCTTTTACACAATGTGGGTATCCGGCCTTAATGCCTTTGTATGCATGTATACAAGCTAA
GCAGGCTTTTACTTTCTCGCCAATTTACAAGGCCTTTCTGTGTAAACAATATCTGAACCT
TTACCCCGTTGCCCGGCAACGGTCAGGTCTCTGCCAAGTGTTTGCTGACGCAACCCCCAC
TGGATGGGGCTTGGCTATAGGCCATCAGCGCATGCGTGGAACCTTTGTGGCTCCTCTGCC
GATCCATACTGCGGAACTGCTAGCAGCCTGTTTTGCTCGCAGCCGGTCTGGAGCAAAGCT
TATCGGCACGGATAACTCTGTTGTCCTCTCTCGGAAATACACCTCGTTTCCATGGCTGCT
CGGCTGTGCTGCCAACTGGATCCTGCGCGGGACGTCCTTTGTCTACGTCCCGTCGGCGCT
GAATCCCGCGGACGACCCGTCTCGGGGCCGTTTGGGACTCTACCGTCCCCTTCTTCGTCT
GCCGTTCCGGCCGACCACGGGGCGCACCTCTCTTTACGCGGTCTCCCCGTCTGTGCCTTC
ACATCTGCCGGACCGTGTGCACTTCGCTTCACCTCTGCAGTCCATGGAGACCACCGTGAA
CGCCCATCTGCCAAGGTCTTGCATAAGAGGACTCTTGGACTCTATGTCAACGACCAGAGG
CATACTTCAAAGACTGTGTGTTTAAAGACTGGGAGGAGTTAGGGGAGGAGATTAGGTTAA
AGGTCTTTGTACTAGGAGGCTGTAGGCATAAATTGGTCTGTTCACCAGCACCATGCAACT
TTTTCACCTCTGCCTAATCATCATGTTCATGTCCTACTGTTCAAGCCTCCAAGCTGTGCC
TTGGGTGGCTTTGGGGCATGGAACCCGTATAAAGAATTTGGAGCTTCAGTGGAGTTACTC
TCTTTTTGCCTTCTGACTTCTTTCCTTCTATACGAGATCTCCTCGACACCGCCTCAGCTC
TATATAGGGAGGCCTTAGAATCTCCGGAACATTGTTCACCTCACCATACAGCACTCAGGC
AAGCTATTTGTGTTGGGGTGAGTTGATGAATCTGGCAACCTGGGTGGGAAGTAATTTGGA
AGATCCAGCATCCCGGGAATTAGTAGTCAGCTATGTCAATGTTAATATGGGCCTAAAAAT
TAGACAACTATTGTGGTTTCACATTTCCTGTCTTACCTTTGGAAGAGAAACGGTTCTTGA
GTATTTGGTGTCTTTTGGAGTGTGGATTCGCACTCCTCCTGCTTACAGACCACCAAATGC
CCCTATCTTATCAACACTTCCGGAAACTACTGTTATTAGAACGAGGCAGGTCCCCTAGAA
GAAGAACTCCCTCGCCTCGCAGACGACGGTCTCAATCGCCGCGTCGCAGAAGATCTCAAT
CTCGGGCTCAATGTTAGTATCCCTTGGACTCATAAGGTGGGAAACTTTACTGGGCTTTAT
TCTTCTACTGTACCTGTCTTTAATCCGGAATGGCAAACTCCCTCCTTCCCTGATATTCAT
TTGCAGGAGGATATTATCAATAGATGTCAACAGTATGTAGGCCCTCTTACAGTTAATGAA
AAAAGAAGATTAAAATTGATTATGCCTGCTAGGTTCTATCCTAACCTTACCAAATATTTG
CCCTTAGATAAAGGTATTAAACCCTATTATCCGGAACATGCAGTTAATCATTACTTCAAA
ACTAGGCATTATTTACATACTCTGTGGAAGGCTGGCATACTATATAAGAGAGAAACTACA
CGCAGCGCCTCATTTTGTGGGTCACCATATTCTTGGGAACAAGAGCTACAGCATATCCTC
TGGGATTCTTTCCCGATCACCAGTTGGACCTGGCATTCCGAGCCAACTCAAACAATCCAG
ATTGGGACTTCAACCCCAACAAGGATCACTGGCCAGAGGCATGCAGGTAGGAGTGGG-GC
TTCGGGCCAGGGTTCACCCCGCCACACGGAGGTCTTTTGGGGTGGAGCCCTCAAGCTCAG
GGCATTTTCATCGTCAGCAGCGCCTCCTCCTGCCTCCACCAATCGGCAGTCGGGAAGACA
GCCTACTCCCATCTCTCCACCTCTAAGAGACAGTCATCCTCAGGCCATGCAGTGGAA
>gnl|hbvnuc|KU964045_FT00000_P-C_Feature_FT:source_KU964045_FT00000_P-C_of_[Viruses]_Hepatitis_B_Virus_genotype_C_(isolate_17_12)._Complete_genome._[Retro-transcribing_viruses]_(length=3215_residues).
TCCACAACATTCCACCAAGCTCTGCTAGACCCCAGAGTGAGGGGCCTATACTTTCCTGCT
GGTGGCTCCAGTTCCGGAACAGTAAACCCTGTTCCGACTACTGCCTCTCCCATATCGTCA
ATCTTCTCGAGGACTGGGGACCCTGCACCGAACATGGAGAACACAACATCAGGATTCCTA
GGACCCCTGCTCGTGTTACAGGCGGGGTTTTTCTTGTTGACAAGAATCCTCACAATACCA
CAGAGTCTAGACTCGTGGTGGACTTCTCTCAATTTTCTAGGGGGAGCACCCACGTGTCCT
GGCCAAAATTCGCAGTCCCCAACCTCCAATCACTCACCAACCTCTTGTCCTCCGATTTGT
CCTGGCTATCGCTGGATGTGTCTGCGGCGTTTTATCATATTCCTCTTCATCCTGCTGCTA
TGCCTCATCTTCTTGTTGGTTCTTCTGGACTACCAAGGTATGTTGCCCGTTTGTCCTCTA
CTTCCAGGACATCAACTACCAGCACGGGACCATGCAAGACCTGCACGATTCCTGCTCAAG
GAACCTCTATGTTTCCCTCTTGTTGCTGTACCAAACCTTCGGACGGAAACTGCACTTGTA
TTCCCATCCCATCATCCTGGGCTTTCGCAAGATTCCTATGGGAGTGGGCCTCAGTCCGTT
TCTCCTGGCTCAGTTTACTAGTGCCATTTGTTCAGTGGTTCGTAGGGCTTTCCCCCACTG
TTTGGCTTTCAGTTATATGGATGATGTGGTATTGGGGGCCAAGTCTGTACAACATCTTGA
GTCCCTTTTTACCTCTATTACCAATTTTCTTTTGTCTTTGGGTATACATTTGAACCCTAA
TAAAACCAAACGTTGGGGCGACTCCCTTAACTTCATGGGATATGTAATTGGTTGTTGGGG
TACTTTACCGCAAGAACATATTGTACAAAAACTCAAGCAATGTTTTCGAAAACTGCCTGT
AAATAGACCTATTGATTGGAAAGTATGTCAGAGAATTGTGGGTCTTTTGGGCTTTGCTGC
CCCTTTTACACAATGTGGCTATCCTGCCTTAATGCCTTTATATGCGTGTATACAATCTAA
GCAGGCTTTCACTTTCTCGCCAACTTACAAGGCCTTTCTGTGTAAACAATATATGAACCT
TTACCCCGTTGCCCGGCAACGGTCAGGTCTCTGCCAAGTGTTTGCTGACGCAACCCCCAC
TGGATGGGGCTTGGCTATTGGCCATCGCCGCATGCGTGGAACCTTTGTGGCTCCTCTGCC
GATCCATACTGCGGAACTCCTAGCAGCTTGTTTTGCTCGCAGCCGGTCTGGAGCGAAACT
TATCGGAACCGACAACTCTGTTGTCCTCTCTCGGAAATACACCTCCTTCCCATGGCTGCT
AGGGTGTGCTGCCAACTGGATCCTGCGCGGGACGTCCTTTGTCTACGTCCCGTCGGCGCT
GAATCCCGCGGACGACCCGTCTCGGGGCCGTTTGGGACTCTACCGTCCCCTTCTTCGTCT
GCCGTTCCGGCCGACCACGGGGCGCACCTCTCTTTACGCGGTCTCCCCGTCTGTGCCTTC
TCATCTGCCGGACCGTGTGCACTTCGCTTCACCTCTGCAGTCCATGGAGACCACCGTGAA
CGCCCATCTGCCAAGGTCTTACATAAGAGGACTCTTGGACTCTATGTCAACGACCAGAGG
CATACTTCAAAGACTGTTTGTTTAAGGACTGGGAGGAGTTGGGGGAGGAGATTAGGTTAA
AGGTCTTTGTACTAGGAGGCTGTAGGCATAAATTGGTCTGTTCACCAGCACCATGCAACT
TTTTCACCTCTGCCTAATCATCATGTTCATGTCCTACTGTTCAAGCCTCCAAGCTGTGCC
TTGGGTGGCTTTGGGGCATGGAACCCGTATAAAGAATTTGGAGCTTCTGTGGAGTTACTC
TCTTTTTGCCTTCTGATTTCTTTCCTTCTATTCGAGATCTCCTCGACACCGCCTCAGCTC
TGTATCGGGAGGCCTTAGAGTCTCCGGAACATTGTTCACCTCACCATACAGCACTCAGGC
AAGCTATTTGTGTTGGGGTGAGTTGATGAATCTGGCCACCTGGGTGGGAAGTAATTTGCA
AGACCCAGCATCCAGGGAATTAGTAGTCAGCTATGTCAATGTTAATATGGGCCTAAAAAT
CAGACAACTACTGTGGTTTCACATTTCCTGTCTTACTTTTGGAAGAGAAACTGTTCTTGA
GTATTTGGTATCTTTTGGAGTGTGGATTCGCACTCCTCCTGCTTACAGACCACCAAATGC
CCCTATCTTATCAACACTTCCGGAAACTACTGTTGTTAGAACGAGGCAGGTCCCCTAGAA
GAAGAACTCCCTCGCCTCGCAGACGAAGATCTCAATCGCCGCGTCGCAGAAGATCTCAAT
CTCGGGCTCAATGTTAGTATCCCTTGGACTCATAAGGTGGGAAACTTTACTGGGCTTTAT
TCTTCTACTGTACCTGTCTTTAATCCTGAGTGGCAAACTCCCTCCTTTCCTCACATTCAT
TTACAGGAGGACATTCTTAATAGATGTCAACAATATGTGGGCCCTCTTACAGTTAATGAA
AAAAGGCGATTAAAATTAATTATGCCTGCTAGGTTCTATCCTAACCTTACCAAATATTTG
CCCTTGGACAAAGGCATTAAACCATATTATCCTGAACATGCAGTTAATCATTACTTCAAA
ACTAGGCATTATTTACACACTCTGTGGAAGGCTGGCATTCTATATAAGAGAGAAACTACA
CGCAGCGCCTCATTTTGTGGGTCACCATATTCTTGGGAACAAGAGCTACAGCATATCCTC
TGGGATTCTTTCCCGATCACCAGTTGGACCCTGCGTTCGGAGCCAACTCAAACAATCCAG
ATTGGGACTTCAACCCCAACAAGGATCACTGGCCAGAGGCAATCAGGTAGGAGCGGGAGC
TTCGGGCCAGGGTTCACCCCACCACACGGAGGTCTTTTGGGGTGGAGCCCTCAGGCTCAG
GGCATATTCAAGGTCAGCAGCACCTCCTCCTGCCTCCACCAATCGGCAGTCGGGAAGACA
GCCTACTCCCATCTCTCCACCTCTAAGAGACAGTCATCCTCAGGCCATGCAGTGGAA
>gnl|hbvnuc|KX276848_FT00000_P-C_Feature_FT:source_KX276848_FT00000_P-C_of_[Viruses]_Hepatitis_B_Virus_genotype_C._Complete_genome._[Retro-transcribing_viruses]_(length=3215_residues).
TCCAGCACATTCCACCAAGCTCTGCTAGATCCCAGAGTGAGGGGTCTATATTTTCCTGCT
GGTGGCTCAAGTTCCGGAACAGTAAACCCTGTTCCGACTACTGCATCTCCCATATCGTCA
ATCTTCTCGAGGACTGGGGACCCTGCACCGAACATGGAGAGCACCACATCAGGATTCCTA
GGACCCCTGCTCGTGTTACAGGCGGGGTTTTTCTTGTTGACAAGAATCCTCACAATACCA
CAGAGTCTAGACTCGTGGTGGACTTCTCTCAATTTTCTAGGGGGAGCACCCGCGTGTCCT
GGCCAAAATTCGCAGTCCCCAACCTCCAATCACTCACCAACCTCTTGTCCTCCAATTTGT
CCTGGTTATCGCTGGATGTGTCTGCGGCGTTTTATCATCTTCCTCTTCATCCTGCTGCTA
TGCCTCATCTTCTTGTTGGTTCTTCTGGACTACCAAGGTATGTTGCCCGTTTGTCCTCTA
CTTCCAGGACATCAACTACCAGCACGGGACCATGCAAGACCTGCACGATTCCTGCTCAAG
GAACCTCTATGTTTCCCTCTTGTTGCTGTACAAAACCTTCGGACGGAAATTGCACTTGTA
TTCCCATCCCATCATCTTGGGCTTTCGCAAGATTCCTATGGGAGTGGGCCTCAGTCCGTT
TCTCCTGGCTCAGTTTACTAGTGCCATTTGTTCAGTGGTTCGTAGGGCTTTCCCCCACTG
TTTGGCTTTCAGTTATATGGATGATGTGGTATTGGGGGCCAAGTCTGTACAACATCTTGA
ATCCCTTTTTACCGCTATTACCAATTTTCTTTTGTCTTTGGGTATACATTTAAACCCTAA
TAAAACCAAACGTTGGGGCTACTCCCTTAACTTCATGGGATATGTAATTGGAAGTTGGGG
TACCTTGCCACAGGAACATATTGTACAAAAATTGAAACAGTGTTTTCGGAAACTTCCTAT
AAATAGACCTATTGATTGGAAAGTATGTCAAAGAATTGTGGGTCTTCTAGGCTTTGCCGC
CCCTTTTACACAATGTGGTTACCCAGCATTAATGCCTTTATATGCATGTATACAAGCAAA
GCAGGCTTTCACTTTCTCGCCAACTTACAAGGCCTTTCTGTGTAAACAATATCTGAACCT
TTACCCCGTTGCTCGGCAACGGTCAGGTCTGTGCCAAGTGTTTGCTGACGCAACCCCCAC
TGGCTGGGGCTTGGCCATAGGCCATCAGCGCATGCGTGGAACCTTTGTGGCTCCTCTGCC
GATCCATACTGCGGAACTCCTAGCAGCTTGTTTTGCTCGCAGCCGGTCTGGAGCAAAACT
TATCGGCACTGACAACTCTGTTGTCCTCTCTCGGAAATACACCTCCTTTCCATGGCTGCT
AGGCTGTGCTGCCAACTGGATCCTGCGCGGRACGTCCTTTGTCTACGTCCCGTCAGCGCT
GAATCCCGCGGACGACCCATCTCGGGGCCGTTTGGGACTCTACCGTCCCCTTCTTCGTCT
GCCGTTCCAGCCGACCACGGGGCGCACCTCTCTTTACGCGGTCTCCCCGTCTGTGCCTTC
TCATCTGCCGGACCGTGTGCACTTCGCTTCACCTCTGCAGTCCATGGAGACCACCGTGAA
CGCCTATCTGCCAAGGTCTTACATAAGAGAACTCTTGGACTCTATGTCAACGACCAGAGG
CATACTTCAAAGACTGTGTATTTAAGGACTGGGAGGAGTTGGGGGAGGAGWATAGGTTAA
TGATCTTTGTACTAGGAGGCTGTAGGCATAAATTGGTCTGTTCACCAGCACCATGCAACT
TTTTCACCTCTGCCTAATCATCTTGTTCATGTCCTACTGTTCAAGCCTCCAAGCTGTGCC
TTGGGTGGCTTTAGGGCATGGAACCCGTATAAAGAATTTGGAGCTTCTGTGGAGTTACTC
TCTTTTTGCCTTCTGACTTCTTTCCTTCTATTCGAGATCTCCTCGACACCGCCTCWGCTT
TGTATCGGGAGGCCTTAGAGTCTCCGGWACATAKTTCABCTCACCATACAGCAYTAAGGC
AAGCTATWTATGTTGGGGYGAATTGATGAATCTRGCCACCTGGGTGGGAAGTAATTTGGA
TGACCCAGCATCCAGGGAATYAGTAGTAAGCTATGTCAATRTTAATATGGGCCTAAAAAT
CAGACAACTRTTGTGGTTTCACMTTTCCTGTCTTACTTTTGGAAGAGAAACTGTTMTAGA
GTATTTGGTGTCTTTTGGAGTGTGGATTCGCACTCCTRCCGCTTACAGACCACCAAATGC
CCCTATCTTATCAACACTTCCGGAAACTACTGTTRTTAGAACGAGGCAGGTCCCCTAGAA
GAAGAACTCCCTCGCCTCGCAGACGAAGGTCTCAATCGCCGCGTCGCAGAAGATCTCAAT
CTCGGGCTCAATGTTAGTATCCCTTGGACTCATAAGGTGGGAAACTTTACTGGWCTTTAT
TCTTCKACTGTACCTGTCTTTAATCCTGATTGGCAAACTCCCTCTTTTCCTAACATTCAT
TTRAAAGAGGATATTATCRACAGATGTCAACAATATGTGGGCCCKCTTACAGTTAACGAA
AAAAGGAGATTAAAATTGATTATGCCTGCTAGGTTCTATCCTAACRTTACCAAATATTTG
CCCTTAGAYAAAGGCATTAAACCTTATTATCCTGAACATACAGTTAATCATTACTTCCAA
ACGAGGCATTATTTACATACTCTGTGGAAGGCTGGGATTTTATACAAAAGAGAAACTACA
CACAGCGCCTCATTTTGTGGGTCACCATATTCTTGGGAACAAGAGCTACAGCATATCCCC
TGGGATTCTTTCCCAGTCACCAGTTGGACCCGGCGTTCGGAGCCAATTCAAACAATCCAG
ATTGGGACTTCAACCCCAACAAGGATCAATGGCCAGCAGCAACCAGGTAGGAGTGGGATC
TTCGGGCCAGGGTTCACACCCCCACACGGCAGTCTTTTGGGATGGAGCCCTCAGGCTCAG
GGCATATTCAAAGTCAGCAGCGCCTCCTCCTGCCTCCACCAATCGGCAGTCAGGAAGACA
GCCTACGCCCATCTCTCCACCTCTAAGAGACAGTCATCCTCAGGCCATGAAGTGGAA
>gnl|hbvnuc|KC774238_FT00000_P-C_Feature_FT:source_KC774238_FT00000_P-C_of_[Viruses]_Hepatitis_B_Virus_genotype_C_(isolate_cur1052)._Complete_genome._[Retro-transcribing_viruses]_(length=3215_residues).
TCCACAACTTTCCACCAAGCTCTGCTAGATCCCAGAGTGAGGGGCCTCTACTTTCCTGCT
GGTGGCTCCAGTTCCGGAACAGTAAACCCTGTTCCGACTACTGCCTCTCCCATATCATCA
ATCTTCTCGAGGACTGGGGACCCTGCACCGAACATGGAGAGCACAACATCAGGATTCCTA
GGACCCCTGCTCGTGTTACAGGCGGGGTTTTTCTTGTTGACAAGAATCCTCACAATACCA
CAGAGTCTAGACTCGTGGTGGACTTCTCTCAATTTTCTAGGGGGAGCACCCACGTGTCCT
GGCCAAAATTCGCAGTCCCCAACCTCCAATCACTCACCAACCTCTTGTCCTCCAATTTGT
CCTGGCTATCGCTGGATGTGTCTGCGGCGTTTTATCATCTTCCTCTTCATCCTGCTGCTA
TGCCTCATCTTCTTGTTGGTTCTTCTGGACTATCAAGGTATGTTGCCCGTTTGTCCTCTA
CTTCCAGGACATCAACTACCAGCACGGGGCCATGCAAGACCTGCACCATTCCTGCTCAAG
GAACCTCTATGTTTCCCTCTTGTTGCTGTACAAAACCTTCGGACGGAAACTGCACTTGTA
TTCCCATCCCATCATCCTGGGCTTTCGCAAGATTCCTATGGGAGTGGGCCTCAGTCCGTT
TCTCCTGGCTCAGTTTACTAGTGCCATTTGTTCAGTGGTTCGTAGGGCTTTCCCCCACTG
TTTGGCTTTCAGTTATATGGATGATGTGGTATTGGGGGCCAAGTCTGTACAACATCTTGA
GTCCCTTTTTACCGCTGTTACCAATTTTCTTTTGTCTTTGGGTATACATTTAAATCCCAA
TAAAACAAAACGTTGGGGCTACTCCCTTAACTTCATGGGATATGTAATTGGAAGTTGGGG
TACCTTACCACAGGAACATATTGTACTCAAAATCAAACAATGTTTTCGAAAACTTCCTGT
AAATAGGCCTATTGATTGGAAAGTATGTCAAAGAATTGTGGGTCTTTTGGGCTTTGCTGC
CCCTTTTACACAATGTGGGTATCCTGCCTTAATGCCTTTGTATGCATGTATACAATCTAA
GCAGGCTTTCACTTTCTCGCCAACTTACAAGGCCTTTCTATGTAAACAATATTTGAACCT
TTACCCCGTTGCCCGGCAACGGTCAGGTCTCTGCCAAGTGTTTGCTGACGCAACCCCCAC
TGGATGGGGCTTGGCCATAGGCCATCGGCGCATGCGTGGAACCTTTGTGGCTCCTCTGCC
GATCCATACTGCGGAACTCCTAGCAGCTTGTTTTGCTCGCTGCCGGTCAGGTGCAAAACT
TATCGCTACGCACAACTCCGTTGTCCTCTCTCAGAAATACACCTCCTTTCCATGGCTGCT
AGGGTGTGCTGCCAACTGGATCCTGCGCGGGACGTCCTTTGTCTACGTCCCGTCGGCGCT
GAATCCCGCGGACGACCCGTCTCGCGGCCGTTTGGGACTCTACCGTCCCCTTCTCCGTCT
GCCGTTCCGGCCGACCACGGGGCGCACCTCTCTTTACGCGGTCTCCCCGTCTGTGCCTTC
TCATCTGCCGGTCCGTGTGCACTTCGCTTCACCTCTGCAGTCCATGGAGACCACCGTGAA
CGCCCATCTGCCAAGGTCTTACATAAGAGGACTCTTGGACTCTATGTCAACGACCAGAGG
CATACTTCAAAGACTGTGTGTTCAAAGACTGGGAGGAGTTGGGGGAGGAGATTAGGTTAA
AGGTCTTTGTACTAGGAGGCTGTAGGCATAAATTGGTCTGTTCACCAGCACCATGCAACT
TTTTCACCTCTGCCTAATCATCATGTTCATGTCCTACTGTTCAAGCCTCCAAGCTGTGCC
TTGGGTGGCTTTGGGGCATGGAACCCGTATAAAGAATTTGGAGCTTCTGTGGAGTTACTC
TCTTTTTGCCTTCTGACTTCTTTCCTTCTATTCGAGATCTTCTCGACACCGCCTCTGCTC
TATATCGGGAGGCCTTAGAGTCTCCGGAACATTGTTCACCTCACCATACAGCACTCAGGC
AAGCTATTTGTGTTGGGGTGAGTTGATGAATCTGGCCACCTGGGTGGGAAGTAATTTGGA
AGACCCGGCATCCAGGGAATTAGTAGTCAGCTATGTCAATGTTAATATGGGCCTAAAGAT
CAGACAACTATTGTGGTTTCACATTTCCTGTCTTACTTTTGGAAGAGAAACTGTTCTTGA
GTATTTAGTGTCTTTTGGAGTGTGGATTCGCACTCCTCCTGCTTACAGACCACCAAATGC
CCCTATCTTATCAACACTTCCGGAAACTACTGTTGTTAGAACGAGGCAGGTCCCCTAGAA
GAAGAACTCCCTCGCCTCGCAGACGAAGATCTCAATCGCCGCGTCGCAGAAGATCTCAAT
CTCGGGCTCAATGTTAGTATCCCTTGGACTCATAAGGTGGGAAACTTTACTGGGCTTTAT
TCTTCTACTGTACCTGTTTTTAACCCTGAGTGGCAAACTCCCTCCTTTCCTCATATTCAT
TTGCAGGAGGACATTATCAATAGATGTCAACAATATGTGGGCCCTCTTACAGTTAATGAA
AAAAGGAGATTAAAATTAATAATGCCTGCTAGGTTCTATCCTAACCTTACCAAATATTTA
CCATTAGATAAAGGCATTAAACCTTATTATCCTGAACATTCAGTTAATCATTACTTCAAA
ACTAGGCATTATTTACATACTCTGTGGAAAGGTGGCATTTTATATAAGAGAGAAACTACC
CGCAGCGCTTCATTTTGTGGGTCACCATATTCTTGGGAACAAGAGCTACAGCATATCCTC
TGGGATTCTTTCCCGATCACCAGTTGGACCCCGCATTCGGAGCCAACTCAAACAATCCAG
ATTGGGACTTCAACCCCAACAAGGATCACTGGCCAGAAGCAATCAGGTAGGAGTGGGAGC
TTTGGGCCAGGGTTCACCCCTCCACACGGCAGTCTTTTGGGGTGGAGCCCTCAGGCTCAG
GGCATATTCAAAGTCAGCAGCGCCTCCTCCTGTCTCCACCAATCGGCAGTCAGGAAGACA
GCCTACTCCCATCTCTCCACCTCTAAGAGACAGTCATCCTCAGGCCATGCAGTGGAA
>gnl|hbvnuc|AB697502_FT00000_P-C_Feature_FT:source_AB697502_FT00000_P-C_of_[Viruses]_Hepatitis_B_Virus_genotype_C_(isolate_No20)._Complete_genome._[Retro-transcribing_viruses]_(length=3215_residues).
TCCACAACATTCCACCAAGCTCTGCTAGACCCCAGAGTGAGGGGCCTATACTTTCCTGCT
GGTGGCTCCAGTTCCGGAACAGTAAACCCTGTTCCGACTACTGCCTCTCCCATATCGTCA
ATCTTCTCGAGGACTGGGGACCCTGCACCGAACATGGAGAGCACAACATCAGGATTCCTA
GGACCCCTGCTCGTGTTACAGGCGGGGTTTTTCTTGTKGACAAGAATCCTCACAATACCA
CAGAGTCTAGACTCGTGGTGGACTTCTCTCAATTTTCTAGGGGGAGCACCCACGTGTCCT
GGCCAAAATTCGCAGTCCCCAACCTCCAATCACTCACCAACCTTTTGTCCTCCAACTTGT
CCTGGCTATCGCTGGATGTGTCTGCGGCGTTTTATCATATTCCTCTTCATCCTGCTGCTA
TGCCTCATCTTCTTGTTGGTTCTTCTGGACTAYCAAGGTATGTTGCCCGTTTGTCCTCTA
CTTCCAGGACATCAACTACCAGCACGGGACCATGCAAGACCTGCACGATTCCTGCTCAAG
GAACCTCTATGTTTCCCTCTTGTTGCTGTACAAAACCTTCGGACGGAAACTGCACTTGTA
TTCCCATCCCATCATCCTGGGCTTTCGCAAGATTCCTATGGGAGTGGGCCTCAGTCCGTT
TCTCCTGGCTCAGTTTACTAGTGCCATTTGTTCAGTGGTTCGTAGGGCTTTCCCCCACTG
TGTGGCTTTCAGTTATATGGATGATGTGGTKATKGGGGCCAAGACTGTACACCATCTTGA
STCCCTTTTTACCGCTATTACCAATTTTCTTTTGTCTTTGGGTATACATTTGAACCCTAA
TAAAACCAAACGTTGGGGCTACTCCCTTAACTTCATGGGATATGTAATTGGATGTTGGGG
TACTTTACCGCAAGAACATATTGTACTGAAAATTAAGCAATGTTTTCGAAAGCTGCCTGT
AAATAGGCCTATTGATTGGAAAGTATGTCAGAGAATTGTGGGTCTTTTGGGCTTTGCTGC
CCCTTTTACACAATGTGGCTATCCTGCCTTAATGCCTTTATATGCATGTATACAATCCAA
GCAGGCTTTCACTTTCTCGCCAACTTACAAGGCCTTTCTGTGTAAACAATATCTGAACCT
TTACCCCGTTGCCCGGCAACGGTCAGGTCTCTGCCAAGTGTTTGCTGACGCAACCCCCAC
TGGWTGGGGCTTGGCTATTGGCCATCGCCGCGAGCGTGGAACCTTTGTGGCTCCTCTGCC
GATCCATACTGCGGAACTCCTAGCAGCTTGTTTCGCTCGCAGCCGGTCTGGAGCGAACMT
TATCGGAACCGACAACTCTGTTGTCCTCTCTCGGAAATACACCTCCTTTCCATGGCTGCT
CGGATGTGCTGCCAACTGGATCCTGCGCGGGACGTCCTTTGTCTACGTCCCGTCGGCGCT
GAATCCCGCGGACGACCCGTCTCGGGGCCGTTTGGGGCTCTACCGTCCCCTTCTTCATCT
GCCGTTCCGGCCGACCACGGGGCGCACCTCTCTTTACGCGGTCTCCCCGTCTGTGCCTTC
TCACCTGCCGGACCGTGTGCACTTCGCTTCACCTCTGTAGTCCATGGAGACCACCGTGAA
CGCCCATCTGCCAAGGTCTTATATAAGAGGACTCTTGGACTCYATGTCAACGACCAGAGG
CATATTTCAAAGACTGTTTGTTTAAGGACTGGGAGGAGTTRGGGGAGGAGATTAGGTTAA
TGATCTTTGTACTAGGAGGCTGTAGGCATAAATTGGTCTGTTCACCAACACCATGCAACT
TTTTCACCTCTGCCTAATCATCWTGTTCTTGTCCTACTGTTCAAGCCTCCAAGCTGTGCC
TTGGGTGGCTTTAGGACATGGAACCCGTATAAAGAATTTGGAGCTTCTCTGGAGTTACTC
TCTTTTTGCCTCAGGACTTCTTTCCTTCTGTTCGAGATCTCCTCGACACCGCCTCCGCTC
TGTATAGGGAGGCCTTAGAGTCTCCGGAACATTGTTCACCTCACCATACAGCACTCAGGC
AAGCTATTTATGTTGGGGTGAATTGATGAATCTGGCCACCTGGGTGGGAGGTAATTTGGA
CGACCCATCATCCAGGGAATTAGTAGTCGGCTATGTCAATGTTAATATGGGCCTAAAATT
CAGACAACTACTGTGGTTCCACATTTCCTGTCTTACTTTTGGAAGAGAAACTGTCCTTGA
GTATTTGGTGTCTTTTGGAGTGTGGATTCGCACTCCTCCTCCTTACAGACCACCAAATGC
CCCTATCTTATCAACACTTCCGGAAACTACTGTTATTAGAACGAGGTAGGTCCACTAGAA
GAAGAACTCCCTCGCCTCGCAGACGAAGGTCTCAATCGCCGCGTCGCAGAAGATCTCAAT
CTCGGGATCAATGTTAGTATCCCTTGGACTCATAAGGTGGGAAACTTTACTGGGCTTTAT
TCTTCTACCGTACCTGTCTTTAATCCTGAGTGGCAAACTCCCTCCTTTCCTAACATTCAT
TTAAAGGAGGACATTATTAATAGATGTGAACAATATGTGGGCCCTCTTACAGTTAATGAA
AAAAGGAGATTAAAATTAATTATGCCTGCTAGGTTCTATCCCAACCTTACCAAATATTTG
CCCTTGGACAAAGGCATCAAACCATATTATCCTGAACATGTAGTTAATCATTACTTCAAA
ACCAGGCATTATTTACATACTCTGTGGAAGGCTGGCATTCTATATCAGAGAGAAACTTCC
CGCAGCGCCTCATTTTGTGGGTCACCATATTCTTGGGAACAAGAGCTACAGCATATCCTC
TGGGATTCTTTCCCGATCACCAGTTGGACCCTGCGTTCGGAGCCAACTCAAACAATCCAG
ATTGGGACTTCAACCCCAACAAGGATCATTGGCCAGAGGCAATCAGGTAGGAGCGGGAGC
TTCGGGCCAGGGTTCACCCCACCACACGGCGGTCTTTTGGGGTGGAGCCCTCAGGCTCAG
GGCATATTCAAAGTCAGTAGCACCTCCTCCTGCCTCCACCAATCGGCAGTCAGGAAGACA
GCCTACTCCCATCTCTCCACCTCTAAGAGACAGTCATCCTCAGGCCATGCAGTGGAA
>gnl|hbvnuc|AB900109_FT00000_P-C_Feature_FT:source_AB900109_FT00000_P-C_of_[Viruses]_Hepatitis_B_Virus_genotype_C._Complete_genome._[Retro-transcribing_viruses]_(length=3215_residues).
TCCACAACATTCCACCAAGCTCTGCTAGATCCCAGAGTGAGGGGCCTGTATTTTCCTGCT
GGTGGCTCCAGTTCCGGAACAGTAAACCCTGTTCCGACTACTGCCTCTCCCATATCGTCA
ATCTTCTCGAGGACTGGGGACCCTGCACCGAACATGGAGAGCACAACATCAGGATTCCTA
GGACCCCTGCTCGTGTTACAGGCGGGGTTTTTCTTGTTGACAAAAATCCTCACAATACCA
CAGAGTCTAGACTCGTGGTGGACTTCTCTCAATTTTCTAGGGGAAGCACCCGCGTGTCGT
GGCCAAAATTCGCAGTCCCCAACCTCCAATCACTCACCAACCTCTTGTCCTCCAACTTGT
CCTGGCTATCGTTGGATGTGTCTGCGGCGTTCTATCATATTCCTCTTCATCCTGCTGCTA
TGCCTCATCTTCTTGTTGGTTCTTCTGGACTATCAAGGTATGTTGCCCGTTTGTCCTCTA
CTTCCAGGACATCAACTACCAGTACGGGACCATGCAAGACCTGCACGATTCCTGCTCAAG
GAACCTCTATGTTTCCCTCTTGTTGCTGTACAAAACCTTCGGACGGAAATTGCACTTGTA
TTCCCATCCCATCATCTTGGGCTTTCGCAAGATTCCTATGGGAGTGGGCCTCAGTCCGTT
TCTCCTGGCTCAGTTTACTAGTGCCATTTGTTCAGTGGTTCGTAGGGCTTTCCCCCACTG
TTTGGCTTTCAGTTATATGGATGATGTGGTATTGGGGGCCAAGTCTGTACAACATCTTGA
GTCCCTTTAYACCGCTATTACCAATTTTCTTTTGTCTCTGGGTATACATTTGAACCCTAA
TAAAACCAAACGTTGGGGTTATTCCCTTAACTTTATGGGGTATGTAATTGGAAGTTGGGG
TACTTTACCACAGGAACATATTGTACTAAAACTCAAACAATGTTTTCGAAAACTTCCTGT
AAATAGACCTATTGATTGGAAAGTATGTCAAAGAATTGTGGGTCTTTTGGGCTTTGCTGC
CCCTTTTACACAATGTGGTTATCCCGCCTTAATGCCTTTGTATGCATGTATACAAGCTAA
GCAGGCTTTCACTTTCTCGCCAACTTACAAGGCCTTTCTGTGTAAACAATATCTGAACCT
TTACCCCGTTGCCCGGCAACGGTCAGGTCTCTGCCAAGTGTTTGCTGACGCAACCCCCAC
TGGATGGGGCTTGGCCATAGGCCATCAGCGCATGCGTGGAACCTTTGTGGCTCCTCTGCC
GATCCATACTGCGGAACTCCTAGCCGCTTGTTTTGCTCGCAGCCGGTCTGGAGCAAACCT
CATCGGAACCGACAACTCTGTTGTCCTCTCTCGGAAATACACCTCATTTCCATGGCTGCT
AGGCTGTGCTGCCAACTGGATCCTGCGCGGGACGTCCTTTGTCTACGTCCCGTCGGCGCT
GAATCCCGCGGACGACCCGTCTCGCGGCCGTTTGGGCATCTATCGTCCCCTTCTGCATCT
GCCGTTCCGGCCGACCACGGGGCGCACCTCTCTTTACGCGGTCTCCCCGTCTGTGCCTTC
TCATCCGCCGGACCGTGTGCACTTCGCTTCACCTCTGCAGTCCATGGAGACCACCGTGAA
CGCCCATCTGCCAAGGTCTTACATAAGCGGACTCTTGGACTCTATGTCAACGACCAGAGG
CGTACTTCAAAGACTGTGTGTTTAAAGACTGGGAGGAGTTGGGGGAGGAGATTAGGTTAA
AGATTTTTGTATTAGGAGGCTGTAGGCATAAATTGGTCTGTTCACCAGCACCATGCAACT
TTTTCACCTCTGCCTAATCATCATGTTCATGTCCTACTGTTCAAGCCTCCAAGCTGTGCC
TTGGGTGGCTTTAGGGCATGGAACCCGTATAAAGAATTTGGAGCTTCTTCGCAGTTACTC
TCTTTTTGCCTGCTGACTTTTTTCCTTCTGTTCGCGACCTACTCGACACCGCCTCTGCTC
TGTATGGGGAGGCCTTAGAGTCTCCYGAACATTGTTCACCTCACCACACAGCAATCAGGC
AAGCTATTTATGTTGGGGTGAGTTGATGAATCTGGCCACCTGGGTGGGAAGTAATTTGGA
CGACCAAGGATCCAGGGAATTAGTAGTCGGCTATGTCAATGTTAATATGGGCCTAAAATT
CAGACAACTACTGTGGTTTCACATTTCCTGTMTTACCTTTGGAAGAGACACTGTCCTTGA
GTATTTGGTGTCATTTGGAGTGTGGATTCGCACTCCTCCCGCTTACAGACCACCAAATGC
CCCTATCTTATCAACACTTCCGGAAACTACTGTTGTTAGAACGAGGCAGGACCCCTAGAA
GAAGAACTCCCTCGCCTCGCAGACGAAGGTCTCAATCGCCGCGTCGCAGAAGATCTCAAT
CTCGGGATCAATGTTAGTATCCCTTGGACTCATAAGGTGGGAAACTTTACTGGTCTTTAT
TCTTCTACTGTACCTGTCTTTAATCCTGAGTGGCAAACTCCATCCTTTCCTCACATTCAT
TTGCAGGAGGATATTATCAATAGATGTCAACAATATGTAGGCCCTCTTACAGTTAATGAA
AAAAGGAGATTAAAATTAATTATGCCTGCCAGATTCTATCCTAACCTTACCAAATATTTG
CCCTTAGACAAGGGCATTAAACCTTATTATCCGGAACATGCAATTAATCATTACTTCAAA
ACCAGGCATTATTTACATACTCTGTGGAAGGCTGGTATTCTATATAAGAGAGAAACTACA
CGCAGCGCCTCATTYTGTGGGTCACCATATTCTTGGGAACAAGAGCTACAGCATATCCTC
TGGGATTCTTTCCCGATCACCAGTTGGACCCGGCGTTCGGAGCCAACTCAAACAATCCAG
ATTGGGACTTCAACCCCACCAAGGATCAATGGCCAGAGGCAATCAGGTAGGAGTGGGAGC
TTCGGGCCAGGGTTCACCCCACCACACGGCGGTCTTTTGGGGTGGAGCCCTCAGACTCAA
GGCATACTCAAAGTCAGCAGCACCTCCTCCTGCCACCACCAATCGGCAGTCAGGAAGACA
GCCTACTCCCATCTCTCCACCTCTAAGAGACAGTCATCCTCAGGCCATGCAGTGGAA
>gnl|hbvnuc|KJ803818_FT00000_P-C_Feature_FT:source_KJ803818_FT00000_P-C_of_[Viruses]_Hepatitis_B_Virus_genotype_C_(isolate_MY403021)._Complete_genome._[Retro-transcribing_viruses]_(length=3215_residues).
TCTCTGACATTCCACCAAGCTCTGCTAGATCCCAGAGTGAGGGGCCTATACTTTCCTGCT
GGTGGCTCAAGTTCCGGAACAGTAAACCCTGTTCCGACTACTGCCTCTCCCATATCGTCA
ATCTTCTCGAGGATTGGGGACCCTGCACCGAATATGGAGAGCACCACATCAGGATTCCTA
GGACCCCTGCTCGTGTTACAGGCGGGGTTTTTCTTGTTGACAAGAATCCTCACAATACCA
CAGAGTCTAGACTCGTGGTGGACTTCTCTCAATTTTCTAGGGGGAGCACCCACGTGTCCT
GGCCAAAATTTGCAGTCCCCAACCTCCAATCACTCACCAACCTCTTGTCCTCCAATTTGT
CCTGGTTATCGCTGGATGTGTCTGCGGCGTTTTATCATCTTCCTCTTCATCCTGCTGCTA
TGCCTCATCTTCTTGTTGGTTCTTCTGGACTACCAAGGTATGTTGCCCGTTTGTCCTCTA
CTTCCAGGACATCAACTACCAGCACGGGACCATGCAAGACCTGCACGATTCCTGCTCAAG
GAACCTCTATGTTTCCCTCTTGTTGCTGTACAAAACCTTCGGACGGAAATTGCACTTGTA
TTCCCATCCCATCATCTTGGGCTTTCGCAAGATTCCTATGGGAGTGGGCCTCAGTCCGTT
TCTCCTGGCTCAGTTTACTAGTGCCATTTGTTCAGTGGTTCGTAGGGCTTTCCCCCACTG
TTTGGCTTTCAGTTATATGGATGATGTGGTATTGGGGGCCAAGTCTGTACAACATCTTGA
ATCCCTTTTTACCTCTATTACCAATTTTCTTTTGTCTTTGGGTATACATTTAAACCCTAA
TAAAACCAAACGTTGGGGCTACTCCCTTAACTTCATGGGATATGTAATTGGAAGTTGGGG
TACCTTGCCACAGGAACATATTGTACAAAAATTGAAACAATGTTTTCGGAAACTTCCTAT
AAATAGACCTATTGATTGGAAAGTATGTCAAAGAATTGCGGGTCTTCTAGGCTTTGCTGC
CCCTTTTACACAATGTGGTTACCCAGCATTAATGCCTTTATATGCATGTATACAAGCTAA
GCAGGCTTTCACTTTCTCGCCAACTTACAAGGCCTTTCTGTGTAAACAATATCTGAACCT
TTACCCCGTTGCTCGGCAACGGTCAGGTCTTTGCCAAGTGTTTGCTGACGCAACCCCCAC
TGGTTGGGGCTTGGCCATAGGCCATCAGCGCATGCGTGGAACCTTTGTGGCTCCTCTGCC
GATCCATACTGCGGAACTCCTAGCAGCTTGTTTTGCTCGCAGCCGGTCTGGAGCAAAACT
TATCGGCACCGACAACTCTGTTGTCCTCTCTCGGAAATACACCTCCTTTCCATGGCTGCT
AGGATGTGCTGCCAACTGGATCCTGCGCGGGACGTCCTTTGTCTACGTCCCGTCGGCGCT
GAATCCCGCGGACGACCCGTCTCGGGGCCGTTTGGGACTCTACCGTCCCCTTCTTCATCT
GCCGTTCCGACCGACCACGGGGCGCACCTCTCTTTACGCGGTCTCCCCGTCTGTGCCTTC
TCATCTGCCGGACCGTGTGCACTTCGCTTCACCTCTGCAGTCCATGGAAACCACCGTGAA
CGCCCATCTGCCAAGGTCTTACATAAGAGGACTCTTGGACTCTCTGTCAACGACCAGAGG
CATACTTCAAAGACTGTGTATTTAAGGACTGGGAGGAGTTGGGGGAGGAGATTAGGTTAA
AGGTCTTTGTACTAGGAGGCTGTAGGCATAAATTGGTCTGTTCACCAGCACCATGCAACT
TTTTCACCTCTGCCTAATCATCATGTTCATGTCCTACTGTTCAAGCCTCCAAGCTGTGCC
TTGGGTGGCTTTGGGGCATGGAACCCGTATAAAGAATTTGGAGCTTCTGTGGAGTTACTC
TCTTTTTGCCTTCTGACTTCTTTCCGTCTATTCGGGATCTCCTGGACACCGCCTCTGCTC
TGTATCGGGAGGCCTTAGAGTCTCCGGAACATTGTTCACCTCACCATACAGCATTAAGGC
AAGCTATTTGTGTTGGGGTGAGTTGATGAATCTGGCCACCTGGGTGGGAAGTAATTTGGA
AGACCCAGCATCCAGGGAATTAGTAGTAAGCTATGTCAATGTTAACATGGGCCTAAAAAT
CAGACAACTATTGTGGTTTCACATTTCCTGTCTTACTTTTGGAAGAGAAACTGTTCTAGA
GTATTTGGTGTCTTTTGGAGTGTGGATTCGCACTCCTCCCGCTTACAGACCACCAAATGC
CCCTATCTTATCAACACTTCCGGAAACTACTGTTGTTAGAACGAGGCAGGTCCCCTAGAA
GAAGAACTCCCTCGCCTCGCAGACGAAGGTCTCAATCGCCGCGTCGCAGAAGATCTCAAT
CTCGGGCTCAATGTTAGTATCCCTTGGACTCATAAGGTGGGAAACTTTACTGGGCTTTAT
TCTTCTACTGTACCTGTCTTTAATCCTGACTGGCAAACTCCTTCTTTTCCTCACATTCAT
TTGAAAGAGGATATTATCAACAGATGTCAACAATATGTGGGTCCTCTTACAGTTAATGAA
AAAAGGAGATTAAAATTGATTATGCCCGCTAGATTTTTTCCTAACCTTACCAAATATTTG
CCATTGGATAAAGGTATCAAACCTTATTATCCTGAACATTCAGTTAATCATTACTTCAAA
ACTAGGCATTATTTGCATACCCTTTGGAAGGCTGGCATTCTATATAAGAGAGAAACTACA
CGAAGTGCATCATTTTGTGGGTCACCATATTCTTGGGAACAAGAGCTACAGCATATCCTC
TGGGATTCTTTCCCGGTCACCAATTGGACCCAGCGTTCGGAATCAACTCAAACAATCCCG
ATTGGGACTTCAACCCCAACAAGGATCAAGGGCCAGTGGCAACTTCGGAGGAGTGGGATC
TTCGGGCCAGGGTTCACTCCGCCTCGGAGCCCTCTTTTGGGGGGGAGCCCTCAGGCTCAG
GGCATATTCTATGTCCGCTGCGCCTCCTCCTGCCTCTACAAATCGGACTCCCGGAAGACC
GCCTACTCCCATCTCTCCACCTCTAAGAGACAGTCGTCCTCCCGCCATGTTCTGGAA
>gnl|hbvnuc|KC774180_FT00000_P-C_Feature_FT:source_KC774180_FT00000_P-C_of_[Viruses]_Hepatitis_B_Virus_genotype_C_(isolate_clz1002)._Complete_genome._[Retro-transcribing_viruses]_(length=3215_residues).
TCCACAACATTCCACCAAGCTCTGCTAGATCCCAGAGTGAGGGGCCTATATTTTCCTGCT
GGTGGCTCCAGTTCCGGAACAGTAAACCCTGTTCCGACTACTGCCTCACCCATATCGTCA
ATCTTCTCGAGGACTGGGGACCCTGCACCGAACATGGAGAACACAGCATCAGGATTCCTA
GGACCCCTGCTCGTGTTACAGGCGGGGTTTTTCTTGTTGACAAGAATCCTCACAATACCA
CAGAGTCTAGACTCGTGGTGGACTTCTCTCAATTTTCTAGGGGGAGCACCCACGTGTCCT
GGCCAAAATTCGCAGTCCCCAACCTCCAATCACTCACCAACCTCTTGTCCTCCAACTTGT
CCTGGCTATCGCTGGATGTGTCTGCGGCGTTTTATCATATTCCTCTTCATCCTGCTGCTA
TGCCTCATCTTCTTGTTGGTTCTTCTGGACTATCAAGGTATGTTGCCCGTTTGTCCTCTA
CTTCCAGGACATCAACCACCAGCACGGGACCATGCAAGACCTGCACGATTCCTGCTCAAG
GAACCTCTATGTTTCCCTCTTGTTGCTGTACAAAACCTTCGGACGGAAACTGCACTTGTA
TTCCCATCCCATCATCTTGGGCTTTCGCAAGATTCCTATGGGAGTGGGCCTCAGTCCGTT
TCTCCTGGCTCAGTTTACTAGTGCCATTTGTTCAGTGGTTCGTAGGGCTTTCCCCCACTG
TTTGGCTTTCAGTTATATGGATGATGTGGTATTGGGGGCCAAGTCTGTACAACATCTTGA
GTCCCTTTTTACCTCTATTACCAATTTTCTTTTGTCTTTGGGTATACATTTAAACCCTAA
TAAAACCAAACGATGGGGCTACTCCCTTAACTTCATGGGATATGTAATTGGAAGTTGGGG
TACTTTACCGCAGGAACATATTGTACTAAAACTCAAGCAATGTTTTCGAAAACTGCCTGT
AAATAGGCCTATTGATTGGAAAGTATGTCAACGAATTGTGGGTCTGTTGGGCTTTGCTGC
CCCTTTTACACAATGTGGCTATCCTGCCTTGATGCCTTTATATGCATGTATACAATCTAA
GCAGGCTTTCACTTTCTCGCCAACTTACAAGGCCTTTCTGTGTAAACAATATATGAACCT
TTACCCCGTTGCCCGGCAACGGTCAGGTCTCTGCCAAGTGTTTGCTGATGCAACCCCCAC
TGGACGGGGCTTGGCCATAGGCCATAGGCGCATGCGTGGAACCTTTGTGGCTCCTCTGCC
GATCCATGCAGCGGAACTCCTAGCAGCTTGTTTTGCTCGCAGCCGGTCTGGAGGGAAGGT
AATCGGCACTGACAACTCTGTTGTCCTTTCTCGGAAATATACTTCCTTTCCATGGTTCCT
AGGGTGTGCGGCCAACTGGATCCTGCGCGGGACGTCCGTTGTCTACGTCCCGTCGGCCCT
GAATCCCGCGGACCACCCGTCTCGCGGCCGTTGGGGCCTCTATGGTCCCCTTTTTCATTT
GCCGTTCCGGCCAACCGCGGGGCGCACGGCTCTCTACGCGGTCTCCCCGTTTGCCCCTTC
TCGTCTGCCGGACCGTGTGCACTTCGCTTCACCTCTTCAGTTCATGGAGACCACCGTGAA
CCCCCATCTGCCAAGGTC-TACATAAGAGGACTCAGGGACTTTATGTCAACGACCAGAGG
CATACTTCAAAGACTGTGTATTTAAAGACTGGGAGGAGTTAGGGGAGGAGAGGGGGGTAA
AGGTCTTTGTACTAGGAGGCTGTAGGCATAAATTGGTCTGTTCACCAGCACCATGCAACT
TTTTCACCTCTGCCTAATCATCATGTTCATGTCCTACTGTTCAAGCCTCCAAGCTGTGCC
TTGGGTGGCTTTGGGGCATGGAACCCGTATAAAGAATTTGGAGCTTCTGTGGAGTTACTC
TCTTTTTGCCTTCTGACTTCTTTCCTTCTATTCGAGATCTCCTCGACACCGCCTCTGCTC
TGTATCGGGAGGCCTTAGAGTCTCCGGAACATTGTTCACCTCACCATACAGCACTCAGGC
AAGCTATTTGTGTTGGGGTGAGTTGATGAATCTGGCCACCTGGGTGGGAAGTAATTTGGA
AGACCCAGCATCCAGGGAATTAGTAGTCAGCTATGTCAATGTTAATATGGGCCTAAAAAT
CAGACAACTATTGTGGTTTCACATTTCCTGTCTTACTTTTGGAAGAGAAACTGTTCTTGA
GTATTTGGTGTCTTTTGGAGTGTGGATTCGCACTCCTCCCGCTTACAGACCACCAAATGC
CCCTATCTTATCAACACTTCCGGAAACTACTGTTGTTAGAACGAGGCAGGTCCCCTAGAA
GAAGAACTCCCTCGCCTCGCAGACGAAGGTCTCAATCGCCGCGTCGCAGAAGATCTCAAT
CTCGGGCTCAATGTTAGTATCCCTTGGACTCATAAGGTGGGAAACTTTACTGGGCTTTAT
TCTTCTACTGTACCTGTCTTTAATTCTGAATGGCAAACTCCCTCCTTTCCTCACATTCAT
TTACAGGAGGACATTATTAAGAGATGTCAACAATATGTGGGCCCTCTTACAGTTAATGAA
AAAAGAAGATTAAAATTAATTATGCCTGCTAGATTCTATCCTAACCTTACCAAATATTTG
CCCTTGGACAAAGGCATTAAACCGTATTATCCTGAACATGCAGTTAATCATTACTTCAAA
ACTAGGCATTATTTACATACTCTGTGGAAGGCTGGCATTCTATATAAGAGAGAAACTACA
CGCAGCGCCTCATTTTGTGGGTCACCATATTCTTGGGAACAAGAGCTACAGCATATCCTC
TGGGATTCTTTCCCGATCACCAGTTGGACCCTGCGTTCGGAGCCAACTCAAACAATCCAG
ATTGGGACTTCAACCCCAACAAGGATCACTGGCCAGAGGCAATCAGGTAGGAGCGGGAGC
TTCGGGCCAGGGTTCACCCCACCACACGGCGGTCTTTTGGGGTGGAGCCCTCAGGCTCAG
GGCATATTCAAAGTCAGCAGCACCTCCTCCTGCCTCCACCAATCGGCAGTCAGGAAGACA
GCCTACTCCCATCTCTCCACCTCTAAGAGACAGTCATCCTCAGGCCATGCAGTGGAA
>gnl|hbvnuc|KC774226_FT00000_P-C_Feature_FT:source_KC774226_FT00000_P-C_of_[Viruses]_Hepatitis_B_Virus_genotype_C_(isolate_clz2194)._Complete_genome._[Retro-transcribing_viruses]_(length=3215_residues).
TCCACAACATTCCACCAAGCTCTGCTAGACCCCAGAGTGAGGGGCCTATACTTTCCTGCT
GGTGGCTCCAGTTCCGGAACAGTAAACCCTGTTCCGACTACTGCCTCACCCATATCGTCA
ATCTTCTCGAGGACTGGGGACCCTGCACCGAACATGGAGAACACAACATCAGGATTCCTA
GGACCCCTGCTCGTGTTACAGGCGGGGTTTTTCTTGTTGACAAGAATCCTCACAATACCA
CAGAGTCTAGACTCGTGGTGGACTTCTCTCAATTTTCTAGGGGGAGCACCCACGTGTCCT
GGCCAAAATTCGCAGTCCCCAACCTCCAATCACTCACCAACCTCTTGTCCTCCAATTTGT
CCTGGCTATCGCTGGATGTGTCTGCGGCGTTTTATCATATTCCTCTTCATCCTGCTGCTA
TGCCTCATCTTCTTGTTGGTTCTTCTGGACTACCAAGGTATGTTGCCCGTTTGTCCTCTA
CTTCCAGGACATCAACTACCAGCACGGGACCATGCAAGACCTGCACGATTCCTGCTCAAG
GAACCTCTATGTTTCCCTCTTGTTGCTGTACAAAACCTTCGGACGGAAACTGCACTTGTA
TTCCCATCCCATCATCTTGGGCTTTCGCAAGATTCCTATGGGAGTGGGCCTCAGTCCGTT
TCTCCTGGCTCAGTTTACTAGTGCCATTTGTTCAGTGGTTCGTAGGGCTTTCCCCCACTG
TTTGGCTTTCAGTTATATGGATGATATGGTATTGGGGGCCAAGTCTGTACAACATCTTGA
GTCCCTTTTTACCTCTATTACCAATTTTCTTTTGTCTTTGGGTATACATTTGAACCCTAA
TAAAACCAAACGTTGGGGCTACTCCCTTAACTTCATGGGATATGTAATTGGAAGTTGGGG
TACTTTACCACAAGAACATATTGTACTAAAAATCAAGCAATGTTTTCGAAAACTGCCTGT
AAATAGACCTATTGATTGGAAAGTATGTCAGAGAATTGTGGGTCTTTTGGGCTTTGCTGC
CCCTTTTACACAATGTGGCTATCCTGCCTTAATGCCTTTATATGCATGTATACAATCTAA
GCAGGCTTTCACTTTTTCGCCAACTTACAAGGCCTTTCTGTGTAAACAATATCTGAACCT
TTACCCCGTTGCCCGGCAACGGTCAGGTCTCTGCCAAGTGTTTGCTGACGCAACCCCCAC
TGGATGGGGCTTGGCTATTGGCCATCGCCGCATGCGTGGAACATTTGTGGCTCCTCTGCC
GATCCATACTGCGGAACTCCTAGCAGCTTGTTTTGCTCGCAGCCGGTCTGGAGCGAAACT
TATCGGAACCGACAACTCTGTTGTCCTCTCTCGGAAATACACCTCCTTTCCATGGCTGCT
AGGGTGTGCTGCCAACTGGATCCTACGCGGGACGTCCTTTGTCTACGTCCCGTCGGCGCT
GAATCCAGCGGACGACCCGTCTCGGGGCCGTTTGGGACTCTACCGTCCCCTTCTTCATCT
GCCGTTCCGGCCGACCACGGGGCGCACCTCTCTTTACGCGGTCTCCCCATCTGTGCCTTC
TCATCTGCCGGACCGTGTGCACTTCGCTTCACCTCTGCAGTCCATGGAGACCACCGTGAA
CGCCCATCTGCCAAGGTCTTACATAAGAGGACTCTTGGACTCTATGTCAACGACCAGAGG
CGTACTTCAAAGACTGTTTGTTTAAGGACTGGGAGGAGTTGGGGGAGGAGATTAGGTTAA
TGATCTTTGTACTAGGAGGCTGTAGGCATAAATTGGTCTGCGTACCAGCACCATGCAACT
TTTTCACCTCTGCCTAATCATCATGTTCATGTCCTACTGTTCAAGCCTCCAAGCTGTGCC
TTGGGTGGCTTTAGGGCATGGAACCCGTATAAAGAATTTGGAGCTTCTGTGGAGTTACTC
TCTTTTTGCCTTCTGACTTTTTTCTTTTTTTTCAAAATCTCCTCAACACCCCCTCTGCTC
TGTATCGGGAGGCCTTAAAGTCTCCGGAACATTGTTCACCTCACCATACAGCACTCAGGC
AAGCTATTTGGGTTGGGTTGAGTTGATAAATCTGGCCCCCTGGGGGGGAAGTAATTTGAA
AAACCCACCTTCCAGGGAATTATTATTCACCTTTGTCAATGTTAATATGGGCCTAAAAAT
CAAACAACTTCTGGGGTTTCACATTTCCGGCCTTACTTTTGAAAAAAAAACTGTTCTTGA
TTATTTGGGGTCTTTTGAAGTGGGGATTCCCCCTCCTCCTGCTTACGAACCACAAAATGC
CCCTATCTTATCAACCCTTCCGAAAACTACTGTTGTTAAAACAAGGCAGGCCCCCTAAAA
AAAAAACTCCCTCCCCTCCCAAACAAAGGTCTCAATCGCCGCGTCGCAGAAGATCTCAAT
CTCGGG-TCAATGTTAGTATCCCTTGGACTCATAAGGTGGGAAACTTTACTGGGCTTTAT
TCTTCTACTGTACCTGTCTTTAATCCTGAGTGGCAAACTCCCTCCTTTCCTCACATTCAT
TTACAGGAGGACATTATTAATAGATGTCAACAATATGTGGGCCCTCTTACAGTTAATGAA
AAAAGGAGATTAAAATTAATTATGCCTGCTAGGTTCTATCCTAACCTTACCAAATATTTG
CCCTTGAACAAAGGCATTAAACCCTATTATTCTGAACATGCAGTTAATCATTACTTCAAA
ACTAGGCATTATTTACATACTCTGTGGAAGGCTGGCATTCTATATAAGAGAGAAACTACA
CGCAGCGCCTCATTTTGTGGGTCACCATATTCTTGGGAACAAGAGCTACAGCATATCCTC
TGGGATTCTTTCCCGATCACCAGTTGGACCCTGCGTTCGGAGCCAACTCAAACAATCCAG
ATTGGGACTTCAACCCCAACAAGGATCATTGGCCAGAGGCAATCAGGTAGGAGCGGGAGC
TTCGGGCCAGGGTTCACCCCACCACACGGCGGTCTTTTGGGGTGGAGCCCTCAGGCTCAG
GGCATATTCAAAGTCAGTAGCACCTCCTCCTGCCTCCACCAATCGGCAGTCAGGAAGACA
GCCTACTCCCATCTCTCCACCTCTAAGAGACAGTCATCCTCAGGCCATGCAGTGGAA
>gnl|hbvnuc|GQ377586_FT00000_P-C_Feature_FT:source_GQ377586_FT00000_P-C_of_[Viruses]_Hepatitis_B_Virus_genotype_C_(isolate_J135)._Complete_genome._[Retro-transcribing_viruses]_(length=3215_residues).
TCCACAACATTCCACCAAGCTCTGCTAGATCCCAGAGTGAGGGGCCTATATTTCCCTGCT
GGTGGCTCCAGTTCCGGAACAGTAAACCCTGTTCCGACCACTGCCTCACCCATATCGTCA
ATCTTCTCGAGGACTGGGGACCCTGCACCGAACATGGAGAGCACAACATCAGGATTCCTA
GGACCCCTGCTCGTGTTACAGGCGGGGTTTTTCTTGTTGACAAGAATCCTCACAATACCA
CAGAGGCTAGACTCGTGGTGGACTTCTCTCAATTTTCTAGGGGGAGCACCCACGTGTCCT
GGCCAAAATTCGCAGTCCCCAACCTCCAATCACTCACCAACCTCTTGTCCTCCAATTTGT
CCTGGCTATCGCTGGATGTGTCTGCGGCGTTTTATCATATTCCTCTTCATCCTGCTGCTA
TGCCTCATCTTCTTGTGGGTTCTTCTGGACTATCAAGGTATGTTGCCCGTTTGTCCTCTA
CTTCCAGGACATCAACTACCAGCACGGGACCATGCAAGACCTGCACGATTCCTGCTCAAG
GAACCTCTATGTTTCCCTCTTGTTGCTGTACAAAACCTTCGGACGGAAACTGCACTTGTA
TTCCCATCCCATCATCCTGGGCTTTCGCAAGATTCCTATGGGAGTGGGCCTCAGTCCGTT
TCTCCTGGCTCAGTTTACTAGTGCCATTTGTTCAGTGGTTCGTAGGGCTTTCCCCCACTG
TTTGGCTTTCAGTTATATGGATGATGTGGTATTGGGGGCCAAGTCTGTACAACATCTTGA
GTCCCTTTTTACCTCTATTACCAATTTTCTTTTGTCTTTGGGTATACATTTGAACCCTAA
TAAAACCAAACGTTGGGGCTACTCCCTTAACTTCATGGGATATGTAATTGGAAGTTGGGG
TACTTTACCGCAGGAACATATTGTATTAAAACTCAAGCAATGTTTTCGAAAACTGCCTGT
AAATAGACCTATTGATTGGAAAGTATGTCAAAGAATTGTGGGTCTTTTGGGCTTTGCCGC
CCCTTTTACACAATGTGGCTATCCTGCCTTGATGCCTTTATATGCATGTATACAATCTAA
ACAGGCTTTCACTTTCTCGCCAACTTATAAGGCCTTTCTGTGTAAACAATATCTGAACCT
TTACCCCGTTGCCCGGCAACGGTCAGGTCTCTGCCAAGTGTTTGCTGACGCAACCCCCAC
TGGATGGGGCTTGGCCATAGGCCCTCAGCGCATGCGTGGAACCTTTGTGGCTCCTCTGCC
GATCCATACTGCGGAACTCCTCGCAGCCTGTTTTGCTCGCAGCAGGTCTGGAGCGAAACT
TATCGGAACCGACAACTCTGTTGTCCTCTCTCGGAAGTACACTTCCTTTCCATGGCTGCT
AGGCTGTGCTGCCAACTGGATCCTGCGCGGGACGTCCTTTGTCTACGTCCCGTCGGCGCT
GAATCCCGCGGACGACCCGTCTCGGGGCCGTTTGGGACTCTACCGTCCTCTTCTTCGTCT
GCCGTTCCGGCCGACCACGGGGCGCACCTCTCTTTACGCGGTCTCCCCGTCTGTGCCTTC
TCATCTGCCGGACCGTGTGCACTTCGCTTCACCTCTGCAGTCCATGGAGACCACCGTGAA
CGCCCATCTGCCAAGGTCTTATATAAGAGGACTCTTGGACTCTATGTCAACGACCAGAGG
CATACTTCAAAGACTGTGTGTTTAAGGACTGGGAGGAGTTGGGGGAGGAGATTAGGTTAA
TGATCTTTGTACTGGGAGGCTGTAGGCATAAATTGGTCTGTTCACCAGCACCATGCAACT
TTTTCACCTCTGCCTAATCATCTTGTTCATGTCCTACTGTTCAAGCCTCCAAGCTGTGCC
TTGGGTGGCTTTAGGGCATGGAACCCATATAAAGAATTTGGAGCTTCTGTGGAGTTACTC
TCTTTTTGCCTACTGACTTCTTTCCTTCTATTCGAGATCTCCTCGACACTGCCTCTGCTC
TGTATCGGGAGGCCTTAGAGTCTCCGGAACATTGTTCACCTCACCATACAGCACTCAGGC
AAGCTATTTGTGTTGGGGTGAGTTGATGAATCTGGCCACCTGGGTGGGAGGTAATTTGGA
AGATCCAGCATCCAGGGAATTAGTTGTCGGCTATGTCAACGTTAATATGGGCCTAAAACT
TAGACAACTATTGTGGTTTCACATTTCCTGCCTTACTTTTGGAAGAGAAACTGTTCTGGA
GTATTTGGTGTCTTTTGGAGTGTGGATTCGCACTCCTCCTGCTTACAGACCACCAAATGC
CCCTATCTTATCAACACTTCCGGAAACTTCTGTTGTTAGAACGAGGCAGGTCCCCTAGAA
GAAGAACTCCCTCGCCTCGCAGACGAAGATCTCAATCGCCGCGTCGCAGAAGATCTCAAT
CTCGGGATCAATGTTAGTATCCCTTGGACTCATAAGGTGGGAAACTTTACTGGGCTTTAT
TCCTCTACTGTACCTATCTTTAATCCTGAGTGGCAAACTCCCTCCTTTCCTCACATTCAT
TTACAGGAGGACATTAGTAATAGATGTCAACAATATGTGGGCCCTCTTACAGTTAATGAA
AAAAGGAGATTGAAATTAATTATGCCTGCTAGGTTCTACCCTAACCTTACCAAATATTTG
CCCTTGGACAAAGGCATTAAACCGTATTATCCTGAACATGCAGTTAATCATTACTTCAAA
ACTAGGCATTATCTACATACTCTGTGGAAGGCTGGCATTCTATATAAGAGAGAAACTACA
CGCAGCGCCTCATTTTGTGGGTCACCATATTCTTGGGAACAAGAGCTACAGCATACCCTC
TGGGATTCTTTCCCGATCACCAGTTGGACCCGGCATTCGGAGCCAATTCAAACAATCCAG
ATTGGGACTTCAACCCCAACAAGGATCATTGGCCAGAGGCAATCAGGTAGGAGCGGGAGC
TTCGGGCCAGGGTTCACCCCACCACACGGCGGTCTTTTGGGGTGGAGCCCTCAGGCTCAG
GGCATATTCAAAGTCAGCAGCTCCTCCTCCTGCCTCCACCAATCGGCAGTCAGGAAGACA
GCCTACTCCCATCTCTCCACCTCTAAGAGACAGTCATCCTCAGGCCATGCAGTGGAA
>gnl|hbvnuc|HQ700516_FT00000_P-C_Feature_FT:source_HQ700516_FT00000_P-C_of_[Viruses]_Hepatitis_B_Virus_genotype_C_(isolate_C_PNG_D029_2005)._Complete_genome._[Retro-transcribing_viruses]_(length=3215_residues).
TCCACCACCTTCCACCAAGCTCTGCTAGATCCCAGAGTGAGGGGCCTTTACTTTCCTGCT
GGTGGCTCCAGTTCCGGAACAGTAAACCTTGTTCCGACTACTGCCTCTCCCATATCGTCA
ATCTTCTCGAGGACTGGGGACCCTGCACCGAACATGGAGAACACAACATCAGGATTCCTA
GGACCCCTGCTCGTGTTACAGGCGGTGTTTTTCTTGTTGACAAGAATCCTCACAATACCA
CAGAGTCTAGACTCGTGGTGGACTTCTCTCAATTTTCTAGGGGAAGCTCCCATGTGTCCT
GGCCAAAATTCGCAGTCCCCAACCTCCAATCACTCACCAACCTCTTGTCCTCCAATTTGT
CCTGGCTATCGCTGGATGTGTCTGCGGCGTTTTATCATCTTCCTCTTCATCCTGCTGCTA
TGCCTCATCTTCTTGTTGGTTCTTCTGGATTACCAAGGTATGTTGCCCGTTTGTCCTCTA
CTTCCAGGACATCAACTACCAGCACGGGACCATGCAAGACCTGCACGACTCCTGCTCTAG
GAACCTCTATGTTTCCCTCATGTTGCTGTACAAAACCTTCGGACGGAAACTGCACTTGTA
TTCCCATCCCATCATCCTGGGCTTTCGCAAGATTCCTATGGGAGTGGGCCTCAGTCCGTT
TCTCCTGGCTCAGTTTACTAGCGCCATTTGTTCAGTGGTTCGTAGGGCTTTCCCCCACTG
TTTGGCTTTCAGTTATATGGATGATGTGGTATTGGGGGCCAAGTCTGTACAACATCTTGA
GTCCCTTTATACCTCTATTACCAATTTTCTTTTGTCTTTGGGTATACATTTGAACCCCAA
TAAAACCAAACGATGGGGTTACTCACTTAACTTCATGGGATATGTAATTGGAAGTTGGGG
AACTTTACCACAGGAACATATTGTACAGAAAATCAAGCAATGTTTTCGAAAACTTCCTGT
TAATAGGCCTATTGATTGGAAGGTGTGTCAACGAATTGTGGGTCTTTTGGGCTTTGCTGC
CCCTTTCACACAATGTGGGTATCCTGCCTTAATGCCTTTGTATGCATGTATTCACGCTAA
ACAGGCTTTCACTTTCTCGCCAACTTACAAGGCCTTTTTGTGTACACAATATCTGAACCT
TTACCCCGTTGCTCGGCAACGGTCTGGCCTCTGCCAAGTGTTTGCTGACGCAACCCCCAC
TGGATGGGGCTTGGCTATAGGCCATCAGCGCATGCGCGGAACCTTTGTGGCTCCTTTGCC
GATCCATACTGCGGAACTCCTAGCAGCTTGTTTTGCTCGCAGCAGGTCTGGGGCGAAACT
TATAGGCACCGACAACTCTGTTGTCCTTTCTCGGAAATACACCTCCTTTCCATGGCTGCT
AGGCTGTGCTGCCAACTGGATCCTACGCGGGACGTCCTTTGTCTACGTCCCGTCGGCGCT
GAATCCCGCGGACGACCCGTCTCGCGGCCGCTTGGGGATCTATCGTCCCCTTCTTCGTCT
GCCGTTCCGACCGACCACGGGGCGCACCTCTCTTTACGCGGTCTCCCCGTCTGTGCCTTC
TCATCTGCCGGACCGTGTGCACTTCGCTTCACCTCTGCAGTCCATGGAGACCACCGTGAA
CGCCCTTATGCCAAGGTCTTGCAAAAAAGGACTCTTGGACTCTATGTCAACGACCAGAGG
CATACTTCAAAGACTGTGTGTTTAAAGACTGGGAGGAGTTGGGGGAGGAGATTAGGTTAA
AGGTCTTTGTACTAGGAGGCTGTAGGCATAAATTGGTCTGCTCACCAGCACCATGCAACT
TTTTCACCTCTGCCTAATCATCATGTTCATGTCCTACTGTTCAAGCCTCCAAGCTGTGCC
TTGGGTGGCTTTGGGGCATGGAACCCTTATAAAGAATTTGGAGCTTCTGTGGAGTTACTC
TCTTTTTGCCTTCTGACTTCTTTCCGTCTATTCGAGATCTCCTCGACACCGCCTCAGCTT
TATATCGGGAGGCCTTAGAGTCTCCGGAACATTGTTCACCTCACCATACAGCACTCAGGC
AAGCTGTTTGTGTTGGGGTGAGTTAATGAATCTGGCGACCTGGGTGGGCAGTAATTTAGA
AGACCCAGCGTCCAGGGAATTAGTAGTCAGCTATGTCAATGTTAATATGGGCCTAAAAAT
TAGACAACTATTGTGGTTTCACATTTCCTGTCTTACTTTTGGAAGAGAAACTGTTCTTGA
GTATTTGGTATCTTTTGGAGTGTGGATTCGCACTCCTCCCGCTTACAGACCACCAAATGC
CCCTATCTTATCAACACTTCCGGAAACTACTGTTGTTAGAACGAGGCAGGTCCCCTAGAA
GAAGAACTCCCTCGCCTCGCAGAAGAAGGTCTCAATCGCCGCGTCGCAGAAGATCTCAAT
CTCGGGATCAATGTTAGTATTCCTTGGACTCATAAGGTGGGAAACTTTACTGGGCTTTAT
TCTTCTACTGTACCTGTCTTTAATCCTGAGTGGCAAACTCCTTCTTTCCCTGATATTCAT
TTGCAGGAGGACATTATTAATAGATGTCAACAATATGTGGGCCCTCTTACAGTTAATGAA
AAGAGGAGATTAAAATTAATTATGCCTGCTAGGTTCTATCCTAACCTTACCAGATATTTG
CCATTAGATAAAGGTATTAAACCTTATTATCCTGAACATGCAGTTAATCATTACTTCAAA
ACTAGGCATTATTTACATACTCTGTGGAAGGCTGGCATTTTATATAAGAGAGAAACTACA
CGCAGCGCCTCATTTTGTGGGTCACCATATTCTTGGGAACAAGAGCTACAGCATATCCTC
TGGGATTCTTTCCCGATCACCAGTTGGACCCTGCGTTCGGAGCCAACTCAAACAAACCAG
ATTGGGACTTCAACCCCAACAAGGATCGCTGGCCAAAGGCAATCAGGTAGGAGCGGGAGC
TTCGGGCCAGGGTTCACCCCTCCACACGGAGGTCTTTTGGGGTGGAGCCCGCAGGCTCAG
GGCATATTCACACTCAGCAGTGCCTCCTCCTGCCTCCACCAATCGGCAGTCAGGAAGACA
GCCTACTCCCATCTCTCCTCCTCTAAGAGACAGTCATCCTCAGGCCATGCAGTGGAA
>gnl|hbvnuc|HQ700575_FT00000_P-C_Feature_FT:source_HQ700575_FT00000_P-C_of_[Viruses]_Hepatitis_B_Virus_genotype_C_(isolate_C_Tonga_To244_2006)._Complete_genome._[Retro-transcribing_viruses]_(length=3215_residues).
TCCACAACATTCCAMCAAGCTCTGCTAGATCYCAGAGTRAGGGGCCTTTACTTTCCTGCT
GGTGGCTCCAGTTCCGGAACAGTAAACCCTGTTCCGACTACTGCCTCTCCCATATCGTCA
ATCTTCTCGAGGACTGGGGACCCTGCACCGAACATGGAGAGCACAACATCAGGATTCCTA
GGACCCCTGCTCGTGTTACAGGCGGTGTTTTTCTTGTTGACAAGAATCCTCACAATACCA
CAGAGTCTAGACTCGTGGTGGACTTCTCTCAGTTTTCTAGGGGAAGCACCAAGGTGTCCT
GGCCAAAATTCGCAGTCCCCAACCTCCAATCACTCACCAACCTCTTGTCCTCCAATTTGT
CCTGGCTATCGCTGGATGTGTCTGCGGCGTTTTATCATCTTCCTCTTCATCCTGCTGCTA
TGCCTCATCTTCTTGTTGGCTCTTCTGGACTACCAAGGTATGTTGCCCGTTTGTCCTCTA
CTTCCAGGACATCCACTACCAGCACGGGACCATGCAAGACCTGCACGACTCCTGCTCAAG
GAACCTCTATGTTTCCCTCATGTTGCTGTACAAAACCTTCGGACGGAAACTGCACTTGTA
TTCCCATCCCATCATCCTGGGCTTTCGTAAGATTCCTATGGGAGTGGGCCTCAGTCCGTT
TCTCCTGGCTCAGTTTACTAGCGCCATTTGTTCAGTGGTTCGTAGGGCTTTCCCCCACTG
TTTGGCTTTCAGCTATATGGATGATGTGGTATTGGGGGCCAAGTCTGTACAACATCTTGA
GTCCCTTTATACCTCTATTACCAATTTTCTTTTGTCTTTGGGTATACATTTGAACCCTAA
TAAGACCAAGAGATGGGGCTATTCCCTTAACTTCATGGGCTATGTAATTGGAAGTTGGGG
TACCTTACCACAAGAACATATTAGACAAAAAATCAAAAACTGTTTTCGAAAACTTCCTGT
AAATAGGCCTATTGATTGGAARGTGTGTCAAAGAATTGTGGGTCTTTTGGGCTTTGCTGC
CCCTTTTACACAATGTGGATATCCTGCCTTAATGCCTTTGTATGCATGTATTCAAGCTAA
ACARGCTTTCACTTTTTCGTCAACTTACAAAACTTTTCTGTGTAAACAATATMTGAACCT
TTACCCCGTTGCCCGGCAACGGTCCGGTCTCTGCCAAGTGTTTGCTGACGCAACCCCCAC
TGGCTGGGGCTTGGCMATTGGCCATCAGCGCATGCGTGGAACCTTTGTGGCTCCTCTGCC
GATCCATACTGCGGAACTCCTTGCAGCTTGTTTTGCTCGCAGCCGGTCTGGGGCGAAACT
TATCGGAACTGACAACTCTGTTGTCCTTTCTCGCAAATACACCTCGTTCCCATGGCTGCT
CGGTTGTGCTGCCAACTGGATCCTTCGCGGGACGTCCTTTGTCTACGTCCCGTCGGCGCT
GAATCCCGCGGACGACCCGTCTCGGGGCCGCTTGGGGMTCTATCGTCCCCTTCTCCGTCT
GCCGTTCCGGCCAACCACGGGGCGCACCTCTCTTTACGCGGTCTCCCCGTCTGTGCCTTC
TCATCTGCCGGGCCGTGTGCACTTCGCTTCACCTCTGCAGTCCATGGAAACCACCGTGAA
CGCCCTTATGCCAAGGTCTTGCATAAGAGGACTCTTGGACTCTATGTCAACGACCAGAGG
CATACTTCAAAGACTGTGTGTTTAAAGACTGGGAGGAGTTGGGGGAKGAGWMTAGRTTAA
TGWTSTWTGTWCTAGGAGGCTGTAGGCATAAATTGGTCTGTTCACCAGCACCATGCAACT
TTTTCACCTCTGCCTAATCATCWTGTTCATGTCCTACTGTTCAAGCCTCCAAGCTGTGCC
TTGGGTGGCTTTRGGACATGGAACCCTTATAAAGAATTTGGAGCTTCTGTGGAGTTACTC
TCTTTTTGCCTTCTGATTTCTTTCCGTCTATTCGAGACCTCCTCGACACCGCCTCAGCTC
TGTACCGGGAGGCCTTAGAGTCTCCGGAACATTGTTCACCTCACCATACAGCACTCAGGC
AAGCTGTTTGTGTTGGGGTGAGTTAATGAATCTGGCTACCTGGGTGGGAGGTAATTTGGA
AGACCCAGCATCCAGGGAATTAGTGGTCAATTATGTCAACATTAATATGGGCCTAAAACT
CAGACAACTATTGTGGTTTCACATTTCCTGCCTYACTTTTGGAAGAGAAACTGTTCTTGA
GTATTTGGTGTCTTTTGGAGTGTGGATCCGCACTCCTMCCGCTTACAGACCACCAAATGC
CCCTATCTTATCAACACTTCCGGAAACTACTGTTGTTAGAACGAGGCAGGTCCCCTAGAA
GAAGAACTCCCTCGCCTCGCAGACGAAGGTCTCAATCGCCGCGTCGCAGAAGATCTCAAT
CTCGGGCTCAATGTTAGTATCCCTTGGACTCATAAGGTGGGAAACTTTACTGGGCTTTAT
TCTTCCACTGTACCTGTCTTTAATCCTGATTGGCAAACTCCCTCTTTTCCTGACATTCAT
TTGAAAGAGGACATTATCAATAGGTGTCAACAATATGTGGGCCCTCTTACAGTTAATGAA
AAAAGGAGATTAAAATTAATTATGCCTGCTAGGTTTTATCCTAACCTTACCAAATATTTG
CCGTTAGATAAAGGCATTAAACCCTATTATCCTGAACACGCAGTTAATCATTACTTTAAA
ACTAGGCATTATTTACATACTCTGTGGAAATCTGGCATTCTATATAAGAGAGAAACTACA
CGCAGCGCCTCATTTTGTGGGTCACCATATTCTTGGGAACAAGAGCTACAGCATATCCTC
TGGGATTCTTTCCCGATCACCAGTTGGACCCGGCGTTCAGAGCCAACCCAAACAATCCAG
ATTGGGACTTCAACCCCAACAAGGATCAATGGCCAGAGGCAATCAGGTGGGAGCGGGAGC
TTCGGGCCAGGGTTCACCCCACCACACGGAGGTCTTTTGGGGTGGAGCCCTCAGGCTCAG
GGCATATTCAAAGTCAACAGCMCCTCCTCCTGCCTCCACCAATCGGCAGTCAGGGAGACA
GCCTACTCCCATCTCTCCACCGCTAAGAGACAGTCATCCTCAGGCCATGCAGTGGAA
>gnl|hbvnuc|KX276853_FT00000_P-C_Feature_FT:source_KX276853_FT00000_P-C_of_[Viruses]_Hepatitis_B_Virus_genotype_C._Complete_genome._[Retro-transcribing_viruses]_(length=3215_residues).
TCCAGCACATTCCACCAAGCTCTGCTAGATCCCAGAGTGAGGGGCCTATACTTTCCTGCT
GGTGGCTCCAGTTCCGGAACAGTAAACCCTGTTCCGACTACTGCCTCTCCCATATCGTCA
ATCTTCTCGAGGACTGGGGACCCTGCACCGAAGATGGAGAGCACCACATCAGGATTCCTA
GGACCCCTGCTCGTGTTACAGGCGGGGTTTTTCTTGTTGACAAGAATCCTCACAATACCA
CAGAGTCTAGACTCGTGGTGGACTTCTCTCAATTTTCTAGGGGGAGCACCCACGTGTCCT
GGCCAAAATTTGCAGTCCCCAACCTCCAATCACTCACCAACCTCTTGTCCTCCAACTTGT
CCTGGTTATCGCTGGATGTGTCTGCGGCGTTTTATCATCTTCCTCTTCATCCTGCTGCTA
TGCCTCATCTTCTTGTTGGYTCTTCTGGACTACCAAGGTATGTTGCCCGTTTGTCCTCTA
CTTCCAGGACATCAACTACCAGCACGGGACCATGCAAGACCTGCACGACTCCTGCTCAAG
GAACCTCTATGTTTCCCTCTTGTTGCTGTACAAAACCTTCGGACGGAAATTGCACTTGTA
TTCCCATCCCATCATCTTGGGCTTTCGCAAGATTCCTATGGGAGTGGGCCTCAGTCCGTT
TCTCCTGGCTCAGTTTACTAGTGCCATTTGTTCAGTGGTTCGTAGGGCTTTCCCCCACTG
TTTGGCTTTCAGTTATATGGATGATRTGGTATTGGGGGCCAAGTCTGTACAACATCTKGA
ATCCCTTTTTACCGCTGTTACCAATTTTCTTTTGTCTTTGGGTATACATTTAAACCCTCA
TAAAACCAAACGTTGGGGCTACTCCCTTAACTTCATGGGATATGTAATTGGAAGTTGGGG
TACTTTGCCTCAGCAACATATTGTACAAAAAATCAAACAATGTTTTCGGAAACTGCCTRT
AAATAGACCTATTGATTGGAAAGTATGTCAAAGAATTGTAGGTCTTTTGGGTTTTGCCGC
TCCCTTTACACAATGTGGTTACCCAGCATTAATGCCTTTATATGCATGTATACAAGCAAA
GCAGGCTTTCACTTTCTCGCCRACTTACAAGGCCTTTCTGTGTAAACAATATCTGCACCT
TTACCCCGTTGCTCGGCAACGGTCAGGTCTTTGCCAAGTGTTTGCTGATGCAACCCCCAC
TGGTTGGGGCTTGGCCATRGGCCATCAGCGCATGCGTGGAACCTTTGTGGCTCCTCTGCC
GATCCATACTGCGGAACTCCTAGCGGCTTGTTTTGCTCGCAGCAGGTCTGGAGCAAACCT
TATCGGCACTGACAACTCTGTTGTCCTCTCTCGGAAATACACCTCATTTCCATGGCTGCT
AGGCTGTGCTGCCAACTGGATCCTGCGCGGGACGTCCTTTGTCTACGTCCCGTCGGCGCT
GAATCCCGCGGACGACCCGTCTCGGGGCCGTTTGGGACTCTACCGTCCCCTTCTTCGTCT
GCCGTTCCGGCCGACCACGGGGCGCACCTCTCTTTACGCGGTCTCCCCGTCTGTGCCTTC
TCATCTGCCGGACCGTGTGCACTTCGCTTCACCTCTGCAGTCCATGGAGACCACCGTGAA
CGCCCATCTGCCAAGGTCTTACATAAGAGGACTCTTGGACTCCATGTCAACGACCAGAGG
CATACTTCAAAGACTGTGTATTTAAAGACTGGGAGGAGTTGGGGGAGGAGACTAGGTTAA
TGATCTTTGTACTAGGAGGCTGTAGGCATAAATTGGTCTGTTCACCWGCACCATGCAACT
TTTTCACCTCTGCCTAATCATCATGTTCATGTTCCACTGTTCAAGCCTCCAAGCTGTGCC
TTGGGTGGCTTTGGAGCATGGAACCCGTATAAAGAATTTGGAGCTTCTGYGVAKTTACTC
TCTTTTTGCCTTCTGACTTCTTTCCTTCTATTCGTGATCTCCTCGACACCGCCTCTGCTC
TKTATCGGGAGGCCTTAGAGTCTCCGGAACATTGTTCACCTCACCATACAGCACTAAGGC
AAGCTATTTGTGTTGGGGTGAGTTGATGAATCTGGCCACCTGGGTGGGARGTAATTTGRA
CGACCAGGCATCCAGGGAACTAGTAGTAARCTATGTCAAYGTTAATATGGGCCTGAAAAT
CAGACAACTATTGTGGTTTCATATTTCCTGTCTTACTTTTGGAAGAGMCACTGTTCTTGA
GTATTTGGTGTCTTTTGGAGTGTGGATTCGCACTCCTCCCCCTTAYAGACCACCAAATGC
CCCTATCTTATCAACACTTCCGGAAACTACTGTTRTTAGAACGWGGCAGGTCCCCTAGAA
GAAGAACTCCCTCGCCTCGCAGACGAAGRTCTCAATCGCCGCGTCGCAGAAGATCTCMAT
CTCGGGMTCAATGTTAGTATCCCTTGGACTCATAAGGTGGGAAACTTCACTGGGCTTTAT
TCTTCTACTGTACCTGTCTTTAATCCTGAATGGCAAACTCCCTCTTTTCCTCACATTCAT
TTGAAAGAGGATATTATCAATAGATGTCAACAATATGTGGGCCCTCTTACAGTTAACGAA
AAAAGGAGATTAAAATTGATTATGCCTGCTAGGTTCTATCCTAACCRTACCAAATATTTG
CCCTTAGATAAAGGCATCAAACCTTATTATCCTGAACATACAGTTAATCATTACTTCCAA
ACTAGGCATTATTTACATACTCTGTGGAAGGCTGGTRTTTTATATAAGAGAGAATCTACT
CGCAGCGCCTCATTCTGTGGGTCACCATATTCTTGGGAACAAGAGCTACAGCATATCCTC
TGGGATTCTTTCCCGATCACCAGTTGGACCCGGCATTCAGAGCCAATTCAAACAATCCAG
ATTGGGACTTAAACCCCAACAAGGATCCATGGCCAGCGGCAACCAGGTAGGAGTGGGATC
TTCGGGCCGGGGTTCACTCCACCACACGGCAATCTTTTGGGGTGGAGCCCTCAGGCTCAG
GGCATATTCAAAGTCAGCAGCGCCTCCTCCTGCCTCTACCAATCGGCAGTCAGGAAGACA
GCCTACTCCCATCTCTCCACCTCTAAGAGACAGTCATCCTCAGGCCATGCAGTGGAA
>gnl|hbvnuc|AB112472_FT00000_P-C_Feature_FT:source_AB112472_FT00000_P-C_of_[Viruses]_Hepatitis_B_Virus_genotype_C_(isolate_HBV-TH124)._Complete_genome._[Retro-transcribing_viruses]_(length=3215_residues).
TCCAGCACATTCCACCAAGCTCTGCTAGATCCCAGAGTGAGGGGACTGTACTTTCCTGCT
GGTGGCTCCAGTTCCGGAACAGTAAACCCTGTTCCGACTACTGCCTCTCCCATATCGTCA
ATCTTCTCGAGGACTGGGGACCCTGCACCGAACATGGAGAGCACCACATCAGGATTCCTA
GGACCCCTGCTCGTGTTACAGGCGGGGTTTTTCTTGTTGACAAGAATCCTCACAATACCA
CAGAGTCTAGACTCGTGGTGGACTTCTCTCAATTTTCTAGGGGGAGCACCCACGTGTCCT
GGCCAAAATTTGCAGTCCCCAACCTCCAATCACTCACCAACCTCTTGTCCTCCAATTTGT
CCTGGTTATCGCTGGATGTGTCTGCGGCGTTTTATCATCTTCCTCTTCATCCTGCTGCTA
TGCCTCATCTTCTTGTTGGCTCTTCTGGACTACCAAGGTATGTTGCCCGTTTGTCCTCTA
CTTCCAGGACATCAACTACCAGCACGGGACCATGCAAGACCTGCACGACTCCTGCTCAAG
GAACCTCTATGTTTCCCTCATGTTGCTGTACAAAACCTTCGGACGGAAATTGCACTTGTA
TTCCCATCCCATCATCTTGGGCTTTCGCAAGATTCCTATGGGAGTGGGCCTCAGTCCGTT
TCTCCTGGCTCAGTTTACTAGTGCCATTTGTTCAGTGGTTCGTAGGGCTTTCCCCCACTG
TTTGGCTTTCAGTTATATGGATGATGTGGTATTGGGGGCCAAGTCTGTACAACATCTTGA
ATCCCTTTTTACCGCTGTTACCAATTTTCTTTTGTCTTTGGGTATACATTTAAACCCTAC
TAAAACTAAACGTTGGGGCTACTCCCTTAATTTCATGGGATATGTAATTGGAAGTTGGGG
TTCTTTACCACAGGAACATATTGTACACAAAATCAAACAATGTTTTCGGAAACTTCCTAT
AAATAGACCTATTGATTGGAAAGTATGTCAACGAATTGTGGGGCTTCTGGGCTTTGCCGC
TCCCTTTACACAATGGGGGTACCCAGCATTAATGCCTTTGGATGCATGTATACAAGCTAA
ACAGGCTTTCACTTTCTCGCCAACTTACAAGGCCTTTCTGTGTAAACAATATATGAACCT
TTACCCCGTTGCTCGGCAACGGCCAGGTCTTTGCCAAGTGGTTGCTGATGCAACCCCCAC
TGGTTGGGGCTTGGCCATAGGCCATCAGCGCATGCGTGGAACCTTTGTGGCTCCTCTGCC
GATCCATACTGCGGAACTCCTAGCAGCTTGTTTTGCTCGCAGCCGGTCTGGAGCAAACCT
TCTCGGCACCGACAACTCTGTTGTCCTCTCTCGGAAATACACCTCCTTTCCATGGCTGCT
AGGCTGTGCTGCCAACTGGATCCTGCGCGGGACGTCCTTTGTCTACGTCCCGTCGGCGCT
GAATCCCGCGGACGACCCGTCTCGGGGCCGTTTGGGACTCTACCGTCCCCTTCTGCGTCT
GCCGTTCCGGCCGACCACGGGGCGCACCTCTCTTTACGCGGTCTCCCCGTCTGTGCCTTC
TCATCTGCCGGACCGGGGGCACTTCGCTACACCTCTGCAG--CATGGAGACCACCGTGAA
CGCCCATCTGCCAAGGCCTTACATAAGAGGACTCTGGGACTCTATGTCAACGACCAGAGG
CATACTTCAAAGACTGTGTATTTAAAGACTGGGAGGAGATGGGGGAGGAGACTAGATTAA
AGATCTTTGTACTGGGAGGCTGTAGGCATAAATTGGTCTGTTCACCAGCACCATGCAACT
TTTTCACCTCTGCCTAATCATCATGTTCATGTCCTACTGTTCAAGCCTCCAAGCTGTGCC
TTGGGTGGCTTTGGGGCATGGAACCCGAATAAAGAATTTGGAGCTTCTGTGGAGTTACTC
TCTTTTTGCCTTCTGACTTCTTTCCTTCTATTCGTGATCTCCTCGACACCGCATCTGCTC
TGTATCGGGAGGCCTTAGAGTCTCCGGAACATTGTTCACCTCACCATACAGCACTAAGGC
AAGCTATTTGTGTTGGGGTGAGTTGATGAATCTGGCCACCTGGGTGGGAAGTAATTTGGA
AGACCCAGCATCCAGGGAATTAGTAGTAAGCTATGTCAATGTTAATATGGGCCTGAAAAT
CAGACAACTATTGTGGTTTCACATTTCCTGTCTTACTTTTGGAAGAGAAACTGTTCTTGA
GTATTTGGTGTCTTTTGGAGTGTGGATTCGCACTCCTCCCGCTTACAGACCACCAAATGC
TCCTATCTTATCAACACTTCCGGAAACTACTGTTGTTAGAACGAGGCAGGACCCCTAGAA
GAAGAATTCCCTCGCCTCGCCGACGAAGGTCTCAATCGCCGCGTCGCAGAAGATCTCAAT
CTCGGGCTCAATGTTAGTATTCCTTGGACTCATAAGGTGGGAAACTTTACTGGGCTTTAT
TCTTCTACTGTCCCTGTCTTTAATCCTGACTGGCAAACTCCCTCTTTTCCTCACATTCAT
TTGAAAGAGGATATCATCAATAGATGTCAACAATATGTAGGCCCTCTTACAGTTAACGAA
AAAAGAAGATTAAAATTGATTATGCCTGCTAGGTTCTATCCTAACCGTACCAAATATTTG
CCCTTAGATAAAGGCATTAAACCTTATTATCCTGAACACATAGTTAATCATTACTTCCAA
GCTAGGCATTATTTACATACTCTGTGGAAGGCTGGTATCTTATATAAGAGAGAAACTACT
CGCAGCGCCTCATTTTGTGGGTCACCATATTCTTGGGAACAAGAGCTACAGCATATCCTC
TGGGATTCTTTCCCAGTCACCAGTTGGACCCAGCGTTCGGAGCCAATTCAAACAATCCAG
ATTGGGACTTCAACCCCAACAAGGATCAATGGCCAGCGGCAACCAGGTAGGAGTGGGAGC
TTCGGGCCAGGGTTCACTCCACCACACGGCAGTCTTTTGGGGTGGAGCCCTCAGGCTCAG
GGCATATTCAACGTCAGCAGCGCCTCCTCCTGCCTCCACCAATCGGCAGTCAGGAAGACA
GCCTACTCCCATCTCTCCACCTCTAAGAGACAGTCATCCGCAGGCCATGCAGTGGAA
>gnl|hbvnuc|DQ089768_FT00000_P-C_Feature_FT:source_DQ089768_FT00000_P-C_of_[Viruses]_Hepatitis_B_Virus_genotype_C_(isolate_HK1814)._Complete_genome._[Retro-transcribing_viruses]_(length=3215_residues).
TCCAGCACATTCCACCAAGCTCTGATAGATCCCAGAGTGAGGGGCCTATACTTTCCTGCT
GGTGGCTCCAGTTCCGGAACAGTAAACCCTGTTCCGACTACTGCCTCTCCCATATCGTCA
ATCTTCTCGAGGACTGGGGACCCTGCACCGAATATGGAGAGCACCACATCAGGATTCCTA
GGACCCCTGCTCGTGTTACAGGCGGGGTTTTTCTTGTTGACAAGAATCCTCACAATACCA
CAGAGTCTAGACTCGTGGTGGACTTCTCTCAATTTTCTAGGGGAAGCACCCAAGTGTCCT
GGCCAAAATTTGCAGTCCCCAACCTCCAATCACTCACCAACCTTTTGTCCTCCAACTTGT
CCTGGTTATCGCTGGATGTGTCTGCGGCGTTYTATCATCTTCCTCTTCATCCTGCTGCTA
TGCCTCATCTTCTTGTTGGTTCTTCTGGACTACAAAGGTATGTTGCCCGTTTGTCCTCTA
CTTCCAGGACATCAACTACCAGCACGGGACCATGCAAGACCTGCACGATTCCTGCTCAAG
GAACCTCTATGTTTCCCTCTTGTTGCTGTACAAAACCTTCGGACGGAAATTGCACTTGTA
TTCCCATCCCATCATCTTGGGCTTTCGCAAGATTCCTATGGGAGTGGGCCTCAGTCCGTT
TCTCCTGGCTCAGTTTACTAGTGCCATTTGTTCAGTGGTTCGTAGGGCTTTCCCCCATTG
TTTGGCTTTCAGTTATATGGATGATGTGGTATTGGGGGCCAAGTCTGTACAACATCTTGA
ATCCCTTTTTACCGCTGTTACCAATTTTCTTTTGTCTTTGGGTATACATTTAAACCCTAC
TAAAACTAAACGTTGGGGCTACTCCCTTAACTTCATGGGATATGTAATTGGAAGTTGGGG
TACCTTACCACAGGAACATATTGTACACAAAATCAAACAATGTTTTCGGAAACTTCCTAT
CAATAGACCTATTGATTGGAAAGTATGTCAACGAATTGTGGGGCTTCTGGGCTTTGCCGC
CCCCTTTACACAATGTGGGTACCCAGCATTAATGCCTTTGTATGCATGTATACAAGCTAA
ACAGGCTTTCACTTTCTCGCCAACTTACAAGGCCTTTCTGTGTAAACAATATCTGAACCT
TTACCCCGTTGCTCGGCAACGGTCAGGTCTTTGCCAAGTGTTTGCTGACGCAACCCCCAC
TGGTTGGGGCTTGGCAATAGGCCATCAGCGCGTGCGTGGAACCTTTGTGGCTCCTCTGCC
GATCCATACTGCGGAACTCCTAGCAGCTTGTTTTGCTCGCAGCCGGTCTGGAGCRAMACT
TCTCGGCACCGACAACTCTGTTGTCCTCTCTCGGAAATACACCTCCTTTCCATGGCTGCT
AGGCTGTGCTGCCAACTGGATCCTGCGCGGGACGTCCTTTGTCTACGTCCCGTCGGCGCT
GAATCCCGCGGACGACCCGTCTCGGGGCCGTTTGGGACTCTACCGTCCCCTTCTTCGTCT
GCCGTTCCGGCCGACCACGGGGCGCACCTCTCTTTACGCGGTCTCCCCGTCTGTGCCTTC
TCACCTGCCGGACCGTGTGCACTTCGCTTCACCTCTGCAGTTCATGGAGACCACCGTGAA
CGCCGATCTGCCAAGGTCTTACATAAGAGGACTCTTGGACTCTATGTCAACGACCAGAGG
CATACTTCAAAGACTGTGTATTTAAAGACTGGGAGGAGTTGGGGGAGGAGATTAGATTAA
AGATCTTTGTACTGGGAGGCTGTAGGCATAAATTGGTCTGTTCACCAGAACCCTGCAACT
TTTTCACCTCTGCCTAATCATCATGTTCATGTCCCACTGTTCAAGCCTCCAAGCTGTGCC
TTGGGTGGCTTTGGGGCATGGAACCCGTATAAAGAATTTGGAGCTTCTTCGGAGTTACTC
TCTTTTTGCCTTCTGACTTCTTTCCTTCTATTCGTGATCTCCTCGACACCGCTTCTGCTC
TGTATCGGGAGGCCTTAGAATCTCCGGAACATTGTACACCTCACCATACAGCAATAAGGC
AAGCTATTTATGTTGGGGWGAGTTGATGAATCTGGCCACCTGGGTGGGAAGTAATTTGGA
AGAYCCAGGATCCAGGGAATTAGTAGTAGGCTAYGTCAATGTCAATATGGGCCTAAAATT
CAGACAACTATTGTGGTTTCACATTTCCTGCCTTACTTTTGGAAGACAAACTGTTCTGGA
GTATTTGGTGTCTTTTGGAGTGTGGATTCGCACTCCTCCCGCTTACAGACCACCAAATGC
CCCTATCTTATCAACACTTCCGGAAACTACTGTTATTAGAACGAGGCAGGTCCCCTAGAA
GAAGAACTCCCTCGCCTCGCAGACGAAGGTCTCAATCGCCGCGTCGCAGAAGATCTCAAT
CTCGGGCTCAATGTTAGTATCCCTTGGACTCATAAGGTGGGAAACTTTACTGGGCTTTAT
TCTTCTACTGTACCTGTCTTTAATCCTGATTGGCAAACTCCCTCTTTTCCTCACATTCAT
TTGAAAGAGGATATTATCAACAGATGTCAACAATATGTAGGCCCTCTTACAGTTAACGAA
AAAAGGAGATTGAAATTGATTATGCCTGCTAGGTTCTATCCTAACCGTACCAAATATTTG
CCCTTAGATAAAGGCATTAAACCTTATTATCCTGAACACATAGTTAATCATTACTTCCAA
ACTAGGCATTATTTACATACTCTGTGGAAGGCGGGTATTTTATATAAGAGAGAAACTACT
AGAAGCGCCTCATTTTGTGGGTCACCATATTCTTGGGAACAAGAGCTACAGCATACCCTC
TGGGATTCTTTCCCGGTCACCAGTTGGACCCGGCATTCGGAGCCAATTCAAACAATCCAG
ATTGGGACTTCAACCCAAACAAGGATCAATGGCCAGCGGCCACCAGGTAGGAGTGGGATC
TTCGGGCCAGGGTTCACTCCACCACACGGCAATCTTTTGGGGTGGAGCCCTCAGGCTCAG
GGCATATTCAAAGTCAGCAGCGCCTCCTCCTGCCTCTACCAATCGGCAGTCAGGAAGACA
GCCTACTCCCATCTCTCCACCTCTAAGAGACAGTCATCCTCAGGCCACACAGTGGAA
>gnl|hbvnuc|DQ089802_FT00000_P-C_Feature_FT:source_DQ089802_FT00000_P-C_of_[Viruses]_Hepatitis_B_Virus_genotype_C_(isolate_HK1371)._Complete_genome._[Retro-transcribing_viruses]_(length=3215_residues).
TCCACCACATTCCACCAAGCTTTGCTAGATCCCAGAGTGAGGGGCCTGTATKTTCCTGCT
GGTGGCTCCAGTTCCGGAGCAGTAAACCCTGTTCCGACTACTGCCTCTCCCATATCGTCA
ATCTTCTCGAGGACTGGGGACCCTGCACCGAACATGGAGAACACAACATCAGGATTCCTA
GGACCCCTGCTCGTGTTACAGGCGGGGTTTTTCTTGTTGACAAAAATCCTCACAATACCG
CAGAGTCTAGACTCGTGGTGGACTTCTCTCAATTTTCTAGGGGGAGCACCCACGTGTCCT
GGCCAAAATTCGCAGTCCCCAACCTCCAATCACTCACCAACCTCTTGTCCTCCAATTTGT
CCTGGCTATCGCTGGATGTGTCTGCGGCGTTTTATCATATTCCTCTTCATCCTGCTGCTA
TGCCTCATCTTCTTGTTGGTTCTTGTGGACTACCAAGGTATGTTGCCCGTTTGTCCTCTA
CTTCCAGGACATCAACTACCAGTACGGGACCATGCAAGACCTGCACGAATCCTGCTCAAG
GAACCTCTATGTTTCCCTCTTGTTGCTGTACAAAACCTTCGGACGGAAACTGCACTTGTA
TTCCCATCCCATCATCTTGGGCTTTCGCAAGATTCCTATGGGAGTGGGCCTCAGTCCGTT
TCTCCTGGCTCAGTTTACTAGTGCCATTTGTTCAGTGGTTCGTAGGGCTTTCCCCCACTG
TTTGGCTTTCAGTTATATGGATGATGTGGTATTGGGGGCCAAGTCTGTACAACATCTTGA
GTCCCTTTTTACCGCTGTTACCAATTTTCTTTTGTCTTTGGGTATACATTTGAACCCTAA
CAAAACCAAACGTTGGGGCTACTCCCTTAACTTTATGGGATATGTAATTGGAAGTTGGGG
TACTCTACCACAGGAACATATTGTGCTAAAAATCAAACAATGTTTTCGAAAACTTCCTGT
AAATAGACCTATTGATTGGAAGGTATGTCAAAGAATTGTGGGTCTTTTGGGCTTTGCTGC
CCCTTTTACACAATGTGGCTATCCCGCCTTAATGCCTCTGTATGCATGTATACAGGCTAA
GCAGGCTTTCACTTTCTCGCCAACTTACAAGACTTTTCTGTGTAAACAATATCTGAACCT
TTACCCCGTTGCCCGGCAACGGTCAGGTCTCTGCCAAGTGTTTGCTGACGCAACCCCCAC
TGGCTGGGGCTTGGCAATAGGCCATAAGCGCATGCGTGGAACCTTTGTGGCTCCTCTGCC
GATCCATACTGCGGAACTCCTAGCAGCTTGTTTTGCTCGCAGCCGGTCTGGAGCAAAACT
CATCGGAACCGACAACTCTGTTGTTCTCTCTCGGAAATACACCTCCTTTCCATGGCTGCT
AGGGTGTGCTGCCAACTGGATCCTACGCGGGACGTCCTTTGTCTACGTCCCGTCGGCGCT
GAATCCCGCGGACGACCCGTCCCGCGGCCGTTTGGGCCTCTATCGTCCCCTTCTACATCT
GCCGTTCCGGCCGACCACGGGGCGCACCTCTCTTTACGCGGTCTCCCCGTCTGTGCCTTC
TCACCTGCCGGACCGTGTGCACTTCGCTTCACCTCTGCAGTCCATGGAGACCACCGTGAA
CGCCCATCTGCCAAGGTCTTACATAAGCGGACTCTTGGACTCTATGTCAACGACCAGAGG
CATACTTCAAAGACTGTGTGTTTAAAGACTGGGAGGAGTTGGGGGAGGAGATTAGGTTAA
AGGTCTTTGTACTAGGAGGCTGTAGGCATAAATTGGTCTGTTCACCAGCACCATGCAACT
TTTTCACCTCTGCCTAATCATCATGTTCATGTCCTACTGTTCAAGCCTCCAAGCTGTGCC
TTGGGTGGCTTTAGGGCATGGAACCCATATAAAGAATTTGGAGCTTCTGTGGAGTTACTC
TCTTTTTGCCGTCTGACTTCTTTCCTTCTATTCGAGATCTCCTCGACACCGCCTCTGCTC
TGTATCGGGAGGCCTTAGAGTCTCCGGAACATTGTTCACCTCACCATACAGCACTCAGGC
AAGCTATTTGTGTTGGGGTGAGTTGATGAATCTGGCCACCTGGGTGGGAAGTAATTTGGA
AGATCCAGCATCCAGGGAATTAATAGTCAGCTATGTCAATGTTAATATGGGCCTRAAAAT
CAGACAATTATTGTGGTTTCACATTTCCTGYCTTACTTTTGGAAGAGAAACTGTCCTTGA
GTATTTGGTGTCTTTTGGAGTGTGGATTCGCACTCCTCCCGCATACAGACCACCAAATGC
CCCTATCTTATCAACACTTCCGGAAACTACTGTTGTTAGAACGAGGCAGGACCCCTAGAA
GAAGAACTCCCTCGCCTCGCAGACGAAGGTCTCAATCACCGCGTCGCAGAAGATCTCAAT
CTCGGGCTCAATGTTAGTATCCCTTGGACTCATAAGGTGGGAAACTTTACTGGCCTTTAT
TCTTCTACTGTACCTATCTTTAATCCTGAGTGGCAAACTCCCTCCTTTCCTCACATTCAC
TTGCAGGAGGACATTATCAATAGATGTCAACAATATGTAGGCCCTCTTACAGTTAATGAA
AAAAGGAGATTAAAATTAATTATGCCTGCTAGGTTCTATCCTAACCTTACCAAATATTTG
CCCTTAGACAAAGGCATTAAACCCTATTATCCGGAACATGCAGTTAATCATTACTTCAAA
ACCAGGCATTATTTACATACTCTGTGGAAGGCTGGCATTCTATATAAGAGAGAAACTACA
CGCAGCGCCTCATTTTGTGGGTCACCATATTCTTGGGAACAAGAGCTACAGCATATCCTC
TGGGATTCTTTCCCGATCACCAGTTGGACCCKGCGTTCGGAGCCAACTCAAACAATCCAG
ATTGGGACTTCAACCCCAACAAGGATCAATGGCCAGAGGCAATCAGGTAGGAGTGGGAGC
TTCGGGCCAGGATTCACCCCACCACACGGCGGTCTTTTGGGGTGGAGCCCTCAGACTCAG
GGCATATTCAAAGTCAGCAGCGCCTCCTCCTGCCTCCACCAATCGGCAGTCAGGAAGACA
GCCTACTCCCATCTCTCCACCTCTAAGAGACAGTCATCCTCAGGCCATGCAGTGGAA
>gnl|hbvnuc|JN827415_FT00000_P-C_Feature_FT:source_JN827415_FT00000_P-C_of_[Viruses]_Hepatitis_B_Virus_genotype_C_(isolate_0032)._Complete_genome._[Retro-transcribing_viruses]_(length=3215_residues).
TCCACAACATTTCATCAAGCTCTGCTAGATCCCAGAGTAAGGGGCCTATACTTTCCTGCT
GGTGGCTCCAGTTCCGGAACAGCAAACCCTGTTCCGACTACTGCCTCTCCCATATCGTCA
ATCTTCTCGAGGACTGGGGACCCTGCACCGAATATGGAGAACACAACATCAGGATTCCTA
GGACCCCTGCTCGTGTTACAGGCGGGGTTTTTCTTGTTGACAAGAATCCTCACAATACCA
CAGAGTCTAGACTCGTGGTGGACTTCTCTCAATTTTCTAGGGGGAGCACCCGCGTGTCCT
GGCCAAAATTCGCAGTCCCCAACCTCCAATCACTCACCAACCTCTTGTCCTCCAATTTGT
CCTGGCTATCGCTGGATGTGTCTGCGGCGTTTTATCATATTCCTCTTCATCCTGCTGCTA
TGCCTCATCTTCTTGTTGGTTCTTCTGGACTACCAAGGTATGTTGCCCGTTTGTCCTCTA
ATTCCAGGACATCAACAACAAGCACGGGACCATGCAAGACCTGCACGACTCCTGCTCAAG
GCACCTCTATGTTTCCCTCTTGTTGCTGTACAAAACCTTCGGACGGAAATTGCACCTGTA
TTCCCATCCCATCATCCTGGGCTTTCGCAAAATTCCTATGGGAGTGGGCCTCAGTCCGTT
TCTCCTGGCTCAGTTTACTAGCGCCATTTGTTCAGTGGTTCGTAGGGCTTTCCCCCACTG
TTTGGCTTTCAGTTATATGGATGATGTGGTATTGGGGGCCAAGTCTGTACAACATCTTGA
GTCCCTTTTTACCTCTGTTACCAATTTTCTTCTGTCTTTGGGTATACATTTGAACCCTAA
TAAAACCAAGCGTTGGGGATACTCCCTAAATTTCATGGGATATGTAATTGGAAGTTGGGG
TACTTTACCACAGGAACATATTGTGCAAAAAATCAGGCAGTGTTTTCGGAAACTTCCTGT
AAATAGACCCATTGATTGGAAAGTATGTCAGAGAATTGTGGGTCTTTTGGGCTTCGCTGC
CCCTTTTACACAATGTGGTTATCCTGCCTTATTACCTTTGTATGCATGTATACAAGCTAA
GCAGGCTTTTTCTTTCTCGCCAACTTATAAGGCTTTTCTGTGTAAACAATACCTGACCCT
TTACCCCGTTGCCAGGCAACGGCCCGGTCTGTGCCAAGTGTTTGCTGACGCAACCCCCAC
TGGTTGGGGCTTGGCTATGGGCCATCAGCGCATGCGTGGAACCTTTGTGGCTCCTCTGCC
GATCCATACTGCGGAACTCCTTGCAGCTTGTTTTGCTCGCAGCCGGTCTGGAGCGAAACT
CATCGGAACCGACAACTCTGTTGTCCTCTCTCGGAAGTACACCTCGTTTCCATGGCTGCT
CGGTTGTGCTGCCAACTGGATCCTGCGCGGGACGTCCTTTGTCTACGTCCCGTCGGCGCT
GAATCCCGCGGACGACCCGTCTCGGGGGCGCTTGGGGCTCTACCGTCCCCTTCTCCGTCT
GCCGTTCCAGCCGACCACGGGGCGCACCTCTCTTTACGCGGTCTCCCCGTCTGTGCCTTC
TCATCTGCCGGTCCGTGTGCACTTCGCTTCACCTCTGCAGTCCATGGAGACCACCTTGAA
CGCCAATCTGCCAAGGTCTTACATAAGAGGACTCTTGGACTCTATGTCAACGACCAGAGG
CGTACTTCAAAGACTGTGTGTTTAAAGACTGGGAGGAGTTGGGGGAGGAGATTAGGTTAA
AGGTCTTTGTACTAGGAGGCTGTAGGCATAAATTGGTCTGCGTACCAGCACCATGCAACT
TTTTCACCTCTGCCTAATCATCATGTTCATGTCCTACTGTTCAAGCCTCCAAGCTGTGCC
TTGGGTGGCTTTGGGGCATGGAACCCGTATAAAGAATTTGGAGCTTCTGTGGAGTTACTC
TCTTTTTGCCTTCGGACTTCTTTCCTTCTATTCGAGATCTCCTCGACACCGCCTCTGCTC
TCTATCGGGAGGCCTTAGAGTCTCCGGAACATTGTTCACCTCACCATACAGCACTAAGGC
AAGCTATTTGTGTTGGGGTGAATTGATGAATCTGGCCACCTGGGTGGGAAGTAATTTGGA
AGACCCAGCATCCAGGGAATTAGTAGTCAGCTATGTTAATGTTAATATGGGCCTAAAGAT
CAGACAACTATTGTGGTTTCACATTTCTTGTCTTACTTTTGGAAGAGAAACGGTTCTTGA
ATATTTGGTGTCCTTCGGAGTGTGGATTCGCACTCCTCCCGCTTACAGACCACCAAATGC
CCCTATCTTATCAACACTTCCGGAAACTACTGTTGTTAGAACGAGGCAGGTCCCCTAGAA
GAAGAACTCCCTCGCCTCGCAGACGAAGGTCTCAATCGCCGCGTCGCAGAAGATCTCAAT
CTCGGGCTCAATGTTAGTATCCCTTGGACTCATAAGGTGGGAAACTTTACTGGGCTTTAT
TCTTCTACTGTTCCTGTCTTTAATCCTGAATGGCAAACTCCCTCTTTTCCTGATATACAT
TTGCAGGAGGACATTATTAATAGATGTCAACAATTTGTGGGCCCTCTTAATGTAAATGAA
AAAAGGAGATTAAAGTTAATTATGCCTGCTAGATTTTTTCCCAACCTTACCAAATATTTG
CCCTTAGAGAAAGGTATTAAACCTTATTATCCTGAACATACAGTTAATCATTACTTCAAA
ACTAGGCATTATTTGCATACCCTTTGGAAGGCTGGCATACTATATAAGAGAGAAACTACA
CGCAGCGCCTCATTTTGTGGGTCACCATATTCTTGGGAACAAGAGCTACAGCATATCCTC
TGGGATTCTTGCCCGACCATCAGTTGGACCCTGCTTTCGGAGCCAATTCAAACAATCCAG
ATTGGGACTTCAACCCCAACAAGGACCCTTGGCCGGGGGCCTGCAGGTAGGAGCTGGAGC
TTCGGGCCAGGGTTCACCCCACCACACGGCGGTCTTTTGGGGTGGAGCCCTCAGGCTCAG
GGCATATTCAAAGTCAGCAGCTCCTCCTCCTGCCTCCACCAATCGGCAGTCAGGGAGGCA
GCCTACTCCCATCTCTCCACCTCTAAGAGACAGTCATCCTCAGGCCATGCAGTGGAA
>gnl|hbvnuc|KC774214_FT00000_P-C_Feature_FT:source_KC774214_FT00000_P-C_of_[Viruses]_Hepatitis_B_Virus_genotype_C_(isolate_clz2124)._Complete_genome._[Retro-transcribing_viruses]_(length=3215_residues).
TCCACAACATTCCACCAAGCTCTGTTAGATCCCAGAGTAAGGGGCCTATATTTTCCTGCT
GGTGGCTCCAGTTCCGAAACAGTAAACCGGGTTCCGACTACTGCCTTACCCACATCGTCA
ATCTTCTCGAGGACTGGGGACCCTGCACCGAACATGGAGAGCACAACATCAGGATTCCTA
GGACCCCTGCTCGTGTTACAGGCGGGGTTTTTCTTGTTGACAAGAATCCTCACAATACCA
CAGAGTCTAGACTCGTGGTGGACTTCTCTCAATTTTCTAGGGGGAGCACCCACGTGTCCT
GGCCAAAATTCGCAGTCCCCAACCTCCAATCACTCACCAACCTCTTGTCCTCCAATTTGT
CCTGGCTATCGCTGGATGTGTCTGCGGCGTTTTATCATATTCCTCTTCATCCTGCTGCTA
TGCCTCATCTTCTTGTTGGTTCTTCTGGACTACCAAGGTATGTTGCCCGTTTGTCCTCTA
CTTCCAGGACAACAACTACCAGTACGGGACCATGCAAGACCTGCACGATTCCTGCTCACG
GACCCTCTATGTTTCCCTCTTGTTGCTGTACAAAACCTTCGGACGGAAACTGCACTTGTA
TTCCCATCCCATCATCCTGGGCTTTCGCAAGATTCCTATGGGAGTGGGCCTCAGTCCGTT
TCTCCTGGCTCAGTTTACTAGTGCCATTTGTTCAGTGGTTCGTAGGGCTTTCCCCCACTG
TTTGGCTTTCAGTTATATGGATGATGTGGTATTGGGGGCCAAGTCTGTACAACATCTTGA
GTCCCTTTTTACCTCTGTTACCAATTTTCTTTTGTCTTTGGGTATACATTTGAACCCTAA
TAAAACCAAAAGTTGGGGATACTCCCTTAACTTCATGGGATATGTAATTGGAAGTTGGGG
TACATTACCGCAGGAACATATTGTACTAAAAATCAAGCAATGTTTTCGAAAACTGCCTGT
AAATCGACCTATTGATTGGAAAGTATGTCAAAGAATTGTGGGTCTTTTGGGTTTTGCTGC
CCCTTTTACACAATGTGGATATCCTGCCTTGATGCCTTTATATGCATGTATACAATCTAA
GCAGGCTTTCACTTTCTCGCCAACTTACAAGGCCTTTATGTGTAAACAATATCTGAACCT
TTACCCCGTTGCCCGGCAACGGTCAGGTCTTTGGCAAGTATTTGGTTACGCAACCCCCAA
AGGATGGGGCTTAAAAATAGGCCATCAAAGCATGCGAGGAACCTTTGTGGCTCCTCTGCC
GATCCATACTGCGGAACTACAAGCAGCTTGTTTCGCTCGCAGCAGGTCTGGAGCGACACT
TATCGGAACCGACAACTCTGTTGTCCTCTCTCGGAAATACACCTCCTTTCCATGGATGCT
AGGGTGTGCTGCCAACTGGATCCTGCGCGGGACGTCCTTTGTTTACGTCCCGTCGGCGCT
GAATCCCGCGGACGACCCGTCTCGGGGCCGTTTGGGGCTCTACCGTCCCCTTCTTCGTCT
GCCGTTCCGGCCGACCACGGGGCGCACCTCTCTTTACGCGGTCTCCCCGTATGTGCCTTC
TCATCTGCCGGACCGTGTGCACTTCGCTTCACCTCTGCAGTCCATGGAGACCACCGTGAA
CGCCCATCTGCCAAGGTCTTACATAAGAGGACTCTTGGACTCTATGTCAACGACCAGAGG
CATATTTCAAAGACTGTGTGTTTAAAGACTGGGAGGAGTTGGGGGAGGAGATTAGGTTAA
AGGTCTTTGTACTAGGAGGCTGTAGGCATAAATTGGTGTGTTCACCAGCACCATGCAACT
TTTTCACCTCTGCCTAATCATCATGTTCATGTCCCACTGTTCAAGCCTCCAAGCTGTGCC
TTGGGTGGCTTTGGGGCATGGAACCCGTATAAAGAATTTGGAGCTTCTGTGGAGTTACTC
TCTTTTTGCCTTCTGACTTCTTTCCTTCTATTCGAGATCTCCTCGACACCGCCTCTGCTC
TATATCGGGAGGCCTTAGAGTCTCCGGAACATTGTTCACCTCACCATACAGCACTCAGGC
AAGCTATTTCTGTTGGGGTGAGTTGATGAATCTGGCCACTTGGGTGGGAAGTAATTTGGA
AGACCCAGCATCCAGGGAATTAGTAGTCAGCTATGTCAATGTTAATATGGGCCTAAAAAT
CAGACAACTATTGTGGTTTCACATTTCCTGTCTTACTTTTGGAAGAGAAACTGTTCTTGA
GTATTTGGTGTCTTTTGGAGTGTGGATTCGCACACCTCCCGCTTACAGACCACCAAATGC
CCCTATCTTATCAACACTTCCGGAAACTACTGTTGTTAGAACGAGGCAGGTCCCCTAGAA
GAAGAACTCCCTCGCCTCGCAGACGAAGATCTCAATCGCCGCGTCGCAGAAGATCTCAAT
CTCGGGCTCAATGTTAGTATCCCTTGGACTCATAAGGTGGGAAACTTTACTGGGCTTTAT
TCTTCTACTGTACCCGTCTTTAATCCTGAGTGGCAGACTCCCTCCTTTCCTCACATTCAT
TTACAGGAGGACATTATCAATAGATGTCAACAATTTGTGGGCCCTCTTACAGTTAATGAA
AAAAGGAGATTAAAATTAATTATGCCTGCTAGGTTTTATCCTAACCTTACCAAATATTTG
CCCTTGGACAAAGGCATTAAACCGTATTATCCTGAACATGCAGTTAATCATTACTTCCAA
ACTAGGCATTATTTACATACTCTGTGGAAAGCTGGCATTCTATATAAGAGAGAAAATACA
CGCAGCGCCTCATTTTGTGGGTCACCATATTCTTGGGAACAAGAGCTACAGCATATCCTC
TGGGATTCTTTCCCGATCACCAGTTGGACCCTGCGTTTGGAGCCAACTCAAACAATCCAG
ATTGGGACTTCAACCCCAACAAGGATCACTGGCCAGAGGCAATCAGGTAGGAGCGGGAGC
TTCGGGCCAGGGTTCACCCCACCACACGGCGGTCTTTTGGGGTGGAGCCCTCAGGCTCAG
GGCATATTCAAAGTCAGCAGCACCTCCTTCTGCCTCCACCAATCGGCAGTCAGGAAGACA
GCCTACTCCCATCTCTCCACCTCTAAGAGACAGTCATCCTCAGGCCATGCAGTGGAA
>gnl|hbvnuc|KR013859_FT00000_P-C_Feature_FT:source_KR013859_FT00000_P-C_of_[Viruses]_Hepatitis_B_Virus_genotype_C._Complete_genome._[Retro-transcribing_viruses]_(length=3215_residues).
TCTACAACATTCCACCAAGCACTGCTAGACCCCAGAGTGAGGGGCCTATACCTTCCTGCT
GGTGGCTCCAGTTCCGGAACAGTAAACCCTGTTCCGACTACTGCCTCACCCATATCGTCA
ATCTTCTCGAGGACTGGGGACCCTGCACCGAACATGGAGAACACAACATCAGGATTCCTA
GGACCCCTGCTCGTGTTACAGGCGGGGTTTTTCTCGTTGACAAGAATCCTCACAATACCA
CAGAGTCTAGACTCGTGGCGGACTTCTCTCAATTTTCTAGGGGGAGCACCCACGTGTCCT
GGCCAAAATTCGCAGTCCCCAACCTCCAATCACTCACCAACCTCTCGTCCTCCAATTTGT
CCTGGCTATCGCTGGATGTGTCTGCGGCGTTTTATCATATTCCTCTTCATCCTGCTGCTA
TGCCTCATCTTCTTGTTGGTTCTTCTGGACTACCAAGGTATGTTGCCCGTTTGTCCTCTA
CTTCCAGGACATCAACTACCAGCACGGGACCATGCAAGACCTGCACGATTCCTGCTCAAG
GAACCTCTATGTTTCCCTCTTGTTGCTGTACAAAACCTTCGGACGGAAACTGCACTTGTA
TTCCCATCCCATCATCTTGGGCTTTCGCAAGATTCCTATGGGAGTGGGCCTCAGTCCGTT
TCTCCTGGCTCAGTTTACTAGTGCCATTTGTTCAGTGGTTCGTAGGGCTTTCCCCCACTG
TTTGGCTTTCAGTTATATGGATGATGTGGTATTGGGGGCCAAGTCTGTACAACATCTTGA
GTCCCTTTTTACCTCTATTACCAATTTTCTTTTGTCTTTGGGTATACATTTGAACCCTAA
TAAAACCAAACGTTGGGGCTACTCCCTTAATTTCATGGGATATGTAATTGGAAGTTGGGG
TACTTTACCGCAAGAACATATTGTACTAAAAATCAAACAATGTTTTCGAAAACTGCCTGT
AAATAGACCTATTGATTGGAAAGTATGTCGGAGAATTGTGGGTCTGTTGGGCTTTGCTGC
CCCTTTTACACAATGTGGCTATCCTGCCTTAATGCCTTTATATGCATGTATACAATCTAA
GCAGGCTTTCACTTTCTCGCCAACTTACAAGGCCTTTCTGTGTAAACAATATCTGAACCT
TTACCCCGTTGCTCGGCAACGGTCAGGCCTCTGCCAAGTGTTTGCTGATGCAACCCCCAC
TGGATGGGGCTTGGCTATTGGCCATCGCCGCATGCGTGGAACCTTTGTGGCTCCTCTGCC
GATCCATACTGCGGAACTCCTAGCAGCCTGTTTTGCTCGCAGCCGGTCTGGAGCGAAACT
TATCGGGACCGATAACTCTGTTGTCCTCTCTCGGAAATACACCTCCTTTCCATGGCTGCT
CGGGTGTGCTGCCAACTGGATCCTGCGCGGGACGTCCTTTGTCTACGTCCCGTCGGCGCT
GAATCCCGCGGACGACCCGTCTCGGGGCCGTTTGGGACTCTACCGTCCCCTTCTTCATCT
GCCGTTCCGGCCGACCACGGGGCGCACCTCTCTTTACGCGGTCTCCCCGTCTGTGCCTTC
TCATCTGCCGGACCGTGTGCACTTCGCTTCACCTCTGCAGTCCATGGAAACCACCGTGAA
CGCCCAGCTGCCAAGGTCTTACATAAGAGGACTCTTGGACTCGATGTCAACGACCAGAGG
CATACTTCAAAGACTGTTTGTTTAAGGACTGGGAGGAGTTGGGGGAGGAGATTAGGTTAA
TGATCTTTGTACTAGGAGGCTGTAGGCATAAATTGGTCTGTTCACCAGCACCATGCAACT
TTTTCACCTCTGCCTAATCATCATGTTCATGTCCTACTGTTCAAGCCTCCAAGCTGTGCC
TTGGGTGGCTTTGGGACATGGAACCCGTATAAAGAATTTGGAGCTTCTGCGGAGTTACTC
TCTTTTTGCCTTCTGACTTCTTTCCTTCTATTCGAGATCTCCTCGACACCGCCTCAGCTC
TGTATCGGGAGGCCTTAGAGTCTCCGGAACATTGTTCACCTCACCATACAGCACTCAGGC
AAGCTATCTGTGTTGGGGTGAGTTGATGAATCTGGCCACCTGGGTGGGAAGTAATTTGGA
AGATCCAGCATCCAGGGAATTAGTAGTCAGCTATGTCAATGTTAATATGGGCCTAAAACT
CAGACAAATACTGTGGTTTCACATTTCTTGTCTTACTTTTGGAAGAGAAACTGTTCTTGA
GTATTTGGTGTCTTTTGGAGTGTGGATTCGCACTCCTACTGCTTACAGACCACCAAATGC
CCCTATCTTATCAACACTTCCGGAAACTACTGTTGTTAGAACGAGGCAGGTCCCCTAGAA
GAAGAACTCCCTCGCCTCGCAGACGAAGGTCTCAATCGCCGCGTCGCAGAAGATCTCAAT
CTCGGGCTCAATGTTAGTATCCCTTGGACTCATAAGGTGGGAAACTTTACTGGGCTTTAT
TCTTCTACTGTACCTGTCTTTAATCCTGAGTGGCAAACTCCCTCCTTTCCTCACATTCAT
TTACAGGAGGACATTATTAATAGATGCCAACAATATGTGGGCCCTCTTACAGTTAATGAA
AAAAGGAGATTAAAATTAATTATGCCTGCTAGGTTCTATCCTAACCCTACCAAATATTTG
CCCTTGGACAAAGGCATTAAACCATATTATCCTGAACATGCAGTTAATCATTACTTCAAA
ACTAGGCATTATTTACATACTCTGTGGAAGGCGGGCATTCTATATAAGAGAGAAACTACA
CGCAGCGCCTCATTTTGTGGGTCACCATATTCTTGGGAACAAGAGCTACAGCATATCCTC
TGGGATTCTTTCCCGATCACCAGTTGGACCCTGCGTTCGGAGCCAACTCAAACAATCCAG
ATTGGGACTTCAACCCCAACAAGGATCACTGGCCAGAGGCAATCAGGTAGGAGCGGGAGC
TTCGGGCCAGGGTTCACCCCACCACACGGCGGTCTTTTGGGGTGGAGCCCTCAGGCTCAG
GGCCTATTCAAAGTCAGTAGCACCTCCTCCTGCCTCCACCAATCGGCAGACAGGAAGACA
GCCTACTCCCATCTCTCCACCTCTAAGAGACAGTCATCCTCAGGCCGTGCAGTGGAA
>gnl|hbvnuc|AB116654_FT00000_P-F_Feature_FT:source_AB116654_FT00000_P-F_of_[Viruses]_Hepatitis_B_Virus_genotype_F._Complete_genome._[Retro-transcribing_viruses]_(length=3215_residues).
TCCACTCAGTTCCACCAGGCTCTGTTAGATCCGAGGGTAAGGGCTCTGTATTTTCCTGCT
GGGGGCTCCAGTTCAGAGACACAGAACCCTGCTCCGACTATTGCCTCTCTCACATCATCA
ATCTTCTTGAAGACTGGGGGCCCTGCTACGAACATGGACAACATCACATCAGGACTCCTA
GGACCCCTGCTCGTGTTACAGGCGGTGTTTTCCTTGTTGACAAAAATCCTCACAATACCA
CAGAGTCTAGACTCGTGGTGGACTTCTCTCAATTTTCTAGGGGGAACAACCGGGTGTCCT
GGCCAAAATTCGCTGTCCCCAACCTCCAATCACTTACCAACCTCTTGTCCTCCAACTTGT
CCTGGCTATCGCTCGATGTGTCTGCGGCGTTTTATCATCTTCCTCTTCATCCTGCTGCTA
TGCCTCATCTTCTTGTTGGTTCTTCTGGACTATCAAGGTATGTTGCCCGTTTGTCCTCTA
CTTCCAGGATCACGACCACCAGCACGGGACCATGCAAAACCTGCACAACTCTTGCTCAAG
GAACCTCTATGTTTCCCTCTTGCTGCTGTTCAAAACCCTCGGACGGAAACTGCACTTGTA
TTCCCATCCCATCATCCTGGGCTTTAGGAAAATACCTATGGGAGTGGGCCTCAGCCCGTT
TCTCCTGGCTCAGTTTACTAGTGCAATTTGTTCAGTGGTGCGTAGGGCTTTCCCCCACTG
TCTGGCTTTTAGTTATATGGATGATCTGGTATTGGGGGCCAAATCTGTGCAGCATCTTGA
GTCCCTTTACACTGCTGTTACTAATTTTCTGTTATCTGTGGGTATCCAGTTAAATACCTC
TAAAACAAAAAGATGGGGTTATACCTTGAATTTCATGGGTTATGTTATTGGCAGTTGGGG
ATCATTACCACAAGATCACATTGTACAAAAGATCAAAGATTGTTTTCGTAAACTTCCTGT
AAATCGCCCTATTGATTGGAAAGTTTGTCAACGCATTGTGGGTCTTTTGGGCTTTGCCGC
CCCCTTTACTCAATGTGGTTATCCTGCTCTCATGCCTATCCATGCCTGTATAACTGCTAA
ACAGGCTTTTGTCTTTTCGCCAACTTACAAGGCCTTTCTATGTCAACAATACATGAACCT
TTACCCCGTTGCTCGGCAACGGCCAGGCCTGTGCCAAGTGTTTGCTGACGCAACCCCCAC
TGGTTGGGGCTTGGCCATTGGCCATCAGCGCATGCGTGGAACCTTTGTGGCTCCTCTGCC
GATCCATACTGCGGAACTCCTTGCAGCCTGTTTCGCTCGCAGCCGGTCTGGAGCGAAACT
CATCGGCACGGACAACTCTGTGGTCCTCTCTAGGAAGTACACCTCCTTCCCATGGCTGCT
CGGCTGTGCTGCCAACTGGATCCTACGCGGGACGTCCTTTGTTTACGTCCCGTCGGCGCT
GAATCCCGCGGACGATCCCTCTCGGGGTCGCTTGGGGCTGTATCGCCCTCTTCTCCGTCT
GCCGTTCCAGCCGACGACGGGTCGTACCTCTCTTTACGCGGCCTCCCCGTCTGTTCCTTC
TCATCTGCCGGACCGTGTGCACTTCGCTTCACCTCTGCAGTCCATGGAGACCACCGTGAA
CGCCCAGCTGCCACAGTCTTACATAAGCGGACTCTTGGACTTTAGGTCAATGACCAGAAG
AATACATCAAAGACTGTGTATTTAAGGACTGGGAGGAGCTGGGGGAGGAGACTAGGTTAA
TGATTTTTGTATTAGGAGGCTGTAGGCATAAATTGGTCTGTTCACCAGCACCATGCAACT
TTTTCACCTCTGCCTAATCATTTTGTTCATGTCCTACTGTTCAAGCCTCCAAGCTGTGCC
TTGGGTGGCTTTAGGGCATGGAACCCTTATAAAGAATTTGGAGCTTCTGTGGAATTACTC
TCTTTTTGCCTACTGATTTCTTCCCGTCAGTTCGGGACCTTCTCGACACCGCTTCAGCCC
TTTACCGGGATGCTTTAGAATCACCAGAACACTGCACAGCTCACCATACCGCTATCAGGC
AAATTGTTTGTGCTGGGGTGAGTTGATGACTTTGGCTTCCTGGGTGGGCAATAATTTGGA
CGATCCTGCTGCTAGGGACCTAGTGGTTAACTATGTCAATACTCACATGGGCCTAAAAAT
TAGACAATTACTGTGGTTTCACATTTCCTGCCTTACTTTTGGAAGACAAACAGTTCTGGA
GTATTTGGTGTCTTTTGGAGTGTGGATTCGCACTCCTATTGCTTATAGACCACCAAATGC
CCCTATCTTATCCACACTTCCGGAGACTACTGTTGTTAGAACGACGCAGGTCCCCTCGAA
GAAGAACTCCCTCGCCTCGCAGACGAAGGTCTCAATCGCCGCGTCGCAGAAGATCTCAAT
CTCCAGCTCCATGTTAGTATTCCTTGGACTCATAAGGTGGGAAACTTTACGGGACTCTAT
TCCTCTACTGTTCCTACTTTTAATCCTGACTGGTTAACTCCTTCTTTTCCTGACATTCAT
TTACATCAAGATTTGATACACAAATGTGAACAATTTGTAGGCCCTCTCACAAAAAATGAA
TTGAGAAGATTAAAATTGGTTATGCCATCCAGATTTTTTCCTAAGGTTACTAAATATTTT
CCTATGGAAAAGGGAATTAAACCCTATTATCCTGATAACGTGGTTAATCATTATTTTAAG
ACCAGACACTATTTGCATACTTTATGGAAAGCAGGAATTCTATATAAGAGAGAATCCACA
CGTAGCGCCTCATTTTGTGGGTCACCATATTCTTGGGAACAAGAGCTACAGCATATCCTC
TGGGATTCTTTCCAGACCATCAGCTGGATCCTCTATTCAGGGCAAATTCCAGCAGTCCCG
ACTGGGACTTCAACAAAAACAAGGACAATTGGCCAATGGCAACAAGGTAGGAGTGGGAGG
TACGGTCCTGGGTTCACACCCCCACACGGTGGCCTGTTGGGGTGGAGCCCACAGGCACAG
GGTGTGCTCAAATTCAGCAGATCCGCCTCCTGCTTCCACCAATCGGAGGTCCGGGAGAAA
ACCAACCCCAGTCTCTCCACCTCTAAGAGACACTCATCCACAGGCCATGCAGTGGAA
>gnl|hbvnuc|AB214516_FT00000_P-F_Feature_FT:source_AB214516_FT00000_P-F_of_[Viruses]_Hepatitis_B_Virus_genotype_F_(isolate_HBV-BL597)._Complete_genome._[Retro-transcribing_viruses]_(length=3215_residues).
TCAACCCAGTTCCACCAGGCCCTGTTGGATCCGAGGGTAAGGGCTCTGTCTCCTCCTGCT
GGTGGCTCCAGTTCAGAGACACAGAACCCTGCTCCGACTATTGCCTCTCTCACATCATCA
ATCTTCTCGAAGACTGGGGGCCCTGCTATGAACATGGACAACATCACATCAGGACTCCTA
GGACCCCTGCTCGTGTTACAGGCGGTGTGTTTCTTGTTGACAAAAATCCTCACAATACCA
CAGAGTCTAGACTCGTGGTGGACTTCTCTCAATTTTCTAGGGGGACTACCCGGGTGTCCT
GGCCAAAATTCGCAGTCCCCAACCTCCAATCACTTACCAACCTCCTGTCCTCCAACTTGT
CCTGGTTATCGTTGGATGTGTCTGCGGCGTTTTATCATCTTCCTCTTCATCCTGCTGCTA
TGCCTCATCTTCTTGTTGGTTCTTCTGGACTATCAAGGTATGTTGCCCGTTTGTCCTCTA
ATTCCAGGATTACGACCACCAGCACGGGACCATGCAAAACCTGCACAACTCTTGCTCAAG
GAACCTCTATGTTTCCCTCCTGTTGCTGTTCCAAACCCTCGGACGGAAACTGCACCTGTA
TTCCCATCCCATCATCTTGGGCTTTAGGAAAATACCTATGGGAGTGGGCCTCAGCCCGTT
TCTCCTGGCTCAGTTTACTAGTGCAATTTGTTCAGTGGTGCGTAGGGCTTTCCCCCACTG
TCTGGCTTTTAATTATATGGATGATCTGGTATTGGGGGCCAAATCTGTGCAGCATCTTGA
GTCCCTTTATACCGCTGTTACCAATTTTCTGTTATCTGTGGGTATCCATTTGAATACCTC
TAAAACAAAAAGATGGGGTTATAATTTACATTTCATGGGTTATGTCATTGGCAGTTGGGG
AGCATTGCCCCAAGATCATATTGTACACAAAATCAAAGAATGTTTTAGAAAACTTCCTGT
AAATCGTCCAATTGACTGGAAAGTTTGTCAACGTATTGTGGGACTTTTGGGCTTTGCGGC
CCCTTTCACCCAATGTGGTTATCCTGCTCTCATGCCTCTGTATAATTGTATCAGTGCGAA
ACAGGCTTTTGTCTTTTCGCCAACTTACAAGGCCTTTCTCTGTAAACAGTACATGAACCT
TTACCCCGTTGCTCGGCAACGGCCAGGCCTGTGCCAAGTGTTTGCTGACGCAACCCCCAC
TGGTTGGGGCTTGGCC-TTGGCCATCAGCGCATGCGTGGAACCTTTGTGGCTCCTCTGCC
GATCCATACTGCGGAACTCCTTGCAGCTTGTTTCGCTCGCAGCCGGTCTGGAGCGAATCT
CATCGGCACAGACAACTCTGTTGTCCTCTCTAGGAAGTACACCTCCTTCCCATGGCTGCT
CGGATGTGCTGCCAACTGGATCCTGCGCGGGACGTCCTTTGTTTACGTCCCGTCGGCGCT
GAATCCCGCGGACGACCCCTCCCGGGGCCGCTTGGGGCTCTACCGCCCTCTTCTGCGTCT
GCCGTTCCAGCCGACCACGGGTCGCACCTCTCTTTACGCGGTCTCGCCTGCTGTTCCTTC
TCATGTGCCGCATCGTGTGCACTTCGCTTCACCTCTGCAGTCCATGGAGACCACCGTGAA
CGCCCATCTGCCAAGGTCTTACATAAGAGGACTCTTGGACTCTATGTCAACGACCAGAGG
CATACTTCAAAGACTGTGTATTTAAAGACTGGGAGGAGTTGGGGGAGGAGATTAGGTTAA
AGGTCTTTGTACTGGGAGGCTGTAGGCATAAATTGGTCTGTTCACCAGCACCATGCAACT
TTTTCACCTCTGCCTAATCATTTTGTTCATGTCCTACTGTTCAAGCCTCCAAGCTGTGCC
TTGGGTGGCTTTAGGGCATGGAACCCTTATAAAGAATTTGGCGCTTCTGCGGAATTGCTC
TCTTTTTGCCTTCTGATTTCTTTCCGTCGGTTCGGGATCTACTCGACACCGCTTCAGCCC
TCTACAGGGATGCTTTAGAGTCACCGGAACATTGCACTCCCAATCATACCGCTCTCAGGC
AAGCTATTTGTGTTGGGGTGAATTAATGACTTTGGCTTCCTGGGTGGGCAATAATTTGGA
GGACCCTGCAGCCAGGGATTTAGTAGTTAACTATGTTAACACTAACATGGGCTTAAAAAT
TAGACAACTATTGGGGTTTCACATTTCTTGCCTTACTTTTGGAAGAGAAACAGTTCTTGA
GTATTTGGTGTCCTTTGGAGTGTGGATTCGCACTCCTCCAGCTTATAGACCACCAAATGC
CCCTATCCTATCCACACTTCCGGAAACTACTGTTGTTAGAACGAGGCAGGTCCCCTAGAA
GAAGAACTCCCTCGCCTCGCAGACGAAGGTCTCAATCGCCGCGTCGCAGAAGATCTCAAT
CTCCAGCTCCATGTTAGTATTCCTTGGACTCATAAGGTGGGAAATTTTACGGGGCTCTAC
TCTTCTACTGTACCTGCTTTCAATCCTCACTGGTTAACTCCTTCTTTTCCTGATATTCAT
TTGCATCAAGACCTGATATCTAAATGTGAACAATTTGTAGGCCCACTTACCAAAAATGAA
TTGAGAAGGTTGAAATTGATTATGCCAGCCAGAATCTTTCCTAAACTTACTAAATATTTT
CCGCTGGAGAAAGGCATTAAACCCTATTATCCTGAGCATGCAGTTAATCATTACTTTAAA
ACCAGACATTATTTGCATACTTTATGGAAGGCGGGAATTTTATATAAGAGAGAATCCACA
CGTAGCGCCTCATTTTGTGGGTCACCATATTCCTGGGAACAAGAGCTACAGCATATCCAC
TGGGATTCTTTCCAGACCATCAGCTGGATCCTCTTTTCAAAGCAAATTCCAGCAGTCCCG
ATTGGGACTTCAACAAAAACAAGGACACTTGGCCAATGGCAACAAGGTAGGAGTGGGAGC
TACGGTCCAGGGTTCACACCCCCACACGGTGGCCTGTTGGGGTGGAGCCCTCAGGCACAA
GGTGTTCTCAACTTCAGCAGATCCGCCTCCTGCCTCCACCAATCGGCGGTCCGGGAGGAA
GCCAACCCCAGTCTCTCCACCTCTAAGAGACACACATCCACAGGCAATGCAGTGGAA
>gnl|hbvnuc|AY090458_FT00000_C-F_Feature_FT:source_AY090458_FT00000_C-F_of_[Viruses]_Hepatitis_B_Virus_genotype_F._Complete_genome._[Retro-transcribing_viruses]_(length=3215_residues).
TCAACTCAGTTCCACCAGGCTCTGTTAGATCCGAGGGTAAGGGCTCTGTATTTTCCTGCT
GGTGGCTCCAGTTCAGAGACACAGAACCCTGCTCCGACTATTGCCTCTCTCACATCATCA
ATCTTCTTGAAGACTGGGGGCCCTGCTATGAACATGGACAACATCACATCAGGACTCCTA
GGACCCCTGCTCGTGTTACAGGCGGTGTGTTTCTTGTTGACAAAAATCCTCACAATACCA
CAGAGTCTAGACTCGTGGTGGACTTCTCTCAATTTTCTAGGGGGAACACCAGGGTGTCCT
GGCCAAAATTCGCAGTCCCCAACCTCCAATCACTTACCAACCTCCTGTCCTCCAACTTGT
CCTGGCTATCGCTGGATGTGTCTGCGGCGTTTTATCATATTCCTCTTCATCCTGCTGCTA
TGCCTCATCTTCTTGTTGGTTCTTCTGGACTATCAAGGTATGTTGCCCGTCTGTCCTCTA
CTTCCAGGATCACGACCACCAGCACGGGACCATGCAAAACCTGCACAACTCTTGCTCAAG
GAACCTCTATGTTTCCCTCCTGCTGCTGTTCCAAACCTTCGGACGGAAACTGCACTTGTA
TTCCCATCCCATCATCCTGGGCTTTAGGAAAATACCTATGGGAGTGGGCCTCAGCCCGTT
TCTCCTGGCTCAGTTTACTAGTGCAATTTGTTCAGTGGTGCGTAGGGCTTTCCCCCACTG
TTTGGCTTTTAGTTATATGGATGATCTGGTATTGGGGGCCAAATCTGTGCAGCATCTTGA
GTCCCTTTATACCGCTGTTACCAATTTTCTGTTATCTGTGGGTATCCATTTAAATACCTC
TAAAACGAAAAGATGGGGCTATACTCTAAATTTCATGGGATATGTTATTGGAAGTTGGGG
ATCATTACCACAAGATCACATTGTACAAAAAATCAAAGACTGTTTTCGTAAACTTCCTGT
AAATCGCCCTATTGATTGGAAAGTTTGTCAACGCATTGTGGGTCTTTTGGGCTTTGCCGC
CCCCTTTACACAATGTGGTTATCCTGCTCTCATGCCTCTGTATGCCTGTATAACTGCTAA
ACAGGCCTTTGTCTTTTCGCCAACTTACAAGGCCTTTCTATGTCAACAATACATGAACCT
TTACCCCGTTGCTCGGCAACGGCCAGGCCTGTGCCAAGTGTTTGCTGACGCAACCCCCAC
TGGTTGGGGCTTGGCCATTGGCCATCAGCGCATGCGTGGAACCTTTGTGGCTCCTCTGCC
GATCCATACTGCAGAACTCCTTGCAGCTTGTTTCGCTCGCAGCCGGTCTGGAGCGAAACT
CATCGGCACAGACAACTCTGTTGTCCTCTCTAGGAAGTACACCTCCTTCCCATGGCTGCT
CGGTTGTGCTGCCAACTGGATCCTACGCGGGACGTCCTTTGTCTACGTCCCGTCGGCGCT
GAATCCCGCGGACGATCCCTCTCGGGGTCGCTTGGGGCTGTACCGCCCCCTTCTCCGTCT
GCCGTTCCAGCCAACGACGGGTCGCACCTCTCTTTACGCGGCCTCCCCGTCTGTTCCTTC
TCATCTGCCGGACCGTGTGCACTTCGCTTCACCTCTGCAGTCCATGGAGACCACCGTGAA
CGCCCAGCTGCCACAGTCTTACATAAGCGGACTCTTGGACTCTCGGTCAATGACCAGAAG
ACTACATCAAAGACTGTGTATTTAAGGACTGGGAGGAGCTGGGGGAGGAGATCAGGTTAA
AGGTCTTTGTATTAGGAGGCTGTAGGCATAAATTGGTCTGTTCACCAGCACCATGCAACT
TTTTCACCTCTGCCTAATCATTTTGTTCATGTCCTACTGTTCAAGCCTCCAAGCTGTGCC
TTGGGTGGCTTTGGGGCATGGAACCCTTATAAAGAATTTGGAGCTTCTGTGGAATTACTC
TCTTTTTGCCTTCTGATTTCTTCCCGTCAGTTCGGGACCTACTCGACACCGCTTCAGCCC
TTTACCGGGATGCTTTAGAATCACCAGAACATTGCACACCTAACCATACCGCTCTCAGGC
AAGCTATTTGTGCTGGGGTGAGTTAATGACTTTGGCTTCCTGGGTGGGGAATAATTTGGA
AGATCCTGCAGCTAGGGACCTAGTGGTTAACTATGTTAATACTAATATGGGCCTAAAAAT
TAGACAATTACTGTGGTTTCACATTTCCTGCCTTACTTTTGGAAGAGAAACAGTTCTTGA
GTATTTGGTGTCTTTTGGAGTGTGGATTCGCACTCCTCCTGCTTATAGACCACCAAATGC
CCCTATCTTATCCACACTTCCGGAAACTACTGTTGTTAGAAAGAGGCAGGTCTCCTCGAA
GAAGAACTCCCTCGCCTCGCAGACGAAGGTCTCAATCGCCGCGTCGCAGAAGATCTCAAT
CTCCAGCTCCATGTTAGTATTCCTTGGACTCATAAGGTGGGAAACTTTACGGGACTTTAT
TCCTCTACTGTTCCTACTTTTAATCCTGACTGGTTAACTCCTTCTTTTCCTAATATTCAT
TTACATCAAGATTTGATAAACAAATGTGAACAATTTGTAGGCCCTCTAACAAAAAATGAA
TTGAGAAGATTAAAATTGGTTATGCCATCCAGATTTTTTCCTAAGGTTACCAAATATTTT
CCTATGGAAAAGGGAATTAAACCCTATTATCCTGATAACGTGGTTAATCATTATTTTAAG
ACTAGACACTATTTGCATACTTTATGGAAGGCAGGCATTCTATATAAGAGAGAATCCACC
CGTAGCGCCTCATTTTGTGGGTCACCATATTCTTGGGAACAAGAGCTACAGCATATCCTC
TGGGATTCTTGCCAGACCATCAGCTGGATCCTCTATTCAGGGCAAATTCCAGCAGTCCCG
ACTGGGACTTCAACAAAAGCAAGGACAATTGGCCAATGGCAACAAGGTAGGAGTGGGAGG
TACGGTCCTGGTTTCACACCCCCACACGGTGGCCTGCTGGGGTGGAGCCCACAGGCACAG
GGTGTGCTCAAATTCAGCAGATCCGCCTCCTGCTTCCACCAATCGGCGGTCCGGGAGAAA
ACCAACCCCAGTCTCTCCACCTCTAAGGGACACTCATCCCCAGGCCATGCAGTGGAA
>gnl|hbvnuc|DQ899142_FT00000_P-F_Feature_FT:source_DQ899142_FT00000_P-F_of_[Viruses]_Hepatitis_B_Virus_genotype_F_(isolate_Warao152)._Complete_genome._[Retro-transcribing_viruses]_(length=3215_residues).
TCAACCCAGTTCCACCAGGCTCTGTTGGATCCCATGGTAAGGGCTCTGTATTTCCCTGCT
GGTGGCTCCAGTTCAGGGACACAGAACCCTGCTCCGACTATTGCCTCTCTCACATCATCA
ATCTCCTCGAAGACTGGGGGCCCTGCTATGAGCATGGACAACATTACATCAGGACTCCTA
GGACCCCTGCTCGTGTTACAGGCGGTGTGTTTCTTGTTGACAAAAATCCTCACAATACCA
CAGAGTCTAGACTCGTGGTGGACTTCTCTCAATTTTCTAGGGGGACTACCCGGGTGTCCT
GGCCAAAATTCGCAGTCCCCAACCTCCAATCACTTACCAACCTCCTGTCCTCCAACTTGT
CCTGGCTATCGTTGGATGTGTCTGCGGCGTTTTATCATCTTCCTCTTCATCCTGCTGCTA
TGCCTCATCTTCTTGTTGGTTCTTCTGGACTATCAAGGTATGTTGCCCGTTTGTCCTCTA
CTTCCAGGATCACGACCACCAGCACGGGACCCTGCAAAACCTGCACAACTCTTGCACAAG
GAACCTCTATGTTTCCCTCCTGTTGCTGTACCAAACCCTCGGACGGAAACTGCACTTGTA
TTCCCATCCCATCATCTTGGGCTTTAGGAAAATACCTATGGGAGTGGGCCTCAGCCCGTT
TCTCCTGGCTCAGTTTACTAGTGCAATTTGTTCAGTGGTGCGTCGGGCTTTCCCCCACTG
TTTGGCTTTTAGTTATATGGATGATCTGGTATTGGGGGCCAAATCTGTGCAGCATCTTGA
GTCCCTTTATACCGCTGTTACCAATTTTCTGTTATCTGTGGGTATCCATTTAAATACCTC
TAAAACAAAAAGATGGGGTTACTCCCTACATTTTATGGGGTATGTCATTGGTAGTTGGGG
ATCATTACCCCAAGATCACATTGTACACAAAATCAAAGAATGCTTTCGGAAACTGCCTGT
AAATCGTCCAATTGATTGGAAAGTTTGTCAACGCATAGTGGGTCTTTTGGGCTTTGCTGC
CCCTTTCACCCAATGCGGTTATCCTGCTCTCATGCCTCTGTATGCCTGTATTACTGCCAA
ACAGGCTTTTGTCTTTTCGCCAACCTACAAGGCCTTTCTGTGTAAACAATACATGAACCT
TTACCCCGTTGCTCGGCAACGGCCAGGCCTGTGCCAAGTGTTTGCTGACGCAACCCCCAC
TGGTTGGGGCTTGGCCATTGGCCATCAGCGCATGCGTGGAACCTTTCTGGCTCCTCTGCC
GATCCATACTGCGGAACTCCTAGCAGCTTGTTTCGCTCGCAGCCGGTCTGGAGCGACTCT
CATCGGCACGGACAATTCTGTTGTCCTCTCTAGGAAGTACACCTCCTTTCCATGGCTGCT
CGGATGTGCTGCAAACTGGATCCTGCGCGGGACGTCCTTTGTTTACGTCCCGTCGGCGCT
GAATCCCGCGGACGACCCCTCCCGGGGCCGCTTGGGGCTGTACCGCCCTCTTCTCCGTCT
GCCGTTCCAGCCGACGACGGGTCGCACCTCTCTTTACGCGGACTCCCCGTCTGTACCTTC
TCATCTGCCGGACCGTGTGCACTTCGCTTCACCTCTGCAGTCCATGGAGACCACCGTGAA
CGCCCTAGTGCCACAGTCTTACATAAGAGGACTCTTGGACTTTCGGTCAATGACCAGAAG
AATACATCAAAGACTGTGTATTTAAGGACTGGAAGGAGTTGGGGGAGGAGATTAGGTTAA
AGGTCTTTGTATTAGGAGGCTGTAGGCATAAATTGGTCTGTTCACCAGCACCATGCAACT
TTTTCACCTCTGCCTAATCATTTTGTTCATGTCCCACTGTTCAAGCCTCCAAGCTGTGCC
TTGGGTGGCTTTGGGGCATGGAACCCTTATAAAGAATTTGGAGCTTCTGTGGAGTTACTC
TCGTTTTGCCTTCTGATTTCTTCCCATCGGTTCGGGACCTACTCGACACCGCTTCAGCTC
TTTACCGGGATGCTTTAGAGTCACCTGAACATTGCACTCCCAACCATACTGCTCTCAGGC
AAGCTATTTGTGTTGGGGTGAGTTAATGACTTTGGCTTCCTGGGTGGGCAATAATTTGGA
GGACCCTGCAGCTAGGGATTTAGTAGTTAACTATGTTAACACTAACATGGGCCTAAAAAT
TAGACAACTGTTGTGGTTTCACATTTCCTGCCTTACTTTTGGAAGAGAAACAGTTCTTGA
GTATTTGGTGTCCTTTGGAGTGTGGATTCGCACTCCTCCTGCTTATAGACCACCAAATGC
CCCTATCCTATCCACACTTCCGGAAACTACTGTTGTTAGAACGAGGCAGGTCCCCTAGAA
GAAGAACTCCCTCGCCTCGCAGACGAAGATCTCAATCGCCGCGTCGCCGCCGATCTCAAT
CTCCAGCTCCATGTTAGTATTCCTTGGACTCATAAGGTGGGAAACTTTACGGGGCTTTAC
TCTTCTACTGGGCCTGCTTTCAATCCTAACTGGTCCACTCCTTCTTTTCCTGATATTCAT
TGGCATCAGAACCTGATTTCTAAATGTGAACAATTTGTAGGCCCACTCACTAAAAATGAA
TTACGAAGATTGAAATTGGTTATGCCAGCCAGATTTTATCCTAAGGTTACCAAATATTTT
CCTACGGACAAAGGCATCAAACCCTATTATCCTGAGCATGCAGTTAATCATTACTTTAAA
ACCAGACATTATTTACATACTTTATGGAAGGCGGGAATTTTATATAAGAGAGAATCCACA
CGTAGCGCCTCATTTTGTGGGTCACCATATTCCTGGGAACAAGAGCTACAGCATATCCTC
TGGGATTCTTTCCAGACCATCAGCTGGATCCGCTATTCAGAGCAAATTCCAGCAGTCCCG
ACTGGGACTTCAACACAAACAAGGACAGTTGGCCAATGGCAACAAGGTAGGAGTGGGAGC
TACGGTCCAGGGTTCACACCCCCACACGGTGGCCTGCTGGGGTGGAGCCCTCAAGCACAA
GGTGTGCTCAACTTCAGCAGATCCGCCTCCTGCTTCCACCAATCGGCGGTCCGGGAGAAA
GCCAACCCCAGTCTCTCCACCTCTAAGAGACACACATCCACAGGCAATGCAGTGGAA
>gnl|hbvnuc|DQ899145_FT00000_P-F_Feature_FT:source_DQ899145_FT00000_P-F_of_[Viruses]_Hepatitis_B_Virus_genotype_F_(isolate_Japreira76)._Complete_genome._[Retro-transcribing_viruses]_(length=3215_residues).
TCAACCCAGTTCCACCAGGCTCTGTTGGATCCCAGGGTAAGGGCTCTGTATTTTCCTGCT
GGTGGCTCCAGTTCAGGAACACAAAACCCTGCTCCGACTATTGCCTCTCTCACATCATCA
ATCTACTCGAAGACTGGGGGCCCTGCTATGAACATGGACAACATTACATCAGGACTCCTA
GGACCCCTGCTCGTGTTACAGGCGGTGTGTTTCTTGTTGACAAAAATCCTCACAATACCA
CAGAGTCTAGACTCGTGGTGGACTTCTCTCAATTTTCTAGGGGGACTACCCGGGTGTCCT
GGCCAAAATTCGCAGTCCCCAACCTCCAATCACTTACCAACCTCCTGTCCTCCAACTTGT
CCTGGCTATCGTTGGATGTGTCTGCGGCGTTTTATCATCTTCCTCTTCATCCTGCTGCTA
TGCCTCATCTTCTTGTTGGTTCTTCTGGACTATCAAGGTATGTTGCCCGTTTGTCCTCTA
CTTCCAGGATCACGACCACCAGCACGGGACCCTGCAAAACCTGCACAACTCTTGCACAAG
GAACCTCTATGTTTCCCTCCTGTTGCTGTTCAAAACCCTCGGACGGAAACTGCACTTGTA
TTCCCATCCCATCATCCTGGGCTTTAGGAAAATACCTATGGGAGTGGGCCTCAGCCCGTT
TCTCTTGGCTCAGTTTACTAGTGCAATTTGTTCAGTGGTGCGTAGGGCTTTCCCCCACTG
TCTGGCTTTTAGTTATATGGATGATCTGGTATTGGGGGCCAAATCTGTGCAGCATCTTGA
GTCCCTTTATACCGCTGTTACCAATTTTCTGTTATCTGTGGGTATCCATTTAAATACTTC
TAAAACAAAGAGATGGGGTTACACCCTACATTTTATGGGTTATGTCATTGGTAGTTGGGG
ATCATTACCTCAAGATCATATTGTTCACAAAATCAAAGAATTGTTTCGGAAACTTCCTGT
AAATCGTCCAATTGATTGGAAAGTCTGGCAACGCATTGTGGGTCTTTTGGGCTTTGCTGC
CCCTTTCACACAATGTGGTTATCCTGCTCTCATGCCTCTGTATGCGTGTATTACTGCTAA
ACAGGCTTTTGTTTTTTCGCCAACTTACAAGGCCTTTCTCTGTAAACAATACATGCACCT
TTACCCCGTTGCCAGGCAACGGCCGGGCCTGTGCCAAGTGTTTGCTGACGCAACCCCCAC
TGGTTGGGGCTTGGCCATTGGCCATCAGCGCATGCGTGGAACCTTTGTGGCTCCTCTGCC
GATCCATACTGCGGAACTCCTTGCAGCTTGTTTCGCTCGCAGCAGGTCTGGAGCGACTCT
CATCGGCACAGACAACTCTGTTGTCCTCTCTAGGAAGTACACCTCCTTCCCATGGCTGCT
CGGGTGTGCTGCAAACTGGATCCTGCGCGGGACGTCCTTTGTTTACGTCCCGTCGGCGCT
GAATCCCGCGGACGACCCCTCCCGGGGCCGCTTGGGGCTGTACCGCCCTCTTCTCCGTCT
GCCGTTCCAGCCGACAACGGGTCGCACCTCTCTTTACGCGGACTCCCCGTCTGTTCCTTC
TCATCTGCCGGACCGTGTGCACTTCGCTTCACCTCTGCAGTCCATGGAGACCACCGTGAA
CGCCCTT-TGCCACAGTCTTACACAAGAGGACTCTTGGACTTTGGGTCAATGACCAGAAG
AATACATCAAAGACTGTGTATTTAAGGACTGGGAGGAGTTGGGGGAGGAGACTAGGTTAA
AGGTCTTTGTACTAGGAGGCTGTAGGCATAAATTGGTCTGTTCACCAGCACCATGCAACT
TTTTCACCTCTGCCTAATCATTTTGTTCATGTCCCACTGTTCAAGCCTCCAAGCTGTGCC
TTGGGTGGCTTTGGGGCATGGAACCCTTATAAAGAATTTGGAGCTTCTGTGGAGTTACTC
TCTTTTTGCCTTCCGATTTCTTTCCATCGGTTCGGGACCTACTGGACACCGCTTCAGCCC
TTTACCGGGATGCTTTAGAGTCACCTGAACATTGCACTCCCAATCACACTGCTCTCAGGC
AAGCTATTTGTGCTGGGGTGAGTTAATGACTTTGGCTTCCTGGGTGGGCAATAACTTGGA
GGACCCTGCTGCCAGGGATTTAGTAGTTAACTATGTTAACACTAACATGGGCCTAAAAAT
TAGACAACTACTGTGGTTTCACATTTCCTGCCTTACTTTTGGAAGAGAAACAGTTCTTGA
GTATTTGGTGTCCTTTGGAGTGTGGATTCGCACTCCTCCTGCTTACAGACCACCAAATGC
CCCTATCCTATCCACACTTCCGGAAACTACTGTTGTTAGAACGAGGCAGGTCCCCTAGAA
GAAGAACTCCCTCGCCTCGCAGACGAAGATCTCAATCGCCGCGTCGCCGAAGATCTCAAT
CTCCAGCTCCATGTTAGTATTCCTTGGACTCATAAGGTGGGAAATTTTACGGGGCTTTAT
TCTTCTACTGTGCCTGCTTTTAATCCTAACTGGTTAACTCCTTCTTTTCCTGATATTCAT
TTACATCAAGACCTAATTTCTAAATGTGAACAATTTGTAGGCCCACTCACTAAAAATGAA
TTAAGGAGGTTAAAATTGGTTATGCCAGCTAGATTTTATCCTAAGGTTACCAAATATTTT
CCTATGGAGAAAGGAATCAAGCCTTATTATCCTGAGCATGCAGTTAATCATTACTTCAAA
ACCAGACATTATTTGCATACTTTATGGAAGGCGGGAATTTTATATAAGAGAGAATCCACA
CGTAGCGCATCATTTTGTGGGTCACCATATTCCTGGGAACAAGAGCTACAGCATATCCTC
TGGGATTCTTTCCAGACCATCAGCTGGATCCGCTATTCAAAGCAAATTCCAGCAGTCCCG
ACTGGGACTTCAACACAAACAAGGACAGTTGGCCAATGGCAACAAGGTAGGAGTGGGAGG
TACGGTCCAGGGTTCACACCCCCACACGGTGGCCTGCTGGGGTGGAGCCCTCAGGCACAA
GGTATGTTCAACTTCAGCAGATCCGCCTCCTGCTTCCACCAATCGGCGGTCCGGGAGAAA
GCCAACCCCAGTCTCTCCACCTCTAAGAGACACTCATCCACAGGCAATGCAGTGGAA
>gnl|hbvnuc|DQ899148_FT00000_P-F_Feature_FT:source_DQ899148_FT00000_P-F_of_[Viruses]_Hepatitis_B_Virus_genotype_F_(isolate_Yanomami114)._Complete_genome._[Retro-transcribing_viruses]_(length=3215_residues).
TCAACCCAGTTCCACCAGGCTCTGTCAGATCCGAGGGTAAGGGCTCTGTATCTTCCTGCT
GGTGGCTCCAGTTCAGGGACACAGAACCCTGCTCCGACTATTGCCTCTCTCACATCATCA
ATCTTCTCGAAGACTGGGGGCCCTGCCATGAACATGGAGAACATCACATCAGGACTCCTA
GGACCCCTGCTCGTGTTACAGGCGGTGTGTTTCTTGTTGACAAAAATCCTCACAATACCA
CAGAGTCTAGACTCGTGGTGGACTTCTCTCAATTTTCTAGGGGGACTACCCGGGTGTCCT
GGCCAAAATTCGCAGTCCCCAACCTCCAATCACTTACCAACCTCCTGTCCTCCAACTTGT
CCTGGCTATCGTTGGATGTGTCTGCGGCGTTTTATCATCTTCCTCTTCATCCTGCTGCTA
TGCCTCATCTTCTTGTTGGTTCTTGTGGACTACCAAGGTATGTTGCCCGTTTGTCCTCTA
CTTCCAGGATCACGACCACCAGCACGGGACCATGCAAAACCTGCACAACTCTTGCTCAAG
GAACCTCTATGTTTCCCTCCTGTTGCTGTTCAAAACCCTCGGACGGAAACTGCACCTGTA
TTCCCATCCCATCATCTTGGGCTTTAGGAAAATACCTATGGGAGTGGGCCTCAGCCCGTT
TCTCTTGGCTCAGTTTACTAGTGCAATTTGTTCAGTGGTGCGTAGGGCTTTCCCCCACTG
TCTGGCTTTTAGTTATATGGATGATCTGGTATTGGGGGCCAAATCTGTGCAGCATCTTGA
GTCCCTTTATACCGCTGTTACCAATTTTCTGTTATCTGTGGGTATCCATTTAAATACTGC
TAAAACAAAAAGATGGGGTTACACCCTACATTTCATGGGTTATGTTATTGGTAGTTGGGG
AACGTTACCCCAAGATCATATTGTACACAAAATCAAAGATTGTTTTCGGAAACTTCCTGT
AAATCGTCCAATTGATTGGAAAGTTTGTCAGCGCATTGTGGGTCTTTTGGGCTTTGCGGC
CCCTTTCACCCAATGTGGTTATCCTGCTCTCATGCCTTTGTATACCTGTATTACTGCTAA
ACAGGCTTTTGTCTTTTCGCCAACTTACAAGGCCTTTCTCTGTAAACAATACATGAACCT
TTACCCCGTTGCTCGGCAACGGCCAGGCCTGTGCCAAGTGTTTGCTGACGCAACCCCCAC
TGGTTGGGGCTTGGCCATTGGCCATCAGCGCATGCGTGGAACCTTTGTGGCTCCTCTGCC
GATCCATACTGCGGAACTCCTTGCAGCCTGTTTCGCTCGCAGCCGGTCTGGAGCGAACAT
TATCGGCACAGACAACTCTGTTGTCCTCTCTAGGAAGTACACCTCCTTTCCATGGCTGCT
CGGTTGTGCTGCCAACTGGATCCTGCGCGGGACGTCCTTTGTTTACGTCCCGTCGGCGCT
GAATCCCGCGGACGACCCCTCCCGGGGTCGCCTGGGGCTGTACCGCCCCCTTCTTCGTCC
GCCGTTCCAGCCGACCACGGGTCGCACCTCTCTTTACGCGGACTCCCCGTCTGTTCCTTC
TCATCTGCCGGACCGTGTGCACTTCGCTTCACCTCTGCAGTCCATGGAGACCACCGTGAA
CGCCCGTCTGCCACAGTCTTACATAAGAGGACTCTTGGACTTTCGGTCAATGACCAGAAG
AATACATCAAAGACTGTGTATTTAAGGACTGGGAGGAGCTGGGGGAGGAGATGAGGTTAA
AGGTCTTTGTACTAGGAGGCTGTAGGCATAAATTGGTCTGTTCACCAGCACCATGCAACA
TTTTCACCTCTGCCTAATCATTTTGTTCATGTCCCACTGTTCAAGCCTCCAAGCTGTGCC
TTGGGTGGCTTTGGGGCATGGAACCCTTATAAAGAATTTGGAGCTTCTGTGGAATTGCTC
TCTTTTTGCCTTCTGATTTCTTCCCTTCTGTTCGGGACCTACTCGACACCGCTTCAGCCT
TGTACCGGGATGCTCTAGAGTCACCGGAACATTGCACCCCCAATCATACCGCTCTCAGGC
AAGCTATTTGTGCTGGGGTGAGTTAATGACTTTGGCTTCCTGGGTGGGTAATAATTTGGA
AGACCCTGCAGCTAGGGATTTAGTAGTTAACTATGTCAACACTAATATGGGCCTGAAAAT
TAGACAACTGTTGTGGTTTCACATTTCCTGTCTTACTTTTGGAAGAGAAACAGTTCTTGA
GTATTTGGTGTCCTTTGGAGTGTGGATTCGCACTCCACCTGCTTATAGACCACCAAATGC
CCCTATCCTATCCACACTTCCGGAAACTACTGTTGTTAGAACGAGGCAGGTCCCCTAGAA
GAAGAACTCCCTCGCCTCGCCGACGAAGGTCTCAATCGCCGCGTCGCAGAAGATCTCAAT
CTCCAGCTCCATGTTAGTATCCCTTGGACTCATAAGGTGGGAAATTTTACGGGGCTCTAC
TCTTCTACTGTACCTGCTTTCAATCCTAACTGGTTAACTCCTTCTTTTCCTGATATTCAT
TTACATCAAGATCTGATATCTAGATGTGAACAATTTGTAGGCCCGCTCACTAAAAATGAA
TTGAGAAGATTAAAATTGATCATGCCAGCTAGATTTTATCCTAAGGTTACCAAATACTTT
CCTATGGAGAAAGGGATTAAACCCTATTATCCTGAGCATGCAGTTAATCATTATTTTAAA
ACAAGACATTATTTGCATACTTTATGGAAGGCAGGAATCTTATATAAGAGAGAATCCACA
CGTAGCGCCTCATTTTGTGGGTCACCATATTCCTGGGAACAAGAGCTACAGCATATCCTC
TGGGCTTCTTGCCAGACCATCAGCTGGATCCGCTATTCAGAGCAAATTCCAGCAGTCCCG
ACTGGGACTTCAACACAAACAAGGACAGTTGGCCAATGGCAACAAGGTAGGAGTGGGAGC
TACGGTCCAGGGTTCACACCCCCACACGGTGGCCTGCTGGGGTGGAGCCCTCAGGCACAG
GGTGTTTTCAACTTCAGCAGATCCGCCTCCTGCTTCCACCAATCGGCGGTCCGGGAGAAA
GCCAACCCCAGTCTCTCCACCTCTAAGAGACACACACCCACAGGCCATGCAGTGGAA
>gnl|hbvnuc|KC774444_FT00000_P-D_Feature_FT:source_KC774444_FT00000_P-D_of_[Viruses]_Hepatitis_B_Virus_genotype_D_(isolate_dww1038)._Complete_genome._[Retro-transcribing_viruses]_(length=3215_residues).
TCCACAACCTTCCACCAAACTCTGCAAGATCCCAGAGTGAGAGGCCTGTATTTCCCTGCT
GGTGGCTCCAGTTCAGGAACAGTAAACCCTGTTCCGACTACTGTCTCTCACATATCGTCA
ATCTTCTCGAGGATTGGGGACCCTGCGCTGAACATGGAGAGCATCACATCAGGATTCCTA
GGACCCCTGCTCGTGTTACAGGCGGGGTTTTTCTTGTTGACAAGAATCCTCACAATACCG
CAGAGTCTAGACTCGTGGTGGACTTCTCTCAATTTTCTAGGGGGAACTACCGTGTGTCTT
GGCCAAAATTCGCAGTCCCCAACCTCCAATCACTCACCAACCTCCTGTCCTCCAACTTGT
CCTGGTTATCGCTGGATGTGTCTGCGGCGTTTTATCATCTTCCTCTTCATCCTGCTGCTA
TGCCTCATCTTCTTGTTGGTTCTTCTGGACTATCAAGGTATGTTGCCCGTTTGTCCTCTA
ATTCCAGGATTTCAACTACCAGCACGGGACCATGCAGAACCTGCACGACTCCTGCTCAAG
GAACCTCTATGTATCCCTCCTGTTGCTGTACCAAACCTTCGGACGGAAATTGCACCTGTA
TTCCCATCCCATCATCCTGGGCTTTCGGAAAATTCCTATGGGAGTGGGCCTCAGCCCGTT
TCTCTTGGCTCAGTTTACTAGTGCCATTTGTTCAGTGGTTCGTAGGGCTTTCCCCCACTG
TTTGGCTTTCAGTTATATGGATGATGTGGTATTGGGGGCCAAGTCTGTACAGCATCTTGA
GTCCCTTTTTACCGCTGTTACCAATTTTCTTTTGTCTTTGGGTATACATTTAAACCCTAA
CAAAACAAAAAGATGGGGCTACTCTTTACATTTCATGGGCTATGTCATTGGATGTTATGG
GTCATTGCCACAAGATCACATTATACAGAAAATCAAAGAATGTTTTAGAAAACTTCCTGT
TAACAGGCCTATTGATTGGAAGGTCTGTCAACGTATTGTGGGTCTTTTGGGTTTTGCTGC
CCCATTTACACAATGTGGTTATCCTGCTTTAATGCCCTTGTATGCATGTATTCAGTCTAA
GCAGGCTTTCACTTTCTCGCCAACTTACAAGGCCTTTCTGTGTAAACAATACCTGAACCT
TTACCCCGTTGCCAGGCAAAGGCCAGGTCTGTGCCAAGTGTTTGCTGACGCAACCCCCAC
TGGCTGGGGCTTGGTCATGGGCCATCAGCGCATGCGTGGAACCTTTCAGGCTCCTCTGCC
GATCCATACTGCGGAACTCCTAGCCGCTTGTTTTGCTCGCAGCAGGTCTGGAGCAAACAT
TCTCGGGACGGATAACTCTGTTGTTCTCTCCCGCAAATATACATCGTTCCCATGGCTGCT
AGGCTGTGCTGCCAACTGGATCCTGCGCGGGACGTCCTTTGTTTACGTCCCGTCGGCGCT
GAATCCGGCGGACGACCCTTCTCGGGGCCGCTTGGGACTCTCTCGTCCCCTTCTCCGCCT
GCCGTTTCGACCGACCACGGGGCGCACCTCTCTTTACGCGGACTCCCCGTTTGTGCCTTC
TCATCTGCCGGACCGTGTGCACTTCGCTTCACCTCTGCAGTCCATGGAGACCACCGTGAA
CGCCCATCTGCCAAGGTCTTACATAAGCGGACTCTTGGACTCTATGTCAACGACCAGAGG
CATACTTCAAAGACTGTTTGTTTAAAGACTGGGAGGAGTTGGGGGAGGAGATTAGATTAA
AGGTCTTTGTATTAGGAGGCTGTAGGCATAAATTGGTCTGTTCACCAGCACCATGCAACT
TTTTCACCTCTGCCTAATCATCATGTTCATGTCCTACTGTTCAAGCCTCCAAGCTGTGCC
TTGGGTGGCTTTGGGGCATGGAACCCGTATAAAGAATTTGGAGCTACTGTGGAGTTACTC
TCGTTTTGCCTTCTGACTTTTTTCCTTCAGTACGAGATCTTCTAGATACCGCCTCAGCTC
TGTATCGGGAAGCTTTAGAGTCTCCTGAGCATTGTTCACCTCACCATACTGCACTCAGGC
AAGCAATTTGTGCTGGGGGGAACTAATGACTCTAGCTACCTGGGTGGGTGGTAATTTGGA
AGATCCAATATCCAGGGACCTAGTAGTCAGTTATGTCAACACTAATATGGGCCTAAAGTT
CAGGCAACTCTTGTGGTTTCACATTTCTTGTCTCACTTTTGGAAGAGAAACGGTCATAGA
GTATTTGGTGTCTTTTGGAGTGTGGATTCGCACTCCTCCAGCTTATAGACCACCAAATGC
CCCTATCTTATCAACACTTCCGGAGACTACTGTTGTTAGAACGAGGCAGGTCCCCTAGAA
GAAGAACTCCCTCGCCTCGCAGACGAAGGTCTCAATCGCCGCGTCGCAGAAGATCTCAAT
CTCGGGCTCAATGTTAGTATTCCTTGGACTCATAAGGTGGGAAACTTTACGGGGCTTTAT
TCTTCTACTGTACCTGTCTTTAACCCTCATTGGAAAACACCCTCTTTTCCTAACATACAT
TTACACCAAGACATTATCAAAAAATGTGAACAATTTGTAGGCCCACTCACAGTCAATGAG
AAAAGAAGACTGCAATTGATTATGCCTGCTAGGTTCTATCCAAATGTTACCAAATATTTG
CCATTGGATAAGGGTATCAAACCTTATTATCCAGAACATCTAGTTAATCATTACTTCCAA
ACTAGACATTATTTACACACTCTATGGAAGGGCGGTATATTATATAAGAGAGAAACAACA
CATAGCGCCTCATTTTGTGGGTCACCATATTCTTGGGAACAAGAGCTACAGCATATCCTC
TGGGATTCTTTCCCGACCACCAGTTGGATCCAGCCTTCAGAGCAAACACCGCAAATCCAG
ATTGGGACTTCAATCCCAACAAGGACACCTGGCCAGACGCCACAAGGTAGGAGCTGGAGC
TTCGGGCTGGGATTCACCCCACCGCACGGAGGCCTTTTGGGGTGGAGCCCTCAGGCTCAG
GGCATACTCAACCTCAGCAAATCCGCCTCCTGCCTCCACCAATCGCCAGTCAGGAAGGCA
GCCTACCCCGCTGTCTCCACCTTTGAGAAACACTCATCCTCAGGCCATGCAGTGGAA
>gnl|hbvnuc|AB112063_FT00000_P-C_Feature_FT:source_AB112063_FT00000_P-C_of_[Viruses]_Hepatitis_B_Virus_genotype_C_(isolate_HBV-VT101)._Complete_genome._[Retro-transcribing_viruses]_(length=3215_residues).
TCCAGCACATTCCACCAAGCTCTGCTAGATCCCAAAGTGAGGGGCCTATACCTTCCTGCT
GGTGGCTCCAGTTCCGGAACAGTAAACCCTGTTCAGACTACTGCCTCTCCCATATCGTCA
ATCTTCTCGAGGACTGGGGACCCTGCACCGAATATGGAGAGCACCACATCAGGATTCCTA
GGACCCCTGCTCGTGTTACAGGCGGGGTTTTTCTTGTTGACAAGAATCCTCACAATACCA
CAGAGTCTAGACTCGTGGTGGACTTCTCTCAATTTTCTAGGGGGAGCACCCACGTGTTCT
GGCCAAAATTTGCAGTCCCCAACCTCCAATCACTCACCAACCTCTTGTCCTCCAATTTGT
CCTGGTTATCGCTGGATGTGTCTGCGGCGTTTTATCATATTCCTCTTCATCCTGCTGCTA
TGCCTCATCTTCTTGTTGGTTCTTCTGGACTACCAAGGTATGTTGCCCGTTTGTCCTCTA
CTTCCAGGACATCAACTACCAGCATGGGACCATGCAAGACCTGCACGACACCTGCTCAAG
GAACCTCTATGTTTCCCTCTTGTTGCTGTACACAACCTTCGGACGGAAATTGCACTTGTA
TTCCCATCCCATCATCTTGGGCTTTCGCAAGATTCCTATGGGAGTGGGCCTCAGTCCGTT
TCTCCTGGCTCAGTTTACTAGTGCCATTTGTTCAGTGGTTCGTAGGGCTTTCCCCCACTG
TTTGGCTTTCAGTTATATGGATGATGTGGTATTGGGGGCGAAGTCTGTACAACATCTTGA
ATCCCTTTTTACCGCTGTTACCAATTTTCTTTTGTCTTTGGGTGTACATTTAAACCCTAC
TAAAACCAAACGTTGGGGTTACTCCCTTAACTTCATGGGATATGTAATTGGAAGTTGGGG
CACCCTACCACAAGAACATATTGTACACAAAATCAAACAATGTTTTCGGAAACTTCCTCT
TAATAGACCTATTGATTGGAAAGTCTGTCAACGAATTGTGGGGCTTCTGGGCTTTGCCGC
TCCCTTCACACAATGTGGTTACCCAGCATTAATGCCTTTGTCTGCATGTATACAAGCTAA
ACGGGCTTTCACTTTCTCGCCAACTTACAGGGCCTTTCTGTGTAAACAATATATGAACCT
TTACCCCGTTGCTCGGCAACGCCCAGGTCTTTGCCAAGTGTTTGCTGATGCAACCCCCAC
TGGTTGGGGCTTGGCCATAGGCCATCAGCGCATGCGTGGAACCTTTGTGGCTCCTCTGCC
GATCCATACTGCGGAACTCCTAGCAGCTTGTTTTGCTCGCAGCCGGTCTGGAGCAAAGCT
TATCGGCACCGACAACTCTGTTGTCCTCTCTCGGAAATACACCTCCTTTCCATGGCTGCT
AGGCTGTGCTGCCAACTGGATCCTGCGCGGGACGTCCTTTGTCTACGTCCCGTCGGCGCT
GAATCCCGCGGACGACCCGTCTCGGGGGCGTTTGGGACTCTACCGTCCCCTTCTTCGTCT
GCCGTTCCGACCGACCACGGGGCGCACCTCTCTTTACGCGGTCTCCCCGTCTGTGCCTTC
TCATCTGCCGGACCGTGTGCACTTCGCTTCACCTCTGCAGTCCATGGAGACCACCGTGAA
CGCCCATCTGCCAAGGTCTTACATAAGAGGACTCTTGGACTCTATGTCAACGACCAGAGG
CATACTTCAAAGACCGTGTATTTAAAGACTGGGAGGAGCTGGGGGAGGAGACTAGGTTAA
TGATCTTTGTACTGGGAGGCTGTAGGCATAAATTGGTCTGTTCACCAGCACCATGCAACT
TTTTCACCTCTGCCTAATCATCATGTTTACGTCCCACTGTTCAAGCCTCCAAGCTGTGCC
TTGGGTGGCTTTGGGGCATGGAACCCGTATAAAGAATTTGGAGCTTCTGTGGAGTTACTC
TCTTTTTGCCTTCTGACTTCTTTCCTAATATTCGTGATCTCCTCGACACCGCCTCTGCTC
TGTTTCGGGAGGCATTAGAGTCTCCGGAACATTGTACACCTCACCATACAGCAATAAGGC
AAGCTATTTGTGTTGGGGTGAGTTGATGAATCTGGCCACCTGGGTGGGAAGTAATTTGGA
AGATCCAGCATCCAGGGAATTAGTAGTAGGCTATGTCAATGTTAATATGGGCCTAAAAAT
CAGACAGCTGTTGTGGTTTCACATTTCCTGTCTTACTTTTGGAAGAGAAACTGTTCTTGA
GTATTTGGTGTCTTTTGGAGTGTGGATTCGCACTCCACCCGCTTACAGACCACCAAATGC
CCCTATCTTATCAACACTTCCGGAAACTACTGTTGTTAGAACGAGGCAGGTCCCCTAGAA
GAAGAACTCCCTCGCCTCGCAGACGAAGGTCTCAATCACCGCGTCGCAGAAGATCTCAAT
CTCGGGCTCAATGTTAGTATCCCTTGGACTCATAAGGTGGGAAATTTTACTGGGCTTTAT
TCTTCTACTGTACCTGTCTTTAATCCTGAATGGAAAACTCCCTCTTTTCCTAACATTCAT
TTGAAAGAGGATATTATCAATAGATGTCAACAATATGTGGGCCCTCTTACAGTTAACGAA
AAAAGGAGATTAAAAGTGACCATGCCTGCCAGGTTCTATCCTAACCTTACCAAATATTTG
CCCTTAGATAAAGGCATTAAACCTTATTATCCTGAACATATAGTTAATCATTACTTCCAA
ACTAGGCATTATTTACATACGCTGTGGAAGGCTGGTATTTTATATAAGAGAGAAACTACT
CGCAGCGCCTCATTTTGTGGCTCACCATATTCTTGGGAACAAGAGCTACAGCATATCCTC
TGGGATTCTTTCCCGATCACCAGTTGGACCCGGCATTCGGAGCCAATTCAAACAATCCAG
ATTGGGACTTCAACCCCAACAAGGATCAATGGCCAGCGGCAACCAGGTAGGAGTGGGATC
TTCGGGCCAGGGTTCACCCCACCACACGGCAATCTTTTGGGGTGGAGCCCGCAGGCTCAG
GGCATATTCAAAGTCAGCAGCGCCTCCTCCTGCCTCCACCAATCGGCAGTCAGGAAGACA
GCCTACTCCCATCTCTCTACCTCTAAGAGACAGTCATCCTCAGGCCATGCAGTGGAA
>gnl|hbvnuc|AB195931_FT00000_P-C_Feature_FT:source_AB195931_FT00000_P-C_of_[Viruses]_Hepatitis_B_Virus_genotype_C._Complete_genome._[Retro-transcribing_viruses]_(length=3215_residues).
TCCACAACATTCCACCAGGCTCTACTAGATCCCAGAGTGAGGGGCCTATATCTTCCTGCT
GGTGGCTCCAGTTCCGGAACAGCAAACCCTGTTCCGACTACTGCCTCACCCATATCGTCA
ATCTTCTCGAGGACTGGGGACCCTGCACCGAACATGGAGAACACAACATCAGGATTCCTA
GGACCCCTGCTCGTGTTACAGGCGGGGTTTTTCTTGTTGACAAGAATCCTCACAATACCA
CAGAGTCTAGACTCGTGGTGGACTTCTCTCAATTTTCTAGGGGGAGCACCCACGTGTCGT
GGCCAAAATTCGCAGTCCCCAACCTCCAATCACTCACCAACCTCTTGTCCTCCAACTTGT
CCTGGATATCGCTGGATGTGTCTGCGGCGTTTTATCATATTCCTCTTCATCCTGCTGCTA
TGCCTCATCTTCTTGTTGGTTCTTCTGGACTACCAAGGTATGTTGCCCGTTTGTCCTCTA
CTTCCAGGACATCAACTACCAGCACGGGACCATGCAAGACCTGCACAATTCCTGCTCAAG
GAACCTCTATGTTTCCCTCTTGTTGCTGTACAAAACCTTCGGACGGAAACTGCACTTGTA
TTCCCATCCCATCATCCTGGGCTTTCGCAAGATTCCTATGGGAGTGGGCCTCAGTCCGTT
TCTCCTGGCTCAGTTTACTAGTGCCATTTGTTCAGTGGTTCGTAGGGCTTTCCCCCACTG
TTTGGCTTTCAGTTATATTGATGATGTGGTATTGGGGGCCAAGTCTGTACAACATCTTGA
GTCCCTTTTTACCGCTGTTACCAATTTTCTTTTGTCTTTGGGTATACATTTGAACCCTAA
TAAAACCAAACGTTGGGGCTACTCCCTTAACTTTATGGGATATGTAATTGGAAGTTGGGG
TACTTTACCACAAGAACATATTGTACAAAAAATTAAGAACTGTTTTCGAAAACTGCCTGT
AAATAGACCTATTGATTGGAAAGTATGTCAAAGAATTGTGGGTCTTTTGGGCTTTGCTGC
CCCTTTTACACAATGTGGCTATCCTGCCTTAATGCCTTTGTATGCATGTATACAATCTAA
GCAGGCTTTCACTTTCTCGCCAACTTACAAGGCCTTTCTGTATAAACAATATCTGAACCT
TTACCCCGTTGCCCGGCAACGGTCAGGTCTTTGCCAAGTGTTTGCTGACGCAACCCCCAC
TGGCTGGGGCTTGGCCATCGGCCATCAGCGCATGCGTGGAACCTTTGTGGCTCCTCTGCC
GATCCATACTGCGGAACTCCTAGCAGCTTGTTTTGCTCGCAGCCGGTCTGGGGCAAAACT
TATCGGCACCGACAACTCTGTTGTCCTCTCGCGGAAATACACCTCCTTTCCATGGCTGCT
AGGGTGTGCTGCCAACTGGATCCTGCGCGGGACGTCCTTTGTCTACGTCCCGTCGGCGCT
GAATCCCGCGGACGACCCGTCTCGGGGCCGTCTGGGACTCTATCGTCCCCTTCTTCATCT
GCCGTTCCGGCCGACCACGGGGCGCACCTCTCTTTACGCGGTCTCCCCATCTGTGCCTTC
TCATCTGCCGGACCGTGTGCACTTCGCTTCACCTCTGTAGTCCATGGAGACCACCGTGAA
CGCCCATCTGCCAAGGTCTTGCATAAGAGGACTCTTGGACTCCATGTCAACGACCAGAGG
CATACTTCAAAGACTGTGTGTTTAAAGACTGGGAGGAGTTGGGGGAGGAGAGTAGGTTAA
TGATCTTTGTACTAGGAGGCTGTAGGCATAAATTGGTCTGTTCACCTGCACCATGCTACT
TTTTCACCTCTGCCTAATCATCTTGTTCATGTCCTACTGTTCAAGCCTCCAAGCTGTGCC
TTGGGTGGCTTTAGGACATGGAACCCATATAAAGAATTTGGAGCTTCTGCTGAGTTACTC
TCTTTTTGCCTTCTGACTTCTTTCCGTCTATTCGAGATCTCCTCGACACCGCCTCAGCTC
TATATCGGGAGGCCTTAGAATCTCAAGAACATTGTTCAGCTCACCATACAGCACTCAGGC
AAGCTATCTGTGTTGGGGTGAGTTGATGAATCTGGCCACTTGGGTGGGCAGTAATTTGGA
AGACCCAGCATCCCGGGAATTGGTAGTCAGCTATGTCAATGTTAACATGGGCCTGAAACT
CAGACAAATATTGTGGTTTCACATTTCCTGTCTTACTTTCGGAAGAGAAACTGTTCTTGA
GTATTTGGTGTCTTTTGGAGTGTGGATTCGCACTCCTACCGCTTACAGACCACCAAATGC
CCCTATCCTATCAACACTTCCGGAAACTACTGTTATTAGAACGAGGCAGGACCCCTAGAA
[truncated: 1,272,226 more chars]
