# Supplementary material for: Neolithic and medieval virus genomes reveal complex evolution of hepatitis B
Source: eLife. 2018 May 10;7:e36666. doi: 10.7554/eLife.36666 (PMC6008052; doi:10.7554/eLife.36666)
Supplement: Figure 2—source data 3. [file elife-36666-fig2-data3.txt]

((((((('gnl|hbvnuc|KJ803820 FT00000 P-B Feature FT:source KJ803820 FT00000 P-B of Viruses Hepatitis B Virus genotype B (isolate MY081397). Complete genome. Retro-transcribing viruses (length 3215 residues).':0.00142180,((((('gnl|hbvnuc|AB246340 FT00000 P-B Feature FT:source AB246340 FT00000 P-B of Viruses Hepatitis B Virus genotype B. Complete genome. Retro-transcribing viruses (length 3215 residues).':0.00000000,'gnl|hbvnuc|AB073836 FT00000 P-B Feature FT:source AB073836 FT00000 P-B of Viruses Hepatitis B Virus genotype B (isolate HBV-Tw25). Complete genome. Retro-transcribing viruses (length 3215 residues).':0.00071056)0.2960:0.00000000,(((('gnl|hbvnuc|KJ173297 FT00000 P-B Feature FT:source KJ173297 FT00000 P-B of Viruses Hepatitis B Virus genotype B (isolate FH008C(e46n)). Complete genome. Retro-transcribing viruses (length 3215 residues).':0.00142256,'gnl|hbvnuc|KJ173342 FT00000 P-B Feature FT:source KJ173342 FT00000 P-B of Viruses Hepatitis B Virus genotype B (isolate CX003M(e205)). Complete genome. Retro-transcribing viruses (length 3215 residues).':0.00142239)0.4295:0.00213584,(((((((('gnl|hbvnuc|HQ700456 FT00000 P-C Feature FT:source HQ700456 FT00000 P-C of Viruses Hepatitis B Virus genotype C (isolate C NZL HA121 1984). Complete genome. Retro-transcribing viruses (length 3215 residues).':0.00284902,'gnl|hbvnuc|HQ700576 FT00000 P-C Feature FT:source HQ700576 FT00000 P-C of Viruses Hepatitis B Virus genotype C (isolate C Tonga To250 2006). Complete genome. Retro-transcribing viruses (length 3215 residues).':0.00284902)0.3570:0.00070921,'gnl|hbvnuc|HQ700575 FT00000 P-C Feature FT:source HQ700575 FT00000 P-C of Viruses Hepatitis B Virus genotype C (isolate C Tonga To244 2006). Complete genome. Retro-transcribing viruses (length 3215 residues).':0.00000000)0.9295:0.00356589,'gnl|hbvnuc|X75665 FT00000 P-C Feature FT:source X75665 FT00000 P-C of Viruses Hepatitis B Virus genotype C (isolate HMA). Complete genome. Retro-transcribing viruses (length 3215 residues).':0.00571080)0.1165:0.00070619,(((((('gnl|hbvnuc|AP011106 FT00000 P-C Feature FT:source AP011106 FT00000 P-C of Viruses Hepatitis B Virus genotype C. Complete genome. Retro-transcribing viruses (length 3215 residues).':0.00142180,'gnl|hbvnuc|KX276855 FT00000 P-C Feature FT:source KX276855 FT00000 P-C of Viruses Hepatitis B Virus genotype C. Complete genome. Retro-transcribing viruses (length 3215 residues).':0.00000000)0.9975:0.00785329,'gnl|hbvnuc|EU670263 FT00000 P-C Feature FT:source EU670263 FT00000 P-C of Viruses Hepatitis B Virus genotype C (isolate ph105). Complete genome. Retro-transcribing viruses (length 3215 residues).':0.00498835)0.0195:0.00000000,('gnl|hbvnuc|AB049610 FT00000 P-C Feature FT:source AB049610 FT00000 P-C of Viruses Hepatitis B Virus genotype C (isolate HBV AN29). Complete genome. Retro-transcribing viruses (length 3215 residues).':0.00213506,((((((('gnl|hbvnuc|AB900109 FT00000 P-C Feature FT:source AB900109 FT00000 P-C of Viruses Hepatitis B Virus genotype C. Complete genome. Retro-transcribing viruses (length 3215 residues).':0.00071073,('gnl|hbvnuc|AB900113 FT00000 P-C Feature FT:source AB900113 FT00000 P-C of Viruses Hepatitis B Virus genotype C. Complete genome. Retro-transcribing viruses (length 3215 residues).':0.00355957,'gnl|hbvnuc|AB931170 FT00000 P-C Feature FT:source AB931170 FT00000 P-C of Viruses Hepatitis B Virus genotype C (isolate C2P HB11-0921). Complete genome. Retro-transcribing viruses (length 3215 residues).':0.00000000)0.7135:0.00071073)0.9275:0.00213456,'gnl|hbvnuc|AY206386 FT00000 P-C Feature FT:source AY206386 FT00000 P-C of Viruses Hepatitis B Virus genotype C. Complete genome. Retro-transcribing viruses (length 3215 residues).':0.00142180)0.3130:0.00000000,('gnl|hbvnuc|AB115417 FT00000 P-C Feature FT:source AB115417 FT00000 P-C of Viruses Hepatitis B Virus genotype C (isolate HBV-O47). Complete genome. Retro-transcribing viruses (length 3215 residues).':0.01074205,'gnl|hbvnuc|DQ089802 FT00000 P-C Feature FT:source DQ089802 FT00000 P-C of Viruses Hepatitis B Virus genotype C (isolate HK1371). Complete genome. Retro-transcribing viruses (length 3215 residues).':0.00285471)0.1430:0.00070353)0.0870:0.00000000,('gnl|hbvnuc|AY167091 FT00000 P-C Feature FT:source AY167091 FT00000 P-C of Viruses Hepatitis B Virus genotype C (isolate Ic). Complete genome. Retro-transcribing viruses (length 3230 residues).':0.00142248,'gnl|hbvnuc|KJ803777 FT00000 P-C Feature FT:source KJ803777 FT00000 P-C of Viruses Hepatitis B Virus genotype C (isolate MY772684). Complete genome. Retro-transcribing viruses (length 3215 residues).':0.00642491)0.3215:0.00142248)0.1995:0.00071056,('gnl|hbvnuc|KX276836 FT00000 P-C Feature FT:source KX276836 FT00000 P-C of Viruses Hepatitis B Virus genotype C. Complete genome. Retro-transcribing viruses (length 3215 residues).':0.00284630,'gnl|hbvnuc|EU522071 FT00000 P-C Feature FT:source EU522071 FT00000 P-C of Viruses Hepatitis B Virus genotype C (isolate patient 7T). Complete genome. Retro-transcribing viruses (length 3194 residues).':0.00427352)0.0920:0.00000000)0.0110:0.00000000,'gnl|hbvnuc|AB670258 FT00000 P-C Feature FT:source AB670258 FT00000 P-C of Viruses Hepatitis B Virus genotype C (isolate HCC pt No.22). Complete genome. Retro-transcribing viruses (length 3215 residues).':0.00284630)0.0720:0.00000000,('gnl|hbvnuc|KJ803809 FT00000 P-C Feature FT:source KJ803809 FT00000 P-C of Viruses Hepatitis B Virus genotype C (isolate MY571524). Complete genome. Retro-transcribing viruses (length 3215 residues).':0.00571444,'gnl|hbvnuc|FJ386644 FT00000 P-C Feature FT:source FJ386644 FT00000 P-C of Viruses Hepatitis B Virus genotype C (isolate S737). Complete genome. Retro-transcribing viruses (length 3215 residues).':0.00571444)0.4155:0.00284628)0.0045:0.00142248)0.0005:0.00071043)0.0000:0.00071095,('gnl|hbvnuc|HM011479 FT00000 P-C Feature FT:source HM011479 FT00000 P-C of Viruses Hepatitis B Virus genotype C. Complete genome. Retro-transcribing viruses (length 3215 residues).':0.00047345,(((((('gnl|hbvnuc|KC774214 FT00000 P-C Feature FT:source KC774214 FT00000 P-C of Viruses Hepatitis B Virus genotype C (isolate clz2124). Complete genome. Retro-transcribing viruses (length 3215 residues).':0.00928853,'gnl|hbvnuc|KC774196 FT00000 P-C Feature FT:source KC774196 FT00000 P-C of Viruses Hepatitis B Virus genotype C (isolate clz2015). Complete genome. Retro-transcribing viruses (length 3215 residues).':0.00915717)0.2035:0.00095178,('gnl|hbvnuc|KC774351 FT00000 P-C Feature FT:source KC774351 FT00000 P-C of Viruses Hepatitis B Virus genotype C (isolate cyc1031). Complete genome. Retro-transcribing viruses (length 3215 residues).':0.02099000,'gnl|hbvnuc|KC774357 FT00000 P-C Feature FT:source KC774357 FT00000 P-C of Viruses Hepatitis B Virus genotype C (isolate cyc1081). Complete genome. Retro-transcribing viruses (length 3215 residues).':0.00924693)0.3025:0.00153339)0.0455:0.00063648,(('gnl|hbvnuc|KC774244 FT00000 P-C Feature FT:source KC774244 FT00000 P-C of Viruses Hepatitis B Virus genotype C (isolate cww1012). Complete genome. Retro-transcribing viruses (length 3215 residues).':0.00356557,'gnl|hbvnuc|FJ386601 FT00000 P-C Feature FT:source FJ386601 FT00000 P-C of Viruses Hepatitis B Virus genotype C (isolate 1912). Complete genome. Retro-transcribing viruses (length 3215 residues).':0.00571134)0.2660:0.00070618,'gnl|hbvnuc|KC774180 FT00000 P-C Feature FT:source KC774180 FT00000 P-C of Viruses Hepatitis B Virus genotype C (isolate clz1002). Complete genome. Retro-transcribing viruses (length 3215 residues).':0.00427512)0.1470:0.00071127)0.0195:0.00000000,((('gnl|hbvnuc|HQ700517 FT00000 P-C Feature FT:source HQ700517 FT00000 P-C of Viruses Hepatitis B Virus genotype C (isolate C PNG D058A 2005). Complete genome. Retro-transcribing viruses (length 3197 residues).':0.00355957,'gnl|hbvnuc|EU306725 FT00000 P-C Feature FT:source EU306725 FT00000 P-C of Viruses Hepatitis B Virus genotype C. Complete genome. Retro-transcribing viruses (length 3254 residues).':0.00284630)0.0105:0.00000000,(('gnl|hbvnuc|KU964236 FT00000 P-C Feature FT:source KU964236 FT00000 P-C of Viruses Hepatitis B Virus genotype C (isolate 30 8). Complete genome. Retro-transcribing viruses (length 3215 residues).':0.00786741,'gnl|hbvnuc|KC774352 FT00000 P-C Feature FT:source KC774352 FT00000 P-C of Viruses Hepatitis B Virus genotype C (isolate cyc1042). Complete genome. Retro-transcribing viruses (length 3215 residues).':0.00500068)0.0110:0.00070045,((((('gnl|hbvnuc|JF828925 FT00000 P-C Feature FT:source JF828925 FT00000 P-C of Viruses Hepatitis B Virus genotype C (isolate ES71-5). Complete genome. Retro-transcribing viruses (length 3215 residues).':0.00142282,'gnl|hbvnuc|AB367392 FT00000 P-C Feature FT:source AB367392 FT00000 P-C of Viruses Hepatitis B Virus genotype C (isolate LAMr Pt. 1). Complete genome. Retro-transcribing viruses (length 3215 residues).':0.00284800)0.3870:0.00071022,('gnl|hbvnuc|AY641559 FT00000 P-C Feature FT:source AY641559 FT00000 P-C of Viruses Hepatitis B Virus genotype C (isolate He53). Complete genome. Retro-transcribing viruses (length 3215 residues).':0.00213371,'gnl|hbvnuc|AB014371 FT00000 P-C Feature FT:source AB014371 FT00000 P-C of Viruses Hepatitis B Virus genotype C (isolate 12D12HCC). Complete genome. Retro-transcribing viruses (length 3221 residues).':0.00071056)0.0020:0.00000000)0.0000:0.00000000,('gnl|hbvnuc|AB670285 FT00000 P-C Feature FT:source AB670285 FT00000 P-C of Viruses Hepatitis B Virus genotype C (isolate Non-HCC pt No.12). Complete genome. Retro-transcribing viruses (length 3194 residues).':0.00213371,JN315779.1_Korea_Mumie_330:0.00142180)0.3835:0.00000000)0.0055:0.00000000,((('gnl|hbvnuc|DQ890381 FT00000 P-C Feature FT:source DQ890381 FT00000 P-C of Viruses Hepatitis B Virus genotype C. Complete genome. Retro-transcribing viruses (length 3221 residues).':0.00571321,'gnl|hbvnuc|AB367420 FT00000 P-C Feature FT:source AB367420 FT00000 P-C of Viruses Hepatitis B Virus genotype C (isolate LAMr Pt. 29). Complete genome. Retro-transcribing viruses (length 3215 residues).':0.00499756)0.1765:0.00070368,('gnl|hbvnuc|AB111120 FT00000 P-C Feature FT:source AB111120 FT00000 P-C of Viruses Hepatitis B Virus genotype C. Complete genome. Retro-transcribing viruses (length 3215 residues).':0.00142172,'gnl|hbvnuc|FJ787452 FT00000 P-C Feature FT:source FJ787452 FT00000 P-C of Viruses Hepatitis B Virus genotype C (isolate S955-2). Complete genome. Retro-transcribing viruses (length 3215 residues).':0.00355954)0.2890:0.00000000)0.0355:0.00071068,(('gnl|hbvnuc|EU939568 FT00000 P-C Feature FT:source EU939568 FT00000 P-C of Viruses Hepatitis B Virus genotype C (isolate C93). Complete genome. Retro-transcribing viruses (length 3215 residues).':0.00714365,'gnl|hbvnuc|KR013859 FT00000 P-C Feature FT:source KR013859 FT00000 P-C of Viruses Hepatitis B Virus genotype C. Complete genome. Retro-transcribing viruses (length 3215 residues).':0.00213644)0.4260:0.00142111,('gnl|hbvnuc|AB176642 FT00000 P-C Feature FT:source AB176642 FT00000 P-C of Viruses Hepatitis B Virus genotype C (isolate HBV-115). Complete genome. Retro-transcribing viruses (length 3215 residues).':0.00344488,'gnl|hbvnuc|AY641563 FT00000 P-C Feature FT:source AY641563 FT00000 P-C of Viruses Hepatitis B Virus genotype C (isolate He52). Complete genome. Retro-transcribing viruses (length 3200 residues).':0.00192685)0.4025:0.00103448)0.0040:0.00000000)0.0000:0.00000000)0.0005:0.00000000,((((('gnl|hbvnuc|EU939539 FT00000 P-C Feature FT:source EU939539 FT00000 P-C of Viruses Hepatitis B Virus genotype C (isolate C22). Complete genome. Retro-transcribing viruses (length 3215 residues).':0.00284631,('gnl|hbvnuc|AB697510 FT00000 P-C Feature FT:source AB697510 FT00000 P-C of Viruses Hepatitis B Virus genotype C (isolate No33). Complete genome. Retro-transcribing viruses (length 3215 residues).':0.00355957,'gnl|hbvnuc|AB670263 FT00000 P-C Feature FT:source AB670263 FT00000 P-C of Viruses Hepatitis B Virus genotype C (isolate HCC pt No.27). Complete genome. Retro-transcribing viruses (length 3215 residues).':0.00284631)0.1510:0.00000000)0.1055:0.00071056,('gnl|hbvnuc|AB697502 FT00000 P-C Feature FT:source AB697502 FT00000 P-C of Viruses Hepatitis B Virus genotype C (isolate No20). Complete genome. Retro-transcribing viruses (length 3215 residues).':0.00213371,('gnl|hbvnuc|GQ475321 FT00000 P-C Feature FT:source GQ475321 FT00000 P-C of Viruses Hepatitis B Virus genotype C (isolate KOR17CHB). Complete genome. Retro-transcribing viruses (length 3215 residues).':0.00142265,'gnl|hbvnuc|D23682 FT00000 P-C Feature FT:source D23682 FT00000 P-C of Viruses Hepatitis B Virus genotype C (isolate B5-HBVKO1). Complete genome. Retro-transcribing viruses (length 3215 residues).':0.00213490)0.4445:0.00071039)0.0040:0.00000000)0.0000:0.00000000,((('gnl|hbvnuc|JQ040132 FT00000 P-C Feature FT:source JQ040132 FT00000 P-C of Viruses Hepatitis B Virus genotype C (isolate 144). Complete genome. Retro-transcribing viruses (length 3215 residues).':0.00356246,'gnl|hbvnuc|KU964358 FT00000 P-C Feature FT:source KU964358 FT00000 P-C of Viruses Hepatitis B Virus genotype C (isolate 39 10). Complete genome. Retro-transcribing viruses (length 3215 residues).':0.00213592)0.2135:0.00070938,('gnl|hbvnuc|FJ386626 FT00000 P-C Feature FT:source FJ386626 FT00000 P-C of Viruses Hepatitis B Virus genotype C (isolate 2205). Complete genome. Retro-transcribing viruses (length 3215 residues).':0.01072980,'gnl|hbvnuc|FJ899783 FT00000 P-C Feature FT:source FJ899783 FT00000 P-C of Viruses Hepatitis B Virus genotype C (isolate C207-1). Complete genome. Retro-transcribing viruses (length 3212 residues).':0.00284630)0.0335:0.00000000)0.0005:0.00000000,'gnl|hbvnuc|AB198079 FT00000 P-C Feature FT:source AB198079 FT00000 P-C of Viruses Hepatitis B Virus genotype C. Complete genome. Retro-transcribing viruses (length 3215 residues).':0.00000000)0.0065:0.00000000)0.0000:0.00000000,(('gnl|hbvnuc|GQ377586 FT00000 P-C Feature FT:source GQ377586 FT00000 P-C of Viruses Hepatitis B Virus genotype C (isolate J135). Complete genome. Retro-transcribing viruses (length 3215 residues).':0.00284630,'gnl|hbvnuc|EU939597 FT00000 P-C Feature FT:source EU939597 FT00000 P-C of Viruses Hepatitis B Virus genotype C (isolate C151). Complete genome. Retro-transcribing viruses (length 3215 residues).':0.00213372)0.0655:0.00000000,('gnl|hbvnuc|AB195931 FT00000 P-C Feature FT:source AB195931 FT00000 P-C of Viruses Hepatitis B Virus genotype C. Complete genome. Retro-transcribing viruses (length 3215 residues).':0.00142180,('gnl|hbvnuc|AB113878 FT00000 P-C Feature FT:source AB113878 FT00000 P-C of Viruses Hepatitis B Virus genotype C. Complete genome. Retro-transcribing viruses (length 3215 residues).':0.00071056,'gnl|hbvnuc|AB195930 FT00000 P-C Feature FT:source AB195930 FT00000 P-C of Viruses Hepatitis B Virus genotype C. Complete genome. Retro-transcribing viruses (length 3215 residues).':0.00071056)0.7325:0.00000000)0.4360:0.00071056)0.0905:0.00071056)0.0000:0.00000000,('gnl|hbvnuc|KC774226 FT00000 P-C Feature FT:source KC774226 FT00000 P-C of Viruses Hepatitis B Virus genotype C (isolate clz2194). Complete genome. Retro-transcribing viruses (length 3215 residues).':0.01077200,'gnl|hbvnuc|KC774240 FT00000 P-C Feature FT:source KC774240 FT00000 P-C of Viruses Hepatitis B Virus genotype C (isolate cur1066). Complete genome. Retro-transcribing viruses (length 3215 residues).':0.01440440)0.9880:0.00859244)0.0000:0.00071056)0.0000:0.00071056)0.0000:0.00000000)0.0000:0.00000000,('gnl|hbvnuc|DQ089795 FT00000 P-C Feature FT:source DQ089795 FT00000 P-C of Viruses Hepatitis B Virus genotype C (isolate HK1465). Complete genome. Retro-transcribing viruses (length 3218 residues).':0.00355957,(((('gnl|hbvnuc|KT364751 FT00000 P-C Feature FT:source KT364751 FT00000 P-C of Viruses Hepatitis B Virus genotype C (isolate HN-47). Complete genome. Retro-transcribing viruses (length 3215 residues).':0.00142248,'gnl|hbvnuc|KC774302 FT00000 P-C Feature FT:source KC774302 FT00000 P-C of Viruses Hepatitis B Virus genotype C (isolate cxa1650). Complete genome. Retro-transcribing viruses (length 3215 residues).':0.00142248)0.6150:0.00142324,'gnl|hbvnuc|KC774297 FT00000 P-C Feature FT:source KC774297 FT00000 P-C of Viruses Hepatitis B Virus genotype C (isolate cxa1580). Complete genome. Retro-transcribing viruses (length 3215 residues).':0.00284825)0.1755:0.00071039,'gnl|hbvnuc|KC774238 FT00000 P-C Feature FT:source KC774238 FT00000 P-C of Viruses Hepatitis B Virus genotype C (isolate cur1052). Complete genome. Retro-transcribing viruses (length 3215 residues).':0.00213481)0.0625:0.00071090,'gnl|hbvnuc|GQ358158 FT00000 C-C Feature FT:source GQ358158 FT00000 C-C of Viruses Hepatitis B Virus genotype C (isolate M154). Complete genome. Retro-transcribing viruses (length 3215 residues).':0.00284724)0.0255:0.00071099)0.0025:0.00000000)0.0000:0.00000000)0.0000:0.00000000,(((('gnl|hbvnuc|AB670259 FT00000 P-C Feature FT:source AB670259 FT00000 P-C of Viruses Hepatitis B Virus genotype C (isolate HCC pt No.23). Complete genome. Retro-transcribing viruses (length 3215 residues).':0.00570926,'gnl|hbvnuc|AB670298 FT00000 P-C Feature FT:source AB670298 FT00000 P-C of Viruses Hepatitis B Virus genotype C (isolate Non-HCC pt No.25). Complete genome. Retro-transcribing viruses (length 3215 residues).':0.00213610)0.3870:0.00142146,'gnl|hbvnuc|AB670295 FT00000 P-C Feature FT:source AB670295 FT00000 P-C of Viruses Hepatitis B Virus genotype C (isolate Non-HCC pt No.22). Complete genome. Retro-transcribing viruses (length 3215 residues).':0.00000000)0.0405:0.00071056,'gnl|hbvnuc|AB300361 FT00000 P-C Feature FT:source AB300361 FT00000 P-C of Viruses Hepatitis B Virus genotype C (isolate patient3). Complete genome. Retro-transcribing viruses (length 3215 residues).':0.00570345)0.0315:0.00000000,'gnl|hbvnuc|KU964045 FT00000 P-C Feature FT:source KU964045 FT00000 P-C of Viruses Hepatitis B Virus genotype C (isolate 17 12). Complete genome. Retro-transcribing viruses (length 3215 residues).':0.00213372)0.0425:0.00142180)0.0000:0.00071073,(('gnl|hbvnuc|FJ899767 FT00000 P-C Feature FT:source FJ899767 FT00000 P-C of Viruses Hepatitis B Virus genotype C (isolate C26-2). Complete genome. Retro-transcribing viruses (length 3215 residues).':0.00284852,((((('gnl|hbvnuc|GQ924643 FT00000 P-C Feature FT:source GQ924643 FT00000 P-C of Viruses Hepatitis B Virus genotype C (isolate M78). Complete genome. Retro-transcribing viruses (length 3215 residues).':0.00284834,'gnl|hbvnuc|HM011495 FT00000 P-C Feature FT:source HM011495 FT00000 P-C of Viruses Hepatitis B Virus genotype C. Complete genome. Retro-transcribing viruses (length 3215 residues).':0.00142248)0.6285:0.00142299,(((('gnl|hbvnuc|JQ429078 FT00000 P-C Feature FT:source JQ429078 FT00000 P-C of Viruses Hepatitis B Virus genotype C (isolate 08.40.117). Complete genome. Retro-transcribing viruses (length 3239 residues).':0.00427624,'gnl|hbvnuc|KX276850 FT00000 P-C Feature FT:source KX276850 FT00000 P-C of Viruses Hepatitis B Virus genotype C. Complete genome. Retro-transcribing viruses (length 3215 residues).':0.00070988)0.2020:0.00142367,(((('gnl|hbvnuc|KJ803818 FT00000 P-C Feature FT:source KJ803818 FT00000 P-C of Viruses Hepatitis B Virus genotype C (isolate MY403021). Complete genome. Retro-transcribing viruses (length 3215 residues).':0.01216119,'gnl|hbvnuc|KJ803823 FT00000 P-C Feature FT:source KJ803823 FT00000 P-C of Viruses Hepatitis B Virus genotype C (isolate MY342396). Complete genome. Retro-transcribing viruses (length 3215 residues).':0.00781843)0.1275:0.00078877,('gnl|hbvnuc|DQ089790 FT00000 P-C Feature FT:source DQ089790 FT00000 P-C of Viruses Hepatitis B Virus genotype C (isolate HK1248). Complete genome. Retro-transcribing viruses (length 3215 residues).':0.00771341,'gnl|hbvnuc|JN827421 FT00000 P-C Feature FT:source JN827421 FT00000 P-C of Viruses Hepatitis B Virus genotype C (isolate 5205). Complete genome. Retro-transcribing viruses (length 3215 residues).':0.00399566)0.0900:0.00113618)0.0020:0.00000000,((('gnl|hbvnuc|KJ803779 FT00000 P-C Feature FT:source KJ803779 FT00000 P-C of Viruses Hepatitis B Virus genotype C (isolate MY814443). Complete genome. Retro-transcribing viruses (length 3215 residues).':0.01506509,((((('gnl|hbvnuc|JQ027324 FT00000 P-C Feature FT:source JQ027324 FT00000 P-C of Viruses Hepatitis B Virus genotype C. Complete genome. Retro-transcribing viruses (length 3215 residues).':0.00427349,'gnl|hbvnuc|KX276846 FT00000 P-C Feature FT:source KX276846 FT00000 P-C of Viruses Hepatitis B Virus genotype C. Complete genome. Retro-transcribing viruses (length 3221 residues).':0.00284626)0.2960:0.00000000,'gnl|hbvnuc|HM011488 FT00000 P-C Feature FT:source HM011488 FT00000 P-C of Viruses Hepatitis B Virus genotype C. Complete genome. Retro-transcribing viruses (length 3215 residues).':0.00071063)0.1980:0.00071063,('gnl|hbvnuc|AB112063 FT00000 P-C Feature FT:source AB112063 FT00000 P-C of Viruses Hepatitis B Virus genotype C (isolate HBV-VT101). Complete genome. Retro-transcribing viruses (length 3215 residues).':0.00570345,'gnl|hbvnuc|JX870000 FT00000 P-C Feature FT:source JX870000 FT00000 P-C of Viruses Hepatitis B Virus genotype C (isolate 245). Complete genome. Retro-transcribing viruses (length 3215 residues).':0.00071056)0.3995:0.00000000)0.0870:0.00000000,'gnl|hbvnuc|KR013837 FT00000 P-C Feature FT:source KR013837 FT00000 P-C of Viruses Hepatitis B Virus genotype C. Complete genome. Retro-transcribing viruses (length 3215 residues).':0.00570345)0.0295:0.00071055,((('gnl|hbvnuc|JX507211 FT00000 P-C Feature FT:source JX507211 FT00000 P-C of Viruses Hepatitis B Virus genotype C (isolate 30). Complete genome. Retro-transcribing viruses (length 3215 residues).':0.00355957,(('gnl|hbvnuc|KX276853 FT00000 P-C Feature FT:source KX276853 FT00000 P-C of Viruses Hepatitis B Virus genotype C. Complete genome. Retro-transcribing viruses (length 3215 residues).':0.00142180,'gnl|hbvnuc|DQ089777 FT00000 P-C Feature FT:source DQ089777 FT00000 P-C of Viruses Hepatitis B Virus genotype C (isolate HK1159). Complete genome. Retro-transcribing viruses (length 3215 residues).':0.00071056)0.2265:0.00000000,('gnl|hbvnuc|DQ089785 FT00000 P-C Feature FT:source DQ089785 FT00000 P-C of Viruses Hepatitis B Virus genotype C (isolate HK1386). Complete genome. Retro-transcribing viruses (length 3215 residues).':0.00355957,'gnl|hbvnuc|KX276841 FT00000 P-C Feature FT:source KX276841 FT00000 P-C of Viruses Hepatitis B Virus genotype C. Complete genome. Retro-transcribing viruses (length 3215 residues).':0.00498814)0.0355:0.00000000)0.2115:0.00000000)0.1625:0.00142246,'gnl|hbvnuc|DQ089788 FT00000 P-C Feature FT:source DQ089788 FT00000 P-C of Viruses Hepatitis B Virus genotype C (isolate HK820). Complete genome. Retro-transcribing viruses (length 3215 residues).':0.00071058)0.0805:0.00142248,'gnl|hbvnuc|KJ410515 FT00000 P-C Feature FT:source KJ410515 FT00000 P-C of Viruses Hepatitis B Virus genotype C (isolate Occult HK319). Complete genome. Retro-transcribing viruses (length 3215 residues).':0.00498816)0.0000:0.00000000)0.0050:0.00000000)0.0120:0.00071024,(('gnl|hbvnuc|KJ803826 FT00000 P-C Feature FT:source KJ803826 FT00000 P-C of Viruses Hepatitis B Virus genotype C (isolate MY491357). Complete genome. Retro-transcribing viruses (length 3215 residues).':0.00499285,'gnl|hbvnuc|DQ089768 FT00000 P-C Feature FT:source DQ089768 FT00000 P-C of Viruses Hepatitis B Virus genotype C (isolate HK1814). Complete genome. Retro-transcribing viruses (length 3215 residues).':0.00285114)0.0200:0.00070791,'gnl|hbvnuc|KF214670 FT00000 P-C Feature FT:source KF214670 FT00000 P-C of Viruses Hepatitis B Virus genotype C (isolate IND-2010-20). Complete genome. Retro-transcribing viruses (length 3215 residues).':0.00427590)0.0090:0.00071090)0.0475:0.00071150,'gnl|hbvnuc|KJ410496 FT00000 P-C Feature FT:source KJ410496 FT00000 P-C of Viruses Hepatitis B Virus genotype C (isolate HK1095). Complete genome. Retro-transcribing viruses (length 3215 residues).':0.00213464)0.0095:0.00071065)0.0050:0.00000000,('gnl|hbvnuc|KJ410494 FT00000 P-C Feature FT:source KJ410494 FT00000 P-C of Viruses Hepatitis B Virus genotype C (isolate HK1100). Complete genome. Retro-transcribing viruses (length 3215 residues).':0.00499446,'gnl|hbvnuc|KF214673 FT00000 P-C Feature FT:source KF214673 FT00000 P-C of Viruses Hepatitis B Virus genotype C (isolate IND-2009-17). Complete genome. Retro-transcribing viruses (length 3215 residues).':0.00356520)0.3000:0.00070664)0.0370:0.00071073)0.0000:0.00071073,(('gnl|hbvnuc|GQ924642 FT00000 P-C Feature FT:source GQ924642 FT00000 P-C of Viruses Hepatitis B Virus genotype C (isolate M77). Complete genome. Retro-transcribing viruses (length 3215 residues).':0.00213507,'gnl|hbvnuc|KX276844 FT00000 P-C Feature FT:source KX276844 FT00000 P-C of Viruses Hepatitis B Virus genotype C. Complete genome. Retro-transcribing viruses (length 3215 residues).':0.00142248)0.7760:0.00142248,(('gnl|hbvnuc|JQ027317 FT00000 P-C Feature FT:source JQ027317 FT00000 P-C of Viruses Hepatitis B Virus genotype C. Complete genome. Retro-transcribing viruses (length 3215 residues).':0.00071056,'gnl|hbvnuc|AB074047 FT00000 P-C Feature FT:source AB074047 FT00000 P-C of Viruses Hepatitis B Virus genotype C (isolate HBV-Th11). Complete genome. Retro-transcribing viruses (length 3212 residues).':0.00570345)0.4080:0.00000000,('gnl|hbvnuc|DQ089804 FT00000 P-C Feature FT:source DQ089804 FT00000 P-C of Viruses Hepatitis B Virus genotype C (isolate HK262). Complete genome. Retro-transcribing viruses (length 3215 residues).':0.00355957,'gnl|hbvnuc|KX276848 FT00000 P-C Feature FT:source KX276848 FT00000 P-C of Viruses Hepatitis B Virus genotype C. Complete genome. Retro-transcribing viruses (length 3215 residues).':0.00071056)0.0100:0.00000000)0.1560:0.00000000)0.0485:0.00000000)0.0000:0.00071073,'gnl|hbvnuc|KJ803766 FT00000 P-C Feature FT:source KJ803766 FT00000 P-C of Viruses Hepatitis B Virus genotype C (isolate MY5113). Complete genome. Retro-transcribing viruses (length 3215 residues).':0.00142231)0.0005:0.00071090)0.0000:0.00070979,'gnl|hbvnuc|EU498227 FT00000 P-C Feature FT:source EU498227 FT00000 P-C of Viruses Hepatitis B Virus genotype C (isolate JL). Complete genome. Retro-transcribing viruses (length 3215 residues).':0.00570712)0.0010:0.00071090,('gnl|hbvnuc|JQ801498 FT00000 P-C Feature FT:source JQ801498 FT00000 P-C of Viruses Hepatitis B Virus genotype C (isolate CONTROL5). Complete genome. Retro-transcribing viruses (length 3221 residues).':0.00213909,'gnl|hbvnuc|AB112472 FT00000 P-C Feature FT:source AB112472 FT00000 P-C of Viruses Hepatitis B Virus genotype C (isolate HBV-TH124). Complete genome. Retro-transcribing viruses (length 3215 residues).':0.00785939)0.1600:0.00070749)0.1420:0.00213720,'gnl|hbvnuc|GQ377632 FT00000 P-C Feature FT:source GQ377632 FT00000 P-C of Viruses Hepatitis B Virus genotype C (isolate J240). Complete genome. Retro-transcribing viruses (length 3215 residues).':0.00071005)0.1835:0.00213711)0.0310:0.00070989,((('gnl|hbvnuc|AP011099 FT00000 P-C Feature FT:source AP011099 FT00000 P-C of Viruses Hepatitis B Virus genotype C. Complete genome. Retro-transcribing viruses (length 3215 residues).':0.00428624,'gnl|hbvnuc|JN827415 FT00000 P-C Feature FT:source JN827415 FT00000 P-C of Viruses Hepatitis B Virus genotype C (isolate 0032). Complete genome. Retro-transcribing viruses (length 3215 residues).':0.00284177)0.4810:0.00142110,'gnl|hbvnuc|KJ803790 FT00000 P-C Feature FT:source KJ803790 FT00000 P-C of Viruses Hepatitis B Virus genotype C (isolate MY853912). Complete genome. Retro-transcribing viruses (length 3215 residues).':0.01218292)0.0625:0.00000000,'gnl|hbvnuc|KR013871 FT00000 P-C Feature FT:source KR013871 FT00000 P-C of Viruses Hepatitis B Virus genotype C. Complete genome. Retro-transcribing viruses (length 3215 residues).':0.00713802)0.8585:0.00498857)0.0005:0.00071090)0.0000:0.00047373)0.0000:0.00047385)0.0120:0.00142212,('gnl|hbvnuc|HQ700516 FT00000 P-C Feature FT:source HQ700516 FT00000 P-C of Viruses Hepatitis B Virus genotype C (isolate C PNG D029 2005). Complete genome. Retro-transcribing viruses (length 3215 residues).':0.00642213,((('gnl|hbvnuc|KU679947 FT00000 P-C Feature FT:source KU679947 FT00000 P-C of Viruses Hepatitis B Virus genotype C (isolate 101 CA Ali). Complete genome. Retro-transcribing viruses (length 3215 residues).':0.00142326,('gnl|hbvnuc|KU679951 FT00000 P-C Feature FT:source KU679951 FT00000 P-C of Viruses Hepatitis B Virus genotype C (isolate 112 CA Her). Complete genome. Retro-transcribing viruses (length 3215 residues).':0.00284850,'gnl|hbvnuc|KF873526 FT00000 P-C Feature FT:source KF873526 FT00000 P-C of Viruses Hepatitis B Virus genotype C (isolate 040 K Laj). Complete genome. Retro-transcribing viruses (length 3215 residues).':0.00356418)0.8630:0.00213617)0.4625:0.00092291,'gnl|hbvnuc|KF873514 FT00000 P-C Feature FT:source KF873514 FT00000 P-C of Viruses Hepatitis B Virus genotype C (isolate 053 EA Gap). Complete genome. Retro-transcribing viruses (length 3215 residues).':0.00562780)0.5120:0.00343417,('gnl|hbvnuc|HQ700522 FT00000 P-C Feature FT:source HQ700522 FT00000 P-C of Viruses Hepatitis B Virus genotype C (isolate C PNG H086A 2004). Complete genome. Retro-transcribing viruses (length 3215 residues).':0.00787091,'gnl|hbvnuc|GQ358157 FT00000 P-C Feature FT:source GQ358157 FT00000 P-C of Viruses Hepatitis B Virus genotype C (isolate M007). Complete genome. Retro-transcribing viruses (length 3215 residues).':0.00499725)0.9715:0.00428434)0.0295:0.00070768)0.0060:0.00071129)0.0025:0.00000000,('gnl|hbvnuc|HQ700564 FT00000 P-C Feature FT:source HQ700564 FT00000 P-C of Viruses Hepatitis B Virus genotype C (isolate C Tonga BQ3589 2001). Complete genome. Retro-transcribing viruses (length 3215 residues).':0.00356110,'gnl|hbvnuc|HQ700506 FT00000 P-C Feature FT:source HQ700506 FT00000 P-C of Viruses Hepatitis B Virus genotype C (isolate C NC TA32 2003). Complete genome. Retro-transcribing viruses (length 3200 residues).':0.00071073)0.5045:0.00071084)0.0025:0.00071078)0.0080:0.00071080,(('gnl|hbvnuc|EU796069 FT00000 P-C Feature FT:source EU796069 FT00000 P-C of Viruses Hepatitis B Virus genotype C. Complete genome. Retro-transcribing viruses (length 3215 residues).':0.00643233,'gnl|hbvnuc|JQ040167 FT00000 P-C Feature FT:source JQ040167 FT00000 P-C of Viruses Hepatitis B Virus genotype C (isolate G225). Complete genome. Retro-transcribing viruses (length 3215 residues).':0.00213009)0.5990:0.00571518,('gnl|hbvnuc|KF873536 FT00000 P-C Feature FT:source KF873536 FT00000 P-C of Viruses Hepatitis B Virus genotype C (isolate 062 WA Man). Complete genome. Retro-transcribing viruses (length 3215 residues).':0.00224763,('gnl|hbvnuc|KF873544 FT00000 P-C Feature FT:source KF873544 FT00000 P-C of Viruses Hepatitis B Virus genotype C (isolate 009 DR Wad). Complete genome. Retro-transcribing viruses (length 3197 residues).':0.00487757,('gnl|hbvnuc|KF873541 FT00000 P-C Feature FT:source KF873541 FT00000 P-C of Viruses Hepatitis B Virus genotype C (isolate 042 DR Wad). Complete genome. Retro-transcribing viruses (length 3215 residues).':0.00570710,'gnl|hbvnuc|KU679937 FT00000 P-C Feature FT:source KU679937 FT00000 P-C of Viruses Hepatitis B Virus genotype C (isolate 076 TI Ngu). Complete genome. Retro-transcribing viruses (length 3215 residues).':0.00142360)0.4625:0.00082273)0.0780:0.00070990)0.2290:0.00202297)0.0000:0.00000000)0.1250:0.00071141,((('gnl|hbvnuc|HE981175 FT00000 P-G Feature FT:source HE981175 FT00000 P-G of Viruses Hepatitis B Virus genotype G. Complete genome. Retro-transcribing viruses (length 3248 residues).':0.02462721,Kars_spades_korrigiert_7025:0.00717501)0.5110:0.00354021,(Sorsum_spades_5238:0.00570412,(((('gnl|hbvnuc|HM363611 FT00000 P-E Feature FT:source HM363611 FT00000 P-E of Viruses Hepatitis B Virus genotype E (isolate A67). Complete genome. Retro-transcribing viruses (length 3212 residues).':0.00929026,(('gnl|hbvnuc|HM363586 FT00000 P-E Feature FT:source HM363586 FT00000 P-E of Viruses Hepatitis B Virus genotype E (isolate A227). Complete genome. Retro-transcribing viruses (length 3212 residues).':0.00071056,'gnl|hbvnuc|HM363603 FT00000 P-E Feature FT:source HM363603 FT00000 P-E of Viruses Hepatitis B Virus genotype E (isolate IBL1274). Complete genome. Retro-transcribing viruses (length 3212 residues).':0.00498814)0.1310:0.00000000,('gnl|hbvnuc|HM363592 FT00000 P-E Feature FT:source HM363592 FT00000 P-E of Viruses Hepatitis B Virus genotype E (isolate A153). Complete genome. Retro-transcribing viruses (length 3212 residues).':0.00356110,('gnl|hbvnuc|EU239220 FT00000 P-E Feature FT:source EU239220 FT00000 P-E of Viruses Hepatitis B Virus genotype E (isolate PW5). Complete genome. Retro-transcribing viruses (length 3212 residues).':0.00642234,'gnl|hbvnuc|FN545823 FT00000 P-E Feature FT:source FN545823 FT00000 P-E of Viruses Hepatitis B Virus genotype E. Complete genome. Retro-transcribing viruses (length 3212 residues).':0.00071073)0.5530:0.00071091)0.1910:0.00071073)0.1120:0.00000000)0.2360:0.00071056,(('gnl|hbvnuc|AB219533 FT00000 P-E Feature FT:source AB219533 FT00000 P-E of Viruses Hepatitis B Virus genotype E (isolate UK5). Complete genome. Retro-transcribing viruses (length 3218 residues).':0.00570345,('gnl|hbvnuc|AB274977 FT00000 P-E Feature FT:source AB274977 FT00000 P-E of Viruses Hepatitis B Virus genotype E. Complete genome. Retro-transcribing viruses (length 3212 residues).':0.00213902,'gnl|hbvnuc|AB106564 FT00000 C-E Feature FT:source AB106564 FT00000 C-E of Viruses Hepatitis B Virus genotype E (isolate HBV-GA325). Complete genome. Retro-transcribing viruses (length 3212 residues).':0.01001880)0.3275:0.00070628)0.1195:0.00000000,(('gnl|hbvnuc|KU736913 FT00000 P-E Feature FT:source KU736913 FT00000 P-E of Viruses Hepatitis B Virus genotype E (isolate Sudan 7). Complete genome. Retro-transcribing viruses (length 3212 residues).':0.00142333,'gnl|hbvnuc|FN594760 FT00000 P-E Feature FT:source FN594760 FT00000 P-E of Viruses Hepatitis B Virus genotype E (isolate bne362). Complete genome. Retro-transcribing viruses (length 3212 residues).':0.00499138)0.5315:0.00070971,'gnl|hbvnuc|FN594751 FT00000 P-E Feature FT:source FN594751 FT00000 P-E of Viruses Hepatitis B Virus genotype E (isolate bne52H). Complete genome. Retro-transcribing viruses (length 3212 residues).':0.00857152)0.1355:0.00000000)0.1200:0.00000000)0.3240:0.00070882,'gnl|hbvnuc|GQ161775 FT00000 P-E Feature FT:source GQ161775 FT00000 P-E of Viruses Hepatitis B Virus genotype E (isolate GU754). Complete genome. Retro-transcribing viruses (length 3212 residues).':0.00142422)0.9990:0.00870560,((AY330912.1_Hepatitis_B_virus_isolate_Osang_complete_genome:0.01014721,(AF498266.1_Hepatitis_B_virus_isolate_FG_complete_genome:0.00960951,((JQ664503.1_Hepatitis_B_virus_isolate_ECO50065LIP3_complete_genome:0.00765088,(FJ798098.1_Hepatitis_B_virus_isolate_cpzcam17_complete_genome:0.00834272,(AY330911.1_Hepatitis_B_virus_isolate_Louisa_complete_genome:0.00499152,AF222322.1_Hepatitis_B_virus_isolate_CH109_complete_genome:0.00142319)0.9275:0.00094213)0.4530:0.00285273)0.0905:0.00000000,AM117396.1_Hepatitis_B_virus_isolate_CHIMP_BAT_complete_genome:0.00376227)0.6155:0.00492229)0.2730:0.00119392)0.4290:0.00105043,(AF242586.1_Hepatitis_B_virus_isolate_CHIMP_4_complete_genome:0.00225106,'AB032432.1 Hepatitis B virus genomic DNA complete sequence isolate:ChHBV-Ch256':0.00487775)0.7890:0.00236314)0.9665:0.00703897)0.2925:0.00215826)0.0410:0.00000000)0.4745:0.00352886,(((((((AY330914.1_Hepatitis_B_virus_isolate_Wendy_complete_genome:0.00873475,AY077736.1_Hepatitis_B_virus_isolate_G26_complete_genome:0.00198353)0.8255:0.00406549,AY077735.1_Hepatitis_B_virus_isolate_G25_complete_genome:0.00793848)0.6275:0.00206627,AJ131574.1_Hepatitis_B_virus_complete_genome_isolate_gib151:0.00436345)0.9860:0.00659826,AY330916.1_Hepatitis_B_virus_isolate_Tbblack_complete_genome:0.00619495)0.2565:0.00234333,((EU155821.1_Hepatitis_B_virus_strain_OS6_complete_genome:0.00788405,AF193864.1_Orangutan_hepadnavirus_strain_Papa_complete_genome:0.00465173)0.6465:0.00244662,AF193863.1_Orangutan_hepadnavirus_strain_Somad_complete_genome:0.00801846)0.9960:0.00915379)0.0595:0.00000000,(((('AB823660.1 Hepatitis B virus DNA complete genome isolate: KWgib8':0.00983184,('AB823661.1 Hepatitis B virus DNA complete genome isolate: KWgib9':0.01874815,'AB823659.1 Hepatitis B virus DNA complete genome isolate: KWgib7':0.00752221)0.2765:0.00178132)0.0725:0.00089332,(AY330917.1_Hepatitis_B_virus_isolate_Crazywoman_complete_genome:0.00999086,('AB823662.1 Hepatitis B virus DNA complete genome isolate: KWgib10':0.00703776,'AB823658.1 Hepatitis B virus DNA complete genome isolate: KWgib6':0.00630242)0.6585:0.00168748)0.2945:0.00073750)0.1165:0.00344266,((EU155829.1_Hepatitis_B_virus_strain_GD21_complete_genome:0.00943904,((AY781187.1_Hepatitis_B_virus_strain_SG_III_complete_genome:0.00619413,AY781182.1_Hepatitis_B_virus_strain_GIII_17_complete_genome:0.00410557)0.8760:0.00328230,AY330915.1_Hepatitis_B_virus_isolate_Happy_complete_genome:0.00963941)0.4920:0.00162271)0.2160:0.00080170,((AY330913.1_Hepatitis_B_virus_isolate_Tamang_complete_genome:0.00516728,AJ131569.1_Hepatitis_B_virus_complete_genome_isolate_gib759:0.00698087)0.9250:0.00572755,AJ131571.1_Hepatitis_B_virus_complete_genome_isolate_gib645:0.00913784)0.3790:0.00167331)0.2275:0.00340268)0.0145:0.00080106,AY781186.1_Hepatitis_B_virus_strain_MGI_complete_genome:0.00915550)0.0135:0.00082771)0.3935:0.00310123,(((((('gnl|hbvnuc|KJ638660 FT00000 P-F Feature FT:source KJ638660 FT00000 P-F of Viruses Hepatitis B Virus genotype F (isolate HBNAT030). Complete genome. Retro-transcribing viruses (length 3215 residues).':0.00141577,'gnl|hbvnuc|KJ638662 FT00000 P-F Feature FT:source KJ638662 FT00000 P-F of Viruses Hepatitis B Virus genotype F (isolate HBNAT040). Complete genome. Retro-transcribing viruses (length 3215 residues).':0.00356903)1.0000:0.01075142,(((('gnl|hbvnuc|AB365453 FT00000 P-F Feature FT:source AB365453 FT00000 P-F of Viruses Hepatitis B Virus genotype F (isolate BOL584). Complete genome. Retro-transcribing viruses (length 3227 residues).':0.00356341,'gnl|hbvnuc|X75658 FT00000 C-F Feature FT:source X75658 FT00000 C-F of Viruses Hepatitis B Virus genotype F (isolate Fou). Complete genome. Retro-transcribing viruses (length 3215 residues).':0.00427735)0.5620:0.00000000,'gnl|hbvnuc|JN688720 FT00000 P-F Feature FT:source JN688720 FT00000 P-F of Viruses Hepatitis B Virus genotype F (isolate HBV224). Complete genome. Retro-transcribing viruses (length 3215 residues).':0.00426971)0.2400:0.00356538,'gnl|hbvnuc|KJ676694 FT00000 P-F Feature FT:source KJ676694 FT00000 P-F of Viruses Hepatitis B Virus genotype F (isolate F4 03). Complete genome. Retro-transcribing viruses (length 3215 residues).':0.00571432)0.1175:0.00141703,('gnl|hbvnuc|DQ899142 FT00000 P-F Feature FT:source DQ899142 FT00000 P-F of Viruses Hepatitis B Virus genotype F (isolate Warao152). Complete genome. Retro-transcribing viruses (length 3215 residues).':0.00498755,((('gnl|hbvnuc|AB116654 FT00000 P-F Feature FT:source AB116654 FT00000 P-F of Viruses Hepatitis B Virus genotype F. Complete genome. Retro-transcribing viruses (length 3215 residues).':0.00427631,'gnl|hbvnuc|KF199901 FT00000 P-F Feature FT:source KF199901 FT00000 P-F of Viruses Hepatitis B Virus genotype F (isolate RVLA). Complete genome. Retro-transcribing viruses (length 3215 residues).':0.00142308)0.7995:0.00079174,('gnl|hbvnuc|JN792921 FT00000 P-F Feature FT:source JN792921 FT00000 P-F of Viruses Hepatitis B Virus genotype F (isolate 9401-03738). Complete genome. Retro-transcribing viruses (length 3215 residues).':0.00221828,'gnl|hbvnuc|AY090458 FT00000 C-F Feature FT:source AY090458 FT00000 C-F of Viruses Hepatitis B Virus genotype F. Complete genome. Retro-transcribing viruses (length 3215 residues).':0.00491058)0.3030:0.00070862)0.8190:0.00276909,('gnl|hbvnuc|DQ899148 FT00000 P-F Feature FT:source DQ899148 FT00000 P-F of Viruses Hepatitis B Virus genotype F (isolate Yanomami114). Complete genome. Retro-transcribing viruses (length 3215 residues).':0.00356418,'gnl|hbvnuc|X75663 FT00000 P-F Feature FT:source X75663 FT00000 P-F of Viruses Hepatitis B Virus genotype F (isolate 9203). Complete genome. Retro-transcribing viruses (length 3215 residues).':0.00499550)0.7160:0.00285059)0.1330:0.00070927)0.0735:0.00000000)0.0590:0.00071127)0.0515:0.00072805,'gnl|hbvnuc|DQ899145 FT00000 P-F Feature FT:source DQ899145 FT00000 P-F of Viruses Hepatitis B Virus genotype F (isolate Japreira76). Complete genome. Retro-transcribing viruses (length 3215 residues).':0.00497294)0.3125:0.00383653,'gnl|hbvnuc|AB214516 FT00000 P-F Feature FT:source AB214516 FT00000 P-F of Viruses Hepatitis B Virus genotype F (isolate HBV-BL597). Complete genome. Retro-transcribing viruses (length 3215 residues).':0.00686205)0.2155:0.00143431,'gnl|hbvnuc|JQ272888 FT00000 P-F Feature FT:source JQ272888 FT00000 P-F of Viruses Hepatitis B Virus genotype F (isolate HBV MDQ29). Complete genome. Retro-transcribing viruses (length 3215 residues).':0.00545116)0.9005:0.00588250,('gnl|hbvnuc|AB059659 FT00000 P-H Feature FT:source AB059659 FT00000 P-H of Viruses Hepatitis B Virus genotype H. Complete genome. Retro-transcribing viruses (length 3215 residues).':0.00918954,'gnl|hbvnuc|AB059660 FT00000 P-H Feature FT:source AB059660 FT00000 P-H of Viruses Hepatitis B Virus genotype H. Complete genome. Retro-transcribing viruses (length 3215 residues).':0.00440079)0.9235:0.00499216)1.0000:0.01722587)0.2085:0.00141163)0.4425:0.00431826)0.0195:0.00075860,((('gnl|hbvnuc|KF922430 FT00000 P-A Feature FT:source KF922430 FT00000 P-A of Viruses Hepatitis B Virus genotype A (isolate 3274v2). Complete genome. Retro-transcribing viruses (length 3221 residues).':0.00177778,(((('gnl|hbvnuc|FJ692596 FT00000 P-A Feature FT:source FJ692596 FT00000 P-A of Viruses Hepatitis B Virus genotype A (isolate A5 48103). Complete genome. Retro-transcribing viruses (length 3221 residues).':0.00071073,'gnl|hbvnuc|FJ692608 FT00000 P-A Feature FT:source FJ692608 FT00000 P-A of Viruses Hepatitis B Virus genotype A (isolate A5 50075). Complete genome. Retro-transcribing viruses (length 3221 residues).':0.00071073)0.9050:0.00284749,('gnl|hbvnuc|AB194951 FT00000 P-A Feature FT:source AB194951 FT00000 P-A of Viruses Hepatitis B Virus genotype A (isolate CMR82). Complete genome. Retro-transcribing viruses (length 3221 residues).':0.00570720,('gnl|hbvnuc|AM184125 FT00000 P-A Feature FT:source AM184125 FT00000 P-A of Viruses Hepatitis B Virus genotype A (isolate O64). Complete genome. Retro-transcribing viruses (length 3221 residues).':0.00643197,'gnl|hbvnuc|FN545826 FT00000 P-A Feature FT:source FN545826 FT00000 P-A of Viruses Hepatitis B Virus genotype A. Complete genome. Retro-transcribing viruses (length 3221 residues).':0.00571563)0.3695:0.00070014)0.3075:0.00142350)0.0870:0.00000000,(('gnl|hbvnuc|FN545828 FT00000 P-A Feature FT:source FN545828 FT00000 P-A of Viruses Hepatitis B Virus genotype A. Complete genome. Retro-transcribing viruses (length 3221 residues).':0.00427932,'gnl|hbvnuc|FN545833 FT00000 P-A Feature FT:source FN545833 FT00000 P-A of Viruses Hepatitis B Virus genotype A. Complete genome. Retro-transcribing viruses (length 3221 residues).':0.00356401)0.5585:0.00284869,('gnl|hbvnuc|KM606737 FT00000 P-A Feature FT:source KM606737 FT00000 P-A of Viruses Hepatitis B Virus genotype A (isolate Cuba13a). Complete genome. Retro-transcribing viruses (length 3221 residues).':0.00213456,((('gnl|hbvnuc|EU859930 FT00000 P-A Feature FT:source EU859930 FT00000 P-A of Viruses Hepatitis B Virus genotype A (isolate C126). Complete genome. Retro-transcribing viruses (length 3227 residues).':0.00000000,'gnl|hbvnuc|JQ707397 FT00000 P-A Feature FT:source JQ707397 FT00000 P-A of Viruses Hepatitis B Virus genotype A (isolate HOLA1-C48). Complete genome. Retro-transcribing viruses (length 3221 residues).':0.00142180)0.7230:0.00070988,'gnl|hbvnuc|AY233280 FT00000 P-A Feature FT:source AY233280 FT00000 P-A of Viruses Hepatitis B Virus genotype A (isolate 2). Complete genome. Retro-transcribing viruses (length 3221 residues).':0.00142316)0.9925:0.00428411,'gnl|hbvnuc|EU859952 FT00000 P-A Feature FT:source EU859952 FT00000 P-A of Viruses Hepatitis B Virus genotype A (isolate C56). Complete genome. Retro-transcribing viruses (length 3221 residues).':0.00571201)0.1710:0.00070493)0.0570:0.00071073)0.0135:0.00000000)0.0450:0.00213371,((('gnl|hbvnuc|KX357650 FT00000 P-A Feature FT:source KX357650 FT00000 P-A of Viruses Hepatitis B Virus genotype A (isolate AA46ETH). Complete genome. Retro-transcribing viruses (length 3221 residues).':0.00857153,(((('gnl|hbvnuc|AB116092 FT00000 P-A Feature FT:source AB116092 FT00000 P-A of Viruses Hepatitis B Virus genotype A (isolate HBV-PH20). Complete genome. Retro-transcribing viruses (length 3221 residues).':0.00284851,'gnl|hbvnuc|KF214660 FT00000 P-A Feature FT:source KF214660 FT00000 P-A of Viruses Hepatitis B Virus genotype A (isolate IND-2008-9). Complete genome. Retro-transcribing viruses (length 3221 residues).':0.00213558)0.4180:0.00070972,'gnl|hbvnuc|JQ023661 FT00000 P-A Feature FT:source JQ023661 FT00000 P-A of Viruses Hepatitis B Virus genotype A (isolate 1158). Complete genome. Retro-transcribing viruses (length 3221 residues).':0.00857152)0.2570:0.00000000,(('gnl|hbvnuc|AY161138 FT00000 P-A Feature FT:source AY161138 FT00000 P-A of Viruses Hepatitis B Virus genotype A. Complete genome. Retro-transcribing viruses (length 3224 residues).':0.00356280,'gnl|hbvnuc|KJ854693 FT00000 P-A Feature FT:source KJ854693 FT00000 P-A of Viruses Hepatitis B Virus genotype A (isolate 17545-NE-BRA). Complete genome. Retro-transcribing viruses (length 3221 residues).':0.00213558)0.4625:0.00142197,'gnl|hbvnuc|FJ692558 FT00000 P-A Feature FT:source FJ692558 FT00000 P-A of Viruses Hepatitis B Virus genotype A (isolate A1 48008). Complete genome. Retro-transcribing viruses (length 3221 residues).':0.00355957)0.0145:0.00000000)0.1255:0.00000000,('gnl|hbvnuc|KJ854685 FT00000 P-A Feature FT:source KJ854685 FT00000 P-A of Viruses Hepatitis B Virus genotype A (isolate 116-SE-BRA). Complete genome. Retro-transcribing viruses (length 3221 residues).':0.00852272,('gnl|hbvnuc|EU366129 FT00000 P-A Feature FT:source EU366129 FT00000 P-A of Viruses Hepatitis B Virus genotype A (isolate BA92). Complete genome. Retro-transcribing viruses (length 3221 residues).':0.00220726,'gnl|hbvnuc|KT151612 FT00000 P-A Feature FT:source KT151612 FT00000 P-A of Viruses Hepatitis B Virus genotype A (isolate 500). Complete genome. Retro-transcribing viruses (length 3221 residues).':0.00206897)0.3340:0.00071189)0.3275:0.00076533)0.1975:0.00142180)0.0610:0.00000000,'gnl|hbvnuc|KP168428 FT00000 P-A Feature FT:source KP168428 FT00000 P-A of Viruses Hepatitis B Virus genotype A (isolate KN195). Complete genome. Retro-transcribing viruses (length 3221 residues).':0.00284631)0.2275:0.00213372,(((('gnl|hbvnuc|KF922434 FT00000 P-A Feature FT:source KF922434 FT00000 P-A of Viruses Hepatitis B Virus genotype A (isolate 3658v2). Complete genome. Retro-transcribing viruses (length 3221 residues).':0.00355957,'gnl|hbvnuc|AF297621 FT00000 P-A Feature FT:source AF297621 FT00000 P-A of Viruses Hepatitis B Virus genotype A (isolate 78). Complete genome. Retro-transcribing viruses (length 3200 residues).':0.00000000)0.5660:0.00183262,('gnl|hbvnuc|KU605537 FT00000 P-A Feature FT:source KU605537 FT00000 P-A of Viruses Hepatitis B Virus genotype A (isolate ZADGM4643F1). Complete genome. Retro-transcribing viruses (length 3221 residues).':0.00071015,'gnl|hbvnuc|AY233290 FT00000 P-A Feature FT:source AY233290 FT00000 P-A of Viruses Hepatitis B Virus genotype A (isolate 85). Complete genome. Retro-transcribing viruses (length 3221 residues).':0.00642292)0.8450:0.00101334)0.3355:0.00142271,'gnl|hbvnuc|KF922415 FT00000 P-A Feature FT:source KF922415 FT00000 P-A of Viruses Hepatitis B Virus genotype A (isolate N005v2). Complete genome. Retro-transcribing viruses (length 3221 residues).':0.00243757)0.4460:0.00183297,('gnl|hbvnuc|KU605533 FT00000 P-A Feature FT:source KU605533 FT00000 P-A of Viruses Hepatitis B Virus genotype A (isolate ZADGM8787Baseline). Complete genome. Retro-transcribing viruses (length 3227 residues).':0.00284698,(('gnl|hbvnuc|FM199978 FT00000 P-A Feature FT:source FM199978 FT00000 P-A of Viruses Hepatitis B Virus genotype A. Complete genome. Retro-transcribing viruses (length 3221 residues).':0.00284681,('gnl|hbvnuc|AY233275 FT00000 P-A Feature FT:source AY233275 FT00000 P-A of Viruses Hepatitis B Virus genotype A (isolate 163). Complete genome. Retro-transcribing viruses (length 3221 residues).':0.00071073,'gnl|hbvnuc|FJ692592 FT00000 P-A Feature FT:source FJ692592 FT00000 P-A of Viruses Hepatitis B Virus genotype A (isolate A1 50175). Complete genome. Retro-transcribing viruses (length 3221 residues).':0.00570600)0.2145:0.00071023)0.0255:0.00000000,('gnl|hbvnuc|JN182327 FT00000 P-A Feature FT:source JN182327 FT00000 P-A of Viruses Hepatitis B Virus genotype A. Complete genome. Retro-transcribing viruses (length 3221 residues).':0.00142248,'gnl|hbvnuc|JN182323 FT00000 P-A Feature FT:source JN182323 FT00000 P-A of Viruses Hepatitis B Virus genotype A. Complete genome. Retro-transcribing viruses (length 3221 residues).':0.00142248)0.9880:0.00213558)0.1815:0.00071073)0.2005:0.00071124)0.0720:0.00000000)0.0180:0.00000000)0.0560:0.00106726)0.5210:0.00313015,'gnl|hbvnuc|KP168435 FT00000 P-A Feature FT:source KP168435 FT00000 P-A of Viruses Hepatitis B Virus genotype A (isolate MBS117). Complete genome. Retro-transcribing viruses (length 3218 residues).':0.01100916)0.9195:0.00657560,(('gnl|hbvnuc|JN664922 FT00000 P-D Feature FT:source JN664922 FT00000 P-D of Viruses Hepatitis B Virus genotype D (isolate DH01 IC). Complete genome. Retro-transcribing viruses (length 3182 residues).':0.00169562,(((('gnl|hbvnuc|JN664919 FT00000 P-D Feature FT:source JN664919 FT00000 P-D of Viruses Hepatitis B Virus genotype D (isolate T2320 IC). Complete genome. Retro-transcribing viruses (length 3182 residues).':0.00427310,(((((((((((('gnl|hbvnuc|KC774444 FT00000 P-D Feature FT:source KC774444 FT00000 P-D of Viruses Hepatitis B Virus genotype D (isolate dww1038). Complete genome. Retro-transcribing viruses (length 3215 residues).':0.00071056,'gnl|hbvnuc|JN257202 FT00000 P-D Feature FT:source JN257202 FT00000 P-D of Viruses Hepatitis B Virus genotype D (isolate WHSLI). Complete genome. Retro-transcribing viruses (length 3182 residues).':0.00142180)0.1250:0.00000000,((('gnl|hbvnuc|DQ315778 FT00000 P-D Feature FT:source DQ315778 FT00000 P-D of Viruses Hepatitis B Virus genotype D (isolate EI0388). Complete genome. Retro-transcribing viruses (length 3212 residues).':0.00000000,'gnl|hbvnuc|AB674428 FT00000 P-D Feature FT:source AB674428 FT00000 P-D of Viruses Hepatitis B Virus genotype D (isolate IstambulB26). Complete genome. Retro-transcribing viruses (length 3182 residues).':0.00213371)0.3585:0.00000000,'gnl|hbvnuc|GU456643 FT00000 P-D Feature FT:source GU456643 FT00000 P-D of Viruses Hepatitis B Virus genotype D (isolate I T52). Complete genome. Retro-transcribing viruses (length 3182 residues).':0.00498814)0.1370:0.00142180,(('gnl|hbvnuc|L27106 FT00000 P-D Feature FT:source L27106 FT00000 P-D of Viruses Hepatitis B Virus genotype D. Complete genome. Retro-transcribing viruses (length 3185 residues).':0.00571321,'gnl|hbvnuc|JF754611 FT00000 P-D Feature FT:source JF754611 FT00000 P-D of Viruses Hepatitis B Virus genotype D (isolate TK152). Complete genome. Retro-transcribing viruses (length 3182 residues).':0.00499756)0.1985:0.00070373,'gnl|hbvnuc|JN642149 FT00000 P-D Feature FT:source JN642149 FT00000 P-D of Viruses Hepatitis B Virus genotype D (isolate Leb41). Complete genome. Retro-transcribing viruses (length 3182 residues).':0.00213456)0.0255:0.00071073)0.0025:0.00000000)0.0010:0.00000000,('gnl|hbvnuc|JN257162 FT00000 P-D Feature FT:source JN257162 FT00000 P-D of Viruses Hepatitis B Virus genotype D (isolate WHSDQ). Complete genome. Retro-transcribing viruses (length 3182 residues).':0.00355957,('gnl|hbvnuc|AB674425 FT00000 P-D Feature FT:source AB674425 FT00000 P-D of Viruses Hepatitis B Virus genotype D (isolate AnkaraE44). Complete genome. Retro-transcribing viruses (length 3182 residues).':0.00427624,('gnl|hbvnuc|AB674424 FT00000 P-D Feature FT:source AB674424 FT00000 P-D of Viruses Hepatitis B Virus genotype D (isolate AnkaraE24). Complete genome. Retro-transcribing viruses (length 3182 residues).':0.00642234,'gnl|hbvnuc|AB674427 FT00000 P-D Feature FT:source AB674427 FT00000 P-D of Viruses Hepatitis B Virus genotype D (isolate SamsunD54). Complete genome. Retro-transcribing viruses (length 3182 residues).':0.00071073)0.5300:0.00071006)0.1630:0.00142316)0.0015:0.00000000)0.0005:0.00071056,'gnl|hbvnuc|JN642133 FT00000 P-D Feature FT:source JN642133 FT00000 P-D of Viruses Hepatitis B Virus genotype D (isolate Leb21). Complete genome. Retro-transcribing viruses (length 3182 residues).':0.00213371)0.0000:0.00000000,((((('gnl|hbvnuc|GU456674 FT00000 P-D Feature FT:source GU456674 FT00000 P-D of Viruses Hepatitis B Virus genotype D (isolate I T16). Complete genome. Retro-transcribing viruses (length 3182 residues).':0.00570638,('gnl|hbvnuc|JN040769 FT00000 P-D Feature FT:source JN040769 FT00000 P-D of Viruses Hepatitis B Virus genotype D (isolate 919015). Complete genome. Retro-transcribing viruses (length 3182 residues).':0.00499153,'gnl|hbvnuc|JN040766 FT00000 P-D Feature FT:source JN040766 FT00000 P-D of Viruses Hepatitis B Virus genotype D (isolate 919046). Complete genome. Retro-transcribing viruses (length 3182 residues).':0.00356812)0.2650:0.00070664)0.0005:0.00000000,'gnl|hbvnuc|JN257172 FT00000 P-D Feature FT:source JN257172 FT00000 P-D of Viruses Hepatitis B Virus genotype D (isolate WHMYD1). Complete genome. Retro-transcribing viruses (length 3182 residues).':0.00213663)0.0015:0.00070765,('gnl|hbvnuc|JN257165 FT00000 P-D Feature FT:source JN257165 FT00000 P-D of Viruses Hepatitis B Virus genotype D (isolate WHHLL1). Complete genome. Retro-transcribing viruses (length 3182 residues).':0.00355957,'gnl|hbvnuc|JN642135 FT00000 P-D Feature FT:source JN642135 FT00000 P-D of Viruses Hepatitis B Virus genotype D (isolate Leb24). Complete genome. Retro-transcribing viruses (length 3182 residues).':0.00427352)0.0865:0.00000000)0.0000:0.00000000,(('gnl|hbvnuc|JN040822 FT00000 P-D Feature FT:source JN040822 FT00000 P-D of Viruses Hepatitis B Virus genotype D (isolate 919044). Complete genome. Retro-transcribing viruses (length 3182 residues).':0.00427352,'gnl|hbvnuc|AB674416 FT00000 P-D Feature FT:source AB674416 FT00000 P-D of Viruses Hepatitis B Virus genotype D (isolate AnkaraE19). Complete genome. Retro-transcribing viruses (length 3182 residues).':0.00355957)0.0195:0.00000000,'gnl|hbvnuc|GU456651 FT00000 P-D Feature FT:source GU456651 FT00000 P-D of Viruses Hepatitis B Virus genotype D (isolate I T34). Complete genome. Retro-transcribing viruses (length 3182 residues).':0.00284630)0.0075:0.00000000)0.0010:0.00000000,'gnl|hbvnuc|DQ304548 FT00000 P-D Feature FT:source DQ304548 FT00000 P-D of Viruses Hepatitis B Virus genotype D (isolate LT4). Complete genome. Retro-transcribing viruses (length 3182 residues).':0.00427352)0.0010:0.00071056)0.0000:0.00000000,((((('gnl|hbvnuc|GQ184322 FT00000 P-D Feature FT:source GQ184322 FT00000 P-D of Viruses Hepatitis B Virus genotype D (isolate ZADGM4522). Complete genome. Retro-transcribing viruses (length 3188 residues).':0.00284869,'gnl|hbvnuc|GQ167302 FT00000 P-D Feature FT:source GQ167302 FT00000 P-D of Viruses Hepatitis B Virus genotype D (isolate ZADGM4521). Complete genome. Retro-transcribing viruses (length 3188 residues).':0.00356401)0.9810:0.00428120,'gnl|hbvnuc|JN257160 FT00000 P-D Feature FT:source JN257160 FT00000 P-D of Viruses Hepatitis B Virus genotype D (isolate WHATR1). Complete genome. Retro-transcribing viruses (length 3182 residues).':0.00071073)0.3290:0.00071073,('gnl|hbvnuc|JN257177 FT00000 P-D Feature FT:source JN257177 FT00000 P-D of Viruses Hepatitis B Virus genotype D (isolate WHFRJ2). Complete genome. Retro-transcribing viruses (length 3185 residues).':0.00284800,'gnl|hbvnuc|FJ904445 FT00000 P-D Feature FT:source FJ904445 FT00000 P-D of Viruses Hepatitis B Virus genotype D (isolate B62). Complete genome. Retro-transcribing viruses (length 3182 residues).':0.00142282)0.4275:0.00071022)0.0060:0.00000000,('gnl|hbvnuc|AJ344116 FT00000 P-D Feature FT:source AJ344116 FT00000 P-D of Viruses Hepatitis B Virus genotype D (isolate HBsAg negative patient GX27). Complete genome. Retro-transcribing viruses (length 3182 residues).':0.00142180,'gnl|hbvnuc|JF754631 FT00000 P-D Feature FT:source JF754631 FT00000 P-D of Viruses Hepatitis B Virus genotype D (isolate TK193). Complete genome. Retro-transcribing viruses (length 3182 residues).':0.00427352)0.1420:0.00000000)0.0015:0.00000000,((('gnl|hbvnuc|JF754588 FT00000 P-D Feature FT:source JF754588 FT00000 P-D of Viruses Hepatitis B Virus genotype D (isolate TK61). Complete genome. Retro-transcribing viruses (length 3188 residues).':0.00142248,'gnl|hbvnuc|JN642136 FT00000 P-D Feature FT:source JN642136 FT00000 P-D of Viruses Hepatitis B Virus genotype D (isolate Leb25). Complete genome. Retro-transcribing viruses (length 3182 residues).':0.00142248)0.4060:0.00040228,'gnl|hbvnuc|GU456684 FT00000 P-D Feature FT:source GU456684 FT00000 P-D of Viruses Hepatitis B Virus genotype D (isolate I T60). Complete genome. Retro-transcribing viruses (length 3182 residues).':0.00132826)0.1305:0.00040131,'gnl|hbvnuc|HQ700449 FT00000 P-D Feature FT:source HQ700449 FT00000 P-D of Viruses Hepatitis B Virus genotype D (isolate D NZL GE06 1984). Complete genome. Retro-transcribing viruses (length 3182 residues).':0.00071056)0.0000:0.00000000)0.0010:0.00000000)0.0000:0.00000000,('gnl|hbvnuc|GU456682 FT00000 P-D Feature FT:source GU456682 FT00000 P-D of Viruses Hepatitis B Virus genotype D (isolate I T42). Complete genome. Retro-transcribing viruses (length 3182 residues).':0.00570345,((('gnl|hbvnuc|JN040779 FT00000 P-D Feature FT:source JN040779 FT00000 P-D of Viruses Hepatitis B Virus genotype D (isolate 919070). Complete genome. Retro-transcribing viruses (length 3182 residues).':0.00213592,'gnl|hbvnuc|FJ904427 FT00000 P-D Feature FT:source FJ904427 FT00000 P-D of Viruses Hepatitis B Virus genotype D (isolate B6). Complete genome. Retro-transcribing viruses (length 3182 residues).':0.00356246)0.2710:0.00070938,'gnl|hbvnuc|JF754592 FT00000 P-D Feature FT:source JF754592 FT00000 P-D of Viruses Hepatitis B Virus genotype D (isolate TK64). Complete genome. Retro-transcribing viruses (length 3182 residues).':0.00355957)0.1165:0.00000000,'gnl|hbvnuc|AB330367 FT00000 P-D Feature FT:source AB330367 FT00000 P-D of Viruses Hepatitis B Virus genotype D (isolate TAJ14HBV). Complete genome. Retro-transcribing viruses (length 3182 residues).':0.00785348)0.0555:0.00071056)0.0045:0.00000000)0.0000:0.00000000,((('gnl|hbvnuc|JN040768 FT00000 P-D Feature FT:source JN040768 FT00000 P-D of Viruses Hepatitis B Virus genotype D (isolate 919051). Complete genome. Retro-transcribing viruses (length 3182 residues).':0.00499343,'gnl|hbvnuc|JN040762 FT00000 P-D Feature FT:source JN040762 FT00000 P-D of Viruses Hepatitis B Virus genotype D (isolate 919007). Complete genome. Retro-transcribing viruses (length 3182 residues).':0.00285056)0.3330:0.00070785,'gnl|hbvnuc|JF754617 FT00000 P-D Feature FT:source JF754617 FT00000 P-D of Viruses Hepatitis B Virus genotype D (isolate TK131). Complete genome. Retro-transcribing viruses (length 3182 residues).':0.00713936)0.0610:0.00071073,(('gnl|hbvnuc|AB270541 FT00000 P-D Feature FT:source AB270541 FT00000 P-D of Viruses Hepatitis B Virus genotype D (isolate MGL47F). Complete genome. Retro-transcribing viruses (length 3182 residues).':0.00499138,'gnl|hbvnuc|FJ904402 FT00000 P-D Feature FT:source FJ904402 FT00000 P-D of Viruses Hepatitis B Virus genotype D (isolate A26). Complete genome. Retro-transcribing viruses (length 3182 residues).':0.00142333)0.2745:0.00070971,('gnl|hbvnuc|GU456665 FT00000 P-D Feature FT:source GU456665 FT00000 P-D of Viruses Hepatitis B Virus genotype D (isolate I T76). Complete genome. Retro-transcribing viruses (length 3182 residues).':0.00499343,'gnl|hbvnuc|GU456679 FT00000 P-D Feature FT:source GU456679 FT00000 P-D of Viruses Hepatitis B Virus genotype D (isolate I T63). Complete genome. Retro-transcribing viruses (length 3182 residues).':0.00285056)0.2455:0.00070767)0.0125:0.00000000)0.0060:0.00142180)0.0000:0.00000000,(('gnl|hbvnuc|GU456658 FT00000 P-D Feature FT:source GU456658 FT00000 P-D of Viruses Hepatitis B Virus genotype D (isolate I T114). Complete genome. Retro-transcribing viruses (length 3182 residues).':0.00284630,'gnl|hbvnuc|KM524338 FT00000 P-D Feature FT:source KM524338 FT00000 P-D of Viruses Hepatitis B Virus genotype D (isolate HBV136 EP-CHB). Complete genome. Retro-transcribing viruses (length 3182 residues).':0.00713612)0.0035:0.00000000,('gnl|hbvnuc|GU456654 FT00000 P-D Feature FT:source GU456654 FT00000 P-D of Viruses Hepatitis B Virus genotype D (isolate I T39). Complete genome. Retro-transcribing viruses (length 3182 residues).':0.00071056,'gnl|hbvnuc|GU456637 FT00000 P-D Feature FT:source GU456637 FT00000 P-D of Viruses Hepatitis B Virus genotype D (isolate I T49). Complete genome. Retro-transcribing viruses (length 3182 residues).':0.00498814)0.0985:0.00000000)0.0035:0.00071056)0.0000:0.00071017,('gnl|hbvnuc|AB555500 FT00000 P-D Feature FT:source AB555500 FT00000 P-D of Viruses Hepatitis B Virus genotype D (isolate HBV-TA64). Complete genome. Retro-transcribing viruses (length 3182 residues).':0.01434766,(('gnl|hbvnuc|GU456678 FT00000 P-D Feature FT:source GU456678 FT00000 P-D of Viruses Hepatitis B Virus genotype D (isolate I T97). Complete genome. Retro-transcribing viruses (length 3188 residues).':0.00785331,'gnl|hbvnuc|JN688695 FT00000 P-D Feature FT:source JN688695 FT00000 P-D of Viruses Hepatitis B Virus genotype D (isolate HBV128). Complete genome. Retro-transcribing viruses (length 3182 residues).':0.00284667)0.0020:0.00000000,'gnl|hbvnuc|GU456669 FT00000 P-D Feature FT:source GU456669 FT00000 P-D of Viruses Hepatitis B Virus genotype D (isolate I T94). Complete genome. Retro-transcribing viruses (length 3182 residues).':0.00570352)0.0020:0.00071087)0.0000:0.00071101)0.0000:0.00000000,'gnl|hbvnuc|FJ904426 FT00000 P-D Feature FT:source FJ904426 FT00000 P-D of Viruses Hepatitis B Virus genotype D (isolate B4). Complete genome. Retro-transcribing viruses (length 3182 residues).':0.00213411)0.0000:0.00071058,(('gnl|hbvnuc|JN664932 FT00000 P-D Feature FT:source JN664932 FT00000 P-D of Viruses Hepatitis B Virus genotype D (isolate T2235 CHB). Complete genome. Retro-transcribing viruses (length 3182 residues).':0.00570345,((((('gnl|hbvnuc|JQ707699 FT00000 P-D Feature FT:source JQ707699 FT00000 P-D of Viruses Hepatitis B Virus genotype D (isolate S13 35). Complete genome. Retro-transcribing viruses (length 3182 residues).':0.00857546,((((('gnl|hbvnuc|KC875342 FT00000 P-D Feature FT:source KC875342 FT00000 P-D of Viruses Hepatitis B Virus genotype D (isolate HBV79). Complete genome. Retro-transcribing viruses (length 3182 residues).':0.00278538,'gnl|hbvnuc|GQ205382 FT00000 P-D Feature FT:source GQ205382 FT00000 P-D of Viruses Hepatitis B Virus genotype D (isolate T1360d). Complete genome. Retro-transcribing viruses (length 3182 residues).':0.00077275)0.6310:0.00285194,'gnl|hbvnuc|GQ205385 FT00000 P-D Feature FT:source GQ205385 FT00000 P-D of Viruses Hepatitis B Virus genotype D (isolate T1469). Complete genome. Retro-transcribing viruses (length 3182 residues).':0.00148469)0.7195:0.00421459,'gnl|hbvnuc|GQ205380 FT00000 P-D Feature FT:source GQ205380 FT00000 P-D of Viruses Hepatitis B Virus genotype D (isolate T1245). Complete genome. Retro-transcribing viruses (length 3182 residues).':0.00000000)0.2925:0.00355957,'gnl|hbvnuc|JQ707529 FT00000 P-D Feature FT:source JQ707529 FT00000 P-D of Viruses Hepatitis B Virus genotype D (isolate PC3 C46). Complete genome. Retro-transcribing viruses (length 3182 residues).':0.00284630)0.0055:0.00000000,(('gnl|hbvnuc|KM524358 FT00000 P-D Feature FT:source KM524358 FT00000 P-D of Viruses Hepatitis B Virus genotype D (isolate EHBV.I-057 HIV-HBV). Complete genome. Retro-transcribing viruses (length 3182 residues).':0.00284800,'gnl|hbvnuc|KU668435 FT00000 P-D Feature FT:source KU668435 FT00000 P-D of Viruses Hepatitis B Virus genotype D (isolate OHBV-HCV102). Complete genome. Retro-transcribing viruses (length 3182 residues).':0.00142282)0.1475:0.00071022,'gnl|hbvnuc|AB119255 FT00000 P-D Feature FT:source AB119255 FT00000 P-D of Viruses Hepatitis B Virus genotype D. Complete genome. Retro-transcribing viruses (length 3182 residues).':0.00213371)0.0600:0.00000000)0.0845:0.00071073)0.0545:0.00071073,(((('gnl|hbvnuc|JN792912 FT00000 P-D Feature FT:source JN792912 FT00000 P-D of Viruses Hepatitis B Virus genotype D (isolate 307000449). Complete genome. Retro-transcribing viruses (length 3182 residues).':0.00427352,('gnl|hbvnuc|DQ399006 FT00000 P-D Feature FT:source DQ399006 FT00000 P-D of Viruses Hepatitis B Virus genotype D (isolate G1). Complete genome. Retro-transcribing viruses (length 3191 residues).':0.00142181,'gnl|hbvnuc|AB555496 FT00000 P-D Feature FT:source AB555496 FT00000 P-D of Viruses Hepatitis B Virus genotype D (isolate HBV-TA31). Complete genome. Retro-transcribing viruses (length 3182 residues).':0.00857153)0.0950:0.00000000)0.0810:0.00071056,'gnl|hbvnuc|JN257190 FT00000 P-D Feature FT:source JN257190 FT00000 P-D of Viruses Hepatitis B Virus genotype D (isolate WHYHY). Complete genome. Retro-transcribing viruses (length 3182 residues).':0.00213371)0.0130:0.00000000,(((('gnl|hbvnuc|EU594432 FT00000 P-D Feature FT:source EU594432 FT00000 P-D of Viruses Hepatitis B Virus genotype D. Complete genome. Retro-transcribing viruses (length 3182 residues).':0.00142180,(('gnl|hbvnuc|HQ700510 FT00000 P-D Feature FT:source HQ700510 FT00000 P-D of Viruses Hepatitis B Virus genotype D (isolate D NC 128225 2003). Complete genome. Retro-transcribing viruses (length 3182 residues).':0.00000000,'gnl|hbvnuc|HQ700513 FT00000 P-D Feature FT:source HQ700513 FT00000 P-D of Viruses Hepatitis B Virus genotype D (isolate D NC 16600 2001). Complete genome. Retro-transcribing viruses (length 3182 residues).':0.00071056)0.8060:0.00071056,('gnl|hbvnuc|AB188241 FT00000 P-D Feature FT:source AB188241 FT00000 P-D of Viruses Hepatitis B Virus genotype D (isolate KAMCHATKA25). Complete genome. Retro-transcribing viruses (length 3182 residues).':0.00355957,('gnl|hbvnuc|AJ627220 FT00000 P-D Feature FT:source AJ627220 FT00000 P-D of Viruses Hepatitis B Virus genotype D (isolate 29234). Complete genome. Retro-transcribing viruses (length 3182 residues).':0.00071073,'gnl|hbvnuc|AJ627222 FT00000 P-D Feature FT:source AJ627222 FT00000 P-D of Viruses Hepatitis B Virus genotype D (isolate 31228). Complete genome. Retro-transcribing viruses (length 3182 residues).':0.00142231)0.2885:0.00071073)0.0340:0.00000000)0.1595:0.00071056)0.0010:0.00000000,((('gnl|hbvnuc|GQ477453 FT00000 P-D Feature FT:source GQ477453 FT00000 P-D of Viruses Hepatitis B Virus genotype D (isolate P39). Complete genome. Retro-transcribing viruses (length 3182 residues).':0.00427352,'gnl|hbvnuc|GQ477456 FT00000 P-D Feature FT:source GQ477456 FT00000 P-D of Viruses Hepatitis B Virus genotype D (isolate P84). Complete genome. Retro-transcribing viruses (length 3182 residues).':0.00213371)0.0195:0.00000000,'gnl|hbvnuc|GQ477452 FT00000 P-D Feature FT:source GQ477452 FT00000 P-D of Viruses Hepatitis B Virus genotype D (isolate P32). Complete genome. Retro-transcribing viruses (length 3182 residues).':0.00071056)0.0025:0.00000000,'gnl|hbvnuc|AF043594 FT00000 P-D Feature FT:source AF043594 FT00000 P-D of Viruses Hepatitis B Virus genotype D (isolate 1/91). Complete genome. Retro-transcribing viruses (length 3182 residues).':0.00000000)0.0985:0.00000000)0.0280:0.00000000,'gnl|hbvnuc|EU414140 FT00000 P-D Feature FT:source EU414140 FT00000 P-D of Viruses Hepatitis B Virus genotype D. Complete genome. Retro-transcribing viruses (length 3182 residues).':0.00142180)0.0555:0.00071073,'gnl|hbvnuc|KM577668 FT00000 P-D Feature FT:source KM577668 FT00000 P-D of Viruses Hepatitis B Virus genotype D (isolate NIR-6). Complete genome. Retro-transcribing viruses (length 3182 residues).':0.00284749)0.0040:0.00071073)0.0000:0.00000000,((('gnl|hbvnuc|EU414139 FT00000 P-D Feature FT:source EU414139 FT00000 P-D of Viruses Hepatitis B Virus genotype D. Complete genome. Retro-transcribing viruses (length 3182 residues).':0.00213490,'gnl|hbvnuc|JF754597 FT00000 P-D Feature FT:source JF754597 FT00000 P-D of Viruses Hepatitis B Virus genotype D (isolate TK105). Complete genome. Retro-transcribing viruses (length 3182 residues).':0.00142265)0.5765:0.00071057,'gnl|hbvnuc|AJ627218 FT00000 P-D Feature FT:source AJ627218 FT00000 P-D of Viruses Hepatitis B Virus genotype D (isolate 21116). Complete genome. Retro-transcribing viruses (length 3182 residues).':0.00427539)0.2565:0.00071073,'gnl|hbvnuc|AY090452 FT00000 P-D Feature FT:source AY090452 FT00000 P-D of Viruses Hepatitis B Virus genotype D. Complete genome. Retro-transcribing viruses (length 3182 residues).':0.00570345)0.0030:0.00000000)0.0005:0.00000000)0.0000:0.00000000,(('gnl|hbvnuc|JN642163 FT00000 P-D Feature FT:source JN642163 FT00000 P-D of Viruses Hepatitis B Virus genotype D (isolate Leb59). Complete genome. Retro-transcribing viruses (length 3182 residues).':0.00306837,'gnl|hbvnuc|JN642159 FT00000 P-D Feature FT:source JN642159 FT00000 P-D of Viruses Hepatitis B Virus genotype D (isolate Leb52). Complete genome. Retro-transcribing viruses (length 3182 residues).':0.00191586)0.2350:0.00070954,'gnl|hbvnuc|JN040818 FT00000 P-D Feature FT:source JN040818 FT00000 P-D of Viruses Hepatitis B Virus genotype D (isolate 919081). Complete genome. Retro-transcribing viruses (length 3182 residues).':0.00334106)0.0915:0.00093038)0.0000:0.00071057,'gnl|hbvnuc|JN664931 FT00000 P-D Feature FT:source JN664931 FT00000 P-D of Viruses Hepatitis B Virus genotype D (isolate THB6 CHB). Complete genome. Retro-transcribing viruses (length 3182 residues).':0.00427351)0.0000:0.00000000,('gnl|hbvnuc|X80926 FT00000 P-D Feature FT:source X80926 FT00000 P-D of Viruses Hepatitis B Virus genotype D (isolate patient 5). Complete genome. Retro-transcribing viruses (length 3182 residues).':0.00142249,'gnl|hbvnuc|X65258 FT00000 P-D Feature FT:source X65258 FT00000 P-D of Viruses Hepatitis B Virus genotype D (isolate patient CI HBV subtype ayw). Complete genome. Retro-transcribing viruses (length 3182 residues).':0.00929850)0.1515:0.00142248)0.0000:0.00071057)0.0000:0.00000000,((((('gnl|hbvnuc|KP168419 FT00000 P-D Feature FT:source KP168419 FT00000 P-D of Viruses Hepatitis B Virus genotype D (isolate KN109). Complete genome. Retro-transcribing viruses (length 3182 residues).':0.00284868,'gnl|hbvnuc|KX357622 FT00000 P-D Feature FT:source KX357622 FT00000 P-D of Viruses Hepatitis B Virus genotype D (isolate GD104ETH). Complete genome. Retro-transcribing viruses (length 3182 residues).':0.00213541)0.6075:0.00142214,(('gnl|hbvnuc|HQ700458 FT00000 P-D Feature FT:source HQ700458 FT00000 P-D of Viruses Hepatitis B Virus genotype D (isolate D NZL HE35 1997). Complete genome. Retro-transcribing viruses (length 3182 residues).':0.00213371,Petersberg_spades_935:0.00284630)0.2865:0.00000000,(('gnl|hbvnuc|GQ922005 FT00000 P-D Feature FT:source GQ922005 FT00000 P-D of Viruses Hepatitis B Virus genotype D (isolate 2B2894). Complete genome. Retro-transcribing viruses (length 3182 residues).':0.00427915,'gnl|hbvnuc|GQ922003 FT00000 P-D Feature FT:source GQ922003 FT00000 P-D of Viruses Hepatitis B Virus genotype D (isolate 2B3225). Complete genome. Retro-transcribing viruses (length 3182 residues).':0.00356417)0.8050:0.00213422,'gnl|hbvnuc|AB048701 FT00000 P-D Feature FT:source AB048701 FT00000 P-D of Viruses Hepatitis B Virus genotype D. Complete genome. Retro-transcribing viruses (length 3182 residues).':0.00355957)0.0320:0.00000000)0.1765:0.00071056)0.0600:0.00000000,(('gnl|hbvnuc|FJ904438 FT00000 P-D Feature FT:source FJ904438 FT00000 P-D of Viruses Hepatitis B Virus genotype D (isolate B32). Complete genome. Retro-transcribing viruses (length 3182 residues).':0.00284630,'gnl|hbvnuc|FJ904439 FT00000 P-D Feature FT:source FJ904439 FT00000 P-D of Viruses Hepatitis B Virus genotype D (isolate B34). Complete genome. Retro-transcribing viruses (length 3182 residues).':0.00284630)0.1675:0.00000000,('gnl|hbvnuc|FJ904395 FT00000 P-D Feature FT:source FJ904395 FT00000 P-D of Viruses Hepatitis B Virus genotype D (isolate A10a). Complete genome. Retro-transcribing viruses (length 3182 residues).':0.00213764,'gnl|hbvnuc|FJ904433 FT00000 C-D Feature FT:source FJ904433 FT00000 C-D of Viruses Hepatitis B Virus genotype D (isolate B15). Complete genome. Retro-transcribing viruses (length 3182 residues).':0.00714245)0.3890:0.00070766)0.1680:0.00071056)0.0360:0.00000000,('gnl|hbvnuc|KF192832 FT00000 P-D Feature FT:source KF192832 FT00000 P-D of Viruses Hepatitis B Virus genotype D (isolate TP67). Complete genome. Retro-transcribing viruses (length 3182 residues).':0.00071006,'gnl|hbvnuc|KJ470893 FT00000 P-D Feature FT:source KJ470893 FT00000 P-D of Viruses Hepatitis B Virus genotype D (isolate 8118). Complete genome. Retro-transcribing viruses (length 3182 residues).':0.00213524)0.7365:0.00213524)0.0760:0.00142180,(((((('gnl|hbvnuc|JN688713 FT00000 P-D Feature FT:source JN688713 FT00000 P-D of Viruses Hepatitis B Virus genotype D (isolate HBV173). Complete genome. Retro-transcribing viruses (length 3185 residues).':0.00142248,'gnl|hbvnuc|GQ922002 FT00000 P-D Feature FT:source GQ922002 FT00000 P-D of Viruses Hepatitis B Virus genotype D (isolate 1B3624). Complete genome. Retro-transcribing viruses (length 3182 residues).':0.00427692)0.4045:0.00142248,(((('gnl|hbvnuc|KP090181 FT00000 P-D Feature FT:source KP090181 FT00000 P-D of Viruses Hepatitis B Virus genotype D (isolate BR40). Complete genome. Retro-transcribing viruses (length 3182 residues).':0.00213371,'gnl|hbvnuc|KJ647355 FT00000 P-D Feature FT:source KJ647355 FT00000 P-D of Viruses Hepatitis B Virus genotype D (isolate HBV247). Complete genome. Retro-transcribing viruses (length 3182 residues).':0.00355957)0.0230:0.00000000,'gnl|hbvnuc|JN664936 FT00000 P-D Feature FT:source JN664936 FT00000 P-D of Viruses Hepatitis B Virus genotype D (isolate E3529 LC). Complete genome. Retro-transcribing viruses (length 3182 residues).':0.00000000)0.0365:0.00000000,(('gnl|hbvnuc|JN688711 FT00000 P-D Feature FT:source JN688711 FT00000 P-D of Viruses Hepatitis B Virus genotype D (isolate HBV161). Complete genome. Retro-transcribing viruses (length 3182 residues).':0.00929455,'gnl|hbvnuc|DQ486025 FT00000 P-D Feature FT:source DQ486025 FT00000 P-D of Viruses Hepatitis B Virus genotype D (isolate LT12). Complete genome. Retro-transcribing viruses (length 3182 residues).':0.00071073)0.4575:0.00071073,(('gnl|hbvnuc|EU155893 FT00000 P-D Feature FT:source EU155893 FT00000 P-D of Viruses Hepatitis B Virus genotype D (isolate 4). Complete genome. Retro-transcribing viruses (length 3182 residues).':0.00857735,('gnl|hbvnuc|JX470760 FT00000 P-D Feature FT:source JX470760 FT00000 P-D of Viruses Hepatitis B Virus genotype D (isolate H-IDU6). Complete genome. Retro-transcribing viruses (length 3182 residues).':0.00000000,'gnl|hbvnuc|KJ843187 FT00000 P-D Feature FT:source KJ843187 FT00000 P-D of Viruses Hepatitis B Virus genotype D (isolate Ag26). Complete genome. Retro-transcribing viruses (length 3182 residues).':0.00213371)0.8415:0.00142419)0.4060:0.00070886,'gnl|hbvnuc|JN688710 FT00000 P-D Feature FT:source JN688710 FT00000 P-D of Viruses Hepatitis B Virus genotype D (isolate HBV144). Complete genome. Retro-transcribing viruses (length 3182 residues).':0.00498814)0.0005:0.00000000)0.0005:0.00000000)0.0085:0.00000000,(('gnl|hbvnuc|KJ647353 FT00000 P-D Feature FT:source KJ647353 FT00000 P-D of Viruses Hepatitis B Virus genotype D (isolate HBV230). Complete genome. Retro-transcribing viruses (length 3182 residues).':0.00213371,MG585269.1_Hepatitis_B_virus_isolate_NASD24SEQ_partial_genome:0.00142180)0.1085:0.00000000,('gnl|hbvnuc|JN664913 FT00000 P-D Feature FT:source JN664913 FT00000 P-D of Viruses Hepatitis B Virus genotype D (isolate EN01 IC). Complete genome. Retro-transcribing viruses (length 3182 residues).':0.00284630,('gnl|hbvnuc|DQ464174 FT00000 P-D Feature FT:source DQ464174 FT00000 P-D of Viruses Hepatitis B Virus genotype D (isolate LT6). Complete genome. Retro-transcribing viruses (length 3182 residues).':0.00427966,'gnl|hbvnuc|DQ464173 FT00000 P-D Feature FT:source DQ464173 FT00000 P-D of Viruses Hepatitis B Virus genotype D (isolate LT2). Complete genome. Retro-transcribing viruses (length 3182 residues).':0.00213371)0.9525:0.00427966)0.0015:0.00000000)0.0000:0.00000000)0.0060:0.00000000)0.0160:0.00000000,('gnl|hbvnuc|JN688712 FT00000 P-D Feature FT:source JN688712 FT00000 P-D of Viruses Hepatitis B Virus genotype D (isolate HBV163). Complete genome. Retro-transcribing viruses (length 3182 residues).':0.00284834,'gnl|hbvnuc|JN688683 FT00000 P-D Feature FT:source JN688683 FT00000 P-D of Viruses Hepatitis B Virus genotype D (isolate HBV087). Complete genome. Retro-transcribing viruses (length 3182 residues).':0.00142248)0.6190:0.00142248)0.0445:0.00071056,'gnl|hbvnuc|EU594434 FT00000 P-D Feature FT:source EU594434 FT00000 P-D of Viruses Hepatitis B Virus genotype D. Complete genome. Retro-transcribing viruses (length 3182 residues).':0.00284630)0.0040:0.00000000,('gnl|hbvnuc|KU736927 FT00000 P-D Feature FT:source KU736927 FT00000 P-D of Viruses Hepatitis B Virus genotype D (isolate Sudan 20). Complete genome. Retro-transcribing viruses (length 3182 residues).':0.00284749,'gnl|hbvnuc|EU414141 FT00000 P-D Feature FT:source EU414141 FT00000 P-D of Viruses Hepatitis B Virus genotype D. Complete genome. Retro-transcribing viruses (length 3182 residues).':0.00071073)0.3480:0.00071073)0.0100:0.00000000,'gnl|hbvnuc|KF679990 FT00000 P-D Feature FT:source KF679990 FT00000 P-D of Viruses Hepatitis B Virus genotype D (isolate EICI-57). Complete genome. Retro-transcribing viruses (length 3182 residues).':0.00570345)0.0140:0.00071056)0.0010:0.00000000)0.0000:0.00071098)0.0010:0.00000000)0.0110:0.00128652,'gnl|hbvnuc|FJ904422 FT00000 P-D Feature FT:source FJ904422 FT00000 P-D of Viruses Hepatitis B Virus genotype D (isolate A76). Complete genome. Retro-transcribing viruses (length 3182 residues).':0.00084689)0.1320:0.00149529,'gnl|hbvnuc|JF754612 FT00000 P-D Feature FT:source JF754612 FT00000 P-D of Viruses Hepatitis B Virus genotype D (isolate TK148). Complete genome. Retro-transcribing viruses (length 3182 residues).':0.00621654)0.6660:0.00227682,'gnl|hbvnuc|JN664921 FT00000 P-D Feature FT:source JN664921 FT00000 P-D of Viruses Hepatitis B Virus genotype D (isolate EN47 IC). Complete genome. Retro-transcribing viruses (length 3182 residues).':0.00564200)0.4630:0.00264742)0.1950:0.00142021,'gnl|hbvnuc|JN664920 FT00000 P-D Feature FT:source JN664920 FT00000 P-D of Viruses Hepatitis B Virus genotype D (isolate T1903 IC). Complete genome. Retro-transcribing viruses (length 3182 residues).':0.00400609)0.7175:0.00389331)0.1125:0.00141922)0.3585:0.00351605,((('gnl|hbvnuc|AB287315 FT00000 P-B Feature FT:source AB287315 FT00000 P-B of Viruses Hepatitis B Virus genotype B (isolate Alaska419). Complete genome. Retro-transcribing viruses (length 3215 residues).':0.00142180,'gnl|hbvnuc|DQ463791 FT00000 P-B Feature FT:source DQ463791 FT00000 P-B of Viruses Hepatitis B Virus genotype B (isolate 539-16 1979). Complete genome. Retro-transcribing viruses (length 3215 residues).':0.00000000)0.6685:0.00000000,('gnl|hbvnuc|KP659249 FT00000 P-B Feature FT:source KP659249 FT00000 P-B of Viruses Hepatitis B Virus genotype B (isolate Canada-NU389). Complete genome. Retro-transcribing viruses (length 3215 residues).':0.00427709,'gnl|hbvnuc|KP659250 FT00000 P-B Feature FT:source KP659250 FT00000 P-B of Viruses Hepatitis B Virus genotype B (isolate Canada-NU2128). Complete genome. Retro-transcribing viruses (length 3215 residues).':0.00213626)0.4825:0.00070903)0.6825:0.00142170,'gnl|hbvnuc|AB287323 FT00000 P-B Feature FT:source AB287323 FT00000 P-B of Viruses Hepatitis B Virus genotype B (isolate Greenland-4). Complete genome. Retro-transcribing viruses (length 3215 residues).':0.00499301)0.8160:0.00213813)0.1355:0.00070964)0.0755:0.00071098,((((('gnl|hbvnuc|KP148414 FT00000 P-B Feature FT:source KP148414 FT00000 P-B of Viruses Hepatitis B Virus genotype B (isolate H54-2-42). Complete genome. Retro-transcribing viruses (length 3215 residues).':0.00428138,'gnl|hbvnuc|KP148452 FT00000 P-B Feature FT:source KP148452 FT00000 P-B of Viruses Hepatitis B Virus genotype B (isolate Y167-5). Complete genome. Retro-transcribing viruses (length 3215 residues).':0.00571201)0.1330:0.00070476,((('gnl|hbvnuc|GQ924645 FT00000 P-B Feature FT:source GQ924645 FT00000 P-B of Viruses Hepatitis B Virus genotype B (isolate M82). Complete genome. Retro-transcribing viruses (length 3215 residues).':0.01145855,('gnl|hbvnuc|AB219429 FT00000 P-B Feature FT:source AB219429 FT00000 P-B of Viruses Hepatitis B Virus genotype B (isolate Patient 4101 PNN4). Complete genome. Retro-transcribing viruses (length 3215 residues).':0.00356178,'gnl|hbvnuc|AB241117 FT00000 P-B Feature FT:source AB241117 FT00000 P-B of Viruses Hepatitis B Virus genotype B (isolate PhHCC05). Complete genome. Retro-transcribing viruses (length 3215 residues).':0.00142299)0.8195:0.00070766)0.5155:0.00142574,'gnl|hbvnuc|GQ924624 FT00000 P-B Feature FT:source GQ924624 FT00000 P-B of Viruses Hepatitis B Virus genotype B (isolate M42). Complete genome. Retro-transcribing viruses (length 3215 residues).':0.00213490)0.2265:0.00071056,'gnl|hbvnuc|HM011496 FT00000 P-B Feature FT:source HM011496 FT00000 P-B of Viruses Hepatitis B Virus genotype B. Complete genome. Retro-transcribing viruses (length 3215 residues).':0.00142231)0.1575:0.00071073)0.0005:0.00000000,((((((('gnl|hbvnuc|JQ429081 FT00000 P-B Feature FT:source JQ429081 FT00000 P-B of Viruses Hepatitis B Virus genotype B (isolate 09.80.055). Complete genome. Retro-transcribing viruses (length 3218 residues).':0.00213371,'gnl|hbvnuc|KX276830 FT00000 P-B Feature FT:source KX276830 FT00000 P-B of Viruses Hepatitis B Virus genotype B. Complete genome. Retro-transcribing viruses (length 3215 residues).':0.00142180)0.6525:0.00000000,'gnl|hbvnuc|HM011490 FT00000 P-B Feature FT:source HM011490 FT00000 P-B of Viruses Hepatitis B Virus genotype B. Complete genome. Retro-transcribing viruses (length 3215 residues).':0.00000000)0.3660:0.00000000,'gnl|hbvnuc|KX276825 FT00000 P-B Feature FT:source KX276825 FT00000 P-B of Viruses Hepatitis B Virus genotype B. Complete genome. Retro-transcribing viruses (length 3215 residues).':0.00071056)0.5725:0.00000000,'gnl|hbvnuc|KX276821 FT00000 P-B Feature FT:source KX276821 FT00000 P-B of Viruses Hepatitis B Virus genotype B. Complete genome. Retro-transcribing viruses (length 3215 residues).':0.00142180)0.5645:0.00071082,('gnl|hbvnuc|AY800392 FT00000 P-B Feature FT:source AY800392 FT00000 P-B of Viruses Hepatitis B Virus genotype B (isolate ZY041027). Complete genome. Retro-transcribing viruses (length 3215 residues).':0.00284740,((('gnl|hbvnuc|JQ027311 FT00000 P-B Feature FT:source JQ027311 FT00000 P-B of Viruses Hepatitis B Virus genotype B. Complete genome. Retro-transcribing viruses (length 3215 residues).':0.00071056,('gnl|hbvnuc|HM011499 FT00000 P-B Feature FT:source HM011499 FT00000 P-B of Viruses Hepatitis B Virus genotype B. Complete genome. Retro-transcribing viruses (length 3215 residues).':0.00000000,'gnl|hbvnuc|KX276858 FT00000 P-B Feature FT:source KX276858 FT00000 P-B of Viruses Hepatitis B Virus genotype B. Complete genome. Retro-transcribing viruses (length 3215 residues).':0.00000000)0.6680:0.00071056)0.7575:0.00000000,('gnl|hbvnuc|HM011467 FT00000 P-B Feature FT:source HM011467 FT00000 P-B of Viruses Hepatitis B Virus genotype B. Complete genome. Retro-transcribing viruses (length 3212 residues).':0.00285056,'gnl|hbvnuc|JQ027334 FT00000 P-B Feature FT:source JQ027334 FT00000 P-B of Viruses Hepatitis B Virus genotype B. Complete genome. Retro-transcribing viruses (length 3215 residues).':0.00499343)0.2330:0.00070767)0.2780:0.00071073,'gnl|hbvnuc|KX276815 FT00000 P-B Feature FT:source KX276815 FT00000 P-B of Viruses Hepatitis B Virus genotype B. Complete genome. Retro-transcribing viruses (length 3215 residues).':0.00284749)0.2365:0.00071099)0.0310:0.00071090)0.0160:0.00071074,((((('gnl|hbvnuc|AB713528 FT00000 P-B Feature FT:source AB713528 FT00000 P-B of Viruses Hepatitis B Virus genotype B (isolate YOGHhbv44). Complete genome. Retro-transcribing viruses (length 3215 residues).':0.00284749,'gnl|hbvnuc|KX276827 FT00000 P-B Feature FT:source KX276827 FT00000 P-B of Viruses Hepatitis B Virus genotype B. Complete genome. Retro-transcribing viruses (length 3215 residues).':0.00071073)0.4280:0.00071073,('gnl|hbvnuc|KX276817 FT00000 P-B Feature FT:source KX276817 FT00000 P-B of Viruses Hepatitis B Virus genotype B. Complete genome. Retro-transcribing viruses (length 3215 residues).':0.00142180,'gnl|hbvnuc|GQ924641 FT00000 P-B Feature FT:source GQ924641 FT00000 P-B of Viruses Hepatitis B Virus genotype B (isolate M76). Complete genome. Retro-transcribing viruses (length 3215 residues).':0.00355957)0.5325:0.00000000)0.2050:0.00000000,'gnl|hbvnuc|KX276819 FT00000 P-B Feature FT:source KX276819 FT00000 P-B of Viruses Hepatitis B Virus genotype B. Complete genome. Retro-transcribing viruses (length 3215 residues).':0.00142180)0.1990:0.00071148,'gnl|hbvnuc|GQ358137 FT00000 P-B Feature FT:source GQ358137 FT00000 P-B of Viruses Hepatitis B Virus genotype B (isolate LBY001). Complete genome. Retro-transcribing viruses (length 3215 residues).':0.00498909)0.3595:0.00000000,'gnl|hbvnuc|GQ924637 FT00000 P-B Feature FT:source GQ924637 FT00000 P-B of Viruses Hepatitis B Virus genotype B (isolate M69). Complete genome. Retro-transcribing viruses (length 3215 residues).':0.00498782)0.3370:0.00142181)0.0105:0.00071081,(('gnl|hbvnuc|GQ358151 FT00000 P-B Feature FT:source GQ358151 FT00000 P-B of Viruses Hepatitis B Virus genotype B (isolate PAN011). Complete genome. Retro-transcribing viruses (length 3215 residues).':0.00213501,'gnl|hbvnuc|GQ358148 FT00000 P-B Feature FT:source GQ358148 FT00000 P-B of Viruses Hepatitis B Virus genotype B (isolate ALO36). Complete genome. Retro-transcribing viruses (length 3215 residues).':0.00213553)0.6995:0.00213855,'gnl|hbvnuc|GQ924656 FT00000 P-B Feature FT:source GQ924656 FT00000 P-B of Viruses Hepatitis B Virus genotype B (isolate M93). Complete genome. Retro-transcribing viruses (length 3215 residues).':0.00570828)0.0490:0.00070864)0.0080:0.00000000)0.0020:0.00000000,('gnl|hbvnuc|GQ358146 FT00000 P-B Feature FT:source GQ358146 FT00000 P-B of Viruses Hepatitis B Virus genotype B (isolate KDI35). Complete genome. Retro-transcribing viruses (length 3215 residues).':0.00641944,('gnl|hbvnuc|HM011487 FT00000 P-B Feature FT:source HM011487 FT00000 P-B of Viruses Hepatitis B Virus genotype B. Complete genome. Retro-transcribing viruses (length 3215 residues).':0.00355957,('gnl|hbvnuc|GQ924621 FT00000 P-B Feature FT:source GQ924621 FT00000 P-B of Viruses Hepatitis B Virus genotype B (isolate M39). Complete genome. Retro-transcribing viruses (length 3215 residues).':0.00356727,'gnl|hbvnuc|GQ924635 FT00000 P-B Feature FT:source GQ924635 FT00000 P-B of Viruses Hepatitis B Virus genotype B (isolate M67). Complete genome. Retro-transcribing viruses (length 3197 residues).':0.00714555)0.5520:0.00070458)0.4640:0.00000000)0.2035:0.00071056)0.1405:0.00284800,('gnl|hbvnuc|KJ173401 FT00000 P-B Feature FT:source KJ173401 FT00000 P-B of Viruses Hepatitis B Virus genotype B (isolate N09-M(6720A)). Complete genome. Retro-transcribing viruses (length 3215 residues).':0.00213371,'gnl|hbvnuc|KC774370 FT00000 P-B Feature FT:source KC774370 FT00000 P-B of Viruses Hepatitis B Virus genotype B (isolate bur1014). Complete genome. Retro-transcribing viruses (length 3215 residues).':0.00000000)0.9355:0.00142282)0.0525:0.00071048)0.0050:0.00142222,('gnl|hbvnuc|KJ410502 FT00000 P-B Feature FT:source KJ410502 FT00000 P-B of Viruses Hepatitis B Virus genotype B (isolate Occult HK318). Complete genome. Retro-transcribing viruses (length 3215 residues).':0.00071056,((((((('gnl|hbvnuc|AB014366 FT00000 P-B Feature FT:source AB014366 FT00000 P-B of Viruses Hepatitis B Virus genotype B (isolate 07D07HCC). Complete genome. Retro-transcribing viruses (length 3227 residues).':0.00142276,'gnl|hbvnuc|AB106884 FT00000 P-B Feature FT:source AB106884 FT00000 P-B of Viruses Hepatitis B Virus genotype B. Complete genome. Retro-transcribing viruses (length 3215 residues).':0.00427664)0.5145:0.00142248,'gnl|hbvnuc|AB642101 FT00000 P-B Feature FT:source AB642101 FT00000 P-B of Viruses Hepatitis B Virus genotype B (isolate BFJT2009-1). Complete genome. Retro-transcribing viruses (length 3215 residues).':0.00355985)0.0325:0.00000000,('gnl|hbvnuc|AB300371 FT00000 P-B Feature FT:source AB300371 FT00000 P-B of Viruses Hepatitis B Virus genotype B (isolate patient13). Complete genome. Retro-transcribing viruses (length 3227 residues).':0.00427352,('gnl|hbvnuc|AB010289 FT00000 P-B Feature FT:source AB010289 FT00000 P-B of Viruses Hepatitis B Virus genotype B (isolate Yamagata-1). Complete genome. Retro-transcribing viruses (length 3215 residues).':0.00284630,('gnl|hbvnuc|AB931169 FT00000 P-B Feature FT:source AB931169 FT00000 P-B of Viruses Hepatitis B Virus genotype B (isolate C1S HB11-1418). Complete genome. Retro-transcribing viruses (length 3215 residues).':0.00355957,'gnl|hbvnuc|AB073849 FT00000 P-B Feature FT:source AB073849 FT00000 P-B of Viruses Hepatitis B Virus genotype B (isolate HBV-Na101). Complete genome. Retro-transcribing viruses (length 3215 residues).':0.00284630)0.2475:0.00000000)0.1790:0.00000000)0.1230:0.00071028)0.3155:0.00071087,('gnl|hbvnuc|AB828708 FT00000 P-B Feature FT:source AB828708 FT00000 P-B of Viruses Hepatitis B Virus genotype B (isolate HB12-0626). Complete genome. Retro-transcribing viruses (length 3215 residues).':0.00071076,'gnl|hbvnuc|AB642093 FT00000 P-B Feature FT:source AB642093 FT00000 P-B of Viruses Hepatitis B Virus genotype B (isolate BFJT1999-1). Complete genome. Retro-transcribing viruses (length 3215 residues).':0.00142228)0.3470:0.00071073)0.0195:0.00000000,'gnl|hbvnuc|AB073853 FT00000 P-B Feature FT:source AB073853 FT00000 P-B of Viruses Hepatitis B Virus genotype B (isolate HBV-Ry24). Complete genome. Retro-transcribing viruses (length 3215 residues).':0.00213369)0.1190:0.00071059,('gnl|hbvnuc|AB073821 FT00000 P-B Feature FT:source AB073821 FT00000 P-B of Viruses Hepatitis B Virus genotype B (isolate HBV-Chi20). Complete genome. Retro-transcribing viruses (length 3215 residues).':0.00071056,('gnl|hbvnuc|AB900098 FT00000 P-B Feature FT:source AB900098 FT00000 P-B of Viruses Hepatitis B Virus genotype B. Complete genome. Retro-transcribing viruses (length 3215 residues).':0.00071056,'gnl|hbvnuc|AB900107 FT00000 P-B Feature FT:source AB900107 FT00000 P-B of Viruses Hepatitis B Virus genotype B. Complete genome. Retro-transcribing viruses (length 3215 residues).':0.00142180)0.3495:0.00000000)0.1430:0.00000000)0.0945:0.00071073,((((('gnl|hbvnuc|AB212625 FT00000 P-B Feature FT:source AB212625 FT00000 P-B of Viruses Hepatitis B Virus genotype B (isolate VT1026). Complete genome. Retro-transcribing viruses (length 3215 residues).':0.00356110,('gnl|hbvnuc|DQ993684 FT00000 P-B Feature FT:source DQ993684 FT00000 P-B of Viruses Hepatitis B Virus genotype B (isolate patient 336). Complete genome. Retro-transcribing viruses (length 3215 residues).':0.00929455,'gnl|hbvnuc|AB031267 FT00000 P-B Feature FT:source AB031267 FT00000 P-B of Viruses Hepatitis B Virus genotype B (isolate HBV VietF-6). Complete genome. Retro-transcribing viruses (length 3215 residues).':0.00071073)0.7880:0.00071091)0.4810:0.00071073,('gnl|hbvnuc|JQ707737 FT00000 P-B Feature FT:source JQ707737 FT00000 P-B of Viruses Hepatitis B Virus genotype B (isolate S35 12). Complete genome. Retro-transcribing viruses (length 3215 residues).':0.00213371,'gnl|hbvnuc|HQ700546 FT00000 P-B Feature FT:source HQ700546 FT00000 P-B of Viruses Hepatitis B Virus genotype B (isolate BC NC AM263). Complete genome. Retro-transcribing viruses (length 3215 residues).':0.00142180)0.3800:0.00000000)0.0515:0.00000000,'gnl|hbvnuc|GQ924626 FT00000 P-B Feature FT:source GQ924626 FT00000 P-B of Viruses Hepatitis B Virus genotype B (isolate M47). Complete genome. Retro-transcribing viruses (length 3215 residues).':0.00284630)0.4620:0.00071073,'gnl|hbvnuc|AB100695 FT00000 P-B Feature FT:source AB100695 FT00000 P-B of Viruses Hepatitis B Virus genotype B (isolate HBV-VH133). Complete genome. Retro-transcribing viruses (length 3215 residues).':0.00642234)0.5300:0.00070903,'gnl|hbvnuc|AB231909 FT00000 P-B Feature FT:source AB231909 FT00000 P-B of Viruses Hepatitis B Virus genotype B (isolate VH10). Complete genome. Retro-transcribing viruses (length 3215 residues).':0.00857736)0.2025:0.00142470)0.0500:0.00071073)0.0000:0.00000000)0.0000:0.00000000)0.0000:0.00000000,(('gnl|hbvnuc|KP148582 FT00000 P-B Feature FT:source KP148582 FT00000 P-B of Viruses Hepatitis B Virus genotype B (isolate Y300-18). Complete genome. Retro-transcribing viruses (length 3215 residues).':0.00284631,'gnl|hbvnuc|KJ173379 FT00000 P-B Feature FT:source KJ173379 FT00000 P-B of Viruses Hepatitis B Virus genotype B (isolate YY019C(e121)). Complete genome. Retro-transcribing viruses (length 3215 residues).':0.00284631)0.3385:0.00000000,'gnl|hbvnuc|FJ023631 FT00000 P-B Feature FT:source FJ023631 FT00000 P-B of Viruses Hepatitis B Virus genotype B (isolate B2 C04-1213). Complete genome. Retro-transcribing viruses (length 3215 residues).':0.00570346)0.1680:0.00071056)0.0000:0.00071056,((('gnl|hbvnuc|KX276791 FT00000 P-B Feature FT:source KX276791 FT00000 P-B of Viruses Hepatitis B Virus genotype B. Complete genome. Retro-transcribing viruses (length 3215 residues).':0.00213371,'gnl|hbvnuc|HM011483 FT00000 P-B Feature FT:source HM011483 FT00000 P-B of Viruses Hepatitis B Virus genotype B. Complete genome. Retro-transcribing viruses (length 3215 residues).':0.00000000)0.2980:0.00071056,('gnl|hbvnuc|HM011503 FT00000 P-B Feature FT:source HM011503 FT00000 P-B of Viruses Hepatitis B Virus genotype B. Complete genome. Retro-transcribing viruses (length 3215 residues).':0.00142180,('gnl|hbvnuc|KX276807 FT00000 P-B Feature FT:source KX276807 FT00000 P-B of Viruses Hepatitis B Virus genotype B. Complete genome. Retro-transcribing viruses (length 3215 residues).':0.00142180,'gnl|hbvnuc|KX276813 FT00000 P-B Feature FT:source KX276813 FT00000 P-B of Viruses Hepatitis B Virus genotype B. Complete genome. Retro-transcribing viruses (length 3215 residues).':0.00142180)0.3275:0.00000000)0.3790:0.00071056)0.0300:0.00000000,(((('gnl|hbvnuc|JQ027330 FT00000 P-B Feature FT:source JQ027330 FT00000 P-B of Viruses Hepatitis B Virus genotype B. Complete genome. Retro-transcribing viruses (length 3215 residues).':0.00142180,'gnl|hbvnuc|AY206391 FT00000 P-B Feature FT:source AY206391 FT00000 P-B of Viruses Hepatitis B Virus genotype B. Complete genome. Retro-transcribing viruses (length 3215 residues).':0.00071056)0.6815:0.00000000,'gnl|hbvnuc|KX276770 FT00000 P-B Feature FT:source KX276770 FT00000 P-B of Viruses Hepatitis B Virus genotype B. Complete genome. Retro-transcribing viruses (length 3215 residues).':0.00071056)0.5950:0.00000000,'gnl|hbvnuc|JF436921 FT00000 P-B Feature FT:source JF436921 FT00000 P-B of Viruses Hepatitis B Virus genotype B (isolate SZ7). Complete genome. Retro-transcribing viruses (length 3215 residues).':0.00713611)0.3700:0.00142180,('gnl|hbvnuc|KX276794 FT00000 P-B Feature FT:source KX276794 FT00000 P-B of Viruses Hepatitis B Virus genotype B. Complete genome. Retro-transcribing viruses (length 3215 residues).':0.00000000,'gnl|hbvnuc|JQ027313 FT00000 P-B Feature FT:source JQ027313 FT00000 P-B of Viruses Hepatitis B Virus genotype B. Complete genome. Retro-transcribing viruses (length 3215 residues).':0.00000000)0.9455:0.00213371)0.0360:0.00000000)0.0000:0.00000000)0.0000:0.00000000,(('gnl|hbvnuc|HM011466 FT00000 P-B Feature FT:source HM011466 FT00000 P-B of Viruses Hepatitis B Virus genotype B. Complete genome. Retro-transcribing viruses (length 3215 residues).':0.00284631,('gnl|hbvnuc|HM011478 FT00000 P-B Feature FT:source HM011478 FT00000 P-B of Viruses Hepatitis B Virus genotype B. Complete genome. Retro-transcribing viruses (length 3215 residues).':0.00071056,'gnl|hbvnuc|KJ803808 FT00000 P-B Feature FT:source KJ803808 FT00000 P-B of Viruses Hepatitis B Virus genotype B (isolate MY571290). Complete genome. Retro-transcribing viruses (length 3215 residues).':0.00785348)0.2300:0.00000000)0.2295:0.00071056,('gnl|hbvnuc|EU939634 FT00000 P-B Feature FT:source EU939634 FT00000 P-B of Viruses Hepatitis B Virus genotype B (isolate C19). Complete genome. Retro-transcribing viruses (length 3215 residues).':0.00428224,'gnl|hbvnuc|AB555498 FT00000 P-B Feature FT:source AB555498 FT00000 P-B of Viruses Hepatitis B Virus genotype B (isolate HBV-TA41). Complete genome. Retro-transcribing viruses (length 3215 residues).':0.00642921)0.2155:0.00070390)0.0100:0.00000000)0.0000:0.00000000)0.0000:0.00000000,((('gnl|hbvnuc|JQ027312 FT00000 P-B Feature FT:source JQ027312 FT00000 P-B of Viruses Hepatitis B Virus genotype B. Complete genome. Retro-transcribing viruses (length 3239 residues).':0.00142265,'gnl|hbvnuc|EF494381 FT00000 P-B Feature FT:source EF494381 FT00000 P-B of Viruses Hepatitis B Virus genotype B (isolate TW936). Complete genome. Retro-transcribing viruses (length 3215 residues).':0.00213490)0.3480:0.00071039,('gnl|hbvnuc|FJ032342 FT00000 P-B Feature FT:source FJ032342 FT00000 P-B of Viruses Hepatitis B Virus genotype B (isolate S659-2). Complete genome. Retro-transcribing viruses (length 3215 residues).':0.00284800,'gnl|hbvnuc|KX276785 FT00000 P-B Feature FT:source KX276785 FT00000 P-B of Viruses Hepatitis B Virus genotype B. Complete genome. Retro-transcribing viruses (length 3215 residues).':0.00142282)0.3915:0.00071022)0.0415:0.00000000,(('gnl|hbvnuc|EU939678 FT00000 P-B Feature FT:source EU939678 FT00000 P-B of Viruses Hepatitis B Virus genotype B (isolate D106). Complete genome. Retro-transcribing viruses (length 3215 residues).':0.00142333,'gnl|hbvnuc|DQ995804 FT00000 P-B Feature FT:source DQ995804 FT00000 P-B of Viruses Hepatitis B Virus genotype B (isolate C1691-11). Complete genome. Retro-transcribing viruses (length 3215 residues).':0.00499138)0.3180:0.00070971,('gnl|hbvnuc|KJ803805 FT00000 P-B Feature FT:source KJ803805 FT00000 P-B of Viruses Hepatitis B Virus genotype B (isolate MY491666). Complete genome. Retro-transcribing viruses (length 3215 residues).':0.00356246,'gnl|hbvnuc|KX276783 FT00000 P-B Feature FT:source KX276783 FT00000 P-B of Viruses Hepatitis B Virus genotype B. Complete genome. Retro-transcribing viruses (length 3215 residues).':0.00213592)0.2525:0.00070937)0.0105:0.00000000)0.0000:0.00000000)0.0000:0.00000000,(((((('gnl|hbvnuc|KX276800 FT00000 P-B Feature FT:source KX276800 FT00000 P-B of Viruses Hepatitis B Virus genotype B. Complete genome. Retro-transcribing viruses (length 3215 residues).':0.00142282,'gnl|hbvnuc|EU522072 FT00000 P-B Feature FT:source EU522072 FT00000 P-B of Viruses Hepatitis B Virus genotype B (isolate patient 8N). Complete genome. Retro-transcribing viruses (length 3215 residues).':0.00284800)0.4605:0.00071022,(('gnl|hbvnuc|KX276798 FT00000 P-B Feature FT:source KX276798 FT00000 P-B of Viruses Hepatitis B Virus genotype B. Complete genome. Retro-transcribing viruses (length 3215 residues).':0.00142180,(('gnl|hbvnuc|KX276812 FT00000 P-B Feature FT:source KX276812 FT00000 P-B of Viruses Hepatitis B Virus genotype B. Complete genome. Retro-transcribing viruses (length 3215 residues).':0.00284630,'gnl|hbvnuc|GQ924630 FT00000 P-B Feature FT:source GQ924630 FT00000 P-B of Viruses Hepatitis B Virus genotype B (isolate M52). Complete genome. Retro-transcribing viruses (length 3215 residues).':0.00071056)0.2495:0.00000000,('gnl|hbvnuc|HM011482 FT00000 P-B Feature FT:source HM011482 FT00000 P-B of Viruses Hepatitis B Virus genotype B. Complete genome. Retro-transcribing viruses (length 3215 residues).':0.00071073,'gnl|hbvnuc|HM011475 FT00000 P-B Feature FT:source HM011475 FT00000 P-B of Viruses Hepatitis B Virus genotype B. Complete genome. Retro-transcribing viruses (length 3215 residues).':0.00071073)0.6520:0.00071073)0.0880:0.00000000)0.0530:0.00000000,'gnl|hbvnuc|FJ562260 FT00000 P-B Feature FT:source FJ562260 FT00000 P-B of Viruses Hepatitis B Virus genotype B (isolate I107). Complete genome. Retro-transcribing viruses (length 3215 residues).':0.00213371)0.0570:0.00000000)0.0760:0.00000000,(('gnl|hbvnuc|KJ803796 FT00000 P-B Feature FT:source KJ803796 FT00000 P-B of Viruses Hepatitis B Virus genotype B (isolate MY711763). Complete genome. Retro-transcribing viruses (length 3215 residues).':0.00643409,'gnl|hbvnuc|KJ803795 FT00000 P-B Feature FT:source KJ803795 FT00000 P-B of Viruses Hepatitis B Virus genotype B (isolate MY789421). Complete genome. Retro-transcribing viruses (length 3215 residues).':0.00715250)0.4270:0.00356039,'gnl|hbvnuc|FJ386648 FT00000 P-B Feature FT:source FJ386648 FT00000 P-B of Viruses Hepatitis B Virus genotype B (isolate 2419). Complete genome. Retro-transcribing viruses (length 3215 residues).':0.00355957)0.0955:0.00000000)0.0055:0.00071056,('gnl|hbvnuc|KX276796 FT00000 P-B Feature FT:source KX276796 FT00000 P-B of Viruses Hepatitis B Virus genotype B. Complete genome. Retro-transcribing viruses (length 3215 residues).':0.00071073,'gnl|hbvnuc|KX276774 FT00000 P-B Feature FT:source KX276774 FT00000 P-B of Viruses Hepatitis B Virus genotype B. Complete genome. Retro-transcribing viruses (length 3212 residues).':0.00213456)0.4550:0.00071073)0.0015:0.00000000,(('gnl|hbvnuc|KX276792 FT00000 P-B Feature FT:source KX276792 FT00000 P-B of Viruses Hepatitis B Virus genotype B. Complete genome. Retro-transcribing viruses (length 3215 residues).':0.00000000,('gnl|hbvnuc|DQ995802 FT00000 P-B Feature FT:source DQ995802 FT00000 P-B of Viruses Hepatitis B Virus genotype B (isolate H293-16). Complete genome. Retro-transcribing viruses (length 3215 residues).':0.00642508,'gnl|hbvnuc|AY206383 FT00000 P-B Feature FT:source AY206383 FT00000 P-B of Viruses Hepatitis B Virus genotype B. Complete genome. Retro-transcribing viruses (length 3215 residues).':0.00213729)0.3485:0.00070801)0.3310:0.00071056,('gnl|hbvnuc|KX276806 FT00000 P-B Feature FT:source KX276806 FT00000 P-B of Viruses Hepatitis B Virus genotype B. Complete genome. Retro-transcribing viruses (length 3215 residues).':0.00071056,('gnl|hbvnuc|EU158262 FT00000 P-B Feature FT:source EU158262 FT00000 P-B of Viruses Hepatitis B Virus genotype B (isolate G116). Complete genome. Retro-transcribing viruses (length 3215 residues).':0.00207314,'gnl|hbvnuc|EU939677 FT00000 P-B Feature FT:source EU939677 FT00000 P-B of Viruses Hepatitis B Virus genotype B (isolate D95). Complete genome. Retro-transcribing viruses (length 3215 residues).':0.00038546)0.0915:0.00038546)0.0065:0.00000000)0.0005:0.00000000)0.0000:0.00000000,(('gnl|hbvnuc|KX276786 FT00000 P-B Feature FT:source KX276786 FT00000 P-B of Viruses Hepatitis B Virus genotype B. Complete genome. Retro-transcribing viruses (length 3215 residues).':0.00142270,'gnl|hbvnuc|KX276797 FT00000 P-B Feature FT:source KX276797 FT00000 P-B of Viruses Hepatitis B Virus genotype B. Complete genome. Retro-transcribing viruses (length 3215 residues).':0.00213484)0.2760:0.00047357,'gnl|hbvnuc|KX276787 FT00000 P-B Feature FT:source KX276787 FT00000 P-B of Viruses Hepatitis B Virus genotype B. Complete genome. Retro-transcribing viruses (length 3215 residues).':0.00047346)0.2730:0.00047346)0.0000:0.00000000)0.0000:0.00000000,('gnl|hbvnuc|KX276795 FT00000 P-B Feature FT:source KX276795 FT00000 P-B of Viruses Hepatitis B Virus genotype B. Complete genome. Retro-transcribing viruses (length 3215 residues).':0.00000000,('gnl|hbvnuc|KJ790200 FT00000 P-B Feature FT:source KJ790200 FT00000 P-B of Viruses Hepatitis B Virus genotype B (isolate H44). Complete genome. Retro-transcribing viruses (length 3215 residues).':0.00427966,'gnl|hbvnuc|KJ803817 FT00000 P-B Feature FT:source KJ803817 FT00000 P-B of Viruses Hepatitis B Virus genotype B (isolate MY241913). Complete genome. Retro-transcribing viruses (length 3215 residues).':0.00427966)0.3895:0.00070647)0.0150:0.00000000)0.0000:0.00000000,'gnl|hbvnuc|FJ386582 FT00000 P-B Feature FT:source FJ386582 FT00000 P-B of Viruses Hepatitis B Virus genotype B (isolate 1765). Complete genome. Retro-transcribing viruses (length 3215 residues).':0.00142180)0.0000:0.00000000,('gnl|hbvnuc|KU964274 FT00000 P-B Feature FT:source KU964274 FT00000 P-B of Viruses Hepatitis B Virus genotype B (isolate 34 3). Complete genome. Retro-transcribing viruses (length 3221 residues).':0.00071056,('gnl|hbvnuc|JX026879 FT00000 P-B Feature FT:source JX026879 FT00000 P-B of Viruses Hepatitis B Virus genotype B (isolate WY-NJ-17). Complete genome. Retro-transcribing viruses (length 3221 residues).':0.00498814,'gnl|hbvnuc|JN827419 FT00000 P-B Feature FT:source JN827419 FT00000 P-B of Viruses Hepatitis B Virus genotype B (isolate 2539). Complete genome. Retro-transcribing viruses (length 3215 residues).':0.00071056)0.0155:0.00000000)0.0010:0.00000000)0.0000:0.00000000,(('gnl|hbvnuc|KM875420 FT00000 P-B Feature FT:source KM875420 FT00000 P-B of Viruses Hepatitis B Virus genotype B (isolate pt11N). Complete genome. Retro-transcribing viruses (length 3215 residues).':0.00000000,'gnl|hbvnuc|KP406278 FT00000 P-B Feature FT:source KP406278 FT00000 P-B of Viruses Hepatitis B Virus genotype B (isolate S2 24). Complete genome. Retro-transcribing viruses (length 3215 residues).':0.00284630)0.4085:0.00000000,'gnl|hbvnuc|HM011471 FT00000 P-B Feature FT:source HM011471 FT00000 P-B of Viruses Hepatitis B Virus genotype B. Complete genome. Retro-transcribing viruses (length 3215 residues).':0.00142180)0.6290:0.00071056,(('gnl|hbvnuc|KX276772 FT00000 P-B Feature FT:source KX276772 FT00000 P-B of Viruses Hepatitis B Virus genotype B. Complete genome. Retro-transcribing viruses (length 3215 residues).':0.00071056,'gnl|hbvnuc|HM011476 FT00000 P-B Feature FT:source HM011476 FT00000 P-B of Viruses Hepatitis B Virus genotype B. Complete genome. Retro-transcribing viruses (length 3215 residues).':0.00213371)0.0385:0.00000000,('gnl|hbvnuc|KU964383 FT00000 P-B Feature FT:source KU964383 FT00000 P-B of Viruses Hepatitis B Virus genotype B (isolate 31 5). Complete genome. Retro-transcribing viruses (length 3215 residues).':0.00284630,'gnl|hbvnuc|JX661471 FT00000 P-B Feature FT:source JX661471 FT00000 P-B of Viruses Hepatitis B Virus genotype B (isolate SH1202-B1). Complete genome. Retro-transcribing viruses (length 3215 residues).':0.00071056)0.0365:0.00000000)0.0025:0.00000000);
