# Supplementary material for: Neolithic and medieval virus genomes reveal complex evolution of hepatitis B
Source: eLife. 2018 May 10;7:e36666. doi: 10.7554/eLife.36666 (PMC6008052; doi:10.7554/eLife.36666)
Supplement: Figure 2—source data 4. [file elife-36666-fig2-data4.txt]

(((((((((((((((((((((((((((('gnl|hbvnuc|EU306725 FT00000 P-C Feature FT:source EU306725 FT00000 P-C of Viruses Hepatitis B Virus genotype C. Complete genome. Retro-transcribing viruses (length 3254 residues).':0.00271831,((((((('gnl|hbvnuc|AB014371 FT00000 P-C Feature FT:source AB014371 FT00000 P-C of Viruses Hepatitis B Virus genotype C (isolate 12D12HCC). Complete genome. Retro-transcribing viruses (length 3221 residues).':0.00068654,('gnl|hbvnuc|AB670285 FT00000 P-C Feature FT:source AB670285 FT00000 P-C of Viruses Hepatitis B Virus genotype C (isolate Non-HCC pt No.12). Complete genome. Retro-transcribing viruses (length 3194 residues).':0.00213504,JN315779.1_Korea_Mumie_330:0.00142453)0.3866:0.00002369)0.1162:0.00007691,'gnl|hbvnuc|AY641559 FT00000 P-C Feature FT:source AY641559 FT00000 P-C of Viruses Hepatitis B Virus genotype C (isolate He53). Complete genome. Retro-transcribing viruses (length 3215 residues).':0.00205951)0.0370:0.00011821,('gnl|hbvnuc|JF828925 FT00000 P-C Feature FT:source JF828925 FT00000 P-C of Viruses Hepatitis B Virus genotype C (isolate ES71-5). Complete genome. Retro-transcribing viruses (length 3215 residues).':0.00169676,'gnl|hbvnuc|AB367392 FT00000 P-C Feature FT:source AB367392 FT00000 P-C of Viruses Hepatitis B Virus genotype C (isolate LAMr Pt. 1). Complete genome. Retro-transcribing viruses (length 3215 residues).':0.00257676)0.4293:0.00059633)0.0069:0.00018018,('gnl|hbvnuc|AB176642 FT00000 P-C Feature FT:source AB176642 FT00000 P-C of Viruses Hepatitis B Virus genotype C (isolate HBV-115). Complete genome. Retro-transcribing viruses (length 3215 residues).':0.00285508,'gnl|hbvnuc|AY641563 FT00000 P-C Feature FT:source AY641563 FT00000 P-C of Viruses Hepatitis B Virus genotype C (isolate He52). Complete genome. Retro-transcribing viruses (length 3200 residues).':0.00213306)0.4352:0.00089325)0.0014:0.00009999,('gnl|hbvnuc|EU939568 FT00000 P-C Feature FT:source EU939568 FT00000 P-C of Viruses Hepatitis B Virus genotype C (isolate C93). Complete genome. Retro-transcribing viruses (length 3215 residues).':0.00747419,'gnl|hbvnuc|KR013859 FT00000 P-C Feature FT:source KR013859 FT00000 P-C of Viruses Hepatitis B Virus genotype C. Complete genome. Retro-transcribing viruses (length 3215 residues).':0.00181606)0.4302:0.00115829)0.0007:0.00014323,(('gnl|hbvnuc|DQ890381 FT00000 P-C Feature FT:source DQ890381 FT00000 P-C of Viruses Hepatitis B Virus genotype C. Complete genome. Retro-transcribing viruses (length 3221 residues).':0.00586912,'gnl|hbvnuc|AB367420 FT00000 P-C Feature FT:source AB367420 FT00000 P-C of Viruses Hepatitis B Virus genotype C (isolate LAMr Pt. 29). Complete genome. Retro-transcribing viruses (length 3215 residues).':0.00486068)0.2029:0.00023565,('gnl|hbvnuc|AB111120 FT00000 P-C Feature FT:source AB111120 FT00000 P-C of Viruses Hepatitis B Virus genotype C. Complete genome. Retro-transcribing viruses (length 3215 residues).':0.00093459,'gnl|hbvnuc|FJ787452 FT00000 P-C Feature FT:source FJ787452 FT00000 P-C of Viruses Hepatitis B Virus genotype C (isolate S955-2). Complete genome. Retro-transcribing viruses (length 3215 residues).':0.00333893)0.3348:0.00083507)0.0428:0.00048989)0.0000:0.00010626,((((('gnl|hbvnuc|GQ475321 FT00000 P-C Feature FT:source GQ475321 FT00000 P-C of Viruses Hepatitis B Virus genotype C (isolate KOR17CHB). Complete genome. Retro-transcribing viruses (length 3215 residues).':0.00183468,'gnl|hbvnuc|D23682 FT00000 P-C Feature FT:source D23682 FT00000 P-C of Viruses Hepatitis B Virus genotype C (isolate B5-HBVKO1). Complete genome. Retro-transcribing viruses (length 3215 residues).':0.00172489)0.4737:0.00059219,('gnl|hbvnuc|AB697502 FT00000 P-C Feature FT:source AB697502 FT00000 P-C of Viruses Hepatitis B Virus genotype C (isolate No20). Complete genome. Retro-transcribing viruses (length 3215 residues).':0.00199859,(('gnl|hbvnuc|JQ040132 FT00000 P-C Feature FT:source JQ040132 FT00000 P-C of Viruses Hepatitis B Virus genotype C (isolate 144). Complete genome. Retro-transcribing viruses (length 3215 residues).':0.00336177,'gnl|hbvnuc|KU964358 FT00000 P-C Feature FT:source KU964358 FT00000 P-C of Viruses Hepatitis B Virus genotype C (isolate 39 10). Complete genome. Retro-transcribing viruses (length 3215 residues).':0.00234168)0.2467:0.00055685,(('gnl|hbvnuc|FJ386626 FT00000 P-C Feature FT:source FJ386626 FT00000 P-C of Viruses Hepatitis B Virus genotype C (isolate 2205). Complete genome. Retro-transcribing viruses (length 3215 residues).':0.01075131,'gnl|hbvnuc|AB198079 FT00000 P-C Feature FT:source AB198079 FT00000 P-C of Viruses Hepatitis B Virus genotype C. Complete genome. Retro-transcribing viruses (length 3215 residues).':0.00000000)0.1886:0.00001335,'gnl|hbvnuc|FJ899783 FT00000 P-C Feature FT:source FJ899783 FT00000 P-C of Viruses Hepatitis B Virus genotype C (isolate C207-1). Complete genome. Retro-transcribing viruses (length 3212 residues).':0.00285350)0.1213:0.00016071)0.0132:0.00013627)0.0097:0.00012251)0.0212:0.00047168,('gnl|hbvnuc|EU939539 FT00000 P-C Feature FT:source EU939539 FT00000 P-C of Viruses Hepatitis B Virus genotype C (isolate C22). Complete genome. Retro-transcribing viruses (length 3215 residues).':0.00275008,('gnl|hbvnuc|AB697510 FT00000 P-C Feature FT:source AB697510 FT00000 P-C of Viruses Hepatitis B Virus genotype C (isolate No33). Complete genome. Retro-transcribing viruses (length 3215 residues).':0.00363358,'gnl|hbvnuc|AB670263 FT00000 P-C Feature FT:source AB670263 FT00000 P-C of Viruses Hepatitis B Virus genotype C (isolate HCC pt No.27). Complete genome. Retro-transcribing viruses (length 3215 residues).':0.00278586)0.1752:0.00010165)0.1272:0.00024438)0.0000:0.00008573,(('gnl|hbvnuc|GQ377586 FT00000 P-C Feature FT:source GQ377586 FT00000 P-C of Viruses Hepatitis B Virus genotype C (isolate J135). Complete genome. Retro-transcribing viruses (length 3215 residues).':0.00280625,'gnl|hbvnuc|EU939597 FT00000 P-C Feature FT:source EU939597 FT00000 P-C of Viruses Hepatitis B Virus genotype C (isolate C151). Complete genome. Retro-transcribing viruses (length 3215 residues).':0.00218189)0.0603:0.00007653,('gnl|hbvnuc|AB195931 FT00000 P-C Feature FT:source AB195931 FT00000 P-C of Viruses Hepatitis B Virus genotype C. Complete genome. Retro-transcribing viruses (length 3215 residues).':0.00118486,('gnl|hbvnuc|AB113878 FT00000 P-C Feature FT:source AB113878 FT00000 P-C of Viruses Hepatitis B Virus genotype C. Complete genome. Retro-transcribing viruses (length 3215 residues).':0.00071090,'gnl|hbvnuc|AB195930 FT00000 P-C Feature FT:source AB195930 FT00000 P-C of Viruses Hepatitis B Virus genotype C. Complete genome. Retro-transcribing viruses (length 3215 residues).':0.00071090)0.7324:0.00023795)0.4309:0.00063623)0.1063:0.00024919)0.0004:0.00016494,('gnl|hbvnuc|KC774226 FT00000 P-C Feature FT:source KC774226 FT00000 P-C of Viruses Hepatitis B Virus genotype C (isolate clz2194). Complete genome. Retro-transcribing viruses (length 3215 residues).':0.01234137,'gnl|hbvnuc|KC774240 FT00000 P-C Feature FT:source KC774240 FT00000 P-C of Viruses Hepatitis B Virus genotype C (isolate cur1066). Complete genome. Retro-transcribing viruses (length 3215 residues).':0.01293787)0.9928:0.00809949)0.0005:0.00014925)0.0000:0.00035547)0.0000:0.00014475,'gnl|hbvnuc|HQ700517 FT00000 P-C Feature FT:source HQ700517 FT00000 P-C of Viruses Hepatitis B Virus genotype C (isolate C PNG D058A 2005). Complete genome. Retro-transcribing viruses (length 3197 residues).':0.00349500)0.0000:0.00007212,('gnl|hbvnuc|KU964236 FT00000 P-C Feature FT:source KU964236 FT00000 P-C of Viruses Hepatitis B Virus genotype C (isolate 30 8). Complete genome. Retro-transcribing viruses (length 3215 residues).':0.00796075,'gnl|hbvnuc|KC774352 FT00000 P-C Feature FT:source KC774352 FT00000 P-C of Viruses Hepatitis B Virus genotype C (isolate cyc1042). Complete genome. Retro-transcribing viruses (length 3215 residues).':0.00493355)0.0043:0.00031479)0.0000:0.00021853,(((('gnl|hbvnuc|KT364751 FT00000 P-C Feature FT:source KT364751 FT00000 P-C of Viruses Hepatitis B Virus genotype C (isolate HN-47). Complete genome. Retro-transcribing viruses (length 3215 residues).':0.00133919,'gnl|hbvnuc|KC774302 FT00000 P-C Feature FT:source KC774302 FT00000 P-C of Viruses Hepatitis B Virus genotype C (isolate cxa1650). Complete genome. Retro-transcribing viruses (length 3215 residues).':0.00150711)0.6128:0.00147351,'gnl|hbvnuc|KC774297 FT00000 P-C Feature FT:source KC774297 FT00000 P-C of Viruses Hepatitis B Virus genotype C (isolate cxa1580). Complete genome. Retro-transcribing viruses (length 3215 residues).':0.00280679)0.1567:0.00059748,'gnl|hbvnuc|KC774238 FT00000 P-C Feature FT:source KC774238 FT00000 P-C of Viruses Hepatitis B Virus genotype C (isolate cur1052). Complete genome. Retro-transcribing viruses (length 3215 residues).':0.00225424)0.0495:0.00051461,'gnl|hbvnuc|GQ358158 FT00000 C-C Feature FT:source GQ358158 FT00000 C-C of Viruses Hepatitis B Virus genotype C (isolate M154). Complete genome. Retro-transcribing viruses (length 3215 residues).':0.00269528)0.0243:0.00038626)0.0000:0.00009413,'gnl|hbvnuc|DQ089795 FT00000 P-C Feature FT:source DQ089795 FT00000 P-C of Viruses Hepatitis B Virus genotype C (isolate HK1465). Complete genome. Retro-transcribing viruses (length 3218 residues).':0.00315094)0.0000:0.00039675,(('gnl|hbvnuc|KC774180 FT00000 P-C Feature FT:source KC774180 FT00000 P-C of Viruses Hepatitis B Virus genotype C (isolate clz1002). Complete genome. Retro-transcribing viruses (length 3215 residues).':0.00392022,((('gnl|hbvnuc|KC774214 FT00000 P-C Feature FT:source KC774214 FT00000 P-C of Viruses Hepatitis B Virus genotype C (isolate clz2124). Complete genome. Retro-transcribing viruses (length 3215 residues).':0.00894133,'gnl|hbvnuc|KC774196 FT00000 P-C Feature FT:source KC774196 FT00000 P-C of Viruses Hepatitis B Virus genotype C (isolate clz2015). Complete genome. Retro-transcribing viruses (length 3215 residues).':0.00830081)0.2757:0.00054730,('gnl|hbvnuc|KC774351 FT00000 P-C Feature FT:source KC774351 FT00000 P-C of Viruses Hepatitis B Virus genotype C (isolate cyc1031). Complete genome. Retro-transcribing viruses (length 3215 residues).':0.02044620,'gnl|hbvnuc|KC774357 FT00000 P-C Feature FT:source KC774357 FT00000 P-C of Viruses Hepatitis B Virus genotype C (isolate cyc1081). Complete genome. Retro-transcribing viruses (length 3215 residues).':0.00925348)0.3164:0.00127956)0.0630:0.00012048,'gnl|hbvnuc|KC774244 FT00000 P-C Feature FT:source KC774244 FT00000 P-C of Viruses Hepatitis B Virus genotype C (isolate cww1012). Complete genome. Retro-transcribing viruses (length 3215 residues).':0.00376404)0.0866:0.00046009)0.0570:0.00036128,'gnl|hbvnuc|FJ386601 FT00000 P-C Feature FT:source FJ386601 FT00000 P-C of Viruses Hepatitis B Virus genotype C (isolate 1912). Complete genome. Retro-transcribing viruses (length 3215 residues).':0.00604569)0.0423:0.00059196)0.0000:0.00022600,('gnl|hbvnuc|HM011479 FT00000 P-C Feature FT:source HM011479 FT00000 P-C of Viruses Hepatitis B Virus genotype C. Complete genome. Retro-transcribing viruses (length 3215 residues).':0.00099424,(((('gnl|hbvnuc|AB670295 FT00000 P-C Feature FT:source AB670295 FT00000 P-C of Viruses Hepatitis B Virus genotype C (isolate Non-HCC pt No.22). Complete genome. Retro-transcribing viruses (length 3215 residues).':0.00066229,'gnl|hbvnuc|AB300361 FT00000 P-C Feature FT:source AB300361 FT00000 P-C of Viruses Hepatitis B Virus genotype C (isolate patient3). Complete genome. Retro-transcribing viruses (length 3215 residues).':0.00575715)0.2357:0.00037325,('gnl|hbvnuc|AB670259 FT00000 P-C Feature FT:source AB670259 FT00000 P-C of Viruses Hepatitis B Virus genotype C (isolate HCC pt No.23). Complete genome. Retro-transcribing viruses (length 3215 residues).':0.00486534,'gnl|hbvnuc|AB670298 FT00000 P-C Feature FT:source AB670298 FT00000 P-C of Viruses Hepatitis B Virus genotype C (isolate Non-HCC pt No.25). Complete genome. Retro-transcribing viruses (length 3215 residues).':0.00298814)0.4173:0.00070966)0.0304:0.00045638,'gnl|hbvnuc|KU964045 FT00000 P-C Feature FT:source KU964045 FT00000 P-C of Viruses Hepatitis B Virus genotype C (isolate 17 12). Complete genome. Retro-transcribing viruses (length 3215 residues).':0.00185663)0.0460:0.00093818,'gnl|hbvnuc|FJ899767 FT00000 P-C Feature FT:source FJ899767 FT00000 P-C of Viruses Hepatitis B Virus genotype C (isolate C26-2). Complete genome. Retro-transcribing viruses (length 3215 residues).':0.00352564)0.0040:0.00029155)0.0003:0.00012105)0.0000:0.00023091,((((((((('gnl|hbvnuc|AY167091 FT00000 P-C Feature FT:source AY167091 FT00000 P-C of Viruses Hepatitis B Virus genotype C (isolate Ic). Complete genome. Retro-transcribing viruses (length 3230 residues).':0.00217125,'gnl|hbvnuc|KJ803777 FT00000 P-C Feature FT:source KJ803777 FT00000 P-C of Viruses Hepatitis B Virus genotype C (isolate MY772684). Complete genome. Retro-transcribing viruses (length 3215 residues).':0.00568223)0.3251:0.00072097,((('gnl|hbvnuc|AB900109 FT00000 P-C Feature FT:source AB900109 FT00000 P-C of Viruses Hepatitis B Virus genotype C. Complete genome. Retro-transcribing viruses (length 3215 residues).':0.00074889,('gnl|hbvnuc|AB900113 FT00000 P-C Feature FT:source AB900113 FT00000 P-C of Viruses Hepatitis B Virus genotype C. Complete genome. Retro-transcribing viruses (length 3215 residues).':0.00350546,'gnl|hbvnuc|AB931170 FT00000 P-C Feature FT:source AB931170 FT00000 P-C of Viruses Hepatitis B Virus genotype C (isolate C2P HB11-0921). Complete genome. Retro-transcribing viruses (length 3215 residues).':0.00005411)0.7130:0.00067630)0.9350:0.00200323,'gnl|hbvnuc|AY206386 FT00000 P-C Feature FT:source AY206386 FT00000 P-C of Viruses Hepatitis B Virus genotype C. Complete genome. Retro-transcribing viruses (length 3215 residues).':0.00156279)0.3624:0.00060227,'gnl|hbvnuc|DQ089802 FT00000 P-C Feature FT:source DQ089802 FT00000 P-C of Viruses Hepatitis B Virus genotype C (isolate HK1371). Complete genome. Retro-transcribing viruses (length 3215 residues).':0.00296604)0.1717:0.00026801)0.1061:0.00009229,'gnl|hbvnuc|AB670258 FT00000 P-C Feature FT:source AB670258 FT00000 P-C of Viruses Hepatitis B Virus genotype C (isolate HCC pt No.22). Complete genome. Retro-transcribing viruses (length 3215 residues).':0.00293839)0.0187:0.00031620,'gnl|hbvnuc|EU522071 FT00000 P-C Feature FT:source EU522071 FT00000 P-C of Viruses Hepatitis B Virus genotype C (isolate patient 7T). Complete genome. Retro-transcribing viruses (length 3194 residues).':0.00417244)0.0108:0.00007372,'gnl|hbvnuc|KX276836 FT00000 P-C Feature FT:source KX276836 FT00000 P-C of Viruses Hepatitis B Virus genotype C. Complete genome. Retro-transcribing viruses (length 3215 residues).':0.00286663)0.0260:0.00044682,'gnl|hbvnuc|AB115417 FT00000 P-C Feature FT:source AB115417 FT00000 P-C of Viruses Hepatitis B Virus genotype C (isolate HBV-O47). Complete genome. Retro-transcribing viruses (length 3215 residues).':0.01145664)0.0768:0.00037341,(('gnl|hbvnuc|KJ803809 FT00000 P-C Feature FT:source KJ803809 FT00000 P-C of Viruses Hepatitis B Virus genotype C (isolate MY571524). Complete genome. Retro-transcribing viruses (length 3215 residues).':0.00686328,'gnl|hbvnuc|FJ386644 FT00000 P-C Feature FT:source FJ386644 FT00000 P-C of Viruses Hepatitis B Virus genotype C (isolate S737). Complete genome. Retro-transcribing viruses (length 3215 residues).':0.00458733)0.4399:0.00224666,('gnl|hbvnuc|AP011106 FT00000 P-C Feature FT:source AP011106 FT00000 P-C of Viruses Hepatitis B Virus genotype C. Complete genome. Retro-transcribing viruses (length 3215 residues).':0.00107731,'gnl|hbvnuc|KX276855 FT00000 P-C Feature FT:source KX276855 FT00000 P-C of Viruses Hepatitis B Virus genotype C. Complete genome. Retro-transcribing viruses (length 3215 residues).':0.00034449)0.9952:0.00602024)0.0454:0.00063039)0.0007:0.00036231,('gnl|hbvnuc|AB049610 FT00000 P-C Feature FT:source AB049610 FT00000 P-C of Viruses Hepatitis B Virus genotype C (isolate HBV AN29). Complete genome. Retro-transcribing viruses (length 3215 residues).':0.00296929,'gnl|hbvnuc|EU670263 FT00000 P-C Feature FT:source EU670263 FT00000 P-C of Viruses Hepatitis B Virus genotype C (isolate ph105). Complete genome. Retro-transcribing viruses (length 3215 residues).':0.00488418)0.2833:0.00055538)0.0001:0.00049840,((('gnl|hbvnuc|AP011099 FT00000 P-C Feature FT:source AP011099 FT00000 P-C of Viruses Hepatitis B Virus genotype C. Complete genome. Retro-transcribing viruses (length 3215 residues).':0.00498211,'gnl|hbvnuc|JN827415 FT00000 P-C Feature FT:source JN827415 FT00000 P-C of Viruses Hepatitis B Virus genotype C (isolate 0032). Complete genome. Retro-transcribing viruses (length 3215 residues).':0.00215400)0.4543:0.00053629,'gnl|hbvnuc|KR013871 FT00000 P-C Feature FT:source KR013871 FT00000 P-C of Viruses Hepatitis B Virus genotype C. Complete genome. Retro-transcribing viruses (length 3215 residues).':0.00662579)0.6105:0.00072389,'gnl|hbvnuc|KJ803790 FT00000 P-C Feature FT:source KJ803790 FT00000 P-C of Viruses Hepatitis B Virus genotype C (isolate MY853912). Complete genome. Retro-transcribing viruses (length 3215 residues).':0.01224506)0.8495:0.00355456)0.0013:0.00064871)0.0025:0.00048617,((('gnl|hbvnuc|JQ429078 FT00000 P-C Feature FT:source JQ429078 FT00000 P-C of Viruses Hepatitis B Virus genotype C (isolate 08.40.117). Complete genome. Retro-transcribing viruses (length 3239 residues).':0.00290506,'gnl|hbvnuc|KX276850 FT00000 P-C Feature FT:source KX276850 FT00000 P-C of Viruses Hepatitis B Virus genotype C. Complete genome. Retro-transcribing viruses (length 3215 residues).':0.00208308)0.1886:0.00149417,(((((((((((((((('gnl|hbvnuc|KX276846 FT00000 P-C Feature FT:source KX276846 FT00000 P-C of Viruses Hepatitis B Virus genotype C. Complete genome. Retro-transcribing viruses (length 3221 residues).':0.00264768,'gnl|hbvnuc|HM011488 FT00000 P-C Feature FT:source HM011488 FT00000 P-C of Viruses Hepatitis B Virus genotype C. Complete genome. Retro-transcribing viruses (length 3215 residues).':0.00091189)0.1297:0.00021014,'gnl|hbvnuc|JQ027324 FT00000 P-C Feature FT:source JQ027324 FT00000 P-C of Viruses Hepatitis B Virus genotype C. Complete genome. Retro-transcribing viruses (length 3215 residues).':0.00371387)0.2187:0.00030131,('gnl|hbvnuc|AB112063 FT00000 P-C Feature FT:source AB112063 FT00000 P-C of Viruses Hepatitis B Virus genotype C (isolate HBV-VT101). Complete genome. Retro-transcribing viruses (length 3215 residues).':0.00577548,'gnl|hbvnuc|JX870000 FT00000 P-C Feature FT:source JX870000 FT00000 P-C of Viruses Hepatitis B Virus genotype C (isolate 245). Complete genome. Retro-transcribing viruses (length 3215 residues).':0.00064396)0.4346:0.00059958)0.0999:0.00041478,'gnl|hbvnuc|KR013837 FT00000 P-C Feature FT:source KR013837 FT00000 P-C of Viruses Hepatitis B Virus genotype C. Complete genome. Retro-transcribing viruses (length 3215 residues).':0.00530722)0.0272:0.00042316,'gnl|hbvnuc|KJ410515 FT00000 P-C Feature FT:source KJ410515 FT00000 P-C of Viruses Hepatitis B Virus genotype C (isolate Occult HK319). Complete genome. Retro-transcribing viruses (length 3215 residues).':0.00530215)0.0104:0.00022937,'gnl|hbvnuc|DQ089788 FT00000 P-C Feature FT:source DQ089788 FT00000 P-C of Viruses Hepatitis B Virus genotype C (isolate HK820). Complete genome. Retro-transcribing viruses (length 3215 residues).':0.00185656)0.0017:0.00025515,('gnl|hbvnuc|JX507211 FT00000 P-C Feature FT:source JX507211 FT00000 P-C of Viruses Hepatitis B Virus genotype C (isolate 30). Complete genome. Retro-transcribing viruses (length 3215 residues).':0.00308406,((('gnl|hbvnuc|KX276853 FT00000 P-C Feature FT:source KX276853 FT00000 P-C of Viruses Hepatitis B Virus genotype C. Complete genome. Retro-transcribing viruses (length 3215 residues).':0.00139423,'gnl|hbvnuc|DQ089777 FT00000 P-C Feature FT:source DQ089777 FT00000 P-C of Viruses Hepatitis B Virus genotype C (isolate HK1159). Complete genome. Retro-transcribing viruses (length 3215 residues).':0.00073948)0.2896:0.00006228,'gnl|hbvnuc|KX276841 FT00000 P-C Feature FT:source KX276841 FT00000 P-C of Viruses Hepatitis B Virus genotype C. Complete genome. Retro-transcribing viruses (length 3215 residues).':0.00493231)0.3037:0.00027928,'gnl|hbvnuc|DQ089785 FT00000 P-C Feature FT:source DQ089785 FT00000 P-C of Viruses Hepatitis B Virus genotype C (isolate HK1386). Complete genome. Retro-transcribing viruses (length 3215 residues).':0.00329117)0.2468:0.00048400)0.1813:0.00053013)0.0065:0.00060882,(('gnl|hbvnuc|KJ803826 FT00000 P-C Feature FT:source KJ803826 FT00000 P-C of Viruses Hepatitis B Virus genotype C (isolate MY491357). Complete genome. Retro-transcribing viruses (length 3215 residues).':0.00410594,'gnl|hbvnuc|DQ089768 FT00000 P-C Feature FT:source DQ089768 FT00000 P-C of Viruses Hepatitis B Virus genotype C (isolate HK1814). Complete genome. Retro-transcribing viruses (length 3215 residues).':0.00374753)0.0035:0.00076519,'gnl|hbvnuc|KF214670 FT00000 P-C Feature FT:source KF214670 FT00000 P-C of Viruses Hepatitis B Virus genotype C (isolate IND-2010-20). Complete genome. Retro-transcribing viruses (length 3215 residues).':0.00423965)0.0024:0.00041175)0.0092:0.00042754,'gnl|hbvnuc|KJ803779 FT00000 P-C Feature FT:source KJ803779 FT00000 P-C of Viruses Hepatitis B Virus genotype C (isolate MY814443). Complete genome. Retro-transcribing viruses (length 3215 residues).':0.01498721)0.0786:0.00057049,'gnl|hbvnuc|KJ410496 FT00000 P-C Feature FT:source KJ410496 FT00000 P-C of Viruses Hepatitis B Virus genotype C (isolate HK1095). Complete genome. Retro-transcribing viruses (length 3215 residues).':0.00209106)0.0106:0.00052371,('gnl|hbvnuc|KJ410494 FT00000 P-C Feature FT:source KJ410494 FT00000 P-C of Viruses Hepatitis B Virus genotype C (isolate HK1100). Complete genome. Retro-transcribing viruses (length 3215 residues).':0.00418450,'gnl|hbvnuc|KF214673 FT00000 P-C Feature FT:source KF214673 FT00000 P-C of Viruses Hepatitis B Virus genotype C (isolate IND-2009-17). Complete genome. Retro-transcribing viruses (length 3215 residues).':0.00438702)0.3234:0.00073702)0.0117:0.00017709,'gnl|hbvnuc|KJ803823 FT00000 P-C Feature FT:source KJ803823 FT00000 P-C of Viruses Hepatitis B Virus genotype C (isolate MY342396). Complete genome. Retro-transcribing viruses (length 3215 residues).':0.00831296)0.0202:0.00044520,'gnl|hbvnuc|JN827421 FT00000 P-C Feature FT:source JN827421 FT00000 P-C of Viruses Hepatitis B Virus genotype C (isolate 5205). Complete genome. Retro-transcribing viruses (length 3215 residues).':0.00389243)0.0047:0.00016997,'gnl|hbvnuc|DQ089790 FT00000 P-C Feature FT:source DQ089790 FT00000 P-C of Viruses Hepatitis B Virus genotype C (isolate HK1248). Complete genome. Retro-transcribing viruses (length 3215 residues).':0.00664329)0.0264:0.00040135,((('gnl|hbvnuc|JQ801498 FT00000 P-C Feature FT:source JQ801498 FT00000 P-C of Viruses Hepatitis B Virus genotype C (isolate CONTROL5). Complete genome. Retro-transcribing viruses (length 3221 residues).':0.00270685,'gnl|hbvnuc|AB112472 FT00000 P-C Feature FT:source AB112472 FT00000 P-C of Viruses Hepatitis B Virus genotype C (isolate HBV-TH124). Complete genome. Retro-transcribing viruses (length 3215 residues).':0.00730284)0.1465:0.00035332,(((((('gnl|hbvnuc|JQ027317 FT00000 P-C Feature FT:source JQ027317 FT00000 P-C of Viruses Hepatitis B Virus genotype C. Complete genome. Retro-transcribing viruses (length 3215 residues).':0.00068698,'gnl|hbvnuc|AB074047 FT00000 P-C Feature FT:source AB074047 FT00000 P-C of Viruses Hepatitis B Virus genotype C (isolate HBV-Th11). Complete genome. Retro-transcribing viruses (length 3212 residues).':0.00573246)0.3900:0.00002666,'gnl|hbvnuc|KX276848 FT00000 P-C Feature FT:source KX276848 FT00000 P-C of Viruses Hepatitis B Virus genotype C. Complete genome. Retro-transcribing viruses (length 3215 residues).':0.00068424)0.3917:0.00017191,'gnl|hbvnuc|KJ803766 FT00000 P-C Feature FT:source KJ803766 FT00000 P-C of Viruses Hepatitis B Virus genotype C (isolate MY5113). Complete genome. Retro-transcribing viruses (length 3215 residues).':0.00196587)0.2436:0.00059851,'gnl|hbvnuc|DQ089804 FT00000 P-C Feature FT:source DQ089804 FT00000 P-C of Viruses Hepatitis B Virus genotype C (isolate HK262). Complete genome. Retro-transcribing viruses (length 3215 residues).':0.00296802)0.1295:0.00036076,('gnl|hbvnuc|GQ924642 FT00000 P-C Feature FT:source GQ924642 FT00000 P-C of Viruses Hepatitis B Virus genotype C (isolate M77). Complete genome. Retro-transcribing viruses (length 3215 residues).':0.00217253,'gnl|hbvnuc|KX276844 FT00000 P-C Feature FT:source KX276844 FT00000 P-C of Viruses Hepatitis B Virus genotype C. Complete genome. Retro-transcribing viruses (length 3215 residues).':0.00138704)0.7837:0.00106954)0.0464:0.00038252,('gnl|hbvnuc|GQ924643 FT00000 P-C Feature FT:source GQ924643 FT00000 P-C of Viruses Hepatitis B Virus genotype C (isolate M78). Complete genome. Retro-transcribing viruses (length 3215 residues).':0.00290739,'gnl|hbvnuc|HM011495 FT00000 P-C Feature FT:source HM011495 FT00000 P-C of Viruses Hepatitis B Virus genotype C. Complete genome. Retro-transcribing viruses (length 3215 residues).':0.00136613)0.5590:0.00140758)0.0140:0.00018683)0.0152:0.00044267,'gnl|hbvnuc|EU498227 FT00000 P-C Feature FT:source EU498227 FT00000 P-C of Viruses Hepatitis B Virus genotype C (isolate JL). Complete genome. Retro-transcribing viruses (length 3215 residues).':0.00622924)0.0215:0.00059848)0.0044:0.00034539,'gnl|hbvnuc|KJ803818 FT00000 P-C Feature FT:source KJ803818 FT00000 P-C of Viruses Hepatitis B Virus genotype C (isolate MY403021). Complete genome. Retro-transcribing viruses (length 3215 residues).':0.01202847)0.0130:0.00018622)0.1439:0.00092238,'gnl|hbvnuc|GQ377632 FT00000 P-C Feature FT:source GQ377632 FT00000 P-C of Viruses Hepatitis B Virus genotype C (isolate J240). Complete genome. Retro-transcribing viruses (length 3215 residues).':0.00215636)0.1709:0.00087303)0.0079:0.00097462,((((('gnl|hbvnuc|KU679947 FT00000 P-C Feature FT:source KU679947 FT00000 P-C of Viruses Hepatitis B Virus genotype C (isolate 101 CA Ali). Complete genome. Retro-transcribing viruses (length 3215 residues).':0.00176616,('gnl|hbvnuc|KU679951 FT00000 P-C Feature FT:source KU679951 FT00000 P-C of Viruses Hepatitis B Virus genotype C (isolate 112 CA Her). Complete genome. Retro-transcribing viruses (length 3215 residues).':0.00262892,'gnl|hbvnuc|KF873526 FT00000 P-C Feature FT:source KF873526 FT00000 P-C of Viruses Hepatitis B Virus genotype C (isolate 040 K Laj). Complete genome. Retro-transcribing viruses (length 3215 residues).':0.00379052)0.8114:0.00180190)0.5274:0.00073283,'gnl|hbvnuc|KF873514 FT00000 P-C Feature FT:source KF873514 FT00000 P-C of Viruses Hepatitis B Virus genotype C (isolate 053 EA Gap). Complete genome. Retro-transcribing viruses (length 3215 residues).':0.00571070)0.4851:0.00173184,('gnl|hbvnuc|HQ700522 FT00000 P-C Feature FT:source HQ700522 FT00000 P-C of Viruses Hepatitis B Virus genotype C (isolate C PNG H086A 2004). Complete genome. Retro-transcribing viruses (length 3215 residues).':0.00816373,'gnl|hbvnuc|GQ358157 FT00000 P-C Feature FT:source GQ358157 FT00000 P-C of Viruses Hepatitis B Virus genotype C (isolate M007). Complete genome. Retro-transcribing viruses (length 3215 residues).':0.00473057)0.9655:0.00546824)0.0232:0.00032825,(((('gnl|hbvnuc|HQ700576 FT00000 P-C Feature FT:source HQ700576 FT00000 P-C of Viruses Hepatitis B Virus genotype C (isolate C Tonga To250 2006). Complete genome. Retro-transcribing viruses (length 3215 residues).':0.00287971,'gnl|hbvnuc|HQ700575 FT00000 P-C Feature FT:source HQ700575 FT00000 P-C of Viruses Hepatitis B Virus genotype C (isolate C Tonga To244 2006). Complete genome. Retro-transcribing viruses (length 3215 residues).':0.00067986)0.4024:0.00005908,'gnl|hbvnuc|HQ700456 FT00000 P-C Feature FT:source HQ700456 FT00000 P-C of Viruses Hepatitis B Virus genotype C (isolate C NZL HA121 1984). Complete genome. Retro-transcribing viruses (length 3215 residues).':0.00279265)0.9215:0.00313545,('gnl|hbvnuc|X75665 FT00000 P-C Feature FT:source X75665 FT00000 P-C of Viruses Hepatitis B Virus genotype C (isolate HMA). Complete genome. Retro-transcribing viruses (length 3215 residues).':0.00575315,('gnl|hbvnuc|HQ700564 FT00000 P-C Feature FT:source HQ700564 FT00000 P-C of Viruses Hepatitis B Virus genotype C (isolate C Tonga BQ3589 2001). Complete genome. Retro-transcribing viruses (length 3215 residues).':0.00344782,'gnl|hbvnuc|HQ700506 FT00000 P-C Feature FT:source HQ700506 FT00000 P-C of Viruses Hepatitis B Virus genotype C (isolate C NC TA32 2003). Complete genome. Retro-transcribing viruses (length 3200 residues).':0.00082569)0.4907:0.00068299)0.1922:0.00018408)0.1663:0.00071825,((('gnl|hbvnuc|KF873541 FT00000 P-C Feature FT:source KF873541 FT00000 P-C of Viruses Hepatitis B Virus genotype C (isolate 042 DR Wad). Complete genome. Retro-transcribing viruses (length 3215 residues).':0.00507936,'gnl|hbvnuc|KU679937 FT00000 P-C Feature FT:source KU679937 FT00000 P-C of Viruses Hepatitis B Virus genotype C (isolate 076 TI Ngu). Complete genome. Retro-transcribing viruses (length 3215 residues).':0.00205675)0.5720:0.00089190,'gnl|hbvnuc|KF873536 FT00000 P-C Feature FT:source KF873536 FT00000 P-C of Viruses Hepatitis B Virus genotype C (isolate 062 WA Man). Complete genome. Retro-transcribing viruses (length 3215 residues).':0.00196085)0.5070:0.00134057,'gnl|hbvnuc|KF873544 FT00000 P-C Feature FT:source KF873544 FT00000 P-C of Viruses Hepatitis B Virus genotype C (isolate 009 DR Wad). Complete genome. Retro-transcribing viruses (length 3197 residues).':0.00402245)0.1850:0.00076562)0.0303:0.00035306)0.0054:0.00059348,'gnl|hbvnuc|HQ700516 FT00000 P-C Feature FT:source HQ700516 FT00000 P-C of Viruses Hepatitis B Virus genotype C (isolate C PNG D029 2005). Complete genome. Retro-transcribing viruses (length 3215 residues).':0.00599581)0.0079:0.00066685)0.2114:0.00121986,((((((('gnl|hbvnuc|HE981175 FT00000 P-G Feature FT:source HE981175 FT00000 P-G of Viruses Hepatitis B Virus genotype G. Complete genome. Retro-transcribing viruses (length 3248 residues).':0.02275335,Kars_spades_korrigiert_7025:0.00916636)0.6153:0.00227709,(((AY330912.1_Hepatitis_B_virus_isolate_Osang_complete_genome:0.00946284,((((AY330911.1_Hepatitis_B_virus_isolate_Louisa_complete_genome:0.00475213,AF222322.1_Hepatitis_B_virus_isolate_CH109_complete_genome:0.00166731)0.9468:0.00216863,AM117396.1_Hepatitis_B_virus_isolate_CHIMP_BAT_complete_genome:0.00427230)0.5116:0.00112433,FJ798098.1_Hepatitis_B_virus_isolate_cpzcam17_complete_genome:0.00712658)0.3258:0.00117542,JQ664503.1_Hepatitis_B_virus_isolate_ECO50065LIP3_complete_genome:0.00762900)0.5739:0.00215891)0.3217:0.00033159,AF498266.1_Hepatitis_B_virus_isolate_FG_complete_genome:0.00992788)0.4460:0.00078588,(AF242586.1_Hepatitis_B_virus_isolate_CHIMP_4_complete_genome:0.00261352,'AB032432.1 Hepatitis B virus genomic DNA complete sequence isolate:ChHBV-Ch256':0.00452259)0.9245:0.00269793)0.9590:0.00405990)0.2990:0.00049217,(((((('gnl|hbvnuc|AB219533 FT00000 P-E Feature FT:source AB219533 FT00000 P-E of Viruses Hepatitis B Virus genotype E (isolate UK5). Complete genome. Retro-transcribing viruses (length 3218 residues).':0.00538203,'gnl|hbvnuc|AB106564 FT00000 C-E Feature FT:source AB106564 FT00000 C-E of Viruses Hepatitis B Virus genotype E (isolate HBV-GA325). Complete genome. Retro-transcribing viruses (length 3212 residues).':0.00968304)0.2247:0.00028540,'gnl|hbvnuc|AB274977 FT00000 P-E Feature FT:source AB274977 FT00000 P-E of Viruses Hepatitis B Virus genotype E. Complete genome. Retro-transcribing viruses (length 3212 residues).':0.00219486)0.1457:0.00037261,(('gnl|hbvnuc|KU736913 FT00000 P-E Feature FT:source KU736913 FT00000 P-E of Viruses Hepatitis B Virus genotype E (isolate Sudan 7). Complete genome. Retro-transcribing viruses (length 3212 residues).':0.00145200,'gnl|hbvnuc|FN594760 FT00000 P-E Feature FT:source FN594760 FT00000 P-E of Viruses Hepatitis B Virus genotype E (isolate bne362). Complete genome. Retro-transcribing viruses (length 3212 residues).':0.00496744)0.4957:0.00082225,'gnl|hbvnuc|FN594751 FT00000 P-E Feature FT:source FN594751 FT00000 P-E of Viruses Hepatitis B Virus genotype E (isolate bne52H). Complete genome. Retro-transcribing viruses (length 3212 residues).':0.00778008)0.1488:0.00026653)0.1789:0.00037236,'gnl|hbvnuc|GQ161775 FT00000 P-E Feature FT:source GQ161775 FT00000 P-E of Viruses Hepatitis B Virus genotype E (isolate GU754). Complete genome. Retro-transcribing viruses (length 3212 residues).':0.00189069)0.1839:0.00049279,((('gnl|hbvnuc|HM363586 FT00000 P-E Feature FT:source HM363586 FT00000 P-E of Viruses Hepatitis B Virus genotype E (isolate A227). Complete genome. Retro-transcribing viruses (length 3212 residues).':0.00091134,'gnl|hbvnuc|HM363603 FT00000 P-E Feature FT:source HM363603 FT00000 P-E of Viruses Hepatitis B Virus genotype E (isolate IBL1274). Complete genome. Retro-transcribing viruses (length 3212 residues).':0.00479211)0.1489:0.00027503,('gnl|hbvnuc|EU239220 FT00000 P-E Feature FT:source EU239220 FT00000 P-E of Viruses Hepatitis B Virus genotype E (isolate PW5). Complete genome. Retro-transcribing viruses (length 3212 residues).':0.00575180,'gnl|hbvnuc|FN545823 FT00000 P-E Feature FT:source FN545823 FT00000 P-E of Viruses Hepatitis B Virus genotype E. Complete genome. Retro-transcribing viruses (length 3212 residues).':0.00138432)0.5324:0.00116725)0.0661:0.00022944,'gnl|hbvnuc|HM363592 FT00000 P-E Feature FT:source HM363592 FT00000 P-E of Viruses Hepatitis B Virus genotype E (isolate A153). Complete genome. Retro-transcribing viruses (length 3212 residues).':0.00298147)0.1140:0.00073171)0.2624:0.00015828,'gnl|hbvnuc|HM363611 FT00000 P-E Feature FT:source HM363611 FT00000 P-E of Viruses Hepatitis B Virus genotype E (isolate A67). Complete genome. Retro-transcribing viruses (length 3212 residues).':0.00882891)0.9979:0.00806199)0.2893:0.00118731,Sorsum_spades_5238:0.00581891)0.5035:0.00176051,((((((((('gnl|hbvnuc|AB365453 FT00000 P-F Feature FT:source AB365453 FT00000 P-F of Viruses Hepatitis B Virus genotype F (isolate BOL584). Complete genome. Retro-transcribing viruses (length 3227 residues).':0.00381352,'gnl|hbvnuc|X75658 FT00000 C-F Feature FT:source X75658 FT00000 C-F of Viruses Hepatitis B Virus genotype F (isolate Fou). Complete genome. Retro-transcribing viruses (length 3215 residues).':0.00403996)0.7931:0.00147665,'gnl|hbvnuc|JN688720 FT00000 P-F Feature FT:source JN688720 FT00000 P-F of Viruses Hepatitis B Virus genotype F (isolate HBV224). Complete genome. Retro-transcribing viruses (length 3215 residues).':0.00280911)0.6478:0.00171874,'gnl|hbvnuc|KJ676694 FT00000 P-F Feature FT:source KJ676694 FT00000 P-F of Viruses Hepatitis B Virus genotype F (isolate F4 03). Complete genome. Retro-transcribing viruses (length 3215 residues).':0.00616778)0.2292:0.00097369,('gnl|hbvnuc|DQ899142 FT00000 P-F Feature FT:source DQ899142 FT00000 P-F of Viruses Hepatitis B Virus genotype F (isolate Warao152). Complete genome. Retro-transcribing viruses (length 3215 residues).':0.00540026,('gnl|hbvnuc|DQ899148 FT00000 P-F Feature FT:source DQ899148 FT00000 P-F of Viruses Hepatitis B Virus genotype F (isolate Yanomami114). Complete genome. Retro-transcribing viruses (length 3215 residues).':0.00338776,'gnl|hbvnuc|X75663 FT00000 P-F Feature FT:source X75663 FT00000 P-F of Viruses Hepatitis B Virus genotype F (isolate 9203). Complete genome. Retro-transcribing viruses (length 3215 residues).':0.00518376)0.6496:0.00104378)0.2876:0.00096711)0.0649:0.00063966,((('gnl|hbvnuc|AB116654 FT00000 P-F Feature FT:source AB116654 FT00000 P-F of Viruses Hepatitis B Virus genotype F. Complete genome. Retro-transcribing viruses (length 3215 residues).':0.00384719,'gnl|hbvnuc|KF199901 FT00000 P-F Feature FT:source KF199901 FT00000 P-F of Viruses Hepatitis B Virus genotype F (isolate RVLA). Complete genome. Retro-transcribing viruses (length 3215 residues).':0.00185626)0.8963:0.00170885,'gnl|hbvnuc|AY090458 FT00000 C-F Feature FT:source AY090458 FT00000 C-F of Viruses Hepatitis B Virus genotype F. Complete genome. Retro-transcribing viruses (length 3215 residues).':0.00473106)0.4337:0.00031368,'gnl|hbvnuc|JN792921 FT00000 P-F Feature FT:source JN792921 FT00000 P-F of Viruses Hepatitis B Virus genotype F (isolate 9401-03738). Complete genome. Retro-transcribing viruses (length 3215 residues).':0.00181896)0.7716:0.00262200)0.0743:0.00025763,'gnl|hbvnuc|DQ899145 FT00000 P-F Feature FT:source DQ899145 FT00000 P-F of Viruses Hepatitis B Virus genotype F (isolate Japreira76). Complete genome. Retro-transcribing viruses (length 3215 residues).':0.00506170)0.1269:0.00035923,('gnl|hbvnuc|KJ638660 FT00000 P-F Feature FT:source KJ638660 FT00000 P-F of Viruses Hepatitis B Virus genotype F (isolate HBNAT030). Complete genome. Retro-transcribing viruses (length 3215 residues).':0.00139394,'gnl|hbvnuc|KJ638662 FT00000 P-F Feature FT:source KJ638662 FT00000 P-F of Viruses Hepatitis B Virus genotype F (isolate HBNAT040). Complete genome. Retro-transcribing viruses (length 3215 residues).':0.00359420)1.0000:0.01012189)0.3511:0.00275196,('gnl|hbvnuc|AB214516 FT00000 P-F Feature FT:source AB214516 FT00000 P-F of Viruses Hepatitis B Virus genotype F (isolate HBV-BL597). Complete genome. Retro-transcribing viruses (length 3215 residues).':0.00621568,'gnl|hbvnuc|JQ272888 FT00000 P-F Feature FT:source JQ272888 FT00000 P-F of Viruses Hepatitis B Virus genotype F (isolate HBV MDQ29). Complete genome. Retro-transcribing viruses (length 3215 residues).':0.00595642)0.2801:0.00158112)0.8864:0.00312704,('gnl|hbvnuc|AB059659 FT00000 P-H Feature FT:source AB059659 FT00000 P-H of Viruses Hepatitis B Virus genotype H. Complete genome. Retro-transcribing viruses (length 3215 residues).':0.00988246,'gnl|hbvnuc|AB059660 FT00000 P-H Feature FT:source AB059660 FT00000 P-H of Viruses Hepatitis B Virus genotype H. Complete genome. Retro-transcribing viruses (length 3215 residues).':0.00373473)0.9858:0.00470745)1.0000:0.01476206)0.3312:0.00199970,('AB823660.1 Hepatitis B virus DNA complete genome isolate: KWgib8':0.00851987,((('AB823659.1 Hepatitis B virus DNA complete genome isolate: KWgib7':0.00817309,(AY330917.1_Hepatitis_B_virus_isolate_Crazywoman_complete_genome:0.00860514,('AB823662.1 Hepatitis B virus DNA complete genome isolate: KWgib10':0.00702282,'AB823658.1 Hepatitis B virus DNA complete genome isolate: KWgib6':0.00587148)0.8437:0.00291730)0.4431:0.00135774)0.1718:0.00069143,'AB823661.1 Hepatitis B virus DNA complete genome isolate: KWgib9':0.01707962)0.1176:0.00163940,((((((AY330914.1_Hepatitis_B_virus_isolate_Wendy_complete_genome:0.00609992,AY077736.1_Hepatitis_B_virus_isolate_G26_complete_genome:0.00462987)0.6974:0.00308760,(AY077735.1_Hepatitis_B_virus_isolate_G25_complete_genome:0.00879743,AJ131574.1_Hepatitis_B_virus_complete_genome_isolate_gib151:0.00481976)0.3056:0.00053721)0.9853:0.00643383,AY330916.1_Hepatitis_B_virus_isolate_Tbblack_complete_genome:0.00582728)0.2301:0.00054415,((EU155821.1_Hepatitis_B_virus_strain_OS6_complete_genome:0.00711214,AF193864.1_Orangutan_hepadnavirus_strain_Papa_complete_genome:0.00505996)0.7883:0.00156905,AF193863.1_Orangutan_hepadnavirus_strain_Somad_complete_genome:0.00813531)0.9997:0.00824343)0.0720:0.00035595,((((AY781187.1_Hepatitis_B_virus_strain_SG_III_complete_genome:0.00448661,AY781182.1_Hepatitis_B_virus_strain_GIII_17_complete_genome:0.00552307)0.8824:0.00308308,AY330915.1_Hepatitis_B_virus_isolate_Happy_complete_genome:0.00879173)0.5342:0.00094517,((AY330913.1_Hepatitis_B_virus_isolate_Tamang_complete_genome:0.00432739,AJ131569.1_Hepatitis_B_virus_complete_genome_isolate_gib759:0.00784471)0.8765:0.00362032,AJ131571.1_Hepatitis_B_virus_complete_genome_isolate_gib645:0.01008378)0.5900:0.00243025)0.1504:0.00066747,EU155829.1_Hepatitis_B_virus_strain_GD21_complete_genome:0.00772194)0.2563:0.00200240)0.0304:0.00034376,AY781186.1_Hepatitis_B_virus_strain_MGI_complete_genome:0.00846013)0.0666:0.00049783)0.2768:0.00152724)0.3458:0.00165446)0.4956:0.00177872,(((((((((((((((((((((('gnl|hbvnuc|KC774444 FT00000 P-D Feature FT:source KC774444 FT00000 P-D of Viruses Hepatitis B Virus genotype D (isolate dww1038). Complete genome. Retro-transcribing viruses (length 3215 residues).':0.00073502,'gnl|hbvnuc|JN257202 FT00000 P-D Feature FT:source JN257202 FT00000 P-D of Viruses Hepatitis B Virus genotype D (isolate WHSLI). Complete genome. Retro-transcribing viruses (length 3182 residues).':0.00139869)0.1437:0.00004319,'gnl|hbvnuc|GU456651 FT00000 P-D Feature FT:source GU456651 FT00000 P-D of Viruses Hepatitis B Virus genotype D (isolate I T34). Complete genome. Retro-transcribing viruses (length 3182 residues).':0.00280650)0.0579:0.00030973,(((('gnl|hbvnuc|DQ315778 FT00000 P-D Feature FT:source DQ315778 FT00000 P-D of Viruses Hepatitis B Virus genotype D (isolate EI0388). Complete genome. Retro-transcribing viruses (length 3212 residues).':0.00026392,'gnl|hbvnuc|AB674428 FT00000 P-D Feature FT:source AB674428 FT00000 P-D of Viruses Hepatitis B Virus genotype D (isolate IstambulB26). Complete genome. Retro-transcribing viruses (length 3182 residues).':0.00186979)0.3357:0.00026593,'gnl|hbvnuc|GU456643 FT00000 P-D Feature FT:source GU456643 FT00000 P-D of Viruses Hepatitis B Virus genotype D (isolate I T52). Complete genome. Retro-transcribing viruses (length 3182 residues).':0.00472934)0.1604:0.00068129,'gnl|hbvnuc|JN642149 FT00000 P-D Feature FT:source JN642149 FT00000 P-D of Viruses Hepatitis B Virus genotype D (isolate Leb41). Complete genome. Retro-transcribing viruses (length 3182 residues).':0.00252895)0.0020:0.00020087,('gnl|hbvnuc|L27106 FT00000 P-D Feature FT:source L27106 FT00000 P-D of Viruses Hepatitis B Virus genotype D. Complete genome. Retro-transcribing viruses (length 3185 residues).':0.00573509,'gnl|hbvnuc|JF754611 FT00000 P-D Feature FT:source JF754611 FT00000 P-D of Viruses Hepatitis B Virus genotype D (isolate TK152). Complete genome. Retro-transcribing viruses (length 3182 residues).':0.00499471)0.2041:0.00024525)0.0006:0.00033818)0.0000:0.00002502,('gnl|hbvnuc|AB674425 FT00000 P-D Feature FT:source AB674425 FT00000 P-D of Viruses Hepatitis B Virus genotype D (isolate AnkaraE44). Complete genome. Retro-transcribing viruses (length 3182 residues).':0.00419422,('gnl|hbvnuc|AB674424 FT00000 P-D Feature FT:source AB674424 FT00000 P-D of Viruses Hepatitis B Virus genotype D (isolate AnkaraE24). Complete genome. Retro-transcribing viruses (length 3182 residues).':0.00593390,'gnl|hbvnuc|AB674427 FT00000 P-D Feature FT:source AB674427 FT00000 P-D of Viruses Hepatitis B Virus genotype D (isolate SamsunD54). Complete genome. Retro-transcribing viruses (length 3182 residues).':0.00120222)0.5148:0.00081475)0.1561:0.00108628)0.0002:0.00046585,'gnl|hbvnuc|JN257162 FT00000 P-D Feature FT:source JN257162 FT00000 P-D of Viruses Hepatitis B Virus genotype D (isolate WHSDQ). Complete genome. Retro-transcribing viruses (length 3182 residues).':0.00309094)0.0011:0.00035392,'gnl|hbvnuc|JN642133 FT00000 P-D Feature FT:source JN642133 FT00000 P-D of Viruses Hepatitis B Virus genotype D (isolate Leb21). Complete genome. Retro-transcribing viruses (length 3182 residues).':0.00173643)0.0000:0.00006908,(((('gnl|hbvnuc|JN040769 FT00000 P-D Feature FT:source JN040769 FT00000 P-D of Viruses Hepatitis B Virus genotype D (isolate 919015). Complete genome. Retro-transcribing viruses (length 3182 residues).':0.00493038,'gnl|hbvnuc|JN040766 FT00000 P-D Feature FT:source JN040766 FT00000 P-D of Viruses Hepatitis B Virus genotype D (isolate 919046). Complete genome. Retro-transcribing viruses (length 3182 residues).':0.00364114)0.3149:0.00032026,'gnl|hbvnuc|JN257172 FT00000 P-D Feature FT:source JN257172 FT00000 P-D of Viruses Hepatitis B Virus genotype D (isolate WHMYD1). Complete genome. Retro-transcribing viruses (length 3182 residues).':0.00253044)0.0124:0.00022078,((('gnl|hbvnuc|JN642135 FT00000 P-D Feature FT:source JN642135 FT00000 P-D of Viruses Hepatitis B Virus genotype D (isolate Leb24). Complete genome. Retro-transcribing viruses (length 3182 residues).':0.00423734,('gnl|hbvnuc|JN040822 FT00000 P-D Feature FT:source JN040822 FT00000 P-D of Viruses Hepatitis B Virus genotype D (isolate 919044). Complete genome. Retro-transcribing viruses (length 3182 residues).':0.00430425,'gnl|hbvnuc|AB674416 FT00000 P-D Feature FT:source AB674416 FT00000 P-D of Viruses Hepatitis B Virus genotype D (isolate AnkaraE19). Complete genome. Retro-transcribing viruses (length 3182 residues).':0.00354923)0.0263:0.00004842)0.0147:0.00018056,'gnl|hbvnuc|JN257165 FT00000 P-D Feature FT:source JN257165 FT00000 P-D of Viruses Hepatitis B Virus genotype D (isolate WHHLL1). Complete genome. Retro-transcribing viruses (length 3182 residues).':0.00302864)0.0044:0.00032643,'gnl|hbvnuc|GU456674 FT00000 P-D Feature FT:source GU456674 FT00000 P-D of Viruses Hepatitis B Virus genotype D (isolate I T16). Complete genome. Retro-transcribing viruses (length 3182 residues).':0.00539671)0.0006:0.00004877)0.0005:0.00017202,'gnl|hbvnuc|DQ304548 FT00000 P-D Feature FT:source DQ304548 FT00000 P-D of Viruses Hepatitis B Virus genotype D (isolate LT4). Complete genome. Retro-transcribing viruses (length 3182 residues).':0.00420357)0.0010:0.00043744)0.0000:0.00031244,(((((((('gnl|hbvnuc|GQ184322 FT00000 P-D Feature FT:source GQ184322 FT00000 P-D of Viruses Hepatitis B Virus genotype D (isolate ZADGM4522). Complete genome. Retro-transcribing viruses (length 3188 residues).':0.00298531,'gnl|hbvnuc|GQ167302 FT00000 P-D Feature FT:source GQ167302 FT00000 P-D of Viruses Hepatitis B Virus genotype D (isolate ZADGM4521). Complete genome. Retro-transcribing viruses (length 3188 residues).':0.00343413)0.9857:0.00428445,'gnl|hbvnuc|JN257160 FT00000 P-D Feature FT:source JN257160 FT00000 P-D of Viruses Hepatitis B Virus genotype D (isolate WHATR1). Complete genome. Retro-transcribing viruses (length 3182 residues).':0.00071833)0.2783:0.00059778,('gnl|hbvnuc|JN257177 FT00000 P-D Feature FT:source JN257177 FT00000 P-D of Viruses Hepatitis B Virus genotype D (isolate WHFRJ2). Complete genome. Retro-transcribing viruses (length 3185 residues).':0.00292761,'gnl|hbvnuc|FJ904445 FT00000 P-D Feature FT:source FJ904445 FT00000 P-D of Viruses Hepatitis B Virus genotype D (isolate B62). Complete genome. Retro-transcribing viruses (length 3182 residues).':0.00134590)0.4516:0.00066113)0.0038:0.00003800,('gnl|hbvnuc|AJ344116 FT00000 P-D Feature FT:source AJ344116 FT00000 P-D of Viruses Hepatitis B Virus genotype D (isolate HBsAg negative patient GX27). Complete genome. Retro-transcribing viruses (length 3182 residues).':0.00142176,'gnl|hbvnuc|JF754631 FT00000 P-D Feature FT:source JF754631 FT00000 P-D of Viruses Hepatitis B Virus genotype D (isolate TK193). Complete genome. Retro-transcribing viruses (length 3182 residues).':0.00428169)0.1456:0.00005352)0.0020:0.00004096,'gnl|hbvnuc|HQ700449 FT00000 P-D Feature FT:source HQ700449 FT00000 P-D of Viruses Hepatitis B Virus genotype D (isolate D NZL GE06 1984). Complete genome. Retro-transcribing viruses (length 3182 residues).':0.00066546)0.0027:0.00026289,'gnl|hbvnuc|GU456684 FT00000 P-D Feature FT:source GU456684 FT00000 P-D of Viruses Hepatitis B Virus genotype D (isolate I T60). Complete genome. Retro-transcribing viruses (length 3182 residues).':0.00116118)0.0004:0.00023600,'gnl|hbvnuc|JN642136 FT00000 P-D Feature FT:source JN642136 FT00000 P-D of Viruses Hepatitis B Virus genotype D (isolate Leb25). Complete genome. Retro-transcribing viruses (length 3182 residues).':0.00152158)0.0007:0.00010193,'gnl|hbvnuc|JF754588 FT00000 P-D Feature FT:source JF754588 FT00000 P-D of Viruses Hepatitis B Virus genotype D (isolate TK61). Complete genome. Retro-transcribing viruses (length 3188 residues).':0.00133246)0.0021:0.00048671)0.0000:0.00011309,((('gnl|hbvnuc|FJ904427 FT00000 P-D Feature FT:source FJ904427 FT00000 P-D of Viruses Hepatitis B Virus genotype D (isolate B6). Complete genome. Retro-transcribing viruses (length 3182 residues).':0.00427566,'gnl|hbvnuc|JF754592 FT00000 P-D Feature FT:source JF754592 FT00000 P-D of Viruses Hepatitis B Virus genotype D (isolate TK64). Complete genome. Retro-transcribing viruses (length 3182 residues).':0.00357782)0.1685:0.00047912,'gnl|hbvnuc|JN040779 FT00000 P-D Feature FT:source JN040779 FT00000 P-D of Viruses Hepatitis B Virus genotype D (isolate 919070). Complete genome. Retro-transcribing viruses (length 3182 residues).':0.00165559)0.1018:0.00077753,'gnl|hbvnuc|AB330367 FT00000 P-D Feature FT:source AB330367 FT00000 P-D of Viruses Hepatitis B Virus genotype D (isolate TAJ14HBV). Complete genome. Retro-transcribing viruses (length 3182 residues).':0.00746232)0.0335:0.00051128)0.0000:0.00011859,'gnl|hbvnuc|GU456682 FT00000 P-D Feature FT:source GU456682 FT00000 P-D of Viruses Hepatitis B Virus genotype D (isolate I T42). Complete genome. Retro-transcribing viruses (length 3182 residues).':0.00529547)0.0000:0.00029226,((('gnl|hbvnuc|JN040768 FT00000 P-D Feature FT:source JN040768 FT00000 P-D of Viruses Hepatitis B Virus genotype D (isolate 919051). Complete genome. Retro-transcribing viruses (length 3182 residues).':0.00415938,'gnl|hbvnuc|JN040762 FT00000 P-D Feature FT:source JN040762 FT00000 P-D of Viruses Hepatitis B Virus genotype D (isolate 919007). Complete genome. Retro-transcribing viruses (length 3182 residues).':0.00369410)0.3230:0.00129945,('gnl|hbvnuc|AB270541 FT00000 P-D Feature FT:source AB270541 FT00000 P-D of Viruses Hepatitis B Virus genotype D (isolate MGL47F). Complete genome. Retro-transcribing viruses (length 3182 residues).':0.00398042,'gnl|hbvnuc|FJ904402 FT00000 P-D Feature FT:source FJ904402 FT00000 P-D of Viruses Hepatitis B Virus genotype D (isolate A26). Complete genome. Retro-transcribing viruses (length 3182 residues).':0.00243902)0.2335:0.00049670)0.0086:0.00025452,(('gnl|hbvnuc|JF754617 FT00000 P-D Feature FT:source JF754617 FT00000 P-D of Viruses Hepatitis B Virus genotype D (isolate TK131). Complete genome. Retro-transcribing viruses (length 3182 residues).':0.00683904,'gnl|hbvnuc|GU456679 FT00000 P-D Feature FT:source GU456679 FT00000 P-D of Viruses Hepatitis B Virus genotype D (isolate I T63). Complete genome. Retro-transcribing viruses (length 3182 residues).':0.00245122)0.1706:0.00058420,'gnl|hbvnuc|GU456665 FT00000 P-D Feature FT:source GU456665 FT00000 P-D of Viruses Hepatitis B Virus genotype D (isolate I T76). Complete genome. Retro-transcribing viruses (length 3182 residues).':0.00550600)0.0047:0.00005880)0.0057:0.00076998)0.0000:0.00030116,('gnl|hbvnuc|KM524338 FT00000 P-D Feature FT:source KM524338 FT00000 P-D of Viruses Hepatitis B Virus genotype D (isolate HBV136 EP-CHB). Complete genome. Retro-transcribing viruses (length 3182 residues).':0.00678106,('gnl|hbvnuc|GU456654 FT00000 P-D Feature FT:source GU456654 FT00000 P-D of Viruses Hepatitis B Virus genotype D (isolate I T39). Complete genome. Retro-transcribing viruses (length 3182 residues).':0.00134943,'gnl|hbvnuc|GU456637 FT00000 P-D Feature FT:source GU456637 FT00000 P-D of Viruses Hepatitis B Virus genotype D (isolate I T49). Complete genome. Retro-transcribing viruses (length 3182 residues).':0.00435402)0.1246:0.00038001)0.0353:0.00038680)0.0000:0.00018671,(('gnl|hbvnuc|GU456678 FT00000 P-D Feature FT:source GU456678 FT00000 P-D of Viruses Hepatitis B Virus genotype D (isolate I T97). Complete genome. Retro-transcribing viruses (length 3188 residues).':0.00714190,('gnl|hbvnuc|JN688695 FT00000 P-D Feature FT:source JN688695 FT00000 P-D of Viruses Hepatitis B Virus genotype D (isolate HBV128). Complete genome. Retro-transcribing viruses (length 3182 residues).':0.00333829,'gnl|hbvnuc|GU456669 FT00000 P-D Feature FT:source GU456669 FT00000 P-D of Viruses Hepatitis B Virus genotype D (isolate I T94). Complete genome. Retro-transcribing viruses (length 3182 residues).':0.00523323)0.0192:0.00038438)0.0005:0.00046067,'gnl|hbvnuc|FJ904426 FT00000 P-D Feature FT:source FJ904426 FT00000 P-D of Viruses Hepatitis B Virus genotype D (isolate B4). Complete genome. Retro-transcribing viruses (length 3182 residues).':0.00220637)0.0000:0.00044365)0.0000:0.00021563,'gnl|hbvnuc|GU456658 FT00000 P-D Feature FT:source GU456658 FT00000 P-D of Viruses Hepatitis B Virus genotype D (isolate I T114). Complete genome. Retro-transcribing viruses (length 3182 residues).':0.00219772)0.0000:0.00069028,((((((((((('gnl|hbvnuc|DQ399006 FT00000 P-D Feature FT:source DQ399006 FT00000 P-D of Viruses Hepatitis B Virus genotype D (isolate G1). Complete genome. Retro-transcribing viruses (length 3191 residues).':0.00105528,('gnl|hbvnuc|JN792912 FT00000 P-D Feature FT:source JN792912 FT00000 P-D of Viruses Hepatitis B Virus genotype D (isolate 307000449). Complete genome. Retro-transcribing viruses (length 3182 residues).':0.00386295,'gnl|hbvnuc|AB555496 FT00000 P-D Feature FT:source AB555496 FT00000 P-D of Viruses Hepatitis B Virus genotype D (isolate HBV-TA31). Complete genome. Retro-transcribing viruses (length 3182 residues).':0.00903135)0.1569:0.00035413)0.0895:0.00034117,'gnl|hbvnuc|JN257190 FT00000 P-D Feature FT:source JN257190 FT00000 P-D of Viruses Hepatitis B Virus genotype D (isolate WHYHY). Complete genome. Retro-transcribing viruses (length 3182 residues).':0.00144221)0.0197:0.00045549,'gnl|hbvnuc|KM577668 FT00000 P-D Feature FT:source KM577668 FT00000 P-D of Viruses Hepatitis B Virus genotype D (isolate NIR-6). Complete genome. Retro-transcribing viruses (length 3182 residues).':0.00311258)0.0039:0.00017711,(((((('gnl|hbvnuc|HQ700510 FT00000 P-D Feature FT:source HQ700510 FT00000 P-D of Viruses Hepatitis B Virus genotype D (isolate D NC 128225 2003). Complete genome. Retro-transcribing viruses (length 3182 residues).':0.00002909,'gnl|hbvnuc|HQ700513 FT00000 P-D Feature FT:source HQ700513 FT00000 P-D of Viruses Hepatitis B Virus genotype D (isolate D NC 16600 2001). Complete genome. Retro-transcribing viruses (length 3182 residues).':0.00068147)0.8113:0.00085332,('gnl|hbvnuc|AJ627220 FT00000 P-D Feature FT:source AJ627220 FT00000 P-D of Viruses Hepatitis B Virus genotype D (isolate 29234). Complete genome. Retro-transcribing viruses (length 3182 residues).':0.00081070,'gnl|hbvnuc|AJ627222 FT00000 P-D Feature FT:source AJ627222 FT00000 P-D of Viruses Hepatitis B Virus genotype D (isolate 31228). Complete genome. Retro-transcribing viruses (length 3182 residues).':0.00132302)0.3585:0.00057101)0.1928:0.00047306,'gnl|hbvnuc|AB188241 FT00000 P-D Feature FT:source AB188241 FT00000 P-D of Viruses Hepatitis B Virus genotype D (isolate KAMCHATKA25). Complete genome. Retro-transcribing viruses (length 3182 residues).':0.00291318)0.1680:0.00047161,((('gnl|hbvnuc|GQ477452 FT00000 P-D Feature FT:source GQ477452 FT00000 P-D of Viruses Hepatitis B Virus genotype D (isolate P32). Complete genome. Retro-transcribing viruses (length 3182 residues).':0.00070552,'gnl|hbvnuc|AF043594 FT00000 P-D Feature FT:source AF043594 FT00000 P-D of Viruses Hepatitis B Virus genotype D (isolate 1/91). Complete genome. Retro-transcribing viruses (length 3182 residues).':0.00000504)0.1853:0.00001657,'gnl|hbvnuc|GQ477456 FT00000 P-D Feature FT:source GQ477456 FT00000 P-D of Viruses Hepatitis B Virus genotype D (isolate P84). Complete genome. Retro-transcribing viruses (length 3182 residues).':0.00211816)0.2014:0.00019522,'gnl|hbvnuc|GQ477453 FT00000 P-D Feature FT:source GQ477453 FT00000 P-D of Viruses Hepatitis B Virus genotype D (isolate P39). Complete genome. Retro-transcribing viruses (length 3182 residues).':0.00408491)0.1115:0.00033563)0.0294:0.00026898,'gnl|hbvnuc|EU594432 FT00000 P-D Feature FT:source EU594432 FT00000 P-D of Viruses Hepatitis B Virus genotype D. Complete genome. Retro-transcribing viruses (length 3182 residues).':0.00115257)0.0297:0.00015665,'gnl|hbvnuc|EU414140 FT00000 P-D Feature FT:source EU414140 FT00000 P-D of Viruses Hepatitis B Virus genotype D. Complete genome. Retro-transcribing viruses (length 3182 residues).':0.00126651)0.0560:0.00051613)0.0009:0.00025156,'gnl|hbvnuc|AY090452 FT00000 P-D Feature FT:source AY090452 FT00000 P-D of Viruses Hepatitis B Virus genotype D. Complete genome. Retro-transcribing viruses (length 3182 residues).':0.00483972)0.0025:0.00019153,(('gnl|hbvnuc|EU414139 FT00000 P-D Feature FT:source EU414139 FT00000 P-D of Viruses Hepatitis B Virus genotype D. Complete genome. Retro-transcribing viruses (length 3182 residues).':0.00205317,'gnl|hbvnuc|JF754597 FT00000 P-D Feature FT:source JF754597 FT00000 P-D of Viruses Hepatitis B Virus genotype D (isolate TK105). Complete genome. Retro-transcribing viruses (length 3182 residues).':0.00150640)0.5737:0.00067900,'gnl|hbvnuc|AJ627218 FT00000 P-D Feature FT:source AJ627218 FT00000 P-D of Viruses Hepatitis B Virus genotype D (isolate 21116). Complete genome. Retro-transcribing viruses (length 3182 residues).':0.00431899)0.2245:0.00070513)0.0023:0.00011554,(('gnl|hbvnuc|JN642163 FT00000 P-D Feature FT:source JN642163 FT00000 P-D of Viruses Hepatitis B Virus genotype D (isolate Leb59). Complete genome. Retro-transcribing viruses (length 3182 residues).':0.00259240,'gnl|hbvnuc|JN642159 FT00000 P-D Feature FT:source JN642159 FT00000 P-D of Viruses Hepatitis B Virus genotype D (isolate Leb52). Complete genome. Retro-transcribing viruses (length 3182 residues).':0.00239574)0.2178:0.00080525,'gnl|hbvnuc|JN040818 FT00000 P-D Feature FT:source JN040818 FT00000 P-D of Viruses Hepatitis B Virus genotype D (isolate 919081). Complete genome. Retro-transcribing viruses (length 3182 residues).':0.00276280)0.0896:0.00100384)0.0003:0.00018849,(('gnl|hbvnuc|JQ707699 FT00000 P-D Feature FT:source JQ707699 FT00000 P-D of Viruses Hepatitis B Virus genotype D (isolate S13 35). Complete genome. Retro-transcribing viruses (length 3182 residues).':0.00883428,(('gnl|hbvnuc|KM524358 FT00000 P-D Feature FT:source KM524358 FT00000 P-D of Viruses Hepatitis B Virus genotype D (isolate EHBV.I-057 HIV-HBV). Complete genome. Retro-transcribing viruses (length 3182 residues).':0.00244808,'gnl|hbvnuc|KU668435 FT00000 P-D Feature FT:source KU668435 FT00000 P-D of Viruses Hepatitis B Virus genotype D (isolate OHBV-HCV102). Complete genome. Retro-transcribing viruses (length 3182 residues).':0.00182543)0.1565:0.00006986,('gnl|hbvnuc|JQ707529 FT00000 P-D Feature FT:source JQ707529 FT00000 P-D of Viruses Hepatitis B Virus genotype D (isolate PC3 C46). Complete genome. Retro-transcribing viruses (length 3182 residues).':0.00310119,'gnl|hbvnuc|AB119255 FT00000 P-D Feature FT:source AB119255 FT00000 P-D of Viruses Hepatitis B Virus genotype D. Complete genome. Retro-transcribing viruses (length 3182 residues).':0.00188695)0.2621:0.00028797)0.1732:0.00066330)0.0761:0.00056647,((('gnl|hbvnuc|KC875342 FT00000 P-D Feature FT:source KC875342 FT00000 P-D of Viruses Hepatitis B Virus genotype D (isolate HBV79). Complete genome. Retro-transcribing viruses (length 3182 residues).':0.00205735,'gnl|hbvnuc|GQ205382 FT00000 P-D Feature FT:source GQ205382 FT00000 P-D of Viruses Hepatitis B Virus genotype D (isolate T1360d). Complete genome. Retro-transcribing viruses (length 3182 residues).':0.00150222)0.7748:0.00132523,'gnl|hbvnuc|GQ205385 FT00000 P-D Feature FT:source GQ205385 FT00000 P-D of Viruses Hepatitis B Virus genotype D (isolate T1469). Complete genome. Retro-transcribing viruses (length 3182 residues).':0.00295711)0.7419:0.00183347,'gnl|hbvnuc|GQ205380 FT00000 P-D Feature FT:source GQ205380 FT00000 P-D of Viruses Hepatitis B Virus genotype D (isolate T1245). Complete genome. Retro-transcribing viruses (length 3182 residues).':0.00209344)0.2810:0.00128328)0.0650:0.00103000)0.0000:0.00037869,('gnl|hbvnuc|JN664931 FT00000 P-D Feature FT:source JN664931 FT00000 P-D of Viruses Hepatitis B Virus genotype D (isolate THB6 CHB). Complete genome. Retro-transcribing viruses (length 3182 residues).':0.00413035,('gnl|hbvnuc|X80926 FT00000 P-D Feature FT:source X80926 FT00000 P-D of Viruses Hepatitis B Virus genotype D (isolate patient 5). Complete genome. Retro-transcribing viruses (length 3182 residues).':0.00104447,'gnl|hbvnuc|X65258 FT00000 P-D Feature FT:source X65258 FT00000 P-D of Viruses Hepatitis B Virus genotype D (isolate patient CI HBV subtype ayw). Complete genome. Retro-transcribing viruses (length 3182 residues).':0.00968532)0.1258:0.00088140)0.0026:0.00021249)0.0000:0.00026209,(((('gnl|hbvnuc|JN688713 FT00000 P-D Feature FT:source JN688713 FT00000 P-D of Viruses Hepatitis B Virus genotype D (isolate HBV173). Complete genome. Retro-transcribing viruses (length 3185 residues).':0.00168053,'gnl|hbvnuc|GQ922002 FT00000 P-D Feature FT:source GQ922002 FT00000 P-D of Viruses Hepatitis B Virus genotype D (isolate 1B3624). Complete genome. Retro-transcribing viruses (length 3182 residues).':0.00402292)0.3656:0.00058728,'gnl|hbvnuc|EU594434 FT00000 P-D Feature FT:source EU594434 FT00000 P-D of Viruses Hepatitis B Virus genotype D. Complete genome. Retro-transcribing viruses (length 3182 residues).':0.00298181)0.0200:0.00029785,((('gnl|hbvnuc|JN664913 FT00000 P-D Feature FT:source JN664913 FT00000 P-D of Viruses Hepatitis B Virus genotype D (isolate EN01 IC). Complete genome. Retro-transcribing viruses (length 3182 residues).':0.00267937,((((((('gnl|hbvnuc|KJ647355 FT00000 P-D Feature FT:source KJ647355 FT00000 P-D of Viruses Hepatitis B Virus genotype D (isolate HBV247). Complete genome. Retro-transcribing viruses (length 3182 residues).':0.00356503,'gnl|hbvnuc|JN664936 FT00000 P-D Feature FT:source JN664936 FT00000 P-D of Viruses Hepatitis B Virus genotype D (isolate E3529 LC). Complete genome. Retro-transcribing viruses (length 3182 residues).':0.00000000)0.1203:0.00008042,'gnl|hbvnuc|KP090181 FT00000 P-D Feature FT:source KP090181 FT00000 P-D of Viruses Hepatitis B Virus genotype D (isolate BR40). Complete genome. Retro-transcribing viruses (length 3182 residues).':0.00205838)0.0473:0.00004935,'gnl|hbvnuc|JN688710 FT00000 P-D Feature FT:source JN688710 FT00000 P-D of Viruses Hepatitis B Virus genotype D (isolate HBV144). Complete genome. Retro-transcribing viruses (length 3182 residues).':0.00494933)0.0129:0.00018038,('gnl|hbvnuc|EU155893 FT00000 P-D Feature FT:source EU155893 FT00000 P-D of Viruses Hepatitis B Virus genotype D (isolate 4). Complete genome. Retro-transcribing viruses (length 3182 residues).':0.00828671,('gnl|hbvnuc|JX470760 FT00000 P-D Feature FT:source JX470760 FT00000 P-D of Viruses Hepatitis B Virus genotype D (isolate H-IDU6). Complete genome. Retro-transcribing viruses (length 3182 residues).':0.00009081,'gnl|hbvnuc|KJ843187 FT00000 P-D Feature FT:source KJ843187 FT00000 P-D of Viruses Hepatitis B Virus genotype D (isolate Ag26). Complete genome. Retro-transcribing viruses (length 3182 residues).':0.00204290)0.8448:0.00173733)0.3971:0.00054372)0.0040:0.00002393,('gnl|hbvnuc|JN688711 FT00000 P-D Feature FT:source JN688711 FT00000 P-D of Viruses Hepatitis B Virus genotype D (isolate HBV161). Complete genome. Retro-transcribing viruses (length 3182 residues).':0.00878835,'gnl|hbvnuc|DQ486025 FT00000 P-D Feature FT:source DQ486025 FT00000 P-D of Viruses Hepatitis B Virus genotype D (isolate LT12). Complete genome. Retro-transcribing viruses (length 3182 residues).':0.00122133)0.4689:0.00052777)0.0028:0.00004906,('gnl|hbvnuc|DQ464174 FT00000 P-D Feature FT:source DQ464174 FT00000 P-D of Viruses Hepatitis B Virus genotype D (isolate LT6). Complete genome. Retro-transcribing viruses (length 3182 residues).':0.00411615,'gnl|hbvnuc|DQ464173 FT00000 P-D Feature FT:source DQ464173 FT00000 P-D of Viruses Hepatitis B Virus genotype D (isolate LT2). Complete genome. Retro-transcribing viruses (length 3182 residues).':0.00230329)0.9677:0.00406798)0.0082:0.00026647,('gnl|hbvnuc|KJ647353 FT00000 P-D Feature FT:source KJ647353 FT00000 P-D of Viruses Hepatitis B Virus genotype D (isolate HBV230). Complete genome. Retro-transcribing viruses (length 3182 residues).':0.00201898,MG585269.1_Hepatitis_B_virus_isolate_NASD24SEQ_partial_genome:0.00082732)0.1005:0.00022389)0.0099:0.00017490)0.0038:0.00025633,('gnl|hbvnuc|JN688712 FT00000 P-D Feature FT:source JN688712 FT00000 P-D of Viruses Hepatitis B Virus genotype D (isolate HBV163). Complete genome. Retro-transcribing viruses (length 3182 residues).':0.00279450,'gnl|hbvnuc|JN688683 FT00000 P-D Feature FT:source JN688683 FT00000 P-D of Viruses Hepatitis B Virus genotype D (isolate HBV087). Complete genome. Retro-transcribing viruses (length 3182 residues).':0.00147901)0.5534:0.00111222)0.0221:0.00023787,('gnl|hbvnuc|KU736927 FT00000 P-D Feature FT:source KU736927 FT00000 P-D of Viruses Hepatitis B Virus genotype D (isolate Sudan 20). Complete genome. Retro-transcribing viruses (length 3182 residues).':0.00285600,'gnl|hbvnuc|EU414141 FT00000 P-D Feature FT:source EU414141 FT00000 P-D of Viruses Hepatitis B Virus genotype D. Complete genome. Retro-transcribing viruses (length 3182 residues).':0.00070357)0.3619:0.00050845)0.0009:0.00028840)0.0163:0.00075377,'gnl|hbvnuc|KF679990 FT00000 P-D Feature FT:source KF679990 FT00000 P-D of Viruses Hepatitis B Virus genotype D (isolate EICI-57). Complete genome. Retro-transcribing viruses (length 3182 residues).':0.00499562)0.0168:0.00098775)0.0000:0.00047340,((((('gnl|hbvnuc|HQ700458 FT00000 P-D Feature FT:source HQ700458 FT00000 P-D of Viruses Hepatitis B Virus genotype D (isolate D NZL HE35 1997). Complete genome. Retro-transcribing viruses (length 3182 residues).':0.00187687,Petersberg_spades_935:0.00311127)0.2450:0.00029428,'gnl|hbvnuc|AB048701 FT00000 P-D Feature FT:source AB048701 FT00000 P-D of Viruses Hepatitis B Virus genotype D. Complete genome. Retro-transcribing viruses (length 3182 residues).':0.00327309)0.1511:0.00027602,(('gnl|hbvnuc|KP168419 FT00000 P-D Feature FT:source KP168419 FT00000 P-D of Viruses Hepatitis B Virus genotype D (isolate KN109). Complete genome. Retro-transcribing viruses (length 3182 residues).':0.00288247,'gnl|hbvnuc|KX357622 FT00000 P-D Feature FT:source KX357622 FT00000 P-D of Viruses Hepatitis B Virus genotype D (isolate GD104ETH). Complete genome. Retro-transcribing viruses (length 3182 residues).':0.00210567)0.6150:0.00080099,('gnl|hbvnuc|GQ922005 FT00000 P-D Feature FT:source GQ922005 FT00000 P-D of Viruses Hepatitis B Virus genotype D (isolate 2B2894). Complete genome. Retro-transcribing viruses (length 3182 residues).':0.00424585,'gnl|hbvnuc|GQ922003 FT00000 P-D Feature FT:source GQ922003 FT00000 P-D of Viruses Hepatitis B Virus genotype D (isolate 2B3225). Complete genome. Retro-transcribing viruses (length 3182 residues).':0.00360763)0.8313:0.00170943)0.3381:0.00062025)0.0698:0.00069478,((('gnl|hbvnuc|FJ904438 FT00000 P-D Feature FT:source FJ904438 FT00000 P-D of Viruses Hepatitis B Virus genotype D (isolate B32). Complete genome. Retro-transcribing viruses (length 3182 residues).':0.00389887,'gnl|hbvnuc|FJ904439 FT00000 P-D Feature FT:source FJ904439 FT00000 P-D of Viruses Hepatitis B Virus genotype D (isolate B34). Complete genome. Retro-transcribing viruses (length 3182 residues).':0.00180458)0.1916:0.00074530,'gnl|hbvnuc|FJ904433 FT00000 C-D Feature FT:source FJ904433 FT00000 C-D of Viruses Hepatitis B Virus genotype D (isolate B15). Complete genome. Retro-transcribing viruses (length 3182 residues).':0.00713277)0.0714:0.00023371,'gnl|hbvnuc|FJ904395 FT00000 P-D Feature FT:source FJ904395 FT00000 P-D of Viruses Hepatitis B Virus genotype D (isolate A10a). Complete genome. Retro-transcribing viruses (length 3182 residues).':0.00189825)0.1663:0.00057571)0.0340:0.00023905,('gnl|hbvnuc|KF192832 FT00000 P-D Feature FT:source KF192832 FT00000 P-D of Viruses Hepatitis B Virus genotype D (isolate TP67). Complete genome. Retro-transcribing viruses (length 3182 residues).':0.00119666,'gnl|hbvnuc|KJ470893 FT00000 P-D Feature FT:source KJ470893 FT00000 P-D of Viruses Hepatitis B Virus genotype D (isolate 8118). Complete genome. Retro-transcribing viruses (length 3182 residues).':0.00164964)0.7201:0.00190052)0.0716:0.00056792)0.0000:0.00052104)0.0007:0.00026270,'gnl|hbvnuc|AB555500 FT00000 P-D Feature FT:source AB555500 FT00000 P-D of Viruses Hepatitis B Virus genotype D (isolate HBV-TA64). Complete genome. Retro-transcribing viruses (length 3182 residues).':0.01385926)0.0017:0.00070257,'gnl|hbvnuc|FJ904422 FT00000 P-D Feature FT:source FJ904422 FT00000 P-D of Viruses Hepatitis B Virus genotype D (isolate A76). Complete genome. Retro-transcribing viruses (length 3182 residues).':0.00210099)0.0106:0.00024616,'gnl|hbvnuc|JN664932 FT00000 P-D Feature FT:source JN664932 FT00000 P-D of Viruses Hepatitis B Virus genotype D (isolate T2235 CHB). Complete genome. Retro-transcribing viruses (length 3182 residues).':0.00512462)0.0376:0.00026098,'gnl|hbvnuc|JN664919 FT00000 P-D Feature FT:source JN664919 FT00000 P-D of Viruses Hepatitis B Virus genotype D (isolate T2320 IC). Complete genome. Retro-transcribing viruses (length 3182 residues).':0.00359665)0.1855:0.00051797,'gnl|hbvnuc|JF754612 FT00000 P-D Feature FT:source JF754612 FT00000 P-D of Viruses Hepatitis B Virus genotype D (isolate TK148). Complete genome. Retro-transcribing viruses (length 3182 residues).':0.00585995)0.6894:0.00217547,'gnl|hbvnuc|JN664921 FT00000 P-D Feature FT:source JN664921 FT00000 P-D of Viruses Hepatitis B Virus genotype D (isolate EN47 IC). Complete genome. Retro-transcribing viruses (length 3182 residues).':0.00452804)0.4262:0.00100020,('gnl|hbvnuc|JN664922 FT00000 P-D Feature FT:source JN664922 FT00000 P-D of Viruses Hepatitis B Virus genotype D (isolate DH01 IC). Complete genome. Retro-transcribing viruses (length 3182 residues).':0.00226578,'gnl|hbvnuc|JN664920 FT00000 P-D Feature FT:source JN664920 FT00000 P-D of Viruses Hepatitis B Virus genotype D (isolate T1903 IC). Complete genome. Retro-transcribing viruses (length 3182 residues).':0.00487033)0.4307:0.00067617)0.7773:0.00383278)0.2029:0.00044665)0.0735:0.00013202,(((((((('gnl|hbvnuc|KU605533 FT00000 P-A Feature FT:source KU605533 FT00000 P-A of Viruses Hepatitis B Virus genotype A (isolate ZADGM8787Baseline). Complete genome. Retro-transcribing viruses (length 3227 residues).':0.00196967,(('gnl|hbvnuc|JN182327 FT00000 P-A Feature FT:source JN182327 FT00000 P-A of Viruses Hepatitis B Virus genotype A. Complete genome. Retro-transcribing viruses (length 3221 residues).':0.00142792,'gnl|hbvnuc|JN182323 FT00000 P-A Feature FT:source JN182323 FT00000 P-A of Viruses Hepatitis B Virus genotype A. Complete genome. Retro-transcribing viruses (length 3221 residues).':0.00141839)0.9994:0.00256786,'gnl|hbvnuc|AY233275 FT00000 P-A Feature FT:source AY233275 FT00000 P-A of Viruses Hepatitis B Virus genotype A (isolate 163). Complete genome. Retro-transcribing viruses (length 3221 residues).':0.00099713)0.4207:0.00088410)0.1409:0.00045734,'gnl|hbvnuc|FJ692592 FT00000 P-A Feature FT:source FJ692592 FT00000 P-A of Viruses Hepatitis B Virus genotype A (isolate A1 50175). Complete genome. Retro-transcribing viruses (length 3221 residues).':0.00526178)0.1586:0.00078561,((('gnl|hbvnuc|KU605537 FT00000 P-A Feature FT:source KU605537 FT00000 P-A of Viruses Hepatitis B Virus genotype A (isolate ZADGM4643F1). Complete genome. Retro-transcribing viruses (length 3221 residues).':0.00115132,'gnl|hbvnuc|AY233290 FT00000 P-A Feature FT:source AY233290 FT00000 P-A of Viruses Hepatitis B Virus genotype A (isolate 85). Complete genome. Retro-transcribing viruses (length 3221 residues).':0.00598479)0.8542:0.00155996,'gnl|hbvnuc|KF922415 FT00000 P-A Feature FT:source KF922415 FT00000 P-A of Viruses Hepatitis B Virus genotype A (isolate N005v2). Complete genome. Retro-transcribing viruses (length 3221 residues).':0.00273095)0.5486:0.00128486,('gnl|hbvnuc|KF922434 FT00000 P-A Feature FT:source KF922434 FT00000 P-A of Viruses Hepatitis B Virus genotype A (isolate 3658v2). Complete genome. Retro-transcribing viruses (length 3221 residues).':0.00236364,'gnl|hbvnuc|AF297621 FT00000 P-A Feature FT:source AF297621 FT00000 P-A of Viruses Hepatitis B Virus genotype A (isolate 78). Complete genome. Retro-transcribing viruses (length 3200 residues).':0.00119593)0.4629:0.00086433)0.4551:0.00173352)0.0827:0.00039785,'gnl|hbvnuc|FM199978 FT00000 P-A Feature FT:source FM199978 FT00000 P-A of Viruses Hepatitis B Virus genotype A. Complete genome. Retro-transcribing viruses (length 3221 residues).':0.00285412)0.1152:0.00082612,'gnl|hbvnuc|KF922430 FT00000 P-A Feature FT:source KF922430 FT00000 P-A of Viruses Hepatitis B Virus genotype A (isolate 3274v2). Complete genome. Retro-transcribing viruses (length 3221 residues).':0.00274185)0.0505:0.00081472,((((('gnl|hbvnuc|AY161138 FT00000 P-A Feature FT:source AY161138 FT00000 P-A of Viruses Hepatitis B Virus genotype A. Complete genome. Retro-transcribing viruses (length 3224 residues).':0.00301559,'gnl|hbvnuc|KJ854693 FT00000 P-A Feature FT:source KJ854693 FT00000 P-A of Viruses Hepatitis B Virus genotype A (isolate 17545-NE-BRA). Complete genome. Retro-transcribing viruses (length 3221 residues).':0.00268786)0.4486:0.00035785,((('gnl|hbvnuc|AB116092 FT00000 P-A Feature FT:source AB116092 FT00000 P-A of Viruses Hepatitis B Virus genotype A (isolate HBV-PH20). Complete genome. Retro-transcribing viruses (length 3221 residues).':0.00280361,'gnl|hbvnuc|KF214660 FT00000 P-A Feature FT:source KF214660 FT00000 P-A of Viruses Hepatitis B Virus genotype A (isolate IND-2008-9). Complete genome. Retro-transcribing viruses (length 3221 residues).':0.00218453)0.4531:0.00075761,'gnl|hbvnuc|JQ023661 FT00000 P-A Feature FT:source JQ023661 FT00000 P-A of Viruses Hepatitis B Virus genotype A (isolate 1158). Complete genome. Retro-transcribing viruses (length 3221 residues).':0.00783921)0.2955:0.00056773,'gnl|hbvnuc|FJ692558 FT00000 P-A Feature FT:source FJ692558 FT00000 P-A of Viruses Hepatitis B Virus genotype A (isolate A1 48008). Complete genome. Retro-transcribing viruses (length 3221 residues).':0.00300360)0.3123:0.00080800)0.1853:0.00061818,(('gnl|hbvnuc|KJ854685 FT00000 P-A Feature FT:source KJ854685 FT00000 P-A of Viruses Hepatitis B Virus genotype A (isolate 116-SE-BRA). Complete genome. Retro-transcribing viruses (length 3221 residues).':0.00822180,'gnl|hbvnuc|KT151612 FT00000 P-A Feature FT:source KT151612 FT00000 P-A of Viruses Hepatitis B Virus genotype A (isolate 500). Complete genome. Retro-transcribing viruses (length 3221 residues).':0.00178788)0.3023:0.00024946,'gnl|hbvnuc|EU366129 FT00000 P-A Feature FT:source EU366129 FT00000 P-A of Viruses Hepatitis B Virus genotype A (isolate BA92). Complete genome. Retro-transcribing viruses (length 3221 residues).':0.00260776)0.2200:0.00050446)0.1378:0.00047983,'gnl|hbvnuc|KP168428 FT00000 P-A Feature FT:source KP168428 FT00000 P-A of Viruses Hepatitis B Virus genotype A (isolate KN195). Complete genome. Retro-transcribing viruses (length 3221 residues).':0.00299899)0.1058:0.00027341,'gnl|hbvnuc|KX357650 FT00000 P-A Feature FT:source KX357650 FT00000 P-A of Viruses Hepatitis B Virus genotype A (isolate AA46ETH). Complete genome. Retro-transcribing viruses (length 3221 residues).':0.00856025)0.1538:0.00041928)0.0571:0.00110406,((((('gnl|hbvnuc|EU859930 FT00000 P-A Feature FT:source EU859930 FT00000 P-A of Viruses Hepatitis B Virus genotype A (isolate C126). Complete genome. Retro-transcribing viruses (length 3227 residues).':0.00006891,'gnl|hbvnuc|JQ707397 FT00000 P-A Feature FT:source JQ707397 FT00000 P-A of Viruses Hepatitis B Virus genotype A (isolate HOLA1-C48). Complete genome. Retro-transcribing viruses (length 3221 residues).':0.00135290)0.7020:0.00038364,'gnl|hbvnuc|AY233280 FT00000 P-A Feature FT:source AY233280 FT00000 P-A of Viruses Hepatitis B Virus genotype A (isolate 2). Complete genome. Retro-transcribing viruses (length 3221 residues).':0.00175210)0.9892:0.00383957,('gnl|hbvnuc|KM606737 FT00000 P-A Feature FT:source KM606737 FT00000 P-A of Viruses Hepatitis B Virus genotype A (isolate Cuba13a). Complete genome. Retro-transcribing viruses (length 3221 residues).':0.00247483,'gnl|hbvnuc|EU859952 FT00000 P-A Feature FT:source EU859952 FT00000 P-A of Viruses Hepatitis B Virus genotype A (isolate C56). Complete genome. Retro-transcribing viruses (length 3221 residues).':0.00609669)0.1074:0.00046259)0.0467:0.00049214,(('gnl|hbvnuc|FJ692596 FT00000 P-A Feature FT:source FJ692596 FT00000 P-A of Viruses Hepatitis B Virus genotype A (isolate A5 48103). Complete genome. Retro-transcribing viruses (length 3221 residues).':0.00138417,'gnl|hbvnuc|FJ692608 FT00000 P-A Feature FT:source FJ692608 FT00000 P-A of Viruses Hepatitis B Virus genotype A (isolate A5 50075). Complete genome. Retro-transcribing viruses (length 3221 residues).':0.00003763)0.8829:0.00243449,('gnl|hbvnuc|AB194951 FT00000 P-A Feature FT:source AB194951 FT00000 P-A of Viruses Hepatitis B Virus genotype A (isolate CMR82). Complete genome. Retro-transcribing viruses (length 3221 residues).':0.00636498,('gnl|hbvnuc|AM184125 FT00000 P-A Feature FT:source AM184125 FT00000 P-A of Viruses Hepatitis B Virus genotype A (isolate O64). Complete genome. Retro-transcribing viruses (length 3221 residues).':0.00642002,'gnl|hbvnuc|FN545826 FT00000 P-A Feature FT:source FN545826 FT00000 P-A of Viruses Hepatitis B Virus genotype A. Complete genome. Retro-transcribing viruses (length 3221 residues).':0.00575208)0.2756:0.00008218)0.2690:0.00077858)0.0862:0.00027604)0.0055:0.00045030,('gnl|hbvnuc|FN545828 FT00000 P-A Feature FT:source FN545828 FT00000 P-A of Viruses Hepatitis B Virus genotype A. Complete genome. Retro-transcribing viruses (length 3221 residues).':0.00234640,'gnl|hbvnuc|FN545833 FT00000 P-A Feature FT:source FN545833 FT00000 P-A of Viruses Hepatitis B Virus genotype A. Complete genome. Retro-transcribing viruses (length 3221 residues).':0.00550707)0.4718:0.00218310)0.0346:0.00037876)0.6635:0.00223410,'gnl|hbvnuc|KP168435 FT00000 P-A Feature FT:source KP168435 FT00000 P-A of Viruses Hepatitis B Virus genotype A (isolate MBS117). Complete genome. Retro-transcribing viruses (length 3218 residues).':0.01075391)0.9180:0.00461821)0.2841:0.00224294,('gnl|hbvnuc|EU796069 FT00000 P-C Feature FT:source EU796069 FT00000 P-C of Viruses Hepatitis B Virus genotype C. Complete genome. Retro-transcribing viruses (length 3215 residues).':0.00583082,'gnl|hbvnuc|JQ040167 FT00000 P-C Feature FT:source JQ040167 FT00000 P-C of Viruses Hepatitis B Virus genotype C (isolate G225). Complete genome. Retro-transcribing viruses (length 3215 residues).':0.00274070)0.5387:0.00248075)0.3897:0.00061966,(((('gnl|hbvnuc|AB287315 FT00000 P-B Feature FT:source AB287315 FT00000 P-B of Viruses Hepatitis B Virus genotype B (isolate Alaska419). Complete genome. Retro-transcribing viruses (length 3215 residues).':0.00142782,'gnl|hbvnuc|DQ463791 FT00000 P-B Feature FT:source DQ463791 FT00000 P-B of Viruses Hepatitis B Virus genotype B (isolate 539-16 1979). Complete genome. Retro-transcribing viruses (length 3215 residues).':0.00000000)0.8709:0.00005460,'gnl|hbvnuc|KP659250 FT00000 P-B Feature FT:source KP659250 FT00000 P-B of Viruses Hepatitis B Virus genotype B (isolate Canada-NU2128). Complete genome. Retro-transcribing viruses (length 3215 residues).':0.00279441)0.6722:0.00078220,'gnl|hbvnuc|KP659249 FT00000 P-B Feature FT:source KP659249 FT00000 P-B of Viruses Hepatitis B Virus genotype B (isolate Canada-NU389). Complete genome. Retro-transcribing viruses (length 3215 residues).':0.00349946)0.6909:0.00131887,'gnl|hbvnuc|AB287323 FT00000 P-B Feature FT:source AB287323 FT00000 P-B of Viruses Hepatitis B Virus genotype B (isolate Greenland-4). Complete genome. Retro-transcribing viruses (length 3215 residues).':0.00548231)0.8196:0.00241488)0.1897:0.00065076,('gnl|hbvnuc|KJ173297 FT00000 P-B Feature FT:source KJ173297 FT00000 P-B of Viruses Hepatitis B Virus genotype B (isolate FH008C(e46n)). Complete genome. Retro-transcribing viruses (length 3215 residues).':0.00208608,'gnl|hbvnuc|KJ173342 FT00000 P-B Feature FT:source KJ173342 FT00000 P-B of Viruses Hepatitis B Virus genotype B (isolate CX003M(e205)). Complete genome. Retro-transcribing viruses (length 3215 residues).':0.00076022)0.4747:0.00100843)0.0869:0.00073383,((((((((((('gnl|hbvnuc|JQ429081 FT00000 P-B Feature FT:source JQ429081 FT00000 P-B of Viruses Hepatitis B Virus genotype B (isolate 09.80.055). Complete genome. Retro-transcribing viruses (length 3218 residues).':0.00213528,'gnl|hbvnuc|KX276830 FT00000 P-B Feature FT:source KX276830 FT00000 P-B of Viruses Hepatitis B Virus genotype B. Complete genome. Retro-transcribing viruses (length 3215 residues).':0.00142429)0.5692:0.00000892,'gnl|hbvnuc|HM011490 FT00000 P-B Feature FT:source HM011490 FT00000 P-B of Viruses Hepatitis B Virus genotype B. Complete genome. Retro-transcribing viruses (length 3215 residues).':0.00000000)0.3281:0.00000580,'gnl|hbvnuc|KX276825 FT00000 P-B Feature FT:source KX276825 FT00000 P-B of Viruses Hepatitis B Virus genotype B. Complete genome. Retro-transcribing viruses (length 3215 residues).':0.00070561)0.6252:0.00063316,'gnl|hbvnuc|KX276821 FT00000 P-B Feature FT:source KX276821 FT00000 P-B of Viruses Hepatitis B Virus genotype B. Complete genome. Retro-transcribing viruses (length 3215 residues).':0.00078974)0.5875:0.00114547,('gnl|hbvnuc|AY800392 FT00000 P-B Feature FT:source AY800392 FT00000 P-B of Viruses Hepatitis B Virus genotype B (isolate ZY041027). Complete genome. Retro-transcribing viruses (length 3215 residues).':0.00311063,(((('gnl|hbvnuc|JQ027311 FT00000 P-B Feature FT:source JQ027311 FT00000 P-B of Viruses Hepatitis B Virus genotype B. Complete genome. Retro-transcribing viruses (length 3215 residues).':0.00072945,('gnl|hbvnuc|HM011499 FT00000 P-B Feature FT:source HM011499 FT00000 P-B of Viruses Hepatitis B Virus genotype B. Complete genome. Retro-transcribing viruses (length 3215 residues).':0.00000000,'gnl|hbvnuc|KX276858 FT00000 P-B Feature FT:source KX276858 FT00000 P-B of Viruses Hepatitis B Virus genotype B. Complete genome. Retro-transcribing viruses (length 3215 residues).':0.00000000)0.6727:0.00069235)0.8820:0.00106170,'gnl|hbvnuc|JQ027334 FT00000 P-B Feature FT:source JQ027334 FT00000 P-B of Viruses Hepatitis B Virus genotype B. Complete genome. Retro-transcribing viruses (length 3215 residues).':0.00464684)0.2284:0.00046267,'gnl|hbvnuc|HM011467 FT00000 P-B Feature FT:source HM011467 FT00000 P-B of Viruses Hepatitis B Virus genotype B. Complete genome. Retro-transcribing viruses (length 3212 residues).':0.00239110)0.2558:0.00051362,'gnl|hbvnuc|KX276815 FT00000 P-B Feature FT:source KX276815 FT00000 P-B of Viruses Hepatitis B Virus genotype B. Complete genome. Retro-transcribing viruses (length 3215 residues).':0.00341364)0.2136:0.00045769)0.0174:0.00001300)0.0160:0.00035688,((((('gnl|hbvnuc|AB713528 FT00000 P-B Feature FT:source AB713528 FT00000 P-B of Viruses Hepatitis B Virus genotype B (isolate YOGHhbv44). Complete genome. Retro-transcribing viruses (length 3215 residues).':0.00286072,'gnl|hbvnuc|KX276827 FT00000 P-B Feature FT:source KX276827 FT00000 P-B of Viruses Hepatitis B Virus genotype B. Complete genome. Retro-transcribing viruses (length 3215 residues).':0.00069885)0.4350:0.00032494,('gnl|hbvnuc|KX276817 FT00000 P-B Feature FT:source KX276817 FT00000 P-B of Viruses Hepatitis B Virus genotype B. Complete genome. Retro-transcribing viruses (length 3215 residues).':0.00139012,'gnl|hbvnuc|GQ924641 FT00000 P-B Feature FT:source GQ924641 FT00000 P-B of Viruses Hepatitis B Virus genotype B (isolate M76). Complete genome. Retro-transcribing viruses (length 3215 residues).':0.00359802)0.5506:0.00039088)0.2324:0.00049912,'gnl|hbvnuc|KX276819 FT00000 P-B Feature FT:source KX276819 FT00000 P-B of Viruses Hepatitis B Virus genotype B. Complete genome. Retro-transcribing viruses (length 3215 residues).':0.00092327)0.1909:0.00042527,'gnl|hbvnuc|GQ358137 FT00000 P-B Feature FT:source GQ358137 FT00000 P-B of Viruses Hepatitis B Virus genotype B (isolate LBY001). Complete genome. Retro-transcribing viruses (length 3215 residues).':0.00511117)0.3622:0.00083493,'gnl|hbvnuc|GQ924637 FT00000 P-B Feature FT:source GQ924637 FT00000 P-B of Viruses Hepatitis B Virus genotype B (isolate M69). Complete genome. Retro-transcribing viruses (length 3215 residues).':0.00408037)0.3166:0.00063061)0.0104:0.00054484,(('gnl|hbvnuc|GQ358151 FT00000 P-B Feature FT:source GQ358151 FT00000 P-B of Viruses Hepatitis B Virus genotype B (isolate PAN011). Complete genome. Retro-transcribing viruses (length 3215 residues).':0.00165693,'gnl|hbvnuc|GQ358148 FT00000 P-B Feature FT:source GQ358148 FT00000 P-B of Viruses Hepatitis B Virus genotype B (isolate ALO36). Complete genome. Retro-transcribing viruses (length 3215 residues).':0.00261658)0.6943:0.00189140,'gnl|hbvnuc|GQ924656 FT00000 P-B Feature FT:source GQ924656 FT00000 P-B of Viruses Hepatitis B Virus genotype B (isolate M93). Complete genome. Retro-transcribing viruses (length 3215 residues).':0.00562181)0.0453:0.00021642)0.0051:0.00037967,(('gnl|hbvnuc|KP148452 FT00000 P-B Feature FT:source KP148452 FT00000 P-B of Viruses Hepatitis B Virus genotype B (isolate Y167-5). Complete genome. Retro-transcribing viruses (length 3215 residues).':0.00559771,('gnl|hbvnuc|GQ358146 FT00000 P-B Feature FT:source GQ358146 FT00000 P-B of Viruses Hepatitis B Virus genotype B (isolate KDI35). Complete genome. Retro-transcribing viruses (length 3215 residues).':0.00555502,('gnl|hbvnuc|HM011487 FT00000 P-B Feature FT:source HM011487 FT00000 P-B of Viruses Hepatitis B Virus genotype B. Complete genome. Retro-transcribing viruses (length 3215 residues).':0.00358081,('gnl|hbvnuc|GQ924621 FT00000 P-B Feature FT:source GQ924621 FT00000 P-B of Viruses Hepatitis B Virus genotype B (isolate M39). Complete genome. Retro-transcribing viruses (length 3215 residues).':0.00357193,'gnl|hbvnuc|GQ924635 FT00000 P-B Feature FT:source GQ924635 FT00000 P-B of Viruses Hepatitis B Virus genotype B (isolate M67). Complete genome. Retro-transcribing viruses (length 3197 residues).':0.00715787)0.5650:0.00070633)0.4448:0.00089144)0.1866:0.00048826)0.0349:0.00011736,'gnl|hbvnuc|KP148414 FT00000 P-B Feature FT:source KP148414 FT00000 P-B of Viruses Hepatitis B Virus genotype B (isolate H54-2-42). Complete genome. Retro-transcribing viruses (length 3215 residues).':0.00434679)0.0251:0.00023356)0.0144:0.00020619,((('gnl|hbvnuc|GQ924645 FT00000 P-B Feature FT:source GQ924645 FT00000 P-B of Viruses Hepatitis B Virus genotype B (isolate M82). Complete genome. Retro-transcribing viruses (length 3215 residues).':0.01079640,('gnl|hbvnuc|AB219429 FT00000 P-B Feature FT:source AB219429 FT00000 P-B of Viruses Hepatitis B Virus genotype B (isolate Patient 4101 PNN4). Complete genome. Retro-transcribing viruses (length 3215 residues).':0.00356826,'gnl|hbvnuc|AB241117 FT00000 P-B Feature FT:source AB241117 FT00000 P-B of Viruses Hepatitis B Virus genotype B (isolate PhHCC05). Complete genome. Retro-transcribing viruses (length 3215 residues).':0.00141988)0.8564:0.00141315)0.4812:0.00090033,'gnl|hbvnuc|GQ924624 FT00000 P-B Feature FT:source GQ924624 FT00000 P-B of Viruses Hepatitis B Virus genotype B (isolate M42). Complete genome. Retro-transcribing viruses (length 3215 residues).':0.00266962)0.1689:0.00061585,'gnl|hbvnuc|HM011496 FT00000 P-B Feature FT:source HM011496 FT00000 P-B of Viruses Hepatitis B Virus genotype B. Complete genome. Retro-transcribing viruses (length 3215 residues).':0.00152091)0.1413:0.00042961)0.1190:0.00182067,('gnl|hbvnuc|KJ173401 FT00000 P-B Feature FT:source KJ173401 FT00000 P-B of Viruses Hepatitis B Virus genotype B (isolate N09-M(6720A)). Complete genome. Retro-transcribing viruses (length 3215 residues).':0.00211758,'gnl|hbvnuc|KC774370 FT00000 P-B Feature FT:source KC774370 FT00000 P-B of Viruses Hepatitis B Virus genotype B (isolate bur1014). Complete genome. Retro-transcribing viruses (length 3215 residues).':0.00001613)0.9557:0.00182502)0.0400:0.00046312,((((('gnl|hbvnuc|JQ707737 FT00000 P-B Feature FT:source JQ707737 FT00000 P-B of Viruses Hepatitis B Virus genotype B (isolate S35 12). Complete genome. Retro-transcribing viruses (length 3215 residues).':0.00213438,'gnl|hbvnuc|HQ700546 FT00000 P-B Feature FT:source HQ700546 FT00000 P-B of Viruses Hepatitis B Virus genotype B (isolate BC NC AM263). Complete genome. Retro-transcribing viruses (length 3215 residues).':0.00142519)0.4025:0.00001181,'gnl|hbvnuc|GQ924626 FT00000 P-B Feature FT:source GQ924626 FT00000 P-B of Viruses Hepatitis B Virus genotype B (isolate M47). Complete genome. Retro-transcribing viruses (length 3215 residues).':0.00283923)0.6216:0.00004444,('gnl|hbvnuc|AB212625 FT00000 P-B Feature FT:source AB212625 FT00000 P-B of Viruses Hepatitis B Virus genotype B (isolate VT1026). Complete genome. Retro-transcribing viruses (length 3215 residues).':0.00354665,('gnl|hbvnuc|DQ993684 FT00000 P-B Feature FT:source DQ993684 FT00000 P-B of Viruses Hepatitis B Virus genotype B (isolate patient 336). Complete genome. Retro-transcribing viruses (length 3215 residues).':0.00938203,'gnl|hbvnuc|AB031267 FT00000 P-B Feature FT:source AB031267 FT00000 P-B of Viruses Hepatitis B Virus genotype B (isolate HBV VietF-6). Complete genome. Retro-transcribing viruses (length 3215 residues).':0.00062765)0.7647:0.00075118)0.4929:0.00067009)0.4701:0.00055847,'gnl|hbvnuc|AB100695 FT00000 P-B Feature FT:source AB100695 FT00000 P-B of Viruses Hepatitis B Virus genotype B (isolate HBV-VH133). Complete genome. Retro-transcribing viruses (length 3215 residues).':0.00624484)0.5589:0.00097647,'gnl|hbvnuc|AB231909 FT00000 P-B Feature FT:source AB231909 FT00000 P-B of Viruses Hepatitis B Virus genotype B (isolate VH10). Complete genome. Retro-transcribing viruses (length 3215 residues).':0.00854344)0.1702:0.00082910)0.0207:0.00078364)0.0008:0.00043291,(((((('gnl|hbvnuc|AB300371 FT00000 P-B Feature FT:source AB300371 FT00000 P-B of Viruses Hepatitis B Virus genotype B (isolate patient13). Complete genome. Retro-transcribing viruses (length 3227 residues).':0.00374865,(('gnl|hbvnuc|AB014366 FT00000 P-B Feature FT:source AB014366 FT00000 P-B of Viruses Hepatitis B Virus genotype B (isolate 07D07HCC). Complete genome. Retro-transcribing viruses (length 3227 residues).':0.00157506,'gnl|hbvnuc|AB106884 FT00000 P-B Feature FT:source AB106884 FT00000 P-B of Viruses Hepatitis B Virus genotype B. Complete genome. Retro-transcribing viruses (length 3215 residues).':0.00412839)0.5333:0.00116728,('gnl|hbvnuc|AB010289 FT00000 P-B Feature FT:source AB010289 FT00000 P-B of Viruses Hepatitis B Virus genotype B (isolate Yamagata-1). Complete genome. Retro-transcribing viruses (length 3215 residues).':0.00254491,('gnl|hbvnuc|AB931169 FT00000 P-B Feature FT:source AB931169 FT00000 P-B of Viruses Hepatitis B Virus genotype B (isolate C1S HB11-1418). Complete genome. Retro-transcribing viruses (length 3215 residues).':0.00358174,'gnl|hbvnuc|AB073849 FT00000 P-B Feature FT:source AB073849 FT00000 P-B of Viruses Hepatitis B Virus genotype B (isolate HBV-Na101). Complete genome. Retro-transcribing viruses (length 3215 residues).':0.00283770)0.2423:0.00030681)0.1852:0.00026607)0.0783:0.00017860)0.1080:0.00029963,'gnl|hbvnuc|AB642101 FT00000 P-B Feature FT:source AB642101 FT00000 P-B of Viruses Hepatitis B Virus genotype B (isolate BFJT2009-1). Complete genome. Retro-transcribing viruses (length 3215 residues).':0.00398613)0.2919:0.00079583,('gnl|hbvnuc|AB828708 FT00000 P-B Feature FT:source AB828708 FT00000 P-B of Viruses Hepatitis B Virus genotype B (isolate HB12-0626). Complete genome. Retro-transcribing viruses (length 3215 residues).':0.00137654,'gnl|hbvnuc|AB642093 FT00000 P-B Feature FT:source AB642093 FT00000 P-B of Viruses Hepatitis B Virus genotype B (isolate BFJT1999-1). Complete genome. Retro-transcribing viruses (length 3215 residues).':0.00075717)0.3378:0.00056296)0.0169:0.00018940,'gnl|hbvnuc|AB073853 FT00000 P-B Feature FT:source AB073853 FT00000 P-B of Viruses Hepatitis B Virus genotype B (isolate HBV-Ry24). Complete genome. Retro-transcribing viruses (length 3215 residues).':0.00157997)0.0889:0.00032846,('gnl|hbvnuc|AB900098 FT00000 P-B Feature FT:source AB900098 FT00000 P-B of Viruses Hepatitis B Virus genotype B. Complete genome. Retro-transcribing viruses (length 3215 residues).':0.00073871,'gnl|hbvnuc|AB900107 FT00000 P-B Feature FT:source AB900107 FT00000 P-B of Viruses Hepatitis B Virus genotype B. Complete genome. Retro-transcribing viruses (length 3215 residues).':0.00139500)0.3674:0.00039501)0.1180:0.00046174,'gnl|hbvnuc|AB073821 FT00000 P-B Feature FT:source AB073821 FT00000 P-B of Viruses Hepatitis B Virus genotype B (isolate HBV-Chi20). Complete genome. Retro-transcribing viruses (length 3215 residues).':0.00029873)0.0886:0.00060452)0.0026:0.00023964,(('gnl|hbvnuc|AB246340 FT00000 P-B Feature FT:source AB246340 FT00000 P-B of Viruses Hepatitis B Virus genotype B. Complete genome. Retro-transcribing viruses (length 3215 residues).':0.00000000,'gnl|hbvnuc|AB073836 FT00000 P-B Feature FT:source AB073836 FT00000 P-B of Viruses Hepatitis B Virus genotype B (isolate HBV-Tw25). Complete genome. Retro-transcribing viruses (length 3215 residues).':0.00071183)0.2838:0.00013762,'gnl|hbvnuc|KJ410502 FT00000 P-B Feature FT:source KJ410502 FT00000 P-B of Viruses Hepatitis B Virus genotype B (isolate Occult HK318). Complete genome. Retro-transcribing viruses (length 3215 residues).':0.00057328)0.1711:0.00034666)0.0000:0.00007236,(('gnl|hbvnuc|KP148582 FT00000 P-B Feature FT:source KP148582 FT00000 P-B of Viruses Hepatitis B Virus genotype B (isolate Y300-18). Complete genome. Retro-transcribing viruses (length 3215 residues).':0.00288657,'gnl|hbvnuc|KJ173379 FT00000 P-B Feature FT:source KJ173379 FT00000 P-B of Viruses Hepatitis B Virus genotype B (isolate YY019C(e121)). Complete genome. Retro-transcribing viruses (length 3215 residues).':0.00281688)0.3531:0.00066611,'gnl|hbvnuc|FJ023631 FT00000 P-B Feature FT:source FJ023631 FT00000 P-B of Viruses Hepatitis B Virus genotype B (isolate B2 C04-1213). Complete genome. Retro-transcribing viruses (length 3215 residues).':0.00505368)0.1754:0.00040734)0.0000:0.00019536,((('gnl|hbvnuc|KX276791 FT00000 P-B Feature FT:source KX276791 FT00000 P-B of Viruses Hepatitis B Virus genotype B. Complete genome. Retro-transcribing viruses (length 3215 residues).':0.00209769,'gnl|hbvnuc|HM011483 FT00000 P-B Feature FT:source HM011483 FT00000 P-B of Viruses Hepatitis B Virus genotype B. Complete genome. Retro-transcribing viruses (length 3215 residues).':0.00003602)0.2634:0.00034510,('gnl|hbvnuc|HM011503 FT00000 P-B Feature FT:source HM011503 FT00000 P-B of Viruses Hepatitis B Virus genotype B. Complete genome. Retro-transcribing viruses (length 3215 residues).':0.00138604,('gnl|hbvnuc|KX276807 FT00000 P-B Feature FT:source KX276807 FT00000 P-B of Viruses Hepatitis B Virus genotype B. Complete genome. Retro-transcribing viruses (length 3215 residues).':0.00139985,'gnl|hbvnuc|KX276813 FT00000 P-B Feature FT:source KX276813 FT00000 P-B of Viruses Hepatitis B Virus genotype B. Complete genome. Retro-transcribing viruses (length 3215 residues).':0.00144646)0.3098:0.00003711)0.3287:0.00036885)0.0507:0.00022246,(((('gnl|hbvnuc|JQ027330 FT00000 P-B Feature FT:source JQ027330 FT00000 P-B of Viruses Hepatitis B Virus genotype B. Complete genome. Retro-transcribing viruses (length 3215 residues).':0.00142452,'gnl|hbvnuc|AY206391 FT00000 P-B Feature FT:source AY206391 FT00000 P-B of Viruses Hepatitis B Virus genotype B. Complete genome. Retro-transcribing viruses (length 3215 residues).':0.00070919)0.7020:0.00013424,'gnl|hbvnuc|KX276770 FT00000 P-B Feature FT:source KX276770 FT00000 P-B of Viruses Hepatitis B Virus genotype B. Complete genome. Retro-transcribing viruses (length 3215 residues).':0.00057666)0.6097:0.00032053,'gnl|hbvnuc|JF436921 FT00000 P-B Feature FT:source JF436921 FT00000 P-B of Viruses Hepatitis B Virus genotype B (isolate SZ7). Complete genome. Retro-transcribing viruses (length 3215 residues).':0.00682358)0.3797:0.00070224,('gnl|hbvnuc|KX276794 FT00000 P-B Feature FT:source KX276794 FT00000 P-B of Viruses Hepatitis B Virus genotype B. Complete genome. Retro-transcribing viruses (length 3215 residues).':0.00000000,'gnl|hbvnuc|JQ027313 FT00000 P-B Feature FT:source JQ027313 FT00000 P-B of Viruses Hepatitis B Virus genotype B. Complete genome. Retro-transcribing viruses (length 3215 residues).':0.00000000)0.9344:0.00179311)0.0411:0.00022572)0.0030:0.00004198)0.0000:0.00004393,(('gnl|hbvnuc|HM011466 FT00000 P-B Feature FT:source HM011466 FT00000 P-B of Viruses Hepatitis B Virus genotype B. Complete genome. Retro-transcribing viruses (length 3215 residues).':0.00282819,('gnl|hbvnuc|HM011478 FT00000 P-B Feature FT:source HM011478 FT00000 P-B of Viruses Hepatitis B Virus genotype B. Complete genome. Retro-transcribing viruses (length 3215 residues).':0.00074036,'gnl|hbvnuc|KJ803808 FT00000 P-B Feature FT:source KJ803808 FT00000 P-B of Viruses Hepatitis B Virus genotype B (isolate MY571290). Complete genome. Retro-transcribing viruses (length 3215 residues).':0.00783116)0.2166:0.00003073)0.1993:0.00043364,('gnl|hbvnuc|EU939634 FT00000 P-B Feature FT:source EU939634 FT00000 P-B of Viruses Hepatitis B Virus genotype B (isolate C19). Complete genome. Retro-transcribing viruses (length 3215 residues).':0.00424479,'gnl|hbvnuc|AB555498 FT00000 P-B Feature FT:source AB555498 FT00000 P-B of Viruses Hepatitis B Virus genotype B (isolate HBV-TA41). Complete genome. Retro-transcribing viruses (length 3215 residues).':0.00648501)0.2584:0.00046473)0.0131:0.00021585)0.0000:0.00001979,((('gnl|hbvnuc|JQ027312 FT00000 P-B Feature FT:source JQ027312 FT00000 P-B of Viruses Hepatitis B Virus genotype B. Complete genome. Retro-transcribing viruses (length 3239 residues).':0.00142548,'gnl|hbvnuc|EF494381 FT00000 P-B Feature FT:source EF494381 FT00000 P-B of Viruses Hepatitis B Virus genotype B (isolate TW936). Complete genome. Retro-transcribing viruses (length 3215 residues).':0.00213409)0.3542:0.00053114,('gnl|hbvnuc|FJ032342 FT00000 P-B Feature FT:source FJ032342 FT00000 P-B of Viruses Hepatitis B Virus genotype B (isolate S659-2). Complete genome. Retro-transcribing viruses (length 3215 residues).':0.00285630,'gnl|hbvnuc|KX276785 FT00000 P-B Feature FT:source KX276785 FT00000 P-B of Viruses Hepatitis B Virus genotype B. Complete genome. Retro-transcribing viruses (length 3215 residues).':0.00141721)0.3744:0.00054132)0.0497:0.00013590,(('gnl|hbvnuc|EU939678 FT00000 P-B Feature FT:source EU939678 FT00000 P-B of Viruses Hepatitis B Virus genotype B (isolate D106). Complete genome. Retro-transcribing viruses (length 3215 residues).':0.00145738,'gnl|hbvnuc|DQ995804 FT00000 P-B Feature FT:source DQ995804 FT00000 P-B of Viruses Hepatitis B Virus genotype B (isolate C1691-11). Complete genome. Retro-transcribing viruses (length 3215 residues).':0.00496206)0.3158:0.00044447,('gnl|hbvnuc|KJ803805 FT00000 P-B Feature FT:source KJ803805 FT00000 P-B of Viruses Hepatitis B Virus genotype B (isolate MY491666). Complete genome. Retro-transcribing viruses (length 3215 residues).':0.00360686,'gnl|hbvnuc|KX276783 FT00000 P-B Feature FT:source KX276783 FT00000 P-B of Viruses Hepatitis B Virus genotype B. Complete genome. Retro-transcribing viruses (length 3215 residues).':0.00209658)0.2388:0.00045257)0.0080:0.00022167)0.0000:0.00001674)0.0000:0.00001199,(((((('gnl|hbvnuc|KX276800 FT00000 P-B Feature FT:source KX276800 FT00000 P-B of Viruses Hepatitis B Virus genotype B. Complete genome. Retro-transcribing viruses (length 3215 residues).':0.00141439,'gnl|hbvnuc|EU522072 FT00000 P-B Feature FT:source EU522072 FT00000 P-B of Viruses Hepatitis B Virus genotype B (isolate patient 8N). Complete genome. Retro-transcribing viruses (length 3215 residues).':0.00285912)0.4593:0.00070774,(('gnl|hbvnuc|KX276798 FT00000 P-B Feature FT:source KX276798 FT00000 P-B of Viruses Hepatitis B Virus genotype B. Complete genome. Retro-transcribing viruses (length 3215 residues).':0.00141932,(('gnl|hbvnuc|KX276812 FT00000 P-B Feature FT:source KX276812 FT00000 P-B of Viruses Hepatitis B Virus genotype B. Complete genome. Retro-transcribing viruses (length 3215 residues).':0.00285215,'gnl|hbvnuc|GQ924630 FT00000 P-B Feature FT:source GQ924630 FT00000 P-B of Viruses Hepatitis B Virus genotype B (isolate M52). Complete genome. Retro-transcribing viruses (length 3215 residues).':0.00070742)0.2393:0.00000644,('gnl|hbvnuc|HM011482 FT00000 P-B Feature FT:source HM011482 FT00000 P-B of Viruses Hepatitis B Virus genotype B. Complete genome. Retro-transcribing viruses (length 3215 residues).':0.00071090,'gnl|hbvnuc|HM011475 FT00000 P-B Feature FT:source HM011475 FT00000 P-B of Viruses Hepatitis B Virus genotype B. Complete genome. Retro-transcribing viruses (length 3215 residues).':0.00071090)0.6738:0.00070649)0.1001:0.00000383)0.0487:0.00000643,'gnl|hbvnuc|FJ562260 FT00000 P-B Feature FT:source FJ562260 FT00000 P-B of Viruses Hepatitis B Virus genotype B (isolate I107). Complete genome. Retro-transcribing viruses (length 3215 residues).':0.00213007)0.0552:0.00000693)0.0592:0.00018976,(('gnl|hbvnuc|KJ803796 FT00000 P-B Feature FT:source KJ803796 FT00000 P-B of Viruses Hepatitis B Virus genotype B (isolate MY711763). Complete genome. Retro-transcribing viruses (length 3215 residues).':0.00681621,'gnl|hbvnuc|KJ803795 FT00000 P-B Feature FT:source KJ803795 FT00000 P-B of Viruses Hepatitis B Virus genotype B (isolate MY789421). Complete genome. Retro-transcribing viruses (length 3215 residues).':0.00680098)0.4005:0.00248742,'gnl|hbvnuc|FJ386648 FT00000 P-B Feature FT:source FJ386648 FT00000 P-B of Viruses Hepatitis B Virus genotype B (isolate 2419). Complete genome. Retro-transcribing viruses (length 3215 residues).':0.00323788)0.0915:0.00043591)0.0024:0.00028919,('gnl|hbvnuc|KX276796 FT00000 P-B Feature FT:source KX276796 FT00000 P-B of Viruses Hepatitis B Virus genotype B. Complete genome. Retro-transcribing viruses (length 3215 residues).':0.00078835,'gnl|hbvnuc|KX276774 FT00000 P-B Feature FT:source KX276774 FT00000 P-B of Viruses Hepatitis B Virus genotype B. Complete genome. Retro-transcribing viruses (length 3212 residues).':0.00205795)0.4500:0.00051238)0.0010:0.00014622,(('gnl|hbvnuc|KX276792 FT00000 P-B Feature FT:source KX276792 FT00000 P-B of Viruses Hepatitis B Virus genotype B. Complete genome. Retro-transcribing viruses (length 3215 residues).':0.00011662,('gnl|hbvnuc|DQ995802 FT00000 P-B Feature FT:source DQ995802 FT00000 P-B of Viruses Hepatitis B Virus genotype B (isolate H293-16). Complete genome. Retro-transcribing viruses (length 3215 residues).':0.00625016,'gnl|hbvnuc|AY206383 FT00000 P-B Feature FT:source AY206383 FT00000 P-B of Viruses Hepatitis B Virus genotype B. Complete genome. Retro-transcribing viruses (length 3215 residues).':0.00232136)0.3578:0.00058882)0.3204:0.00059539,('gnl|hbvnuc|KX276806 FT00000 P-B Feature FT:source KX276806 FT00000 P-B of Viruses Hepatitis B Virus genotype B. Complete genome. Retro-transcribing viruses (length 3215 residues).':0.00053037,('gnl|hbvnuc|EU158262 FT00000 P-B Feature FT:source EU158262 FT00000 P-B of Viruses Hepatitis B Virus genotype B (isolate G116). Complete genome. Retro-transcribing viruses (length 3215 residues).':0.00175042,'gnl|hbvnuc|EU939677 FT00000 P-B Feature FT:source EU939677 FT00000 P-B of Viruses Hepatitis B Virus genotype B (isolate D95). Complete genome. Retro-transcribing viruses (length 3215 residues).':0.00038330)0.1293:0.00018053)0.0185:0.00007522)0.0004:0.00002786)0.0000:0.00005636,(('gnl|hbvnuc|KX276786 FT00000 P-B Feature FT:source KX276786 FT00000 P-B of Viruses Hepatitis B Virus genotype B. Complete genome. Retro-transcribing viruses (length 3215 residues).':0.00146284,'gnl|hbvnuc|KX276797 FT00000 P-B Feature FT:source KX276797 FT00000 P-B of Viruses Hepatitis B Virus genotype B. Complete genome. Retro-transcribing viruses (length 3215 residues).':0.00209673)0.2666:0.00033021,'gnl|hbvnuc|KX276787 FT00000 P-B Feature FT:source KX276787 FT00000 P-B of Viruses Hepatitis B Virus genotype B. Complete genome. Retro-transcribing viruses (length 3215 residues).':0.00038002)0.2689:0.00032961)0.0000:0.00001238)0.0000:0.00000726,'gnl|hbvnuc|KJ803820 FT00000 P-B Feature FT:source KJ803820 FT00000 P-B of Viruses Hepatitis B Virus genotype B (isolate MY081397). Complete genome. Retro-transcribing viruses (length 3215 residues).':0.00141240)0.0000:0.00001038,('gnl|hbvnuc|KX276795 FT00000 P-B Feature FT:source KX276795 FT00000 P-B of Viruses Hepatitis B Virus genotype B. Complete genome. Retro-transcribing viruses (length 3215 residues).':0.00000000,('gnl|hbvnuc|KJ790200 FT00000 P-B Feature FT:source KJ790200 FT00000 P-B of Viruses Hepatitis B Virus genotype B (isolate H44). Complete genome. Retro-transcribing viruses (length 3215 residues).':0.00428714,'gnl|hbvnuc|KJ803817 FT00000 P-B Feature FT:source KJ803817 FT00000 P-B of Viruses Hepatitis B Virus genotype B (isolate MY241913). Complete genome. Retro-transcribing viruses (length 3215 residues).':0.00428438)0.3973:0.00070837)0.0177:0.00000326)0.0001:0.00000024,'gnl|hbvnuc|FJ386582 FT00000 P-B Feature FT:source FJ386582 FT00000 P-B of Viruses Hepatitis B Virus genotype B (isolate 1765). Complete genome. Retro-transcribing viruses (length 3215 residues).':0.00142279)0.0000:0.00000025,(('gnl|hbvnuc|JX026879 FT00000 P-B Feature FT:source JX026879 FT00000 P-B of Viruses Hepatitis B Virus genotype B (isolate WY-NJ-17). Complete genome. Retro-transcribing viruses (length 3221 residues).':0.00499515,'gnl|hbvnuc|KX276772 FT00000 P-B Feature FT:source KX276772 FT00000 P-B of Viruses Hepatitis B Virus genotype B. Complete genome. Retro-transcribing viruses (length 3215 residues).':0.00070829)0.0226:0.00000146,'gnl|hbvnuc|JX661471 FT00000 P-B Feature FT:source JX661471 FT00000 P-B of Viruses Hepatitis B Virus genotype B (isolate SH1202-B1). Complete genome. Retro-transcribing viruses (length 3215 residues).':0.00070944)0.0036:0.00000069)0.0000:0.00000009,('gnl|hbvnuc|JN827419 FT00000 P-B Feature FT:source JN827419 FT00000 P-B of Viruses Hepatitis B Virus genotype B (isolate 2539). Complete genome. Retro-transcribing viruses (length 3215 residues).':0.00070931,'gnl|hbvnuc|KU964383 FT00000 P-B Feature FT:source KU964383 FT00000 P-B of Viruses Hepatitis B Virus genotype B (isolate 31 5). Complete genome. Retro-transcribing viruses (length 3215 residues).':0.00285026)0.0451:0.00000081,(('gnl|hbvnuc|KU964274 FT00000 P-B Feature FT:source KU964274 FT00000 P-B of Viruses Hepatitis B Virus genotype B (isolate 34 3). Complete genome. Retro-transcribing viruses (length 3221 residues).':0.00070977,'gnl|hbvnuc|HM011476 FT00000 P-B Feature FT:source HM011476 FT00000 P-B of Viruses Hepatitis B Virus genotype B. Complete genome. Retro-transcribing viruses (length 3215 residues).':0.00213653)0.0427:0.00000020,(('gnl|hbvnuc|KM875420 FT00000 P-B Feature FT:source KM875420 FT00000 P-B of Viruses Hepatitis B Virus genotype B (isolate pt11N). Complete genome. Retro-transcribing viruses (length 3215 residues).':0.00000000,'gnl|hbvnuc|KP406278 FT00000 P-B Feature FT:source KP406278 FT00000 P-B of Viruses Hepatitis B Virus genotype B (isolate S2 24). Complete genome. Retro-transcribing viruses (length 3215 residues).':0.00285101)0.3997:0.00000683,'gnl|hbvnuc|HM011471 FT00000 P-B Feature FT:source HM011471 FT00000 P-B of Viruses Hepatitis B Virus genotype B. Complete genome. Retro-transcribing viruses (length 3215 residues).':0.00141768)0.6135:0.00071340)0.0012:0.00000004);
